# Supplementary material for: Metabolomics combined with transcriptomics analyses of mechanism regulating testa pigmentation in peanut
Source: Front Plant Sci. 2022 Dec 16;13:1065049. doi: 10.3389/fpls.2022.1065049 (PMC9800836; doi:10.3389/fpls.2022.1065049)
Supplement: Supplementary file 1 [file Table_1.xlsx]

## Sheet: Sheet2
Table S1. Identification and qualification of flavonoids detected in the samples.
a, Rt indicates Retention time; b, linear regression equations were obtained from standard curves; c, r is the correlation coefficient; d, lower limit of quantitation; e, up limit of quantitation. f, absolute qualification of flavonoid contents in different samples. The concentration unit of metabolite is mg/ug
Index	Compounds	Class	Rta	Equationb	rc	LLOQd	ULOQe	White_A (μg/mg) f	White_B (μg/mg)	White_C (μg/mg)	Black_A (μg/mg)	Black_B (μg/mg)	Black_C (μg/mg)	Spot_A (μg/mg)	Spot_B (μg/mg)	Spot_C (μg/mg)	Red_A (μg/mg)	Red_B (μg/mg)	Red_C (μg/mg)
Procyanidin A1	Procyanidin A1	Procyanidin	4.95	y = 13038.53412 x + 5150.29435	0.99925	1	5000	0	0	0	194.857	193.127	186.209	307.274	300.933	292.862	323.993	328.029	333.793
Procyanidin A2	Procyanidin A2	Procyanidin	7.00	y = 6012.78554 x - 924.79961	0.99772	1	5000	0	0	0	801.335	795.57	766.745	503.284	481.954	525.768	511.356	544.216	527.497
Procyanidin B1	Procyanidin B1	Procyanidin	2.07	y = 4897.91897 x - 5655.39736	0.99965	1	5000	0	0	0	5.30503	4.29262	5.32817	57.2735	54.4966	50.4469	251.656	238.929	247.028
Procyanidin B2	Procyanidin B2	Procyanidin	3.45	y = 2945.18336 x + 1138.41165	0.99938	1	5000	0	0	0	21.1738	21.116	18.5705	37.0253	32.9756	36.8517	215.788	210.003	223.887
Procyanidin B3	Procyanidin B3	Procyanidin	1.87	y = 3078.42778 x - 3249.08860	0.99972	1	5000	0	0	0	79.8358	79.8358	68.8439	590.09	595.876	607.446	584.305	607.446	595.876
Procyanidin C1	Procyanidin C1	Procyanidin	4.58	y = 241.81494 x - 296.18967	0.99956	10	5000	0	0	0	39.6981	38.1379	27.8233	204.558	201.091	234.895	247.896	258.297	227.094
(-)-Gallocatechin	(-)-Gallocatechin	Flavanols	1.64	y = 5523.55303 x + 311.89356	0.99051	10	2000	0.0382837	0.0379775	0.0275949	0.239503	0.248691	0.284831	0.184375	0.202138	0.21347	0.327709	0.330772	0.388963
(-)-Catechin	(+)-Catechin	Flavanols	2.21	y = 1449.23411 x - 2328.72066	0.99774	20	2000	0.0748897	0.0957891	0.0856296	232.797	241.505	237.731	478.945	493.459	476.043	478.945	481.848	493.459
(-)-Catechin gallate	(-)-Catechin gallate	Flavanols	2.84	y = 13575.24289 x - 5.10808e4	0.99754	1	2000	0.0473336	0.0482183	0.0491031	0.0455641	0.0486607	0.0495454	0.0455641	0.0437504	0.0432195	0.044237	0.044237	0.0464488
(-)-Epicatechin	(-)-Epicatechin	Flavanols	2.43	y = 2395.30311 x - 3221.68778	0.99675	10	2000	0	0	0	143.684	146.006	139.039	132.944	132.944	135.266	156.456	152.392	157.617
Afzelechin	Afzelechin	Flavanols	2.54	y = 2810.89853 x - 3621.63673	0.99569	10	2000	0	0	0	0	0	0	0.0273996	0.0244375	0.0229564	0	0	0
(-)-Epigallocatechin	(-)-Epigallocatechin	Flavanols	1.98	y = 8963.46833 x - 375.11839	0.99467	5	2000	0.0226027	0.0206732	0.01905	0	0	0	0	0	0	0	0	0
Cya-triglu	Cyanidin-3,5,3'-O-triglucoside	Anthocyanin	3.85	y = 3.90155e4 x - 9.59692e4	0.99883	N/A	N/A	0	0	0	12.2	13.3	12	0	0	0	0	0	0
Cya-3,5-O-diglu	Cyanidin-3,5-O-diglucoside	Anthocyanin	4.22	y = 8.60628e4 x + 6481.42496	0.99836	5	5000	0	0	0	7.76	12	10.6	0	0	0	0	0	0
Cya-3-O-(6-O-malonyl)-glu	Cyanidin-3-O-(6-O-malonyl-beta-D-glucoside)	Anthocyanin	8.34	y = 1.46175e5 x + 20355.83810	0.99642	2	5000	0.0406	0.0353	0.0291	0.0102	0.0161	0.0156	0.0214	0.02	0.0225	0.00639	0.00438	0.00762
Cya-3-O-ara	Cyanidin-3-O-arabinoside	Anthocyanin	6.07	y = 2.02870e5 x + 14411.00734	0.99730	2	5000	0	0	0	0.176	0.176	0.172	0.00455	0.00434	0.00446	0.0108	0.0119	0.0102
Cya-3-O-gal	Cyanidin-3-O-galactoside	Anthocyanin	5.08	y = 1.16947e5 x + 4421.08660	0.99720	2	5000	0	0	0	4.66	4.46	4.9	0.747	0.626	0.691	1.25	1.24	1.25
Cya-3-O-glu	Cyanidin-3-O-glucoside	Anthocyanin	5.66	y = 1.09509e5 x + 5.92808e4	0.99551	2	5000	0.001	0.00071	0.00069	37.4	38.7	36.8	0.128	0.126	0.119	0.0621	0.0536	0.0724
Cya-3-O-rut	Cyanidin-3-O-rutinoside	Anthocyanin	6.33	y = 3.90155e4 x - 9.59692e4	0.99883	N/A	N/A	0	0	0	12.5	12.7	11.8	0.153	0.138	0.144	0.128	0.124	0.112
Cya-3-O-sam	Cyanidin-3-O-sambubioside	Anthocyanin	5.70	y = 3.12328e4 x - 694.73339	0.99806	5	5000	0.133	0.121	0.113	296	288	291	1.03	0.94	0.944	0.349	0.359	0.351
Cya-3-sam-5-glu	Cyanidin-3-O-sambubioside-5-O-glucoside	Anthocyanin	4.32	y = 3.39040e4 x + 5882.68343	0.99817	2	5000	0	0	0	5.65	6.27	5.39	0.0319	0.0324	0.0273	0.0514	0.0413	0.0516
Cya-3-O-sop	Cyanidin-3-O-sophoroside	Anthocyanin	5.07	y = 18571.04422 x - 1397.59621	0.99767	2	5000	0.191	0.185	0.166	523	539	527	0.23	0.193	0.137	0.315	0.304	0.323
Cya-3-O-xyl	Cyanidin-3-O-xyloside	Anthocyanin	7.82	y = 1.35462e5 x + 211.30390	0.99840	2	5000	0	0	0	1.64	1.68	1.54	0.00602	0.00488	0.00492	0.011	0.0102	0.0104
Cya-3-O-rut-5-O-glu	Cyanidin-3-rutinoside-5-glucoside	Anthocyanin	4.31	y = 3.90155e4 x - 9.59692e4	0.99883	N/A	N/A	0	0	0	0.121	0.124	0.113	0	0	0	0	0	0
Del-3,5-O-diglu	Delphinidin-3,5-O-diglucoside	Anthocyanin	3.33	y = 3.90155e4 x - 9.59692e4	0.99883	5	5000	0	0	0	0	0	0	1.78	1.68	1.65	0.792	0.833	0.712
Del-3-O-(6-O-acetyl)-glu	Delphinidin-3-O-(6-O-acetyl)-glucoside	Anthocyanin	8.85	y = 3.90155e4 x - 9.59692e4	0.99883	N/A	N/A	0	0	0	0.0824	0.0839	0.0848	0.0828	0.08	0.0774	0.123	0.116	0.126
Del-3-O-(6-O-malonyl)-glu-glu	Delphinidin-3-O-(6-O-malonyl)-glucoside-3'-glucoside	Anthocyanin	7.27	y = 3.90155e4 x - 9.59692e4	0.99883	N/A	N/A	0	0	0	0.169	0.149	0.144	0.202	0.214	0.186	0.292	0.254	0.27
Del-3-O-(6-O-malonyl)-glu	Delphinidin-3-O-(6-O-malonyl-beta-D-glucoside)	Anthocyanin	7.30	y = 3.90155e4 x - 9.59692e4	0.99883	N/A	N/A	1.02	0.876	0.854	1.6	1.68	1.61	4.08	3.28	3.64	6.29	6.01	6.33
Del-3-O-ara	Delphinidin-3-O-arabinoside	Anthocyanin	5.13	y = 3.90155e4 x - 9.59692e4	0.99883	N/A	N/A	0	0	0	0.0677	0.0643	0.0653	0.0549	0.0536	0.0559	0	0	0
Del-3-O-glu	Delphinidin-3-O-glucoside	Anthocyanin	4.63	y = 1.38479e5 x - 1.48427e5	0.99571	2	5000	0.0781	0.0744	0.0701	1.15	1.19	1.09	0.255	0.242	0.269	0	0	0
Del-3-O-rha	Delphinidin-3-O-rhamnoside	Anthocyanin	6.43	y = 6.75628e4 x - 2537.10647	0.99104	5	5000	0.0189	0.0138	0.0164	0.273	0.295	0.26	0	0	0	0	0	0
Del-3-O-rut	Delphinidin-3-O-rutinoside	Anthocyanin	5.21	y = 5.63573e4 x - 9641.31044	0.99327	2	5000	0	0	0	0	0	0	0.0108	0.00946	0.0116	0	0	0
Del-3-O-sam	Delphinidin-3-O-sambubioside	Anthocyanin	4.47	y = 9.84909e4 x - 29010.38655	0.99689	5	5000	0	0	0	0.0296	0.0276	0.0271	0	0	0	0	0	0
Del-3-O-sop	Delphinidin-3-O-sophoroside	Anthocyanin	4.29	y = 3.90155e4 x - 9.59692e4	0.99883	N/A	N/A	0.432	0.399	0.39	0.139	0.165	0.161	1.72	1.6	1.69	0.134	0.152	0.18
Del-3-rut-5-glu	Delphinidin-3-rutinoside-5-glucoside	Anthocyanin	4.92	y = 3.90155e4 x - 9.59692e4	0.99883	N/A	N/A	0.0703	0.0728	0.0795	0.0561	0.0561	0.0555	0.131	0.122	0.128	0.0621	0.0615	0.0623
Mal-3-O-gal	Malvidin-3-O-galactoside	Anthocyanin	7.49	y = 2.09402e5 x - 14519.75233	0.99857	1	5000	0.106	0.09	0.0878	0.0233	0.024	0.0238	0.0257	0.0262	0.0269	0.0534	0.055	0.0524
Mal-3-O-sop	Malvidin-3-O-sophoroside	Anthocyanin	7.14	y = 3.90155e4 x - 9.59692e4	0.99883	N/A	N/A	0.0531	0.0558	0.0528	0	0	0	0	0	0	0.0568	0.0563	0.0554
Pel-triglu	Pelargonidin-3,5,3'-O-triglucoside	Anthocyanin	4.58	y = 3.90155e4 x - 9.59692e4	0.99883	N/A	N/A	0	0	0	0.115	0.116	0.115	0	0	0	0	0	0
Pel-3-O-gal	Pelargonidin-3-O-galactoside	Anthocyanin	5.94	y = 3.90155e4 x - 9.59692e4	0.99883	N/A	N/A	0.0951	0.0809	0.084	0.3	0.303	0.303	0.0859	0.0754	0.08	0.0972	0.103	0.0932
Pel-3-O-glu	Pelargonidin-3-O-glucoside	Anthocyanin	6.65	y = 1.55784e5 x + 13780.56154	0.99727	50	5000	0.00416	0.00403	0.0039	0.249	0.272	0.248	0.0104	0.0114	0.0134	0	0	0
Pel-3-O-rut	Pelargonidin-3-O-rutinoside	Anthocyanin	7.54	y = 3.90155e4 x - 9.59692e4	0.99883	N/A	N/A	0	0	0	4.42	4.3	3.86	1.23	1.13	1.26	1.62	1.67	1.59
Pel-3-O-sam	Pelargonidin-3-O-sambubioside	Anthocyanin	6.95	y = 3.90155e4 x - 9.59692e4	0.99883	N/A	N/A	0	0	0	5.43	6.25	5.49	0.0717	0.0686	0.0691	0.0546	0.0569	0.0563
Pel-3-sam-5-glu	Pelargonidin-3-O-sambubioside-5-O-glucoside	Anthocyanin	5.46	y = 3.90155e4 x - 9.59692e4	0.99883	N/A	N/A	0	0	0	0.0633	0.0627	0.0598	0.0733	0.0718	0.0754	0.0837	0.0843	0.0877
Pel-3-O-sop	Pelargonidin-3-O-sophoroside	Anthocyanin	5.94	y = 3.90155e4 x - 9.59692e4	0.99883	N/A	N/A	0.0584	0.0584	0.0591	26.5	28	25.8	0	0	0	0	0	0
Peo-triglu	Peonidin-3,5,3'-O-triglucoside	Anthocyanin	5.06	y = 3.90155e4 x - 9.59692e4	0.99883	N/A	N/A	0	0	0	3.24	3.31	3.27	0	0	0	0	0	0
Peo-3,5-O-diglu	Peonidin-3,5-O-diglucoside	Anthocyanin	5.65	y = 8.29703e4 x + 7370.62398	0.99848	50	5000	0	0	0	0.0971	0.0942	0.0899	0	0	0	0	0	0
Peo-3-O-(6-O-malonyl)-glu	Peonidin-3-O-(6-O-malonyl-beta-D-glucoside)	Anthocyanin	9.91	y = 3.90155e4 x - 9.59692e4	0.99883	N/A	N/A	0	0	0	0.12	0.127	0.126	0	0	0	0.0613	0.0601	0.0595
Peo-3-O-ara	Peonidin-3-O-arabinoside	Anthocyanin	7.83	y = 2.29320e5 x + 4214.95969	0.99972	10	5000	0.00481	0.00505	0.0041	0.00362	0.00315	0.00346	0	0	0	0.00135	0.00174	0.0013
Peo-3-O-gal	Peonidin-3-O-galactoside	Anthocyanin	6.85	y = 3.90155e4 x - 9.59692e4	0.99883	N/A	N/A	0.141	0.139	0.136	0.233	0.23	0.207	0.193	0.179	0.182	0.538	0.53	0.504
Peo-3-O-glu	Peonidin-3-O-glucoside	Anthocyanin	7.42	y = 3.35846e5 x + 4.74139e4	0.99197	1	5000	0	0	0	0.0716	0.0805	0.0741	0.00374	0.00416	0.00354	0.00222	0.00181	0.00216
Peo-3-O-rut	Peonidin-3-O-rutinoside	Anthocyanin	7.99	y = 3.90155e4 x - 9.59692e4	0.99883	N/A	N/A	0.0616	0.0606	0.0611	0.784	0.855	0.781	0.0677	0.0644	0.0685	0.0758	0.0774	0.0734
Peo-3-O-sam	Peonidin-3-O-sambubioside	Anthocyanin	7.28	y = 3.90155e4 x - 9.59692e4	0.99883	N/A	N/A	0	0	0	26.5	27.6	25.4	0.222	0.216	0.219	0.11	0.112	0.111
Peo-3-sam-5-glu	Peonidin-3-O-sambubioside-5-O-glucoside	Anthocyanin	5.63	y = 3.90155e4 x - 9.59692e4	0.99883	N/A	N/A	0	0	0	1.74	1.86	1.76	0	0	0	0	0	0
Peo-3-O-sop	Peonidin-3-O-sophoroside	Anthocyanin	6.62	y = 3.90155e4 x - 9.59692e4	0.99883	N/A	N/A	0.0616	0.0626	0.0617	52.3	52.2	49.2	0	0	0	0	0	0
Pet-3-O-(6-O-malonyl)-glu	Petunidin-3-O-(6-O-malonyl-beta-D-glucoside)	Anthocyanin	8.90	y = 3.90155e4 x - 9.59692e4	0.99883	N/A	N/A	1.67	1.51	1.38	1.07	1.18	1.01	0.768	0.71	0.751	0.804	0.897	0.885
Pet-3-O-(coumaryl)-glu	Petunidin-3-O-(coumaryl)-glucoside	Anthocyanin	10.92	y = 3.90155e4 x - 9.59692e4	0.99883	N/A	N/A	4.36	4.18	4.58	0	0	0	6.12	5.92	5.55	7.3	7.06	5.75
Pet-3-O-glu	Petunidin-3-O-glucoside	Anthocyanin	6.44	y = 1.73777e5 x - 16495.24399	0.99756	1	5000	1.07	0.874	0.878	0.161	0.164	0.154	2.1	2.08	2.09	1.44	1.38	1.44
Pet-3-O-sam	Petunidin-3-O-sambubioside	Anthocyanin	6.39	y = 3.90155e4 x - 9.59692e4	0.99883	N/A	N/A	0.0687	0.0742	0.0687	0.067	0.0666	0.0696	0.0653	0.0662	0.0681	0.0704	0.0702	0.072
Pet-3-O-sop	Petunidin-3-O-sophoroside	Anthocyanin	5.55	y = 3.90155e4 x - 9.59692e4	0.99883	N/A	N/A	0	0	0	0.0702	0.0787	0.0751	0	0	0	0	0	0
Quercetin	Quercetin	Flavonols	4.18	y = 23964.68635 x - 5100.22458	0.99780	5	2000	0.0259624	0.0204012	0.0260531	3.47576	3.20374	3.83845	3.778	4.35226	4.83584	9.76235	10.8504	11.0015
Miquelianin	Quercetin 3-O-glucuronide（Miquelianin）	Flavonols	2.78	y = 19311.01649 x - 1.47205e5	0.99665	5	2000	2.69795	3.08064	2.10957	254.009	227.699	245.877	48.7927	53.098	53.098	67.9271	66.0137	66.0137
Baimaside	Quercetin 3-O-sophoroside（Baimaside）	Flavonols	2.45	y = 23675.51453 x - 9176.17617	0.99612	1	2000	0.435431	0.377792	0.373406	167.907	177.932	174.799	0.670376	0.682907	0.651581	7.39294	7.58089	7.7062
Hyperoside	Quercetin 3-O-galactoside（Hyperoside）	Flavonols	2.77	y = 88.13645 x + 450.21781	0.99908	1	2000	0	0	0	55.2612	58.0475	60.8338	108.665	104.95	106.343	139.314	136.992	136.063
Fla_quercetin-glu	Quercetin-3-O-glucoside	Flavonols	8.83	y = 3085.90467 x + 6.88362e4	0.99831	1	5000	16.6948	11.7198	10.9544	85.1481	93.2802	88.4966	100.456	88.975	94.2369	78.9294	77.016	70.7973
Rutin	Quercetin-3-O-rutinoside（Rutin）	Flavonols	2.67	y = 3.31178e4 x - 1.38622e5	0.99295	1	2000	39.4396	45.5448	40.9659	23.8103	23.5661	23.1998	70.8203	73.2624	72.6519	48.109	48.8416	48.2311
Spiraeoside	Quercetin 4'-O-glucoside（Spiraeoside）	Flavonols	3.09	y = 5.58003e4 x - 20619.30582	0.99542	1	2000	0	0	0	1.3142	1.2724	1.30491	0	0	0	0	0	0
Avicularin	Quercetin-3-O-arabinoside（Avicularin）	Flavonols	3	y = 3.50493e4 x - 1.11706e5	0.99683	1	2000	0	0	0	0	0	0	1.19717	0.941591	1.10301	10.1333	9.77462	10.6265
Quercimeritrin	Quercetin-7-O-glucoside（Quercimeritrin）	Flavonols	2.76	y = 1065.78062 x + 1353.44731	0.99170	1	2000	0	0	0	1.29098	1.28633	1.29562	2.96739	3.14385	3.02776	3.84507	3.49678	4.01224
Isorhamnetin	Isorhamnetin	Flavonols	5.23	y = 3.13908e4 x + 1463.41164	0.99339	1	2000	0.230239	0.180269	0.256805	0.752704	0.749541	0.888696	1.16068	1.34411	1.53387	5.85085	5.85085	6.00898
Narcissin	Isorhamnetin-3-O-rutinoside（Narcissin）	Flavonols	2.88	y = 18353.08476 x - 6.43163e4	0.99470	5	2000	158.009	172.373	168.001	14.8016	14.0521	14.5518	77.443	79.9411	74.3203	107.421	115.54	111.793
Isorhamnetin 3-O-glucoside	Isorhamnetin 3-O-glucoside	Flavonols	3.05	y = 23199.11273 x - 4100.70546	0.99172	1	2000	2.1528	2.43506	2.08582	6.74544	6.84112	6.9368	4.97536	5.16672	4.49218	4.2769	4.49218	4.60221
Typhaneoside	Isorhamnetin 3-O-2g-rhamnosylrutinoside（Typhaneoside）	Flavonols	2.56	y = 10081.33214 x - 3.67188e4	0.99816	5	2000	0.0901707	0.0924828	0.0947949	0.0793811	0.0793811	0.0832345	0	0	0	0.0753735	0.0863173	0.0840052
Kaempferol	Kaempferol	Flavonols	5.05	y = 1601.25056 x - 735.08169	0.99575	20	2000	0.0262196	0.0174893	0.0197506	0	0	0	0.0374974	0.042936	0.041791	0.145982	0.144551	0.156001
Nicotiflorin	Kaempferol 3-O-rutinoside （Nicotiflorin）	Flavonols	2.85	y = 18847.69380 x - 9.02701e4	0.99725	1	2000	11.8904	12.2471	14.7441	0.269318	0.27229	0.274074	0.665862	0.624246	0.707479	2.15216	2.24134	2.20567
Kaempferitrin	Kaempferol 3,7-O-rhamnoside （Kaempferitrin）	Flavonols	2.73	y = 9353.54834 x - 29677.50319	0.99134	1	2000	0	0	0	0	0	0	0.099514	0.099514	0.0763712	0.0757927	0.0815784	0.0896784
Astragalin	Kaempferol 3-O-glucoside （Astragalin）	Flavonols	3	y = 22657.30285 x - 4282.14888	0.99646	1	2000	0.354218	0.412507	0.40892	0.0227327	0.0254678	0.0302206	0.139445	0.143481	0.127787	0.192354	0.195492	0.180248
Tiliroside	Kaempferol-3-O-(coumaryl) glucoside（Tiliroside）	Flavonols	3.92	y = 4.35516e4 x + 2971.65718	0.99272	0.5	2000	0	0	0	0	0	0	0	0	0	0.0111172	0.0107605	0.00945255
3,7,4-Trihydroxyflavone	3,7,4'-Trihydroxyflavone	Flavonols	4.13	y = 197.91902 x + 1259.84885	0.99587	50	2000	0.859363	0.891792	1.14312	0.545885	0.613445	0.451301	0	0	0	0.778291	0.870173	0.783696
Laricitrin	Laricitrin	Flavonols	4.2	y = 13766.63634 x - 1487.10386	0.99389	5	2000	0	0	0	0.00458533	0.00488437	0.0045521	0.976874	1.06326	1.05994	0.0784157	0.0760898	0.0757576
Myricetin	Myricetin	Flavonols	3.4	y = 13632.61376 x - 5053.93095	0.99678	5	2000	0	0	0	0.00588744	0.0072877	0.00735134	0	0	0	0	0	0
Prunetin	Prunetin	Isoflavones	7.27	y = 9805.88898 x - 5219.30707	0.99806	10	2000	0.676539	0.562835	0.594103	0.129623	0.199835	0.118252	0.34964	0.443446	0.389436	1.18252	1.16262	1.14273
Formononetin	Formononetin	Isoflavones	5.92	y = 1.32887e5 x - 24800.14398	0.99945	1	2000	0.0111864	0.00823558	0.0121254	0.00211657	0.00207097	0.00233923	0.00281673	0.00255384	0.00238751	0.0375564	0.0375564	0.0426533
Neobavaisoflavone	Neobavaisoflavone	Isoflavones	7.26	y = 4.68625e4 x - 3653.11558	0.99944	0.5	2000	0.00199212	0.00219198	0.00224678	0.00102185	0.000851004	0.000931592	0.00152472	0.00135387	0.00143768	0.00121526	0.00130874	0.00118947
Genistein	Genistein	Isoflavones	4.95	y = 9471.91642 x + 217.87935	0.99412	1	2000	0.0545885	0.0389146	0.0494539	0.00824232	0.00983674	0.00740458	0.0238352	0.025862	0.0239973	0.0691814	0.0648576	0.0710731
Calycosin	Calycosin	Isoflavones	4.25	y = 3.38326e4 x + 4928.30140	0.99150	1	2000	0.00713493	0.00653798	0.00523038	0.00204383	0.00216038	0.00168566	0.00449131	0.00318371	0.00412177	0	0	0
2-Hydroxygenistein	2'-Hydroxygenistein	Isoflavones	3.98	y = 25356.51257 x + 2411.88289	0.99483	1	2000	0	0	0	0	0	0	0.00303414	0.00218401	0.00198937	0.0332038	0.0283091	0.0457984
Daidzein	Daidzein	Isoflavones	3.93	y = 0.02277 x + 0.00656	0.99698	1	2000	0.00663566	0.00488141	0.006356	0	0	0	0	0	0	0.0174154	0.0139832	0.0240765
Tectorigenin	Tectorigenin	Isoflavones	5.07	y = 5069.28487 x - 583.09870	0.99712	5	2000	0.0155234	0.0134216	0.0129412	0.00513445	0.00456395	0.00561486	0	0	0	0	0	0
Glycitin	Glycitin	Isoflavones	2.59	y = 7487.60643 x - 410.10035	0.99484	5	2000	0.0354888	0.0291946	0.0369619	0	0	0	0	0	0	0	0	0
Licoisoflavone A	Licoisoflavone A	Isoflavones	7.98	y = 21879.37824 x + 636.55029	0.99467	1	2000	0	0	0	0	0	0	0	0	0	0.0146701	0.0135362	0.0144929
2-Hydroxydaidzein	2'-Hydroxydaidzein	Isoflavones	3.46	y = 26720.43199 x - 6542.83459	0.99946	5	2000	0	0	0	0	0	0	0	0	0	0.00691814	0.00564802	0.00791803
Luteolin	Luteolin	Flavones	4.14	y = 19655.54461 x - 3037.14307	0.99934	5	2000	0.0409323	0.03578	0.0526682	0.0976078	0.104764	0.16745	0.162012	0.219832	0.238438	1.68595	1.57432	1.82049
Cynaroside	Luteolin-O-glucoside（Cynaroside）	Flavones	2.81	y = 16859.61326 x - 400.13042	0.99420	5	2000	0.421029	0.475283	0.479767	0	0	0	0.44838	0.324179	0.317005	0.609797	0.524605	0.442551
Apigenin	Apigenin	Flavones	4.89	y = 12631.63748 x + 2440.50695	0.99442	5	2000	0.022484	0.0167819	0.0177818	0.0556694	0.105664	0.0910709	0.0272942	0.0372931	0.0402658	0.113231	0.106475	0.109177
Diosmetin	Diosmetin	Flavones	5.15	y = 6.22538e4 x - 1172.99172	0.99647	1	2000	0.0723634	0.063956	0.063956	0.100888	0.0978857	0.0957839	0.039935	0.0396347	0.0492431	0.153134	0.147429	0.156137
7,4-Dihydroxyflavone	7,4'-Dihydroxyflavone	Flavones	3.68	y = 16501.26008 x + 441.01352	0.99877	5	2000	0.0053848	0.0050546	0.0038862	0.0036068	0.0041148	0.0044958	0.0043434	0.0065786	0.003937	0.0042926	0.0040894	0.0048006
Apigenin 7-glucoside	Apigenin 7-glucoside	Flavones	3.08	y = 19713.69192 x + 1230.72980	0.99125	1	2000	0.0215758	0.025986	0.0245159	0.00998798	0.0095556	0.0131444	0.00570742	0.00549123	0.00344174	0.00786932	0.00562094	0.00601008
Tricetin	Tricetin	Flavones	3.45	y = 3.76481e4 x - 7250.35086	0.99682	5	2000	0.0213078	0.0183156	0.0211567	0.00353618	0.00288335	0.00353618	0.00740483	0.00637722	0.00658879	0.0107294	0.0110921	0.010669
Homoplantaginin	Homoplantaginin	Flavones	3.15	y = 3.30807e4 x + 1468.38403	0.99165	1	2000	0.0172475	0.0284838	0.0222414	0.0633488	0.0614992	0.0605744	0	0	0	0.00984912	0.0078608	0.00975664
Trimethylapigenin	Trimethylapigenin	Flavones	6.76	y = 3.05231e5 x + 7.95713e4	0.99194	0.5	2000	0	0	0	0.0100567	0.00840141	0.0108375	0.00249231	0.00149289	0.00217062	0.0232366	0.024767	0.0257976
Jaceosidin	Jaceosidin	Flavones	5.29	y = 26477.84832 x + 2196.72573	0.99395	1	2000	0.0232854	0.0217001	0.0195862	0.0201147	0.0258287	0.0201807	0.0726638	0.0670489	0.0789393	0	0	0
Eupatorin	Eupatorin	Flavones	6.5	y = 5.57411e4 x - 5342.62415	0.99715	1	2000	0	0	0	0	0	0	0.00221053	0.00201083	0.00203493	0.00143237	0.00129809	0.00140827
Chrysin	Chrysin	Flavones	6.91	y = 6912.79568 x + 178.27644	0.99427	5	2000	0	0	0	0	0	0	0.00149493	0.00170849	0.00115425	0.00460174	0.00531362	0.00388987
5-O-Demethylnobiletin	5-O-Demethylnobiletin	Flavones	8.56	y = 1.60300e5 x - 18208.50824	0.99866	1	2000	0	0	0	0	0	0	0	0	0	0.00181758	0.00203895	0.00212828
IKarisoside A	IKarisoside A	Flavones	5.61	y = 24573.44715 x - 6136.18317	0.99547	1	2000	0	0	0	0	0	0	0	0	0	0.00450941	0.00488478	0.00461452
5,7-Dihydroxy-3,4,5-trimethoxyflavone	5,7-Dihydroxy-3',4',5'-trimethoxyflavone	Flavones	6.74	y = 7.59060e4 x + 957.69722	0.99593	1	2000	0	0	0	0.00175261	0.00171473	0.00134286	0	0	0	0	0	0
Baicalin	Baicalin	Flavones	3.48	y = 14193.35675 x + 1737.59885	0.99186	5	2000	0	0	0	0.00580269	0.00401279	0.0039012	0	0	0	0	0	0
Scutellarin	Scutellarin	Flavones	2.78	y = 12269.22435 x - 1409.29712	0.99819	1	2000	0	0	0	0	0	0	0.0120214	0.0139633	0.0134084	0	0	0
Vitexin	Vitexin	Flavones	2.73	y = 5.33466e4 x - 1.73210e5	0.99135	1	2000	0.0416814	0.0425462	0.0416814	0.0383521	0.0395195	0.0394331	0.0383089	0.0380927	0.0367091	0.0369685	0.0390872	0.0396492
Orientin	Orientin	Flavones	2.57	y = 19358.56351 x - 5.07816e4	0.99719	1	2000	0	0	0	0.0393229	0.0375294	0.0406681	0.0914695	0.0981952	0.0914695	0.0502186	0.0533572	0.0573926
3-Methoxypuerarin	3'-Methoxypuerarin	Flavones	2.36	y = 10924.90946 x - 665.13260	0.99381	1	2000	0.00493262	0.00555475	0.00662126	0	0	0	0.0034395	0.00466599	0.00327952	0.00462155	0.00493262	0.00568806
Isoorientin	Isoorientin	Flavones	2.5	y = 16111.87806 x + 2310.78088	0.99734	5	2000	0.00901244	0.00811568	0.00712924	0	0	0	0	0	0	0	0	0
Taxifolin	Dihydroquercetin（Taxifolin）	Flavanonols	3.07	y = 7264.70596 x - 24976.26574	0.99682	5	2000	0.0468545	0.0505055	0.0468545	0.867113	0.870155	0.903623	1.21396	1.26264	1.14398	1.19266	1.22917	1.24438
Dihydromyricetin	Dihydromyricetin	Flavanonols	2.61	y = 9766.03491 x - 1542.70023	0.99687	5	2000	0	0	0	0.00976997	0.0103746	0.00910166	0.0107565	0.0101837	0.00757411	0.0114566	0.0119976	0.0118067
Astilbin	Astilbin	Flavanonols	2.91	y = 7636.66555 x - 2329.58540	0.99843	10	2000	0	0	0	0.13	0.171	0.134	0.127	0.0858	0.111	0	0	0
Silibinin	Silibinin	Flavanonols	4.65	y = 3749.45668 x - 1611.38178	0.99745	10	2000	0.0129294	0.0170302	0.012447	0	0	0	0	0	0	0.0274509	0.030828	0.0259553
Dihydrokaempferol	Dihydrokaempferol	Flavanonols	3.56	y = 13379.06207 x - 3129.20272	0.99760	5	2000	0.021907	0.0234347	0.0226564	0	0	0	0	0	0	0	0	0
Isosilybin	Isosilybin	Flavanonols	4.93	y = 6431.91756 x - 1950.15232	0.99755	1	2000	0	0	0	0	0	0	0	0	0	0.0212	0.0221	0.0212
Silychristin	Silychristin	Flavanonols	3.63	y = 6957.03020 x - 1883.20555	0.99527	1	2000	0	0	0	0.0245562	0.0270649	0.0217581	0	0	0	0	0	0
Eriodictyol	Eriodictyol	Flavanones	4.1	y = 6133.68839 x - 18248.66078	0.99849	5	2000	0.466973	0.616866	0.498681	0.322846	0.466973	0.366084	0.458325	0.513094	0.57651	3.02668	2.79896	2.99785
Pinocembrin	Pinocembrin	Flavanones	7.1	y = 5383.04588 x - 1071.22668	0.99756	1	2000	0.00468937	0.00568875	0.00507375	0	0	0	0.00545813	0.005125	0.00571438	0.0136325	0.0168869	0.0148881
Liquiritin	Liquiritin	Flavanones	2.82	y = 3.45743e4 x - 13479.07759	0.99737	1	2000	0.0177814	0.0185521	0.0165153	0	0	0	0.0162951	0.0163501	0.0169006	0.014093	0.0114506	0.0132122
Hesperetin	Hesperetin	Flavanones	5.22	y = 3.19209e4 x - 1824.43621	0.99650	0.5	2000	0.00195879	0.00142979	0.00167464	0	0	0	0	0	0	0.00257544	0.00208877	0.00216736
Liquiritigenin	Liquiritigenin	Flavanones	4.08	y = 3.77912e4 x + 7615.59232	0.99201	1	2000	0.000720062	0.0005945	0.000702125	0	0	0	0	0	0	0.00699563	0.00697	0.0080975
Isosakuranetin	Isosakuranetin	Flavanones	7.02	y = 11585.23681 x - 1657.35922	0.99718	1	2000	0.00251067	0.00281126	0.00265381	0	0	0	0	0	0	0	0	0
Persicogenin	Persicogenin	Flavanones	7.28	y = 510.34818 x - 1430.50767	0.99704	5	2000	0	0	0	0	0	0	0	0	0	0.0525066	0.060098	0.0531392
Naringenin-7-glucoside	Naringenin-7-glucoside	Flavanones	3.13	y = 19044.99639 x + 1132.92477	0.99129	5	2000	0	0	0	0.0371406	0.0363587	0.041832	0.0438737	0.0428746	0.0413108	0.0451769	0.0345342	0.0456113
Fla_naringenin	Naringenin	Flavanones	12.64	y = 6.10662e4 x + 6420.77856	0.99789	1	5000	0.00917483	0.00539055	0.00601672	0.00541778	0.00498218	0.0044649	0.0111623	0.0101277	0.0116523	0.0256732	0.0265716	0.0262449
Isoliquiritigenin	Isoliquiritigenin	Chalcones	5.64	y = 5.41221e4 x - 3499.67641	0.99718	1	2000	0.00202443	0.00158623	0.00149398	0.000804647	0.000912275	0.000948151	0.0013556	0.00119416	0.00123772	0.00958401	0.0092765	0.0110703
Naringenin chalcone	Naringenin chalcone	Chalcones	4.89	y = 19870.32865 x - 1850.49399	0.99755	5	2000	0.225151	0.186491	0.187036	0.0585337	0.0963765	0.0601673	0.106722	0.122785	0.109172	0.264899	0.246114	0.233046
Phloretin	Phloretin	Chalcones	4.82	y = 5.59441e4 x - 13451.80642	0.99620	1	2000	0.00466259	0.00378493	0.00392206	0.00246569	0.00224901	0.00243277	0.00444317	0.00460774	0.00438832	0.00403177	0.00381235	0.00400434
Phlorizin	Phlorizin	Chalcones	3.29	y = 3.15311e4 x - 9259.09601	0.99688	1	2000	0.0333853	0.0369202	0.0378367	0.0331671	0.0298067	0.0347382	0.0227805	0.021515	0.019682	0.0116958	0.0103865	0.0111284
Trilobatin	Trilobatin	Chalcones	3.53	y = 5.63496e4 x - 19827.04934	0.99853	1	200	0	0	0	0.00558609	0.00536788	0.00571701	0.00816092	0.00816092	0.00903375	0.00964473	0.0109103	0.0103866
