# Supplementary material for: Metabolomics combined with transcriptomics analyses of mechanism regulating testa pigmentation in peanut
Source: Front Plant Sci. 2022 Dec 16;13:1065049. doi: 10.3389/fpls.2022.1065049 (PMC9800836; doi:10.3389/fpls.2022.1065049)
Supplement: Supplementary file 2 [file Table_2.xlsx]

## Sheet: primers
Table S2. qRT-PCR primers in this study
	Gene name	protein Name	Accession number	Primer sequence (upstream)	Primer sequence (downstream)	product size (bp)
	AhCHS	chalcone synthase	Arahy.6J3HHE	CAACGCCTTCAAACCACT	GAAACACATCACATAC	175
	AhCHS	chalcone synthase	Arahy.UDJX6T	GAGTCACAAAAAGTGAA	GCACACATATTTGGATTC	135
	AhCHI	chalcone isomerase	Arahy.VJQ7T1	GAGGCAAGTTGATAGGTC	GTCGACTTGCACGGCGGAC	100
	AhCHI	chalcone isomerase	Arahy.TJ3PHW	GGATGGGAAGGTAGGG	CTCGACTTGTACGGCGGTG	98
	AhFLS	flavonol synthase	Arahy.4WXU8P	GGCATCAGAATCCAAAGAT	CCCTGAGAACTTTCTCTTC	146
	AhF3'H	flavonol 3’-hydroxylase	Arahy.K8H9R8	GCAACCTTGGCCCACTCG	GATGATGAGTACACATGT	155
	AhLAR	leucoanthocyanidin reductase	Arahy.M05HM0	GGTTCGGCCTCCCCATAA	GAGAAATGACAATCTCTATC	149
	AhDFR	dihydroflavonol-4-reductase	Arahy.7JZ58T	CATCGGTTCATGGCTTG	CCCATTAATGGCTTCATC	184
	AhANS	anthocyanidin synthase	Arahy.AQ6B1J	GCAGAGCCAGCACTATTC	GATGCTTAATAATTATTATC	125
	AhANS	anthocyanidin synthase	Arahy.UQ0Z3E	GCAGAGCCAGCACTATTT	GATGCTTAATAATTATCATT	125
	AhUGT	UDP-Glucosyltransferase	Arahy.4JIJ99	GCGATGGCAACGCAAGAGAG	AGCGGTGGGTTTAGGGAGAG	199
	AhOMT	O-methyltransferase	Arahy.JB63H4	GCTCCGTCAGATGGG	GTAGACACCAATTTCCATA	106
