# Supplementary material for: Metabolomics combined with transcriptomics analyses of mechanism regulating testa pigmentation in peanut
Source: Front Plant Sci. 2022 Dec 16;13:1065049. doi: 10.3389/fpls.2022.1065049 (PMC9800836; doi:10.3389/fpls.2022.1065049)
Supplement: Supplementary file 3 [file Table_3.xlsx]

## Sheet: red vs black
Table S3. a The significant differential metabolites between red and black peanut testa samples. An absolute value of log2 (fold change) ≥ 1 and variable importance in the projection (VIP) > 1.0 were introduced to screen significant differential metabolites (SDMs).
Indexa	Compounds	Class	Red_A (μg/mg)	Red_B (μg/mg)	Red_C (μg/mg)	Black_A (μg/mg)	Black_B (μg/mg)	Black_C (μg/mg)	VIP	p_value	FDR	Fold_Change	Log2FC	Type
Procyanidin B1	Procyanidin B1	Procyanidin	251.656	238.929	247.028	5.30503	4.29262	5.32817	1.03427	0.000213513	0.000780304	0.0202353	-5.62698	down
Procyanidin B2	Procyanidin B2	Procyanidin	215.788	210.003	223.887	21.1738	21.116	18.5705	1.03437	0.000246846	0.000791173	0.0936776	-3.41615	down
Procyanidin B3	Procyanidin B3	Procyanidin	584.305	607.446	595.876	79.8358	79.8358	68.8439	1.0339	4.93303e-06	0.000102772	0.127832	-2.96768	down
Procyanidin C1	Procyanidin C1	Procyanidin	247.896	258.297	227.094	39.6981	38.1379	27.8233	1.02781	0.000506657	0.00134749	0.14409	-2.79496	down
(+)-Catechin	(+)-Catechin	Flavanols	478.945	481.848	493.459	232.797	241.505	237.731	1.03405	1.16409e-05	0.00016168	0.489621	-1.03026	down
Cya-triglu	Cyanidin-3,5,3'-O-triglucoside	Anthocyanin	0	0	0	12.2	13.3	12	1.03491	0.0010437	0.00200711	12500000000	33.5412	up
Cya-3,5-O-diglu	Cyanidin-3,5-O-diglucoside	Anthocyanin	0	0	0	7.76	12	10.6	1.03492	0.014853	0.0171909	1.012e+10	33.2365	up
Cya-3-O-ara	Cyanidin-3-O-arabinoside	Anthocyanin	0.0108	0.0119	0.0102	0.176	0.176	0.172	1.03447	8.42662e-06	0.000131666	15.9271	3.99341	up
Cya-3-O-gal	Cyanidin-3-O-galactoside	Anthocyanin	1.25	1.24	1.25	4.66	4.46	4.9	1.03411	0.00136592	0.00244076	3.74866	1.90638	up
Cya-3-O-glu	Cyanidin-3-O-glucoside	Anthocyanin	0.0621	0.0536	0.0724	37.4	38.7	36.8	1.03438	0.000222414	0.000780304	600.213	9.22933	up
Cya-3-O-rut	Cyanidin-3-O-rutinoside	Anthocyanin	0.128	0.124	0.112	12.5	12.7	11.8	1.03473	0.000497016	0.00134749	101.648	6.66744	up
Cya-3-O-sam	Cyanidin-3-O-sambubioside	Anthocyanin	0.349	0.359	0.351	296	288	291	1.0349	6.41473e-05	0.000422022	826.251	9.69044	up
Cya-3-sam-5-glu	Cyanidin-3-O-sambubioside-5-O-glucoside	Anthocyanin	0.0514	0.0413	0.0516	5.65	6.27	5.39	1.03411	0.00207148	0.0034107	119.958	6.90639	up
Cya-3-O-sop	Cyanidin-3-O-sophoroside	Anthocyanin	0.315	0.304	0.323	523	539	527	1.03488	8.24647e-05	0.000479621	1686.84	10.7201	up
Cya-3-O-xyl	Cyanidin-3-O-xyloside	Anthocyanin	0.011	0.0102	0.0104	1.64	1.68	1.54	1.03477	0.000668226	0.00142877	153.797	7.26489	up
Cya-3-O-rut-5-O-glu	Cyanidin-3-rutinoside-5-glucoside	Anthocyanin	0	0	0	0.121	0.124	0.113	1.03489	0.000755985	0.00154915	1.19333e+08	26.8304	up
Del-3,5-O-diglu	Delphinidin-3,5-O-diglucoside	Anthocyanin	0.792	0.833	0.712	0	0	0	1.03488	0.0020737	0.0034107	1.2837e-09	-29.537	down
Del-3-O-(6-O-malonyl)-glu	Delphinidin-3-O-(6-O-malonyl-beta-D-glucoside)	Anthocyanin	6.29	6.01	6.33	1.6	1.68	1.61	1.03438	0.000237212	0.000780304	0.26248	-1.92972	down
Del-3-O-ara	Delphinidin-3-O-arabinoside	Anthocyanin	0	0	0	0.0677	0.0643	0.0653	1.0349	0.000235227	0.000780304	6.57667e+07	25.9709	up
Del-3-O-glu	Delphinidin-3-O-glucoside	Anthocyanin	0	0	0	1.15	1.19	1.09	1.0349	0.000645364	0.00142877	1.14333e+09	30.0906	up
Del-3-O-rha	Delphinidin-3-O-rhamnoside	Anthocyanin	0	0	0	0.273	0.295	0.26	1.0349	0.00136683	0.00244076	276000000	28.0401	up
Del-3-O-sam	Delphinidin-3-O-sambubioside	Anthocyanin	0	0	0	0.0296	0.0276	0.0271	1.03488	0.000737944	0.00153738	28100000	24.7441	up
Mal-3-O-gal	Malvidin-3-O-galactoside	Anthocyanin	0.0534	0.055	0.0524	0.0233	0.024	0.0238	1.03375	0.000284612	0.000889413	0.442164	-1.17735	down
Mal-3-O-sop	Malvidin-3-O-sophoroside	Anthocyanin	0.0568	0.0563	0.0554	0	0	0	1.03491	5.31793e-05	0.000391024	1.78042e-08	-25.7432	down
Pel-triglu	Pelargonidin-3,5,3'-O-triglucoside	Anthocyanin	0	0	0	0.115	0.116	0.115	1.03491	8.353e-06	0.000131666	1.15333e+08	26.7812	up
Pel-3-O-gal	Pelargonidin-3-O-galactoside	Anthocyanin	0.0972	0.103	0.0932	0.3	0.303	0.303	1.03382	3.98668e-05	0.000343261	3.08793	1.62664	up
Pel-3-O-glu	Pelargonidin-3-O-glucoside	Anthocyanin	0	0	0	0.249	0.272	0.248	1.03491	0.000933821	0.00182387	2.56333e+08	27.9334	up
Pel-3-O-rut	Pelargonidin-3-O-rutinoside	Anthocyanin	1.62	1.67	1.59	4.42	4.3	3.86	1.0301	0.00381724	0.00530386	2.57787	1.36618	up
Pel-3-O-sam	Pelargonidin-3-O-sambubioside	Anthocyanin	0.0546	0.0569	0.0563	5.43	6.25	5.49	1.03475	0.00216114	0.00346337	102.324	6.677	up
Pel-3-O-sop	Pelargonidin-3-O-sophoroside	Anthocyanin	0	0	0	26.5	28	25.8	1.03491	0.000587253	0.00136145	2.67667e+10	34.6397	up
Peo-triglu	Peonidin-3,5,3'-O-triglucoside	Anthocyanin	0	0	0	3.24	3.31	3.27	1.03491	3.83666e-05	0.000343261	3.27333e+09	31.6081	up
Peo-3,5-O-diglu	Peonidin-3,5-O-diglucoside	Anthocyanin	0	0	0	0.0971	0.0942	0.0899	1.03489	0.00049752	0.00134749	9.37333e+07	26.4821	up
Peo-3-O-(6-O-malonyl)-glu	Peonidin-3-O-(6-O-malonyl-beta-D-glucoside)	Anthocyanin	0.0613	0.0601	0.0595	0.12	0.127	0.126	1.03375	0.000661169	0.00142877	2.06191	1.04398	up
Peo-3-O-ara	Peonidin-3-O-arabinoside	Anthocyanin	0.00135	0.00174	0.0013	0.00362	0.00315	0.00346	1.00797	0.000576129	0.00136145	2.3303	1.22051	up
Peo-3-O-gal	Peonidin-3-O-galactoside	Anthocyanin	0.538	0.53	0.504	0.233	0.23	0.207	1.0302	3.16255e-05	0.000343261	0.426209	-1.23037	down
Peo-3-O-glu	Peonidin-3-O-glucoside	Anthocyanin	0.00222	0.00181	0.00216	0.0716	0.0805	0.0741	1.03401	0.00127432	0.0023425	36.5428	5.19152	up
Peo-3-O-rut	Peonidin-3-O-rutinoside	Anthocyanin	0.0758	0.0774	0.0734	0.784	0.855	0.781	1.0346	0.00106716	0.00202114	10.6796	3.41679	up
Peo-3-O-sam	Peonidin-3-O-sambubioside	Anthocyanin	0.11	0.112	0.111	26.5	27.6	25.4	1.03485	0.000578678	0.00136145	238.739	7.89929	up
Peo-3-sam-5-glu	Peonidin-3-O-sambubioside-5-O-glucoside	Anthocyanin	0	0	0	1.74	1.86	1.76	1.03491	0.000431331	0.00125387	1.78667e+09	30.7346	up
Peo-3-O-sop	Peonidin-3-O-sophoroside	Anthocyanin	0	0	0	52.3	52.2	49.2	1.0349	0.000393863	0.00117221	5.12333e+10	35.5764	up
Pet-3-O-(coumaryl)-glu	Petunidin-3-O-(coumaryl)-glucoside	Anthocyanin	7.3	7.06	5.75	0	0	0	1.03486	0.00512365	0.00667142	1.4918e-10	-32.6422	down
Pet-3-O-glu	Petunidin-3-O-glucoside	Anthocyanin	1.44	1.38	1.44	0.161	0.164	0.154	1.03479	0.000189801	0.000760324	0.112441	-3.15276	down
Pet-3-O-sop	Petunidin-3-O-sophoroside	Anthocyanin	0	0	0	0.0702	0.0787	0.0751	1.03492	0.0010866	0.00202723	7.46667e+07	26.154	up
Quercetin	Quercetin	Flavonols	9.76235	10.8504	11.0015	3.47576	3.20374	3.83845	1.02772	0.000674381	0.00142877	0.332696	-1.58772	down
Miquelianin	Quercetin 3-O-glucuronide（Miquelianin）	Flavonols	67.9271	66.0137	66.0137	254.009	227.699	245.877	1.03331	0.00183707	0.00318936	3.63876	1.86345	up
Baimaside	Quercetin 3-O-sophoroside（Baimaside）	Flavonols	7.39294	7.58089	7.7062	167.907	177.932	174.799	1.03487	0.000314301	0.000958234	22.9558	4.52079	up
Hyperoside	Quercetin 3-O-galactoside（Hyperoside）	Flavonols	139.314	136.992	136.063	55.2612	58.0475	60.8338	1.03214	1.33107e-05	0.000166383	0.422297	-1.24367	down
Rutin	Quercetin-3-O-rutinoside（Rutin）	Flavonols	48.109	48.8416	48.2311	23.8103	23.5661	23.1998	1.0347	2.25182e-07	1.67037e-05	0.486123	-1.04061	down
Spiraeoside	Quercetin 4'-O-glucoside（Spiraeoside）	Flavonols	0	0	0	1.3142	1.2724	1.30491	1.03491	9.53948e-05	0.000501792	2.79333e+09	31.3793	up
Avicularin	Quercetin-3-O-arabinoside（Avicularin）	Flavonols	10.1333	9.77462	10.6265	0	0	0	1.03492	0.000588146	0.00136145	4.40529e-11	-34.402	down
Quercimeritrin	Quercetin-7-O-glucoside（Quercimeritrin）	Flavonols	3.84507	3.49678	4.01224	1.29098	1.28633	1.29562	1.0323	0.00367783	0.00522419	0.341104	-1.55172	down
Isorhamnetin	Isorhamnetin	Flavonols	5.85085	5.85085	6.00898	0.752704	0.749541	0.888696	1.033	2.6726e-07	1.67037e-05	0.135	-2.88897	down
Narcissin	Isorhamnetin-3-O-rutinoside（Narcissin）	Flavonols	107.421	115.54	111.793	14.8016	14.0521	14.5518	1.0346	0.000528013	0.00136145	0.129664	-2.94715	down
Kaempferol	Kaempferol	Flavonols	0.145982	0.144551	0.156001	0	0	0	1.03492	0.000585038	0.00136145	1.92308e-09	-28.9539	down
Nicotiflorin	Kaempferol 3-O-rutinoside （Nicotiflorin）	Flavonols	2.15216	2.24134	2.20567	0.269318	0.27229	0.274074	1.03478	0.000173736	0.0007239	0.123604	-3.01621	down
Kaempferitrin	Kaempferol 3,7-O-rhamnoside （Kaempferitrin）	Flavonols	0.0757927	0.0815784	0.0896784	0	0	0	1.03491	0.00238274	0.00372303	7.02576e-09	-27.0847	down
Astragalin	Kaempferol 3-O-glucoside （Astragalin）	Flavonols	0.192354	0.195492	0.180248	0.0227327	0.0254678	0.0302206	1.03031	0.00010206	0.0005103	0.138043	-2.85681	down
Tiliroside	Kaempferol-3-O-(coumaryl) glucoside（Tiliroside）	Flavonols	0.0111172	0.0107605	0.00945255	0	0	0	1.03487	0.00233938	0.00370155	5.6926e-08	-24.0663	down
Laricitrin	Laricitrin	Flavonols	0.0784157	0.0760898	0.0757576	0.00458533	0.00488437	0.0045521	1.03472	0.000107353	0.000516119	0.0608947	-4.03754	down
Myricetin	Myricetin	Flavonols	0	0	0	0.00588744	0.0072877	0.00735134	1.03494	0.00483935	0.00636757	2.15e+07	24.3578	up
Prunetin	Prunetin	Isoflavones	1.18252	1.16262	1.14273	0.129623	0.199835	0.118252	1.02245	8.41362e-05	0.000479621	0.128362	-2.96171	down
Formononetin	Formononetin	Isoflavones	0.0375564	0.0375564	0.0426533	0.00211657	0.00207097	0.00233923	1.03413	0.00204984	0.0034107	0.0554214	-4.17341	down
Genistein	Genistein	Isoflavones	0.0691814	0.0648576	0.0710731	0.00824232	0.00983674	0.00740458	1.03154	0.00022466	0.000780304	0.124242	-3.00877	down
Calycosin	Calycosin	Isoflavones	0	0	0	0.00204383	0.00216038	0.00168566	1.03482	0.00525116	0.00676695	6.90667e+06	22.7196	up
2-Hydroxygenistein	2'-Hydroxygenistein	Isoflavones	0.0332038	0.0283091	0.0457984	0	0	0	1.03487	0.0205565	0.0229425	8.00213e-09	-26.897	down
Daidzein	Daidzein	Isoflavones	0.0174154	0.0139832	0.0240765	0	0	0	1.03484	0.0247261	0.027112	1.37489e-08	-26.1161	down
Tectorigenin	Tectorigenin	Isoflavones	0	0	0	0.00513445	0.00456395	0.00561486	1.03489	0.00352225	0.00518681	17000000	24.019	up
Licoisoflavone A	Licoisoflavone A	Isoflavones	0.0146701	0.0135362	0.0144929	0	0	0	1.03492	0.000611687	0.0013902	2.48963e-08	-25.2595	down
2-Hydroxydaidzein	2'-Hydroxydaidzein	Isoflavones	0.00691814	0.00564802	0.00791803	0	0	0	1.0349	0.00912747	0.011077	3.95778e-08	-24.5907	down
Luteolin	Luteolin	Flavones	1.68595	1.57432	1.82049	0.0976078	0.104764	0.16745	1.02543	0.000911995	0.00180951	0.0727887	-3.78014	down
Cynaroside	Luteolin-O-glucoside（Cynaroside）	Flavones	0.609797	0.524605	0.442551	0	0	0	1.03484	0.00833165	0.0102104	8.53e-10	-30.1267	down
Tricetin	Tricetin	Flavones	0.0107294	0.0110921	0.010669	0.00353618	0.00288335	0.00353618	1.02809	4.11913e-05	0.000343261	0.306419	-1.70642	down
Homoplantaginin	Homoplantaginin	Flavones	0.00984912	0.0078608	0.00975664	0.0633488	0.0614992	0.0605744	1.03136	1.5983e-06	4.99469e-05	6.75084	2.75507	up
Trimethylapigenin	Trimethylapigenin	Flavones	0.0232366	0.024767	0.0257976	0.0100567	0.00840141	0.0108375	1.01943	0.000138256	0.000626489	0.396953	-1.33296	down
Jaceosidin	Jaceosidin	Flavones	0	0	0	0.0201147	0.0258287	0.0201807	1.03488	0.00730123	0.00921873	6.67333e+07	25.9919	up
Eupatorin	Eupatorin	Flavones	0.00143237	0.00129809	0.00140827	0	0	0	1.03492	0.000896493	0.00180745	2.49584e-07	-21.934	down
Chrysin	Chrysin	Flavones	0.00460174	0.00531362	0.00388987	0	0	0	1.0348	0.00788277	0.00985346	5.52486e-08	-24.1095	down
5-O-Demethylnobiletin	5-O-Demethylnobiletin	Flavones	0.00181758	0.00203895	0.00212828	0	0	0	1.0349	0.00213616	0.00346337	1.94679e-07	-22.2924	down
IKarisoside A	IKarisoside A	Flavones	0.00450941	0.00488478	0.00461452	0	0	0	1.0349	0.000572749	0.00136145	1.07181e-07	-23.1534	down
5,7-Dihydroxy-3,4,5-trimethoxyflavone	5,7-Dihydroxy-3',4',5'-trimethoxyflavone	Flavones	0	0	0	0.00175261	0.00171473	0.00134286	1.03478	0.00658178	0.00839513	4.65667e+06	22.1509	up
Baicalin	Baicalin	Flavones	0	0	0	0.00580269	0.00401279	0.0039012	1.03466	0.0176758	0.0200862	1.02433e+07	23.2882	up
3-Methoxypuerarin	3'-Methoxypuerarin	Flavones	0.00462155	0.00493262	0.00568806	0	0	0	1.03491	0.00386195	0.00530386	8.74636e-08	-23.4467	down
Astilbin	Astilbin	Flavanonols	0	0	0	0.13	0.171	0.134	1.03489	0.00800433	0.00990634	145000000	27.1115	up
Silibinin	Silibinin	Flavanonols	0.0274509	0.030828	0.0259553	0	0	0	1.03487	0.00262403	0.00400005	1.71821e-08	-25.7945	down
Isosilybin	Isosilybin	Flavanonols	0.0212	0.0221	0.0212	0	0	0	1.0349	0.000194643	0.000760324	4.65116e-08	-24.3578	down
Silychristin	Silychristin	Flavanonols	0	0	0	0.0245562	0.0270649	0.0217581	1.03487	0.00390364	0.00530386	50700000	25.5955	up
Eriodictyol	Eriodictyol	Flavanones	3.02668	2.79896	2.99785	0.322846	0.466973	0.366084	1.0285	3.95605e-05	0.000343261	0.131003	-2.93233	down
Pinocembrin	Pinocembrin	Flavanones	0.0136325	0.0168869	0.0148881	0	0	0	1.03487	0.00389655	0.00530386	1.693e-08	-25.8158	down
Liquiritin	Liquiritin	Flavanones	0.014093	0.0114506	0.0132122	0	0	0	1.03491	0.00359621	0.00520737	4.26136e-08	-24.4841	down
Hesperetin	Hesperetin	Flavanones	0.00257544	0.00208877	0.00216736	0	0	0	1.03488	0.00435911	0.00579668	1.32743e-07	-22.8449	down
Liquiritigenin	Liquiritigenin	Flavanones	0.00699563	0.00697	0.0080975	0	0	0	1.03492	0.00254381	0.00392563	3.48432e-08	-24.7745	down
Persicogenin	Persicogenin	Flavanones	0.0525066	0.060098	0.0531392	0	0	0	1.03488	0.00193192	0.00330808	5.72519e-09	-27.38	down
Naringenin	Naringenin	Flavanones	0.0256732	0.0265716	0.0262449	0.00541778	0.00498218	0.0044649	1.03297	6.37167e-07	2.65486e-05	0.189386	-2.4006	down
Isoliquiritigenin	Isoliquiritigenin	Chalcones	0.00958401	0.0092765	0.0110703	0.000804647	0.000912275	0.000948151	1.0329	0.00352703	0.00518681	0.0890411	-3.48938	down
Naringenin chalcone	Naringenin chalcone	Chalcones	0.264899	0.246114	0.233046	0.0585337	0.0963765	0.0601673	1.00043	0.000505055	0.00134749	0.28906	-1.79056	down
Phlorizin	Phlorizin	Chalcones	0.0116958	0.0103865	0.0111284	0.0331671	0.0298067	0.0347382	1.02906	0.00284472	0.00428421	2.94218	1.55689	up

## Sheet: spot vs black
a The significant differential metabolites between spot and black peanut testa samples. An absolute value of log2 (fold change) ≥ 1 and variable importance in the projection (VIP) > 1.0 were introduced to screen significant differential metabolites (SDMs).
Index a	Compounds	Class	Spot_A (μg/mg)	Spot_B (μg/mg)	Spot_C (μg/mg)	Black_A (μg/mg)	Black_B (μg/mg)	Black_C (μg/mg)	VIP	p_value	FDR	Fold_Change	Log2FC	Type
Procyanidin B1	Procyanidin B1	Procyanidin	57.2735	54.4966	50.4469	5.30503	4.29262	5.32817	1.04476	0.00124068	0.00275983	0.0920114	-3.44204	down
Procyanidin B3	Procyanidin B3	Procyanidin	590.09	595.876	607.446	79.8358	79.8358	68.8439	1.04608	4.38521e-07	2.54342e-05	0.127419	-2.97234	down
Procyanidin C1	Procyanidin C1	Procyanidin	204.558	201.091	234.895	39.6981	38.1379	27.8233	1.03782	0.00153599	0.00301199	0.164953	-2.59988	down
(-)-Catechin	(-)-Catechin	Flavanols	478.945	493.459	476.043	232.797	241.505	237.731	1.04644	4.97935e-05	0.000722006	0.491583	-1.02449	down
Afzelechin	Afzelechin	Flavanols	0.0273996	0.0244375	0.0229564	0	0	0	1.04726	0.00273358	0.00466316	1.10011e-08	-26.4378	down
Cya-triglu	Cyanidin-3,5,3'-O-triglucoside	Anthocyanin	0	0	0	12.2	13.3	12	1.04727	0.0010437	0.00247079	12500000000	33.5412	up
Cya-3,5-O-diglu	Cyanidin-3,5-O-diglucoside	Anthocyanin	0	0	0	7.76	12	10.6	1.04719	0.014853	0.0187277	1.012e+10	33.2365	up
Cya-3-O-ara	Cyanidin-3-O-arabinoside	Anthocyanin	0.00455	0.00434	0.00446	0.176	0.176	0.172	1.04725	5.93709e-05	0.000735147	39.2509	5.29466	up
Cya-3-O-gal	Cyanidin-3-O-galactoside	Anthocyanin	0.747	0.626	0.691	4.66	4.46	4.9	1.04554	0.00048431	0.0019281	6.79264	2.76397	up
Cya-3-O-glu	Cyanidin-3-O-glucoside	Anthocyanin	0.128	0.126	0.119	37.4	38.7	36.8	1.04722	0.000223353	0.00136363	302.681	8.24165	up
Cya-3-O-rut	Cyanidin-3-O-rutinoside	Anthocyanin	0.153	0.138	0.144	12.5	12.7	11.8	1.04714	0.000499267	0.0019281	85.0575	6.41037	up
Cya-3-O-sam	Cyanidin-3-O-sambubioside	Anthocyanin	1.03	0.94	0.944	296	288	291	1.04724	6.42624e-05	0.000735147	300.275	8.23014	up
Cya-3-sam-5-glu	Cyanidin-3-O-sambubioside-5-O-glucoside	Anthocyanin	0.0319	0.0324	0.0273	5.65	6.27	5.39	1.04684	0.00206122	0.00367849	188.974	7.56204	up
Cya-3-O-sop	Cyanidin-3-O-sophoroside	Anthocyanin	0.23	0.193	0.137	523	539	527	1.04651	8.23871e-05	0.000735147	2837.5	11.4704	up
Cya-3-O-xyl	Cyanidin-3-O-xyloside	Anthocyanin	0.00602	0.00488	0.00492	1.64	1.68	1.54	1.04696	0.000663538	0.00213807	307.206	8.26306	up
Cya-3-O-rut-5-O-glu	Cyanidin-3-rutinoside-5-glucoside	Anthocyanin	0	0	0	0.121	0.124	0.113	1.04727	0.000755985	0.00219236	1.19333e+08	26.8304	up
Del-3,5-O-diglu	Delphinidin-3,5-O-diglucoside	Anthocyanin	1.78	1.68	1.65	0	0	0	1.04728	0.000531896	0.0019281	5.87084e-10	-30.6657	down
Del-3-O-(6-O-malonyl)-glu	Delphinidin-3-O-(6-O-malonyl-beta-D-glucoside)	Anthocyanin	4.08	3.28	3.64	1.6	1.68	1.61	1.03381	0.0119088	0.016063	0.444545	-1.1696	down
Del-3-O-glu	Delphinidin-3-O-glucoside	Anthocyanin	0.255	0.242	0.269	1.15	1.19	1.09	1.04581	0.00053044	0.0019281	4.47781	2.16279	up
Del-3-O-rha	Delphinidin-3-O-rhamnoside	Anthocyanin	0	0	0	0.273	0.295	0.26	1.04726	0.00136683	0.00278161	276000000	28.0401	up
Del-3-O-rut	Delphinidin-3-O-rutinoside	Anthocyanin	0.0108	0.00946	0.0116	0	0	0	1.04724	0.00343775	0.00569685	9.4162e-08	-23.3403	down
Del-3-O-sam	Delphinidin-3-O-sambubioside	Anthocyanin	0	0	0	0.0296	0.0276	0.0271	1.04728	0.000737944	0.00219236	28100000	24.7441	up
Del-3-O-sop	Delphinidin-3-O-sophoroside	Anthocyanin	1.72	1.6	1.69	0.139	0.165	0.161	1.0461	0.000323714	0.001587	0.0928144	-3.42951	down
Del-3-rut-5-glu	Delphinidin-3-rutinoside-5-glucoside	Anthocyanin	0.131	0.122	0.128	0.0561	0.0561	0.0555	1.04578	0.00130854	0.00275983	0.440157	-1.18391	down
Pel-triglu	Pelargonidin-3,5,3'-O-triglucoside	Anthocyanin	0	0	0	0.115	0.116	0.115	1.04728	8.353e-06	0.000322983	1.15333e+08	26.7812	up
Pel-3-O-gal	Pelargonidin-3-O-galactoside	Anthocyanin	0.0859	0.0754	0.08	0.3	0.303	0.303	1.04567	4.61624e-05	0.000722006	3.75466	1.90868	up
Pel-3-O-glu	Pelargonidin-3-O-glucoside	Anthocyanin	0.0104	0.0114	0.0134	0.249	0.272	0.248	1.04583	0.000902311	0.00229367	21.8466	4.44934	up
Pel-3-O-rut	Pelargonidin-3-O-rutinoside	Anthocyanin	1.23	1.13	1.26	4.42	4.3	3.86	1.0436	0.00215159	0.00375979	3.47514	1.79707	up
Pel-3-O-sam	Pelargonidin-3-O-sambubioside	Anthocyanin	0.0717	0.0686	0.0691	5.43	6.25	5.49	1.04699	0.0021716	0.00375979	81.9962	6.35748	up
Pel-3-O-sop	Pelargonidin-3-O-sophoroside	Anthocyanin	0	0	0	26.5	28	25.8	1.04727	0.000587253	0.00194633	2.67667e+10	34.6397	up
Peo-triglu	Peonidin-3,5,3'-O-triglucoside	Anthocyanin	0	0	0	3.24	3.31	3.27	1.04728	3.83666e-05	0.000722006	3.27333e+09	31.6081	up
Peo-3,5-O-diglu	Peonidin-3,5-O-diglucoside	Anthocyanin	0	0	0	0.0971	0.0942	0.0899	1.04728	0.00049752	0.0019281	9.37333e+07	26.4821	up
Peo-3-O-(6-O-malonyl)-glu	Peonidin-3-O-(6-O-malonyl-beta-D-glucoside)	Anthocyanin	0	0	0	0.12	0.127	0.126	1.04727	0.000308922	0.001587	1.24333e+08	26.8896	up
Peo-3-O-ara	Peonidin-3-O-arabinoside	Anthocyanin	0	0	0	0.00362	0.00315	0.00346	1.04728	0.00163283	0.00308108	3410000	21.7013	up
Peo-3-O-glu	Peonidin-3-O-glucoside	Anthocyanin	0.00374	0.00416	0.00354	0.0716	0.0805	0.0741	1.04635	0.00130692	0.00275983	19.7727	4.30544	up
Peo-3-O-rut	Peonidin-3-O-rutinoside	Anthocyanin	0.0677	0.0644	0.0685	0.784	0.855	0.781	1.04683	0.00103824	0.00247079	12.0638	3.59261	up
Peo-3-O-sam	Peonidin-3-O-sambubioside	Anthocyanin	0.222	0.216	0.219	26.5	27.6	25.4	1.04721	0.000583396	0.00194633	121.005	6.91892	up
Peo-3-sam-5-glu	Peonidin-3-O-sambubioside-5-O-glucoside	Anthocyanin	0	0	0	1.74	1.86	1.76	1.04727	0.000431331	0.00185313	1.78667e+09	30.7346	up
Peo-3-O-sop	Peonidin-3-O-sophoroside	Anthocyanin	0	0	0	52.3	52.2	49.2	1.04728	0.000393863	0.00182752	5.12333e+10	35.5764	up
Pet-3-O-(coumaryl)-glu	Petunidin-3-O-(coumaryl)-glucoside	Anthocyanin	6.12	5.92	5.55	0	0	0	1.04728	0.000809918	0.00226792	1.70551e-10	-32.4491	down
Pet-3-O-glu	Petunidin-3-O-glucoside	Anthocyanin	2.1	2.08	2.09	0.161	0.164	0.154	1.04719	9.00086e-08	1.0441e-05	0.0763955	-3.71037	down
Pet-3-O-sop	Petunidin-3-O-sophoroside	Anthocyanin	0	0	0	0.0702	0.0787	0.0751	1.04726	0.0010866	0.0025209	7.46667e+07	26.154	up
Miquelianin	Quercetin 3-O-glucuronide（Miquelianin）	Flavonols	48.7927	53.098	53.098	254.009	227.699	245.877	1.04574	0.00121687	0.00275983	4.69444	2.23095	up
Baimaside	Quercetin 3-O-sophoroside（Baimaside）	Flavonols	0.670376	0.682907	0.651581	167.907	177.932	174.799	1.04723	0.000293158	0.001587	259.688	8.02063	up
Rutin	Quercetin-3-O-rutinoside（Rutin）	Flavonols	70.8203	73.2624	72.6519	23.8103	23.5661	23.1998	1.04704	0.000106703	0.0007736	0.325634	-1.61868	down
Spiraeoside	Quercetin 4'-O-glucoside（Spiraeoside）	Flavonols	0	0	0	1.3142	1.2724	1.30491	1.04728	9.53948e-05	0.00073772	2.79333e+09	31.3793	up
Avicularin	Quercetin-3-O-arabinoside（Avicularin）	Flavonols	1.19717	0.941591	1.10301	0	0	0	1.04724	0.00473535	0.00722764	4.14938e-10	-31.1664	down
Quercimeritrin	Quercetin-7-O-glucoside（Quercimeritrin）	Flavonols	2.96739	3.14385	3.02776	1.29098	1.28633	1.29562	1.04653	0.000844968	0.00227945	0.42378	-1.23861	down
Narcissin	Isorhamnetin-3-O-rutinoside（Narcissin）	Flavonols	77.443	79.9411	74.3203	14.8016	14.0521	14.5518	1.04676	0.000548512	0.0019281	0.187332	-2.41633	down
Typhaneoside	Isorhamnetin 3-O-2g-rhamnosylrutinoside（Typhaneoside）	Flavonols	0	0	0	0.0793811	0.0793811	0.0832345	1.04728	0.000253464	0.00147009	1.04667e+08	26.6412	up
Kaempferol	Kaempferol	Flavonols	0.0374974	0.042936	0.041791	0	0	0	1.04728	0.00164679	0.00308108	7.02576e-09	-27.0847	down
Nicotiflorin	Kaempferol 3-O-rutinoside （Nicotiflorin）	Flavonols	0.665862	0.624246	0.707479	0.269318	0.27229	0.274074	1.04369	0.00360646	0.00573081	0.408333	-1.29218	down
Kaempferitrin	Kaempferol 3,7-O-rhamnoside （Kaempferitrin）	Flavonols	0.099514	0.099514	0.0763712	0	0	0	1.04724	0.00698772	0.00964971	6.30252e-09	-27.2414	down
Astragalin	Kaempferol 3-O-glucoside （Astragalin）	Flavonols	0.139445	0.143481	0.127787	0.0227327	0.0254678	0.0302206	1.0413	0.000328345	0.001587	0.190939	-2.38882	down
3,7,4-Trihydroxyflavone	3,7,4'-Trihydroxyflavone	Flavonols	0	0	0	0.545885	0.613445	0.451301	1.04723	0.00758423	0.0103502	1.98667e+09	30.8877	up
Laricitrin	Laricitrin	Flavonols	0.976874	1.06326	1.05994	0.00458533	0.00488437	0.0045521	1.04722	0.0007537	0.00219236	0.00452304	-7.78849	down
Myricetin	Myricetin	Flavonols	0	0	0	0.00588744	0.0072877	0.00735134	1.04723	0.00483935	0.00729045	2.15e+07	24.3578	up
Genistein	Genistein	Isoflavones	0.0238352	0.025862	0.0239973	0.00824232	0.00983674	0.00740458	1.03415	8.08795e-05	0.000735147	0.345801	-1.53199	down
2-Hydroxygenistein	2'-Hydroxygenistein	Isoflavones	0.00303414	0.00218401	0.00198937	0	0	0	1.04713	0.017364	0.021428	1.19142e-07	-23.0008	down
Tectorigenin	Tectorigenin	Isoflavones	0	0	0	0.00513445	0.00456395	0.00561486	1.04727	0.00352225	0.00573081	17000000	24.019	up
Cynaroside	Luteolin-O-glucoside（Cynaroside）	Flavones	0.44838	0.324179	0.317005	0	0	0	1.0472	0.0135093	0.017412	1.23457e-09	-29.5933	down
Diosmetin	Diosmetin	Flavones	0.039935	0.0396347	0.0492431	0.100888	0.0978857	0.0957839	1.03182	0.000735184	0.00219236	2.28671	1.19328	up
Tricetin	Tricetin	Flavones	0.00740483	0.00637722	0.00658879	0.00353618	0.00288335	0.00353618	1.02046	0.00136019	0.00278161	0.488724	-1.03291	down
Homoplantaginin	Homoplantaginin	Flavones	0	0	0	0.0633488	0.0614992	0.0605744	1.04728	0.000174083	0.00112187	1.33667e+08	26.9941	up
Trimethylapigenin	Trimethylapigenin	Flavones	0.00249231	0.00149289	0.00217062	0.0100567	0.00840141	0.0108375	1.02418	0.00357726	0.00573081	4.75901	2.25066	up
Jaceosidin	Jaceosidin	Flavones	0.0726638	0.0670489	0.0789393	0.0201147	0.0258287	0.0201807	1.03458	0.000821145	0.00226792	0.302417	-1.72539	down
Eupatorin	Eupatorin	Flavones	0.00221053	0.00201083	0.00203493	0	0	0	1.04727	0.000909559	0.00229367	1.65107e-07	-22.5301	down
Chrysin	Chrysin	Flavones	0.00149493	0.00170849	0.00115425	0	0	0	1.04719	0.0121213	0.0161617	1.75029e-07	-22.4459	down
5,7-Dihydroxy-3,4,5-trimethoxyflavone	5,7-Dihydroxy-3',4',5'-trimethoxyflavone	Flavones	0	0	0	0.00175261	0.00171473	0.00134286	1.04721	0.00658178	0.00931082	4.65667e+06	22.1509	up
Baicalin	Baicalin	Flavones	0	0	0	0.00580269	0.00401279	0.0039012	1.04718	0.0176758	0.0215831	1.02433e+07	23.2882	up
Scutellarin	Scutellarin	Flavones	0.0120214	0.0139633	0.0134084	0	0	0	1.04727	0.00192855	0.00353173	3.52113e-08	-24.7594	down
Orientin	Orientin	Flavones	0.0914695	0.0981952	0.0914695	0.0393229	0.0375294	0.0406681	1.04426	0.000429161	0.00185313	0.418022	-1.25835	down
3-Methoxypuerarin	3'-Methoxypuerarin	Flavones	0.0034395	0.00466599	0.00327952	0	0	0	1.04721	0.0130564	0.0170173	1.17096e-07	-23.0258	down
Silychristin	Silychristin	Flavanonols	0	0	0	0.0245562	0.0270649	0.0217581	1.04724	0.00390364	0.00611922	50700000	25.5955	up
Pinocembrin	Pinocembrin	Flavanones	0.00545813	0.005125	0.00571438	0	0	0	1.04727	0.000984956	0.00243095	4.71698e-08	-24.3376	down
Liquiritin	Liquiritin	Flavanones	0.0162951	0.0163501	0.0169006	0	0	0	1.04728	0.000137009	0.000934884	3.33333e-08	-24.8385	down
Naringenin	Naringenin	Flavanones	0.0111623	0.0101277	0.0116523	0.00541778	0.00498218	0.0044649	1.03138	0.000888314	0.00229367	0.45124	-1.14803	down

## Sheet: white vs black
a The significant differential metabolites between white and black peanut testa samples. An absolute value of log2 (fold change) ≥ 1 and variable importance in the projection (VIP) > 1.0 were introduced to screen significant differential metabolites (SDMs).
Index	Compounds	Class	White_A	White_B	White_C	Black_A (μg/mg)	Black_B (μg/mg)	Black_C (μg/mg)	VIP	p_value	FDR	Fold_Change	Log2FC	Type
Procyanidin A1	Procyanidin A1	Procyanidin	0	0	0	338	335	323	1.03082	0.000190467	0.00144851	332000000000	38.2724	up
Procyanidin A2	Procyanidin A2	Procyanidin	0	0	0	1390	1380	1330	1.03082	0.000184363	0.00144851	1.36667e+12	40.3138	up
Procyanidin B1	Procyanidin B1	Procyanidin	0	0	0	9.17	7.42	9.21	1.03079	0.00467541	0.00683778	8600000000	33.0017	up
Procyanidin B2	Procyanidin B2	Procyanidin	0	0	0	36.6	36.5	32.1	1.03081	0.00178521	0.00354016	3.50667e+10	35.0294	up
Procyanidin B3	Procyanidin B3	Procyanidin	0	0	0	138	138	119	1.03081	0.00230573	0.00408744	1.31667e+11	36.9381	up
Procyanidin C1	Procyanidin C1	Procyanidin	0	0	0	45.8	44	32.1	1.03078	0.011005	0.0134124	4.06333e+10	35.2419	up
(-)-Gallocatechin	(-)-Gallocatechin	Flavanols	0.125	0.124	0.0901	0.782	0.812	0.93	1.02346	0.00239577	0.00409604	7.44323	2.89593	up
(-)-Catechin	(-)-Catechin	Flavanols	0.258	0.33	0.295	802	832	819	1.03065	0.000112896	0.0012008	2778.03	11.4398	up
(-)-Epicatechin	(-)-Epicatechin	Flavanols	0	0	0	495	503	479	1.03082	0.000205297	0.00144851	4.92333e+11	38.8408	up
(-)-Epigallocatechin	(-)-Epigallocatechin	Flavanols	0.0738	0.0675	0.0622	0	0	0	1.0308	0.00243408	0.00409604	1.4742e-08	-26.0155	down
Cya-triglu	Cyanidin-3,5,3'-O-triglucoside	Anthocyanin	0	0	0	12.2	13.3	12	1.03082	0.0010437	0.00259452	12500000000	33.5412	up
Cya-3,5-O-diglu	Cyanidin-3,5-O-diglucoside	Anthocyanin	0	0	0	7.76	12	10.6	1.03076	0.014853	0.0174936	1.012e+10	33.2365	up
Cya-3-O-ara	Cyanidin-3-O-arabinoside	Anthocyanin	0	0	0	0.176	0.176	0.172	1.03082	5.82666e-05	0.00102281	1.74667e+08	27.38	up
Cya-3-O-gal	Cyanidin-3-O-galactoside	Anthocyanin	0	0	0	4.66	4.46	4.9	1.03081	0.000739917	0.00208727	4.67333e+09	32.1218	up
Cya-3-O-glu	Cyanidin-3-O-glucoside	Anthocyanin	0.001	0.00071	0.00069	37.4	38.7	36.8	1.03056	0.000221959	0.00144851	47041.7	15.5217	up
Cya-3-O-rut	Cyanidin-3-O-rutinoside	Anthocyanin	0	0	0	12.5	12.7	11.8	1.03082	0.000489049	0.00192712	1.23333e+10	33.5218	up
Cya-3-O-sam	Cyanidin-3-O-sambubioside	Anthocyanin	0.133	0.121	0.113	296	288	291	1.03073	6.40413e-05	0.00102281	2384.2	11.2193	up
Cya-3-sam-5-glu	Cyanidin-3-O-sambubioside-5-O-glucoside	Anthocyanin	0	0	0	5.65	6.27	5.39	1.03081	0.00204022	0.0038501	5.77e+09	32.4259	up
Cya-3-O-sop	Cyanidin-3-O-sophoroside	Anthocyanin	0.191	0.185	0.166	523	539	527	1.03075	8.24218e-05	0.00107148	2931.73	11.5175	up
Cya-3-O-xyl	Cyanidin-3-O-xyloside	Anthocyanin	0	0	0	1.64	1.68	1.54	1.03082	0.000659815	0.00208727	1.62e+09	30.5933	up
Cya-3-O-rut-5-O-glu	Cyanidin-3-rutinoside-5-glucoside	Anthocyanin	0	0	0	0.121	0.124	0.113	1.03082	0.000755985	0.00208727	1.19333e+08	26.8304	up
Del-3-O-(6-O-acetyl)-glu	Delphinidin-3-O-(6-O-acetyl)-glucoside	Anthocyanin	0	0	0	0.0824	0.0839	0.0848	1.03082	6.99358e-05	0.00102281	8.37e+07	26.3187	up
Del-3-O-(6-O-malonyl)-glu-glu	Delphinidin-3-O-(6-O-malonyl)-glucoside-3'-glucoside	Anthocyanin	0	0	0	0.169	0.149	0.144	1.0308	0.00245062	0.00409604	154000000	27.1984	up
Del-3-O-ara	Delphinidin-3-O-arabinoside	Anthocyanin	0	0	0	0.0677	0.0643	0.0653	1.03081	0.000235227	0.00144851	6.57667e+07	25.9709	up
Del-3-O-glu	Delphinidin-3-O-glucoside	Anthocyanin	0.0781	0.0744	0.0701	1.15	1.19	1.09	1.03038	0.000689259	0.00208727	15.4088	3.94568	up
Del-3-O-rha	Delphinidin-3-O-rhamnoside	Anthocyanin	0.0189	0.0138	0.0164	0.273	0.295	0.26	1.0284	0.00127409	0.00286671	16.8635	4.07584	up
Del-3-O-sam	Delphinidin-3-O-sambubioside	Anthocyanin	0	0	0	0.0296	0.0276	0.0271	1.03081	0.000737944	0.00208727	28100000	24.7441	up
Del-3-O-sop	Delphinidin-3-O-sophoroside	Anthocyanin	0.432	0.399	0.39	0.139	0.165	0.161	1.02242	0.000229406	0.00144851	0.380835	-1.39276	down
Mal-3-O-gal	Malvidin-3-O-galactoside	Anthocyanin	0.106	0.09	0.0878	0.0233	0.024	0.0238	1.027	0.00642487	0.00884364	0.250529	-1.99695	down
Mal-3-O-sop	Malvidin-3-O-sophoroside	Anthocyanin	0.0531	0.0558	0.0528	0	0	0	1.03082	0.000313083	0.00159264	1.85529e-08	-25.6838	down
Pel-triglu	Pelargonidin-3,5,3'-O-triglucoside	Anthocyanin	0	0	0	0.115	0.116	0.115	1.03082	8.353e-06	0.00048865	1.15333e+08	26.7812	up
Pel-3-O-gal	Pelargonidin-3-O-galactoside	Anthocyanin	0.0951	0.0809	0.084	0.3	0.303	0.303	1.02766	0.00021239	0.00144851	3.48462	1.801	up
Pel-3-O-glu	Pelargonidin-3-O-glucoside	Anthocyanin	0.00416	0.00403	0.0039	0.249	0.272	0.248	1.03068	0.00096294	0.00256054	63.6063	5.9911	up
Pel-3-O-rut	Pelargonidin-3-O-rutinoside	Anthocyanin	0	0	0	4.42	4.3	3.86	1.03081	0.0016439	0.00349695	4.19333e+09	31.9655	up
Pel-3-O-sam	Pelargonidin-3-O-sambubioside	Anthocyanin	0	0	0	5.43	6.25	5.49	1.03081	0.00211937	0.00387447	5.72333e+09	32.4142	up
Pel-3-sam-5-glu	Pelargonidin-3-O-sambubioside-5-O-glucoside	Anthocyanin	0	0	0	0.0633	0.0627	0.0598	1.03082	0.000304308	0.00159264	6.19333e+07	25.8842	up
Pel-3-O-sop	Pelargonidin-3-O-sophoroside	Anthocyanin	0.0584	0.0584	0.0591	26.5	28	25.8	1.0308	0.000589831	0.00198987	456.509	8.8345	up
Peo-triglu	Peonidin-3,5,3'-O-triglucoside	Anthocyanin	0	0	0	3.24	3.31	3.27	1.03082	3.83666e-05	0.000925666	3.27333e+09	31.6081	up
Peo-3,5-O-diglu	Peonidin-3,5-O-diglucoside	Anthocyanin	0	0	0	0.0971	0.0942	0.0899	1.03081	0.00049752	0.00192712	9.37333e+07	26.4821	up
Peo-3-O-(6-O-malonyl)-glu	Peonidin-3-O-(6-O-malonyl-beta-D-glucoside)	Anthocyanin	0	0	0	0.12	0.127	0.126	1.03082	0.000308922	0.00159264	1.24333e+08	26.8896	up
Peo-3-O-glu	Peonidin-3-O-glucoside	Anthocyanin	0	0	0	0.0716	0.0805	0.0741	1.03081	0.0012331	0.00282887	7.54e+07	26.1681	up
Peo-3-O-rut	Peonidin-3-O-rutinoside	Anthocyanin	0.0616	0.0606	0.0611	0.784	0.855	0.781	1.03058	0.00104884	0.00259452	13.2024	3.72273	up
Peo-3-O-sam	Peonidin-3-O-sambubioside	Anthocyanin	0	0	0	26.5	27.6	25.4	1.03082	0.00057385	0.00198987	26500000000	34.6253	up
Peo-3-sam-5-glu	Peonidin-3-O-sambubioside-5-O-glucoside	Anthocyanin	0	0	0	1.74	1.86	1.76	1.03082	0.000431331	0.0018691	1.78667e+09	30.7346	up
Peo-3-O-sop	Peonidin-3-O-sophoroside	Anthocyanin	0.0616	0.0626	0.0617	52.3	52.2	49.2	1.0308	0.000394817	0.00177667	826.789	9.69137	up
Pet-3-O-(coumaryl)-glu	Petunidin-3-O-(coumaryl)-glucoside	Anthocyanin	4.36	4.18	4.58	0	0	0	1.03081	0.00069872	0.00208727	2.28659e-10	-32.0261	down
Pet-3-O-glu	Petunidin-3-O-glucoside	Anthocyanin	1.07	0.874	0.878	0.161	0.164	0.154	1.02767	0.00669774	0.0090073	0.169738	-2.55862	down
Pet-3-O-sop	Petunidin-3-O-sophoroside	Anthocyanin	0	0	0	0.0702	0.0787	0.0751	1.03081	0.0010866	0.00259452	7.46667e+07	26.154	up
Quercetin	Quercetin	Flavonols	0.0859	0.0675	0.0862	11.5	10.6	12.7	1.03003	0.00277401	0.00457126	145.242	7.18232	up
Miquelianin	Quercetin 3-O-glucuronide（Miquelianin）	Flavonols	5.64	6.44	4.41	531	476	514	1.02942	0.00103546	0.00259452	92.2377	6.52728	up
Baimaside	Quercetin 3-O-sophoroside（Baimaside）	Flavonols	0.695	0.603	0.596	268	284	279	1.03066	0.000292102	0.00159264	438.754	8.77727	up
Hyperoside	Quercetin 3-O-galactoside（Hyperoside）	Flavonols	0	0	0	119	125	131	1.03081	0.000767116	0.00208727	1.25e+11	36.8631	up
Fla_quercetin-glu	Quercetin-3-O-glucoside	Flavonols	34.9	24.5	22.9	178	195	185	1.02111	2.46346e-05	0.000925666	6.78007	2.7613	up
Spiraeoside	Quercetin 4'-O-glucoside（Spiraeoside）	Flavonols	0	0	0	2.83	2.74	2.81	1.03081	9.53948e-05	0.00111612	2.79333e+09	31.3793	up
Quercimeritrin	Quercetin-7-O-glucoside（Quercimeritrin）	Flavonols	0	0	0	2.78	2.77	2.79	1.03082	4.31307e-06	0.00048865	2.78e+09	31.3724	up
Isorhamnetin	Isorhamnetin	Flavonols	0.728	0.57	0.812	2.38	2.37	2.81	1.01366	0.00174168	0.00351339	3.58294	1.84114	up
Narcissin	Isorhamnetin-3-O-rutinoside（Narcissin）	Flavonols	253	276	269	23.7	22.5	23.3	1.03052	0.000762621	0.00208727	0.0870927	-3.5213	down
Isorhamnetin 3-O-glucoside	Isorhamnetin 3-O-glucoside	Flavonols	4.5	5.09	4.36	14.1	14.3	14.5	1.02705	3.95584e-05	0.000925666	3.07527	1.62071	up
Kaempferol	Kaempferol	Flavonols	0.0916	0.0611	0.069	0	0	0	1.03073	0.0149518	0.0174936	1.35318e-08	-26.1391	down
Nicotiflorin	Kaempferol 3-O-rutinoside （Nicotiflorin）	Flavonols	20	20.6	24.8	0.453	0.458	0.461	1.03016	0.00496803	0.00700313	0.0209786	-5.57494	down
Astragalin	Kaempferol 3-O-glucoside （Astragalin）	Flavonols	0.79	0.92	0.912	0.0507	0.0568	0.0674	1.02823	0.00237162	0.00409604	0.0667048	-3.90607	down
Laricitrin	Laricitrin	Flavonols	0	0	0	0.0138	0.0147	0.0137	1.03082	0.000510604	0.00192712	1.40667e+07	23.7458	up
Myricetin	Myricetin	Flavonols	0	0	0	0.0185	0.0229	0.0231	1.03078	0.00483935	0.00699017	2.15e+07	24.3578	up
Prunetin	Prunetin	Isoflavones	2.38	1.98	2.09	0.456	0.703	0.416	1.00243	0.00059526	0.00198987	0.244186	-2.03395	down
Formononetin	Formononetin	Isoflavones	0.0417	0.0307	0.0452	0.00789	0.00772	0.00872	1.01812	0.0187623	0.0211525	0.206888	-2.27308	down
Neobavaisoflavone	Neobavaisoflavone	Isoflavones	0.00618	0.0068	0.00697	0.00317	0.00264	0.00289	1.01882	0.000493047	0.00192712	0.43609	-1.1973	down
Genistein	Genistein	Isoflavones	0.202	0.144	0.183	0.0305	0.0364	0.0274	1.01904	0.0120794	0.01457	0.178261	-2.48794	down
Calycosin	Calycosin	Isoflavones	0.0251	0.023	0.0184	0.00719	0.0076	0.00593	1.00982	0.0123226	0.0147117	0.311579	-1.68233	down
Daidzein	Daidzein	Isoflavones	0.0261	0.0192	0.025	0	0	0	1.03075	0.00823966	0.0104787	4.26743e-08	-24.4821	down
Tectorigenin	Tectorigenin	Isoflavones	0.0517	0.0447	0.0431	0.0171	0.0152	0.0187	1.0177	0.0035638	0.00555954	0.365591	-1.4517	down
Glycitin	Glycitin	Isoflavones	0.0795	0.0654	0.0828	0	0	0	1.03078	0.00490568	0.00699956	1.31752e-08	-26.1776	down
Cynaroside	Luteolin-O-glucoside（Cynaroside）	Flavones	0.939	1.06	1.07	0	0	0	1.03081	0.00168924	0.00349695	9.77517e-10	-29.9302	down
Tricetin	Tricetin	Flavones	0.0705	0.0606	0.07	0.0117	0.00954	0.0117	1.0265	0.0022428	0.00403703	0.163799	-2.61	down
Trimethylapigenin	Trimethylapigenin	Flavones	0	0	0	0.0322	0.0269	0.0347	1.03076	0.00536542	0.00747327	3.12667e+07	24.8981	up
5,7-Dihydroxy-3,4,5-trimethoxyflavone	5,7-Dihydroxy-3',4',5'-trimethoxyflavone	Flavones	0	0	0	0.00509	0.00498	0.0039	1.03076	0.00658178	0.00895429	4.65667e+06	22.1509	up
Baicalin	Baicalin	Flavones	0	0	0	0.013	0.00899	0.00874	1.03068	0.0176758	0.0204635	1.02433e+07	23.2882	up
Orientin	Orientin	Flavones	0	0	0	0.0877	0.0837	0.0907	1.03081	0.000538167	0.00196767	8.73667e+07	26.3806	up
3-Methoxypuerarin	3'-Methoxypuerarin	Flavones	0.0111	0.0125	0.0149	0	0	0	1.03075	0.00739234	0.00982845	7.79221e-08	-23.6134	down
Isoorientin	Isoorientin	Flavones	0.0201	0.0181	0.0159	0	0	0	1.03079	0.00449323	0.00682738	5.54529e-08	-24.1042	down
Taxifolin	Dihydroquercetin（Taxifolin）	Flavanonols	0.154	0.166	0.154	2.85	2.86	2.97	1.0306	0.000170782	0.00144851	18.3122	4.19474	up
Dihydromyricetin	Dihydromyricetin	Flavanonols	0	0	0	0.0307	0.0326	0.0286	1.03081	0.00141901	0.00307453	3.06333e+07	24.8686	up
Astilbin	Astilbin	Flavanonols	0	0	0	0.13	0.171	0.134	1.03079	0.00800433	0.0104056	145000000	27.1115	up
Silibinin	Silibinin	Flavanonols	0.0268	0.0353	0.0258	0	0	0	1.03076	0.0104156	0.0128276	3.41297e-08	-24.8044	down
Dihydrokaempferol	Dihydrokaempferol	Flavanonols	0.076	0.0813	0.0786	0	0	0	1.03081	0.00037841	0.00177096	1.27173e-08	-26.2286	down
Silychristin	Silychristin	Flavanonols	0	0	0	0.0509	0.0561	0.0451	1.0308	0.00390364	0.00600955	50700000	25.5955	up
Pinocembrin	Pinocembrin	Flavanones	0.0183	0.0222	0.0198	0	0	0	1.03079	0.00317778	0.00509315	4.97512e-08	-24.2607	down
Liquiritin	Liquiritin	Flavanones	0.0323	0.0337	0.03	0	0	0	1.03081	0.00113414	0.00265388	3.125e-08	-24.9316	down
Hesperetin	Hesperetin	Flavanones	0.00648	0.00473	0.00554	0	0	0	1.03074	0.0081022	0.0104171	1.79104e-07	-22.4127	down
Liquiritigenin	Liquiritigenin	Flavanones	0.00281	0.00232	0.00274	0	0	0	1.03078	0.00338459	0.00535131	3.81194e-07	-21.323	down
Isosakuranetin	Isosakuranetin	Flavanones	0.00877	0.00982	0.00927	0	0	0	1.03081	0.00106442	0.00259452	1.07681e-07	-23.1467	down
Naringenin-7-glucoside	Naringenin-7-glucoside	Flavanones	0	0	0	0.0855	0.0837	0.0963	1.0308	0.0019706	0.00382146	8.85e+07	26.3992	up
Trilobatin	Trilobatin	Chalcones	0	0	0	0.0128	0.0123	0.0131	1.03081	0.000335622	0.00163616	1.27333e+07	23.6021	up
