# Supplementary material for: Metabolomics combined with transcriptomics analyses of mechanism regulating testa pigmentation in peanut
Source: Front Plant Sci. 2022 Dec 16;13:1065049. doi: 10.3389/fpls.2022.1065049 (PMC9800836; doi:10.3389/fpls.2022.1065049)
Supplement: Supplementary file 4 [file Table_4.xlsx]

## Sheet: Sheet2
Table S4. Composition of flavonoid metabolites in peanut skins with different color. This sheet shows the detail information of the Figure 3. The absolute qualification of different types of metabolites (Figure 3A, C, E); and relative percentages of the different kinds of metabolites in peanut testa (Figure 3B, D, F).
Figure 3A	White	Black	Red	Spot		Figure 3B	White	Black	Red	Spot
Procyanidins	0	1115.93	2159.03	1705.03		Procyanidins	0	0.354563	0.651175	0.61653
Flavan 3-ols	0.189049	380.559	640.633	616.803		Flavan 3-ols	0.00074722	0.120914	0.193218	0.223032
Flavonols	241.161	615.75	485.689	419.661		Flavonols	0.953196	0.195641	0.146486	0.151747
Ahthocyanins	9.29598	1032.83	21.5794	20.651		Ahthocyanins	0.0367426	0.32816	0.00650845	0.00746727
Flavones	0.736595	0.501946	2.64653	0.891275		Flavones	0.00291141	0.000159482	0.000798207	0.00032228
Flavanones	0.562153	0.4287	3.10203	0.591591		Flavanones	0.00222192	0.00013621	0.000935589	0.000213916
Isoflavanones	0.731573	0.167909	1.34681	0.429098		Isoflavanones	0.00289156	5.33494e-05	0.000406205	0.000155159
Flavanonols	0.0848731	1.05951	1.2834	1.3243		Flavanonols	0.000335463	0.000336634	0.000387081	0.000478858
Chalcones	0.241431	0.113091	0.28333	0.148413		Chalcones	0.000954264	3.59321e-05	8.54539e-05	5.36652e-05
Total (ug/g)	253.003	3147.35	3315.59	2765.53		Total (%)	1	1	1	1
Figure 3C	White (μg/g)	Black (μg/g)	Red (μg/g)	Spot (μg/g)		Figure 3D	White	Black	Red	Spot
Cyanidin	0.3388	906.291	2.17343	2.17689		Cyanidin	0.0364458	0.87748	0.100718	0.105413
Delphinidin	1.48843	3.5918	7.59997	7.76849		Delphinidin	0.160116	0.00347761	0.352187	0.37618
Malvidin	0.1485	0.0237	0.109767	0.0262667		Malvidin	0.0159746	2.29466e-05	0.00508665	0.00127193
Pelargonidin	0.14933	37.4189	1.86563	1.44213		Pelargonidin	0.0160639	0.0362294	0.0864545	0.0698336
Peonidin	0.266387	84.1202	0.77436	0.474347		Peonidin	0.0286561	0.081446	0.0358843	0.0229697
Petunidin	6.90453	1.38873	9.0562	8.76287		Petunidin	0.742744	0.00134458	0.41967	0.424332
Total (ug/g)	9.29598	1032.83	21.5794	20.651		Total (%)	1	1	1	1
Figure 3E	White	Black	Red	Spot		Figure 3F	White	Black	Red	Spot
Procyanidin B1	0	4.97527	245.871	54.0723		Procyanidin B1	0	0.0033253	0.087834	0.0232913
Procyanidin B2	0	20.2868	216.559	35.6175		Procyanidin B2	0	0.013559	0.0773628	0.015342
Procyanidin C1	0	35.2198	244.429	213.514		Procyanidin C1	0	0.0235396	0.0873189	0.0919699
Procyanidin B3	0	76.1718	595.876	597.804		Procyanidin B3	0	0.0509106	0.212868	0.2575
Procyanidin A1	0	191.398	328.605	300.357		Procyanidin A1	0	0.127924	0.11739	0.129377
Procyanidin A2	0	787.883	527.69	503.669		Procyanidin A2	0	0.526594	0.18851	0.216952
(-)-Epicatechin	0	142.91	155.488	133.718		(-)-Epicatechin	0	0.0955158	0.0555459	0.057598
(+)-Catechin	0.0854361	237.344	484.751	482.816		(+)-Catechin	1	0.158632	0.173171	0.20797
Total (ug/g)	0.0854361	1496.19	2799.27	2321.57		Total (%)	1	1	1	1
