# Supplementary material for: Metabolomics combined with transcriptomics analyses of mechanism regulating testa pigmentation in peanut
Source: Front Plant Sci. 2022 Dec 16;13:1065049. doi: 10.3389/fpls.2022.1065049 (PMC9800836; doi:10.3389/fpls.2022.1065049)
Supplement: Supplementary file 5 [file Table_5.xlsx]

## Sheet: Sheet1
Table S5. Statistical analyses of RNA sequencing reads.
Samples	Clean reads	Clean bases (G)	GC(%)	Q20(%)	Q30(%)
Black-1	28440400	8.51097	45.29	98.38	95.1
Black-2	27029001	8.08644	44.47	98.06	94.29
Black-3	28236498	8.45065	44.53	98.11	94.35
Red-1	27330367	8.17901	44.31	98	94.11
Red-2	27370121	8.1836	44.14	98.35	94.95
Red-3	29710005	8.86426	45.51	98.36	95.23
Spot-1	27747726	8.29848	44.18	98	94.11
Spot-2	27441964	8.20728	44.2	98.55	95.71
Spot-3	27529415	8.23723	44.1	98.15	94.47
White-1	27312944	8.17425	44.65	98.57	95.7
White-2	33862396	10.1348	45.67	98.57	95.71
White-3	27378337	8.19351	44.91	98.02	94.17
Sum	339389174	101.52	-	-	-
average	-	-	44.6633	98.26	94.825
