# Supplementary material for: Metabolomics combined with transcriptomics analyses of mechanism regulating testa pigmentation in peanut
Source: Front Plant Sci. 2022 Dec 16;13:1065049. doi: 10.3389/fpls.2022.1065049 (PMC9800836; doi:10.3389/fpls.2022.1065049)
Supplement: Supplementary file 6 [file Table_6.xlsx]

## Sheet: Sheet1
Table S6. List of differentially expressed genes between different samples. Differentially expressed genes (DEGs) were screened using the DESeq2 R package with the criteria of |log2FC (fold change) | > 1 and an adjusted P-value < 0.01.
6737 DEGs in "Black vs White"	6172 DEGs in "Black vs Spot"	8903 DEGs in "Black vs Red"	All 14688 DEGs in the three comparion sets	1561 common DEGs in the three comparion sets
Arachis_hypogaea_newGene_3671	arahy.Tifrunner.gnm2.ann1.G0M71R	arahy.Tifrunner.gnm2.ann1.GW3QL7	Arachis_hypogaea_newGene_10000	arahy.Tifrunner.gnm2.ann1.R27EBV
Arachis_hypogaea_newGene_3679	Arachis_hypogaea_newGene_3671	arahy.Tifrunner.gnm2.ann1.NM4QXF	Arachis_hypogaea_newGene_10001	arahy.Tifrunner.gnm2.ann1.K3FM2H
arahy.Tifrunner.gnm2.ann1.YP3YKY	Arachis_hypogaea_newGene_19750	Arachis_hypogaea_newGene_3674	Arachis_hypogaea_newGene_10009	arahy.Tifrunner.gnm2.ann1.ZK5MJC
arahy.Tifrunner.gnm2.ann1.4A91W2	arahy.Tifrunner.gnm2.ann1.MU0822	Arachis_hypogaea_newGene_19757	Arachis_hypogaea_newGene_10013	arahy.Tifrunner.gnm2.ann1.5GE6FN
Arachis_hypogaea_newGene_21724	arahy.Tifrunner.gnm2.ann1.R27EBV	Arachis_hypogaea_newGene_3679	Arachis_hypogaea_newGene_10014	arahy.Tifrunner.gnm2.ann1.Y6HHW7
arahy.Tifrunner.gnm2.ann1.R27EBV	arahy.Tifrunner.gnm2.ann1.K3FM2H	arahy.Tifrunner.gnm2.ann1.QP8TMD	Arachis_hypogaea_newGene_10015	arahy.Tifrunner.gnm2.ann1.FA2NZF
arahy.Tifrunner.gnm2.ann1.F45BIC	arahy.Tifrunner.gnm2.ann1.ED1SF9	arahy.Tifrunner.gnm2.ann1.4A91W2	Arachis_hypogaea_newGene_10039	arahy.Tifrunner.gnm2.ann1.S5EEEI
arahy.Tifrunner.gnm2.ann1.K3FM2H	arahy.Tifrunner.gnm2.ann1.LAB5TB	arahy.Tifrunner.gnm2.ann1.WB046U	Arachis_hypogaea_newGene_10052	arahy.Tifrunner.gnm2.ann1.53BRPK
arahy.Tifrunner.gnm2.ann1.LAB5TB	arahy.Tifrunner.gnm2.ann1.B8M078	arahy.Tifrunner.gnm2.ann1.R27EBV	Arachis_hypogaea_newGene_10065	arahy.Tifrunner.gnm2.ann1.00VVAL
arahy.Tifrunner.gnm2.ann1.V9CU8J	arahy.Tifrunner.gnm2.ann1.8I0KNX	arahy.Tifrunner.gnm2.ann1.K3FM2H	Arachis_hypogaea_newGene_1009	arahy.Tifrunner.gnm2.ann1.K79JM6
arahy.Tifrunner.gnm2.ann1.Y3C6LT	arahy.Tifrunner.gnm2.ann1.ZK5MJC	arahy.Tifrunner.gnm2.ann1.ED1SF9	Arachis_hypogaea_newGene_10108	arahy.Tifrunner.gnm2.ann1.IM3547
Arachis_hypogaea_newGene_15066	arahy.Tifrunner.gnm2.ann1.5GE6FN	arahy.Tifrunner.gnm2.ann1.NC876R	Arachis_hypogaea_newGene_10127	arahy.Tifrunner.gnm2.ann1.CFN2UR
Arachis_hypogaea_newGene_15063	arahy.Tifrunner.gnm2.ann1.66D6IA	arahy.Tifrunner.gnm2.ann1.NG6XH8	Arachis_hypogaea_newGene_10133	arahy.Tifrunner.gnm2.ann1.8KV2S6
Arachis_hypogaea_newGene_15069	arahy.Tifrunner.gnm2.ann1.EZNQ6Z	arahy.Tifrunner.gnm2.ann1.92KHL3	Arachis_hypogaea_newGene_10144	arahy.Tifrunner.gnm2.ann1.UI60BE
arahy.Tifrunner.gnm2.ann1.E87HJI	arahy.Tifrunner.gnm2.ann1.W7IYQP	arahy.Tifrunner.gnm2.ann1.E9FCC2	Arachis_hypogaea_newGene_10165	arahy.Tifrunner.gnm2.ann1.ANFI92
arahy.Tifrunner.gnm2.ann1.76SLUU	Arachis_hypogaea_newGene_18932	arahy.Tifrunner.gnm2.ann1.M9U11V	Arachis_hypogaea_newGene_10169	arahy.Tifrunner.gnm2.ann1.72Y1Y4
arahy.Tifrunner.gnm2.ann1.ZK5MJC	arahy.Tifrunner.gnm2.ann1.Y6HHW7	arahy.Tifrunner.gnm2.ann1.Y3C6LT	Arachis_hypogaea_newGene_10187	arahy.Tifrunner.gnm2.ann1.LC8S5I
arahy.Tifrunner.gnm2.ann1.5GE6FN	arahy.Tifrunner.gnm2.ann1.DEQ3WR	arahy.Tifrunner.gnm2.ann1.TZF9D3	Arachis_hypogaea_newGene_10192	arahy.Tifrunner.gnm2.ann1.TD6B9U
arahy.Tifrunner.gnm2.ann1.S1T1W9	arahy.Tifrunner.gnm2.ann1.Y27KNC	Arachis_hypogaea_newGene_15066	Arachis_hypogaea_newGene_10202	Arachis_hypogaea_newGene_21112
arahy.Tifrunner.gnm2.ann1.CY3ZTL	arahy.Tifrunner.gnm2.ann1.U14WQI	Arachis_hypogaea_newGene_15069	Arachis_hypogaea_newGene_10208	arahy.Tifrunner.gnm2.ann1.8TR5WT
arahy.Tifrunner.gnm2.ann1.66D6IA	arahy.Tifrunner.gnm2.ann1.YSTI3C	arahy.Tifrunner.gnm2.ann1.E87HJI	Arachis_hypogaea_newGene_10219	arahy.Tifrunner.gnm2.ann1.KS1HEQ
arahy.Tifrunner.gnm2.ann1.W7IYQP	arahy.Tifrunner.gnm2.ann1.FA2NZF	arahy.Tifrunner.gnm2.ann1.76SLUU	Arachis_hypogaea_newGene_10234	arahy.Tifrunner.gnm2.ann1.NJU9W5
arahy.Tifrunner.gnm2.ann1.PVA06P	arahy.Tifrunner.gnm2.ann1.UI0JR9	arahy.Tifrunner.gnm2.ann1.ZK5MJC	Arachis_hypogaea_newGene_10243	arahy.Tifrunner.gnm2.ann1.U4C9QK
arahy.Tifrunner.gnm2.ann1.RX1L3G	arahy.Tifrunner.gnm2.ann1.FVP67A	arahy.Tifrunner.gnm2.ann1.5GE6FN	Arachis_hypogaea_newGene_10250	Arachis_hypogaea_newGene_17892
arahy.Tifrunner.gnm2.ann1.BX9JZJ	arahy.Tifrunner.gnm2.ann1.0VB874	arahy.Tifrunner.gnm2.ann1.C26UD9	Arachis_hypogaea_newGene_10251	arahy.Tifrunner.gnm2.ann1.B05S7J
arahy.Tifrunner.gnm2.ann1.X9CVUQ	arahy.Tifrunner.gnm2.ann1.AE3ZZG	arahy.Tifrunner.gnm2.ann1.RVM1DJ	Arachis_hypogaea_newGene_10254	arahy.Tifrunner.gnm2.ann1.S65KYS
arahy.Tifrunner.gnm2.ann1.Y6HHW7	arahy.Tifrunner.gnm2.ann1.PIE3V7	arahy.Tifrunner.gnm2.ann1.VIU8IP	Arachis_hypogaea_newGene_10263	arahy.Tifrunner.gnm2.ann1.8JJG56
arahy.Tifrunner.gnm2.ann1.ETV3I7	arahy.Tifrunner.gnm2.ann1.IGU960	arahy.Tifrunner.gnm2.ann1.8Z89CY	Arachis_hypogaea_newGene_10266	Arachis_hypogaea_newGene_3309
arahy.Tifrunner.gnm2.ann1.QZ6NJI	arahy.Tifrunner.gnm2.ann1.S5EEEI	arahy.Tifrunner.gnm2.ann1.Z0P9E6	Arachis_hypogaea_newGene_10270	Arachis_hypogaea_newGene_469
Arachis_hypogaea_newGene_120	arahy.Tifrunner.gnm2.ann1.J9N3PQ	arahy.Tifrunner.gnm2.ann1.4ZN8WV	Arachis_hypogaea_newGene_10279	arahy.Tifrunner.gnm2.ann1.MGYB2D
arahy.Tifrunner.gnm2.ann1.AL67ST	arahy.Tifrunner.gnm2.ann1.53BRPK	arahy.Tifrunner.gnm2.ann1.EZNQ6Z	Arachis_hypogaea_newGene_10284	Arachis_hypogaea_newGene_1675
arahy.Tifrunner.gnm2.ann1.M23BVA	arahy.Tifrunner.gnm2.ann1.AI0UA8	Arachis_hypogaea_newGene_7329	Arachis_hypogaea_newGene_10288	arahy.Tifrunner.gnm2.ann1.U7JB58
arahy.Tifrunner.gnm2.ann1.FA2NZF	arahy.Tifrunner.gnm2.ann1.SCCY7D	arahy.Tifrunner.gnm2.ann1.J9RZ31	Arachis_hypogaea_newGene_10290	arahy.Tifrunner.gnm2.ann1.UQF3WB
arahy.Tifrunner.gnm2.ann1.8C9R1J	arahy.Tifrunner.gnm2.ann1.NFLV1C	Arachis_hypogaea_newGene_23091	Arachis_hypogaea_newGene_10292	arahy.Tifrunner.gnm2.ann1.FB4WK1
arahy.Tifrunner.gnm2.ann1.UI0JR9	arahy.Tifrunner.gnm2.ann1.V5BWWI	arahy.Tifrunner.gnm2.ann1.BX9JZJ	Arachis_hypogaea_newGene_10300	arahy.Tifrunner.gnm2.ann1.0JH0K6
Arachis_hypogaea_newGene_16577	arahy.Tifrunner.gnm2.ann1.AXL13P	arahy.Tifrunner.gnm2.ann1.85JQ8C	Arachis_hypogaea_newGene_10301	arahy.Tifrunner.gnm2.ann1.N84Z86
arahy.Tifrunner.gnm2.ann1.4P7P8S	arahy.Tifrunner.gnm2.ann1.00VVAL	arahy.Tifrunner.gnm2.ann1.2FZ5KR	Arachis_hypogaea_newGene_10317	arahy.Tifrunner.gnm2.ann1.X0CE23
arahy.Tifrunner.gnm2.ann1.USN2J8	arahy.Tifrunner.gnm2.ann1.I72I9K	Arachis_hypogaea_newGene_11740	Arachis_hypogaea_newGene_10318	arahy.Tifrunner.gnm2.ann1.3MHK8M
arahy.Tifrunner.gnm2.ann1.0VB874	arahy.Tifrunner.gnm2.ann1.TGNB37	arahy.Tifrunner.gnm2.ann1.Y6HHW7	Arachis_hypogaea_newGene_10324	arahy.Tifrunner.gnm2.ann1.C76MJD
arahy.Tifrunner.gnm2.ann1.AE3ZZG	arahy.Tifrunner.gnm2.ann1.K79JM6	arahy.Tifrunner.gnm2.ann1.HD18YV	Arachis_hypogaea_newGene_10337	Arachis_hypogaea_newGene_16927
arahy.Tifrunner.gnm2.ann1.PIE3V7	arahy.Tifrunner.gnm2.ann1.61PIUZ	arahy.Tifrunner.gnm2.ann1.6P0CZ8	Arachis_hypogaea_newGene_10342	arahy.Tifrunner.gnm2.ann1.EBCB1I
Arachis_hypogaea_newGene_13870	arahy.Tifrunner.gnm2.ann1.2C2IG0	Arachis_hypogaea_newGene_120	Arachis_hypogaea_newGene_10344	arahy.Tifrunner.gnm2.ann1.A8QM82
arahy.Tifrunner.gnm2.ann1.S5EEEI	arahy.Tifrunner.gnm2.ann1.F74L81	arahy.Tifrunner.gnm2.ann1.AL67ST	Arachis_hypogaea_newGene_10355	arahy.Tifrunner.gnm2.ann1.59GG00
arahy.Tifrunner.gnm2.ann1.53BRPK	arahy.Tifrunner.gnm2.ann1.I18LAP	arahy.Tifrunner.gnm2.ann1.M23BVA	Arachis_hypogaea_newGene_10356	arahy.Tifrunner.gnm2.ann1.CG6LTA
arahy.Tifrunner.gnm2.ann1.1FIS1V	arahy.Tifrunner.gnm2.ann1.IM3547	arahy.Tifrunner.gnm2.ann1.M0UG3B	Arachis_hypogaea_newGene_10370	arahy.Tifrunner.gnm2.ann1.HDQ65R
arahy.Tifrunner.gnm2.ann1.SCCY7D	arahy.Tifrunner.gnm2.ann1.CFN2UR	arahy.Tifrunner.gnm2.ann1.PN0N9Z	Arachis_hypogaea_newGene_10375	Arachis_hypogaea_newGene_13162
arahy.Tifrunner.gnm2.ann1.K1P89V	arahy.Tifrunner.gnm2.ann1.8KV2S6	arahy.Tifrunner.gnm2.ann1.FA2NZF	Arachis_hypogaea_newGene_10376	arahy.Tifrunner.gnm2.ann1.J3LTHX
Arachis_hypogaea_newGene_6216	arahy.Tifrunner.gnm2.ann1.35RYQ5	arahy.Tifrunner.gnm2.ann1.6XZA8Y	Arachis_hypogaea_newGene_10392	Arachis_hypogaea_newGene_20958
arahy.Tifrunner.gnm2.ann1.AXL13P	Arachis_hypogaea_newGene_3716	arahy.Tifrunner.gnm2.ann1.9NB33V	Arachis_hypogaea_newGene_10395	arahy.Tifrunner.gnm2.ann1.T2F26W
arahy.Tifrunner.gnm2.ann1.00VVAL	arahy.Tifrunner.gnm2.ann1.EA2ZEQ	Arachis_hypogaea_newGene_16577	Arachis_hypogaea_newGene_10408	arahy.Tifrunner.gnm2.ann1.M213TK
arahy.Tifrunner.gnm2.ann1.NX8KLK	arahy.Tifrunner.gnm2.ann1.KQ8XLR	arahy.Tifrunner.gnm2.ann1.X236RF	Arachis_hypogaea_newGene_10415	arahy.Tifrunner.gnm2.ann1.JTZ9FV
Arachis_hypogaea_newGene_10065	arahy.Tifrunner.gnm2.ann1.C2E8GX	arahy.Tifrunner.gnm2.ann1.AZF06J	Arachis_hypogaea_newGene_10428	arahy.Tifrunner.gnm2.ann1.D4Z4C8
arahy.Tifrunner.gnm2.ann1.PYE7GR	arahy.Tifrunner.gnm2.ann1.FZG2LY	arahy.Tifrunner.gnm2.ann1.BK04FV	Arachis_hypogaea_newGene_10431	arahy.Tifrunner.gnm2.ann1.SID920
arahy.Tifrunner.gnm2.ann1.K79JM6	arahy.Tifrunner.gnm2.ann1.2YRL0L	arahy.Tifrunner.gnm2.ann1.IGU960	Arachis_hypogaea_newGene_10435	Arachis_hypogaea_newGene_19866
arahy.Tifrunner.gnm2.ann1.90HH72	arahy.Tifrunner.gnm2.ann1.ET89BN	arahy.Tifrunner.gnm2.ann1.HIL042	Arachis_hypogaea_newGene_10436	arahy.Tifrunner.gnm2.ann1.NN0MZU
arahy.Tifrunner.gnm2.ann1.61PIUZ	arahy.Tifrunner.gnm2.ann1.E0EAPG	arahy.Tifrunner.gnm2.ann1.3VR7C0	Arachis_hypogaea_newGene_10460	arahy.Tifrunner.gnm2.ann1.26IG8H
arahy.Tifrunner.gnm2.ann1.0C19HY	arahy.Tifrunner.gnm2.ann1.KTQ5NK	arahy.Tifrunner.gnm2.ann1.S5EEEI	Arachis_hypogaea_newGene_10461	arahy.Tifrunner.gnm2.ann1.RDCM42
arahy.Tifrunner.gnm2.ann1.10LG66	arahy.Tifrunner.gnm2.ann1.WI67VP	arahy.Tifrunner.gnm2.ann1.53BRPK	Arachis_hypogaea_newGene_10462	arahy.Tifrunner.gnm2.ann1.VS0QUM
arahy.Tifrunner.gnm2.ann1.IM3547	arahy.Tifrunner.gnm2.ann1.UI60BE	arahy.Tifrunner.gnm2.ann1.G82VRY	Arachis_hypogaea_newGene_10463	Arachis_hypogaea_newGene_19138
arahy.Tifrunner.gnm2.ann1.2883QL	arahy.Tifrunner.gnm2.ann1.ANFI92	arahy.Tifrunner.gnm2.ann1.K1P89V	Arachis_hypogaea_newGene_10470	Arachis_hypogaea_newGene_18429
arahy.Tifrunner.gnm2.ann1.CFN2UR	arahy.Tifrunner.gnm2.ann1.72Y1Y4	arahy.Tifrunner.gnm2.ann1.V5BWWI	Arachis_hypogaea_newGene_10474	arahy.Tifrunner.gnm2.ann1.R0F7P4
arahy.Tifrunner.gnm2.ann1.M5F7QZ	arahy.Tifrunner.gnm2.ann1.BBX3WJ	arahy.Tifrunner.gnm2.ann1.L0R21L	Arachis_hypogaea_newGene_1048	arahy.Tifrunner.gnm2.ann1.RY5C40
arahy.Tifrunner.gnm2.ann1.8KV2S6	arahy.Tifrunner.gnm2.ann1.85Y548	arahy.Tifrunner.gnm2.ann1.00VVAL	Arachis_hypogaea_newGene_10494	arahy.Tifrunner.gnm2.ann1.QMZN3S
Arachis_hypogaea_newGene_19516	arahy.Tifrunner.gnm2.ann1.HS4ETS	arahy.Tifrunner.gnm2.ann1.I72I9K	Arachis_hypogaea_newGene_10500	arahy.Tifrunner.gnm2.ann1.WK7TVH
arahy.Tifrunner.gnm2.ann1.CTM7LX	arahy.Tifrunner.gnm2.ann1.XZ68KB	Arachis_hypogaea_newGene_10065	Arachis_hypogaea_newGene_10502	arahy.Tifrunner.gnm2.ann1.740L49
arahy.Tifrunner.gnm2.ann1.35RYQ5	arahy.Tifrunner.gnm2.ann1.LC8S5I	arahy.Tifrunner.gnm2.ann1.8XK85C	Arachis_hypogaea_newGene_10504	arahy.Tifrunner.gnm2.ann1.X0XBNQ
arahy.Tifrunner.gnm2.ann1.9SLV88	arahy.Tifrunner.gnm2.ann1.79SUWC	arahy.Tifrunner.gnm2.ann1.PYE7GR	Arachis_hypogaea_newGene_10507	arahy.Tifrunner.gnm2.ann1.C7FV9J
arahy.Tifrunner.gnm2.ann1.Y03563	Arachis_hypogaea_newGene_14967	Arachis_hypogaea_newGene_20535	Arachis_hypogaea_newGene_10510	arahy.Tifrunner.gnm2.ann1.M0VUV2
Arachis_hypogaea_newGene_3716	arahy.Tifrunner.gnm2.ann1.TD6B9U	arahy.Tifrunner.gnm2.ann1.ZS7EEZ	Arachis_hypogaea_newGene_10513	arahy.Tifrunner.gnm2.ann1.H7DRVN
arahy.Tifrunner.gnm2.ann1.04V0U4	arahy.Tifrunner.gnm2.ann1.0YL58U	arahy.Tifrunner.gnm2.ann1.K79JM6	Arachis_hypogaea_newGene_10519	Arachis_hypogaea_newGene_1159
arahy.Tifrunner.gnm2.ann1.412CIJ	arahy.Tifrunner.gnm2.ann1.9YJ9LX	arahy.Tifrunner.gnm2.ann1.F74L81	Arachis_hypogaea_newGene_10559	arahy.Tifrunner.gnm2.ann1.KNQB38
arahy.Tifrunner.gnm2.ann1.C2E8GX	arahy.Tifrunner.gnm2.ann1.31X1J3	arahy.Tifrunner.gnm2.ann1.IM3547	Arachis_hypogaea_newGene_10565	arahy.Tifrunner.gnm2.ann1.ZAH2CS
arahy.Tifrunner.gnm2.ann1.GUL0N5	Arachis_hypogaea_newGene_13211	arahy.Tifrunner.gnm2.ann1.2883QL	Arachis_hypogaea_newGene_1057	arahy.Tifrunner.gnm2.ann1.BC87BJ
arahy.Tifrunner.gnm2.ann1.6NMU52	arahy.Tifrunner.gnm2.ann1.71MGM7	arahy.Tifrunner.gnm2.ann1.CFN2UR	Arachis_hypogaea_newGene_10590	Arachis_hypogaea_newGene_552
arahy.Tifrunner.gnm2.ann1.8KN71Z	arahy.Tifrunner.gnm2.ann1.05E95R	arahy.Tifrunner.gnm2.ann1.M5F7QZ	Arachis_hypogaea_newGene_10599	arahy.Tifrunner.gnm2.ann1.0BP8ZB
arahy.Tifrunner.gnm2.ann1.ZUTJ34	arahy.Tifrunner.gnm2.ann1.IV9S0P	arahy.Tifrunner.gnm2.ann1.8KV2S6	Arachis_hypogaea_newGene_10603	Arachis_hypogaea_newGene_21197
Arachis_hypogaea_newGene_2375	arahy.Tifrunner.gnm2.ann1.N07IEU	arahy.Tifrunner.gnm2.ann1.H83BDD	Arachis_hypogaea_newGene_10604	arahy.Tifrunner.gnm2.ann1.3C7WBJ
arahy.Tifrunner.gnm2.ann1.SA7CU8	arahy.Tifrunner.gnm2.ann1.MBA9QB	arahy.Tifrunner.gnm2.ann1.CTM7LX	Arachis_hypogaea_newGene_10610	Arachis_hypogaea_newGene_17937
arahy.Tifrunner.gnm2.ann1.UI60BE	arahy.Tifrunner.gnm2.ann1.ZFW017	arahy.Tifrunner.gnm2.ann1.KZ0R87	Arachis_hypogaea_newGene_10611	arahy.Tifrunner.gnm2.ann1.TTE3SB
arahy.Tifrunner.gnm2.ann1.ANFI92	Arachis_hypogaea_newGene_21112	arahy.Tifrunner.gnm2.ann1.KQ8XLR	Arachis_hypogaea_newGene_10626	arahy.Tifrunner.gnm2.ann1.6N96FM
arahy.Tifrunner.gnm2.ann1.RI5PYK	arahy.Tifrunner.gnm2.ann1.Q4LQ7J	arahy.Tifrunner.gnm2.ann1.412CIJ	Arachis_hypogaea_newGene_10633	arahy.Tifrunner.gnm2.ann1.JHVF0I
arahy.Tifrunner.gnm2.ann1.T50ENK	arahy.Tifrunner.gnm2.ann1.ZBZ06L	arahy.Tifrunner.gnm2.ann1.2Q65GK	Arachis_hypogaea_newGene_10640	arahy.Tifrunner.gnm2.ann1.C3PHI0
arahy.Tifrunner.gnm2.ann1.72Y1Y4	arahy.Tifrunner.gnm2.ann1.956NCL	arahy.Tifrunner.gnm2.ann1.Y9PZ1H	Arachis_hypogaea_newGene_10645	arahy.Tifrunner.gnm2.ann1.VNK22G
arahy.Tifrunner.gnm2.ann1.L20P4L	Arachis_hypogaea_newGene_10263	arahy.Tifrunner.gnm2.ann1.2YRL0L	Arachis_hypogaea_newGene_1065	Arachis_hypogaea_newGene_11367
arahy.Tifrunner.gnm2.ann1.DFT7B3	Arachis_hypogaea_newGene_18013	arahy.Tifrunner.gnm2.ann1.6NMU52	Arachis_hypogaea_newGene_10657	arahy.Tifrunner.gnm2.ann1.HE2B7Z
arahy.Tifrunner.gnm2.ann1.XML312	arahy.Tifrunner.gnm2.ann1.8TR5WT	arahy.Tifrunner.gnm2.ann1.ZUTJ34	Arachis_hypogaea_newGene_10659	arahy.Tifrunner.gnm2.ann1.32LLN4
arahy.Tifrunner.gnm2.ann1.1G50NI	arahy.Tifrunner.gnm2.ann1.IJP2R9	arahy.Tifrunner.gnm2.ann1.E0EAPG	Arachis_hypogaea_newGene_10660	arahy.Tifrunner.gnm2.ann1.RL3IDB
arahy.Tifrunner.gnm2.ann1.Q49G2C	arahy.Tifrunner.gnm2.ann1.122VE1	arahy.Tifrunner.gnm2.ann1.SA7CU8	Arachis_hypogaea_newGene_10665	arahy.Tifrunner.gnm2.ann1.YSFD3L
arahy.Tifrunner.gnm2.ann1.1WCV8C	arahy.Tifrunner.gnm2.ann1.E24IL6	arahy.Tifrunner.gnm2.ann1.LC5CIX	Arachis_hypogaea_newGene_10685	Arachis_hypogaea_newGene_13452
arahy.Tifrunner.gnm2.ann1.7B5I5W	Arachis_hypogaea_newGene_15566	arahy.Tifrunner.gnm2.ann1.KTQ5NK	Arachis_hypogaea_newGene_10688	Arachis_hypogaea_newGene_13450
arahy.Tifrunner.gnm2.ann1.LC8S5I	arahy.Tifrunner.gnm2.ann1.KS1HEQ	arahy.Tifrunner.gnm2.ann1.UI60BE	Arachis_hypogaea_newGene_1071	arahy.Tifrunner.gnm2.ann1.EE1ZRN
arahy.Tifrunner.gnm2.ann1.12RI9F	Arachis_hypogaea_newGene_6821	arahy.Tifrunner.gnm2.ann1.ANFI92	Arachis_hypogaea_newGene_10717	arahy.Tifrunner.gnm2.ann1.A6GK0Q
arahy.Tifrunner.gnm2.ann1.RS06VI	arahy.Tifrunner.gnm2.ann1.NJU9W5	arahy.Tifrunner.gnm2.ann1.RI5PYK	Arachis_hypogaea_newGene_10720	arahy.Tifrunner.gnm2.ann1.V8DYZI
arahy.Tifrunner.gnm2.ann1.Z58MGP	arahy.Tifrunner.gnm2.ann1.73E5NM	arahy.Tifrunner.gnm2.ann1.FEG3IM	Arachis_hypogaea_newGene_10753	Arachis_hypogaea_newGene_9193
arahy.Tifrunner.gnm2.ann1.TD6B9U	arahy.Tifrunner.gnm2.ann1.FL5QND	arahy.Tifrunner.gnm2.ann1.72Y1Y4	Arachis_hypogaea_newGene_10762	arahy.Tifrunner.gnm2.ann1.K91ZD2
Arachis_hypogaea_newGene_7835	Arachis_hypogaea_newGene_12112	arahy.Tifrunner.gnm2.ann1.KX39Z4	Arachis_hypogaea_newGene_1077	arahy.Tifrunner.gnm2.ann1.YL0T2D
arahy.Tifrunner.gnm2.ann1.UXPK9W	arahy.Tifrunner.gnm2.ann1.59XDTJ	arahy.Tifrunner.gnm2.ann1.W95FWJ	Arachis_hypogaea_newGene_10777	arahy.Tifrunner.gnm2.ann1.12N6X7
Arachis_hypogaea_newGene_3199	arahy.Tifrunner.gnm2.ann1.D6ZH50	arahy.Tifrunner.gnm2.ann1.RRL2AN	Arachis_hypogaea_newGene_10804	arahy.Tifrunner.gnm2.ann1.ZDDP39
Arachis_hypogaea_newGene_6126	arahy.Tifrunner.gnm2.ann1.U4C9QK	Arachis_hypogaea_newGene_5384	Arachis_hypogaea_newGene_10823	Arachis_hypogaea_newGene_2614
arahy.Tifrunner.gnm2.ann1.9P0NRY	arahy.Tifrunner.gnm2.ann1.5AX3QQ	arahy.Tifrunner.gnm2.ann1.ND6SLV	Arachis_hypogaea_newGene_10843	Arachis_hypogaea_newGene_4566
arahy.Tifrunner.gnm2.ann1.986LRW	arahy.Tifrunner.gnm2.ann1.LAL591	arahy.Tifrunner.gnm2.ann1.XML312	Arachis_hypogaea_newGene_1085	arahy.Tifrunner.gnm2.ann1.GUVP28
Arachis_hypogaea_newGene_22488	arahy.Tifrunner.gnm2.ann1.DA53FY	arahy.Tifrunner.gnm2.ann1.Q49G2C	Arachis_hypogaea_newGene_10856	Arachis_hypogaea_newGene_4613
Arachis_hypogaea_newGene_22487	Arachis_hypogaea_newGene_17892	arahy.Tifrunner.gnm2.ann1.XZ68KB	Arachis_hypogaea_newGene_10867	arahy.Tifrunner.gnm2.ann1.Z5IE03
Arachis_hypogaea_newGene_22481	arahy.Tifrunner.gnm2.ann1.X0V17W	arahy.Tifrunner.gnm2.ann1.LC8S5I	Arachis_hypogaea_newGene_10871	Arachis_hypogaea_newGene_18115
arahy.Tifrunner.gnm2.ann1.3K77B1	arahy.Tifrunner.gnm2.ann1.5G0R51	arahy.Tifrunner.gnm2.ann1.Z58MGP	Arachis_hypogaea_newGene_10876	arahy.Tifrunner.gnm2.ann1.4G5N71
arahy.Tifrunner.gnm2.ann1.WBR7EV	arahy.Tifrunner.gnm2.ann1.EF48U6	arahy.Tifrunner.gnm2.ann1.TD6B9U	Arachis_hypogaea_newGene_109	arahy.Tifrunner.gnm2.ann1.ZY3Q1N
arahy.Tifrunner.gnm2.ann1.TNW0AK	arahy.Tifrunner.gnm2.ann1.R16MRH	arahy.Tifrunner.gnm2.ann1.9YJ9LX	Arachis_hypogaea_newGene_10902	arahy.Tifrunner.gnm2.ann1.H59SPA
arahy.Tifrunner.gnm2.ann1.PNQ63J	arahy.Tifrunner.gnm2.ann1.4U9EUW	arahy.Tifrunner.gnm2.ann1.SKG6R6	Arachis_hypogaea_newGene_1091	arahy.Tifrunner.gnm2.ann1.0M60B9
arahy.Tifrunner.gnm2.ann1.W1W0Y7	arahy.Tifrunner.gnm2.ann1.B05S7J	arahy.Tifrunner.gnm2.ann1.2KG4P3	Arachis_hypogaea_newGene_10920	arahy.Tifrunner.gnm2.ann1.1MG8UL
arahy.Tifrunner.gnm2.ann1.876Z5Z	arahy.Tifrunner.gnm2.ann1.S65KYS	arahy.Tifrunner.gnm2.ann1.UXPK9W	Arachis_hypogaea_newGene_10921	arahy.Tifrunner.gnm2.ann1.27BWBV
arahy.Tifrunner.gnm2.ann1.ES7A38	arahy.Tifrunner.gnm2.ann1.1L1IBW	Arachis_hypogaea_newGene_3199	Arachis_hypogaea_newGene_10926	arahy.Tifrunner.gnm2.ann1.H48ZYL
arahy.Tifrunner.gnm2.ann1.2E6MRG	arahy.Tifrunner.gnm2.ann1.8JJG56	Arachis_hypogaea_newGene_22487	Arachis_hypogaea_newGene_10948	arahy.Tifrunner.gnm2.ann1.7H81I7
Arachis_hypogaea_newGene_21116	arahy.Tifrunner.gnm2.ann1.KAQB8D	arahy.Tifrunner.gnm2.ann1.20ME3S	Arachis_hypogaea_newGene_10956	arahy.Tifrunner.gnm2.ann1.CD7VPI
Arachis_hypogaea_newGene_21112	arahy.Tifrunner.gnm2.ann1.YA9X9Q	Arachis_hypogaea_newGene_13211	Arachis_hypogaea_newGene_10961	arahy.Tifrunner.gnm2.ann1.L5Q3AX
arahy.Tifrunner.gnm2.ann1.0ZF8VJ	Arachis_hypogaea_newGene_3309	arahy.Tifrunner.gnm2.ann1.3K77B1	Arachis_hypogaea_newGene_10970	arahy.Tifrunner.gnm2.ann1.RL39CN
arahy.Tifrunner.gnm2.ann1.W4Y87I	Arachis_hypogaea_newGene_2310	arahy.Tifrunner.gnm2.ann1.ZLR49S	Arachis_hypogaea_newGene_10982	arahy.Tifrunner.gnm2.ann1.FN4EG0
arahy.Tifrunner.gnm2.ann1.3F2LJ6	arahy.Tifrunner.gnm2.ann1.051FW7	arahy.Tifrunner.gnm2.ann1.05E95R	Arachis_hypogaea_newGene_10983	arahy.Tifrunner.gnm2.ann1.7SV8ZX
arahy.Tifrunner.gnm2.ann1.ZBZ06L	arahy.Tifrunner.gnm2.ann1.8WRD93	arahy.Tifrunner.gnm2.ann1.PNQ63J	Arachis_hypogaea_newGene_10985	arahy.Tifrunner.gnm2.ann1.4ZKX3L
arahy.Tifrunner.gnm2.ann1.8TR5WT	Arachis_hypogaea_newGene_469	arahy.Tifrunner.gnm2.ann1.IV9S0P	Arachis_hypogaea_newGene_10989	arahy.Tifrunner.gnm2.ann1.5D1JVS
arahy.Tifrunner.gnm2.ann1.DCNM3N	arahy.Tifrunner.gnm2.ann1.3E1TBZ	arahy.Tifrunner.gnm2.ann1.N07IEU	Arachis_hypogaea_newGene_10990	arahy.Tifrunner.gnm2.ann1.6M6V4C
arahy.Tifrunner.gnm2.ann1.AT7H7M	arahy.Tifrunner.gnm2.ann1.MGYB2D	arahy.Tifrunner.gnm2.ann1.TAK2NC	Arachis_hypogaea_newGene_10999	arahy.Tifrunner.gnm2.ann1.H0JUKR
Arachis_hypogaea_newGene_15566	arahy.Tifrunner.gnm2.ann1.C35Y2E	Arachis_hypogaea_newGene_4719	Arachis_hypogaea_newGene_1100	Arachis_hypogaea_newGene_13335
arahy.Tifrunner.gnm2.ann1.RM3VXC	arahy.Tifrunner.gnm2.ann1.TQHX8C	Arachis_hypogaea_newGene_21112	Arachis_hypogaea_newGene_11000	arahy.Tifrunner.gnm2.ann1.8Y3CFZ
arahy.Tifrunner.gnm2.ann1.JFAW9R	Arachis_hypogaea_newGene_559	arahy.Tifrunner.gnm2.ann1.EFG9YQ	Arachis_hypogaea_newGene_11004	Arachis_hypogaea_newGene_12689
arahy.Tifrunner.gnm2.ann1.CZ6VEU	arahy.Tifrunner.gnm2.ann1.NADZ26	arahy.Tifrunner.gnm2.ann1.W4Y87I	Arachis_hypogaea_newGene_11012	arahy.Tifrunner.gnm2.ann1.FX71XI
arahy.Tifrunner.gnm2.ann1.KS1HEQ	Arachis_hypogaea_newGene_1675	arahy.Tifrunner.gnm2.ann1.Q4LQ7J	Arachis_hypogaea_newGene_11040	arahy.Tifrunner.gnm2.ann1.49DERF
Arachis_hypogaea_newGene_6821	Arachis_hypogaea_newGene_15847	arahy.Tifrunner.gnm2.ann1.XBA6K2	Arachis_hypogaea_newGene_1106	arahy.Tifrunner.gnm2.ann1.31QCP5
arahy.Tifrunner.gnm2.ann1.684WH3	arahy.Tifrunner.gnm2.ann1.U7JB58	arahy.Tifrunner.gnm2.ann1.3F2LJ6	Arachis_hypogaea_newGene_1107	arahy.Tifrunner.gnm2.ann1.N2E3I0
arahy.Tifrunner.gnm2.ann1.RSDZ0N	arahy.Tifrunner.gnm2.ann1.DU9TAP	arahy.Tifrunner.gnm2.ann1.8KS6DS	Arachis_hypogaea_newGene_11072	arahy.Tifrunner.gnm2.ann1.TXC3C1
arahy.Tifrunner.gnm2.ann1.UR15NY	arahy.Tifrunner.gnm2.ann1.UJIZ2E	arahy.Tifrunner.gnm2.ann1.E9QM6P	Arachis_hypogaea_newGene_1108	arahy.Tifrunner.gnm2.ann1.KBQ6U1
arahy.Tifrunner.gnm2.ann1.A45L5S	arahy.Tifrunner.gnm2.ann1.NS877D	Arachis_hypogaea_newGene_18018	Arachis_hypogaea_newGene_11092	arahy.Tifrunner.gnm2.ann1.5FW7UK
arahy.Tifrunner.gnm2.ann1.NJU9W5	Arachis_hypogaea_newGene_1870	arahy.Tifrunner.gnm2.ann1.W0MI6J	Arachis_hypogaea_newGene_11094	arahy.Tifrunner.gnm2.ann1.462RQZ
Arachis_hypogaea_newGene_13249	arahy.Tifrunner.gnm2.ann1.UQF3WB	Arachis_hypogaea_newGene_18013	Arachis_hypogaea_newGene_11112	arahy.Tifrunner.gnm2.ann1.71PCZ9
Arachis_hypogaea_newGene_13248	arahy.Tifrunner.gnm2.ann1.FB4WK1	arahy.Tifrunner.gnm2.ann1.8TR5WT	Arachis_hypogaea_newGene_11116	arahy.Tifrunner.gnm2.ann1.ZUU225
Arachis_hypogaea_newGene_13242	Arachis_hypogaea_newGene_4993	arahy.Tifrunner.gnm2.ann1.YXX8CM	Arachis_hypogaea_newGene_11148	arahy.Tifrunner.gnm2.ann1.5HY3IZ
Arachis_hypogaea_newGene_13246	arahy.Tifrunner.gnm2.ann1.0JH0K6	arahy.Tifrunner.gnm2.ann1.AT7H7M	Arachis_hypogaea_newGene_11158	arahy.Tifrunner.gnm2.ann1.22AMRS
arahy.Tifrunner.gnm2.ann1.EU3A7K	Arachis_hypogaea_newGene_20988	arahy.Tifrunner.gnm2.ann1.E24IL6	Arachis_hypogaea_newGene_11187	arahy.Tifrunner.gnm2.ann1.22D8Q4
arahy.Tifrunner.gnm2.ann1.P3GIX3	Arachis_hypogaea_newGene_8644	arahy.Tifrunner.gnm2.ann1.67HF21	Arachis_hypogaea_newGene_11196	arahy.Tifrunner.gnm2.ann1.84PEGK
arahy.Tifrunner.gnm2.ann1.TH0EQN	arahy.Tifrunner.gnm2.ann1.B23GPN	arahy.Tifrunner.gnm2.ann1.41FN4N	Arachis_hypogaea_newGene_1122	Arachis_hypogaea_newGene_22932
arahy.Tifrunner.gnm2.ann1.U4C9QK	arahy.Tifrunner.gnm2.ann1.XJ3ZRF	arahy.Tifrunner.gnm2.ann1.RG5V6R	Arachis_hypogaea_newGene_11220	arahy.Tifrunner.gnm2.ann1.4U30AK
arahy.Tifrunner.gnm2.ann1.7M2AWM	arahy.Tifrunner.gnm2.ann1.KEU6X6	arahy.Tifrunner.gnm2.ann1.CZ6VEU	Arachis_hypogaea_newGene_11222	arahy.Tifrunner.gnm2.ann1.9R49YU
arahy.Tifrunner.gnm2.ann1.DA53FY	arahy.Tifrunner.gnm2.ann1.N84Z86	arahy.Tifrunner.gnm2.ann1.KS1HEQ	Arachis_hypogaea_newGene_11231	arahy.Tifrunner.gnm2.ann1.JHE8BQ
Arachis_hypogaea_newGene_17892	arahy.Tifrunner.gnm2.ann1.7A9T8X	arahy.Tifrunner.gnm2.ann1.684WH3	Arachis_hypogaea_newGene_11233	arahy.Tifrunner.gnm2.ann1.76IQRR
arahy.Tifrunner.gnm2.ann1.VJ5EI6	arahy.Tifrunner.gnm2.ann1.SZN2UL	arahy.Tifrunner.gnm2.ann1.97EMNK	Arachis_hypogaea_newGene_11245	Arachis_hypogaea_newGene_10187
arahy.Tifrunner.gnm2.ann1.5G0R51	arahy.Tifrunner.gnm2.ann1.V72G13	arahy.Tifrunner.gnm2.ann1.UFV38F	Arachis_hypogaea_newGene_11254	arahy.Tifrunner.gnm2.ann1.SLVF1G
arahy.Tifrunner.gnm2.ann1.P3BMC7	arahy.Tifrunner.gnm2.ann1.X0CE23	arahy.Tifrunner.gnm2.ann1.NJU9W5	Arachis_hypogaea_newGene_11267	Arachis_hypogaea_newGene_13986
arahy.Tifrunner.gnm2.ann1.KNR1MN	arahy.Tifrunner.gnm2.ann1.3MHK8M	arahy.Tifrunner.gnm2.ann1.L4XMAE	Arachis_hypogaea_newGene_11270	arahy.Tifrunner.gnm2.ann1.WJC6IK
arahy.Tifrunner.gnm2.ann1.QREM2V	arahy.Tifrunner.gnm2.ann1.C76MJD	arahy.Tifrunner.gnm2.ann1.73E5NM	Arachis_hypogaea_newGene_11274	arahy.Tifrunner.gnm2.ann1.387ULC
arahy.Tifrunner.gnm2.ann1.B05S7J	Arachis_hypogaea_newGene_16922	arahy.Tifrunner.gnm2.ann1.EU3A7K	Arachis_hypogaea_newGene_11275	arahy.Tifrunner.gnm2.ann1.UA1VTY
arahy.Tifrunner.gnm2.ann1.P8184S	Arachis_hypogaea_newGene_16927	arahy.Tifrunner.gnm2.ann1.T2ECEG	Arachis_hypogaea_newGene_11294	arahy.Tifrunner.gnm2.ann1.I3QT17
arahy.Tifrunner.gnm2.ann1.S65KYS	Arachis_hypogaea_newGene_2963	Arachis_hypogaea_newGene_13056	Arachis_hypogaea_newGene_11298	arahy.Tifrunner.gnm2.ann1.3STG0N
arahy.Tifrunner.gnm2.ann1.0N24AQ	Arachis_hypogaea_newGene_2964	arahy.Tifrunner.gnm2.ann1.U4C9QK	Arachis_hypogaea_newGene_1130	arahy.Tifrunner.gnm2.ann1.BXRJ0F
arahy.Tifrunner.gnm2.ann1.8JJG56	arahy.Tifrunner.gnm2.ann1.IE6UM0	arahy.Tifrunner.gnm2.ann1.7M2AWM	Arachis_hypogaea_newGene_11300	arahy.Tifrunner.gnm2.ann1.GMZ6HP
arahy.Tifrunner.gnm2.ann1.WVQY2R	arahy.Tifrunner.gnm2.ann1.BW88YF	arahy.Tifrunner.gnm2.ann1.LAL591	Arachis_hypogaea_newGene_11310	Arachis_hypogaea_newGene_1091
arahy.Tifrunner.gnm2.ann1.85VPHV	arahy.Tifrunner.gnm2.ann1.EBCB1I	Arachis_hypogaea_newGene_17892	Arachis_hypogaea_newGene_1134	arahy.Tifrunner.gnm2.ann1.3E45N9
Arachis_hypogaea_newGene_3309	arahy.Tifrunner.gnm2.ann1.XVT01H	Arachis_hypogaea_newGene_9845	Arachis_hypogaea_newGene_1135	arahy.Tifrunner.gnm2.ann1.H5GQMT
arahy.Tifrunner.gnm2.ann1.V03Z72	arahy.Tifrunner.gnm2.ann1.C2ZAQ4	arahy.Tifrunner.gnm2.ann1.JIE8QH	Arachis_hypogaea_newGene_11367	Arachis_hypogaea_newGene_6046
arahy.Tifrunner.gnm2.ann1.6U4YNS	arahy.Tifrunner.gnm2.ann1.A8QM82	arahy.Tifrunner.gnm2.ann1.KNR1MN	Arachis_hypogaea_newGene_11370	arahy.Tifrunner.gnm2.ann1.M6S7AL
Arachis_hypogaea_newGene_2310	arahy.Tifrunner.gnm2.ann1.59GG00	arahy.Tifrunner.gnm2.ann1.18BCEG	Arachis_hypogaea_newGene_11416	Arachis_hypogaea_newGene_20216
arahy.Tifrunner.gnm2.ann1.JT30L6	arahy.Tifrunner.gnm2.ann1.CG6LTA	arahy.Tifrunner.gnm2.ann1.G897EA	Arachis_hypogaea_newGene_11420	arahy.Tifrunner.gnm2.ann1.P3SWUI
Arachis_hypogaea_newGene_461	Arachis_hypogaea_newGene_18223	arahy.Tifrunner.gnm2.ann1.3YD71H	Arachis_hypogaea_newGene_11427	arahy.Tifrunner.gnm2.ann1.ZQ7RI8
Arachis_hypogaea_newGene_469	Arachis_hypogaea_newGene_22346	arahy.Tifrunner.gnm2.ann1.B05S7J	Arachis_hypogaea_newGene_11429	arahy.Tifrunner.gnm2.ann1.D4GRD9
arahy.Tifrunner.gnm2.ann1.QG9XFC	arahy.Tifrunner.gnm2.ann1.0Q4XQV	arahy.Tifrunner.gnm2.ann1.P8184S	Arachis_hypogaea_newGene_11435	arahy.Tifrunner.gnm2.ann1.RSA1RP
arahy.Tifrunner.gnm2.ann1.MGYB2D	arahy.Tifrunner.gnm2.ann1.GYF1N1	arahy.Tifrunner.gnm2.ann1.MU20M7	Arachis_hypogaea_newGene_1145	arahy.Tifrunner.gnm2.ann1.L95KH7
arahy.Tifrunner.gnm2.ann1.3N9A9V	arahy.Tifrunner.gnm2.ann1.HDQ65R	arahy.Tifrunner.gnm2.ann1.S65KYS	Arachis_hypogaea_newGene_1147	Arachis_hypogaea_newGene_2318
arahy.Tifrunner.gnm2.ann1.I77GVJ	arahy.Tifrunner.gnm2.ann1.D699FL	arahy.Tifrunner.gnm2.ann1.1L1IBW	Arachis_hypogaea_newGene_1150	arahy.Tifrunner.gnm2.ann1.5QB4T4
arahy.Tifrunner.gnm2.ann1.JB8DT0	Arachis_hypogaea_newGene_13162	arahy.Tifrunner.gnm2.ann1.0N24AQ	Arachis_hypogaea_newGene_11501	arahy.Tifrunner.gnm2.ann1.BZE4S9
arahy.Tifrunner.gnm2.ann1.I96A70	arahy.Tifrunner.gnm2.ann1.KB1BCJ	arahy.Tifrunner.gnm2.ann1.8JJG56	Arachis_hypogaea_newGene_1151	arahy.Tifrunner.gnm2.ann1.6TI0EB
Arachis_hypogaea_newGene_1675	arahy.Tifrunner.gnm2.ann1.8LTD09	arahy.Tifrunner.gnm2.ann1.WVQY2R	Arachis_hypogaea_newGene_11522	arahy.Tifrunner.gnm2.ann1.12D61J
arahy.Tifrunner.gnm2.ann1.U7JB58	arahy.Tifrunner.gnm2.ann1.Q75YW2	arahy.Tifrunner.gnm2.ann1.E2ZVAX	Arachis_hypogaea_newGene_11535	arahy.Tifrunner.gnm2.ann1.J0D1JF
arahy.Tifrunner.gnm2.ann1.NEML9D	arahy.Tifrunner.gnm2.ann1.VE1P60	arahy.Tifrunner.gnm2.ann1.Q9ZDPK	Arachis_hypogaea_newGene_11569	arahy.Tifrunner.gnm2.ann1.D040QL
arahy.Tifrunner.gnm2.ann1.17JY83	arahy.Tifrunner.gnm2.ann1.LCLP8Y	arahy.Tifrunner.gnm2.ann1.8Z23MG	Arachis_hypogaea_newGene_1158	arahy.Tifrunner.gnm2.ann1.3L5R91
Arachis_hypogaea_newGene_1875	Arachis_hypogaea_newGene_22706	Arachis_hypogaea_newGene_3309	Arachis_hypogaea_newGene_11582	arahy.Tifrunner.gnm2.ann1.YG2QQU
arahy.Tifrunner.gnm2.ann1.UQF3WB	arahy.Tifrunner.gnm2.ann1.D9C186	arahy.Tifrunner.gnm2.ann1.V03Z72	Arachis_hypogaea_newGene_1159	arahy.Tifrunner.gnm2.ann1.WE07RT
arahy.Tifrunner.gnm2.ann1.FB4WK1	arahy.Tifrunner.gnm2.ann1.HMT8RT	arahy.Tifrunner.gnm2.ann1.74P1QG	Arachis_hypogaea_newGene_11597	arahy.Tifrunner.gnm2.ann1.C6MU4Z
Arachis_hypogaea_newGene_4995	arahy.Tifrunner.gnm2.ann1.J3LTHX	arahy.Tifrunner.gnm2.ann1.45BME0	Arachis_hypogaea_newGene_11601	arahy.Tifrunner.gnm2.ann1.U64MAA
Arachis_hypogaea_newGene_4993	Arachis_hypogaea_newGene_20958	Arachis_hypogaea_newGene_9350	Arachis_hypogaea_newGene_11614	arahy.Tifrunner.gnm2.ann1.2H21PS
arahy.Tifrunner.gnm2.ann1.E5BVVA	arahy.Tifrunner.gnm2.ann1.UL52QC	arahy.Tifrunner.gnm2.ann1.6U4YNS	Arachis_hypogaea_newGene_11625	arahy.Tifrunner.gnm2.ann1.0GWZ16
arahy.Tifrunner.gnm2.ann1.0JH0K6	arahy.Tifrunner.gnm2.ann1.T2F26W	arahy.Tifrunner.gnm2.ann1.JT30L6	Arachis_hypogaea_newGene_11634	arahy.Tifrunner.gnm2.ann1.KST8W5
Arachis_hypogaea_newGene_8644	arahy.Tifrunner.gnm2.ann1.M213TK	arahy.Tifrunner.gnm2.ann1.MYD918	Arachis_hypogaea_newGene_11639	arahy.Tifrunner.gnm2.ann1.55B6KH
Arachis_hypogaea_newGene_22110	arahy.Tifrunner.gnm2.ann1.92DGJ8	arahy.Tifrunner.gnm2.ann1.L0UV1J	Arachis_hypogaea_newGene_11643	arahy.Tifrunner.gnm2.ann1.T6I3L8
arahy.Tifrunner.gnm2.ann1.RLCT0M	Arachis_hypogaea_newGene_191	arahy.Tifrunner.gnm2.ann1.8WRD93	Arachis_hypogaea_newGene_11648	arahy.Tifrunner.gnm2.ann1.WH9G9U
arahy.Tifrunner.gnm2.ann1.4KJ373	arahy.Tifrunner.gnm2.ann1.JTZ9FV	Arachis_hypogaea_newGene_469	Arachis_hypogaea_newGene_1165	arahy.Tifrunner.gnm2.ann1.BY45PL
Arachis_hypogaea_newGene_8649	arahy.Tifrunner.gnm2.ann1.EL0LZ0	arahy.Tifrunner.gnm2.ann1.QG9XFC	Arachis_hypogaea_newGene_11652	arahy.Tifrunner.gnm2.ann1.G5US7K
arahy.Tifrunner.gnm2.ann1.5DH5NX	arahy.Tifrunner.gnm2.ann1.046I3L	arahy.Tifrunner.gnm2.ann1.MGYB2D	Arachis_hypogaea_newGene_1166	arahy.Tifrunner.gnm2.ann1.SQ7DBT
arahy.Tifrunner.gnm2.ann1.F9J8XE	Arachis_hypogaea_newGene_22699	arahy.Tifrunner.gnm2.ann1.5DZ9UG	Arachis_hypogaea_newGene_11674	arahy.Tifrunner.gnm2.ann1.6SD2NF
arahy.Tifrunner.gnm2.ann1.VM8KEN	arahy.Tifrunner.gnm2.ann1.71B432	arahy.Tifrunner.gnm2.ann1.C35Y2E	Arachis_hypogaea_newGene_11679	arahy.Tifrunner.gnm2.ann1.C4R67I
Arachis_hypogaea_newGene_5645	arahy.Tifrunner.gnm2.ann1.D4Z4C8	arahy.Tifrunner.gnm2.ann1.3N9A9V	Arachis_hypogaea_newGene_11717	Arachis_hypogaea_newGene_13289
arahy.Tifrunner.gnm2.ann1.R8PHGQ	arahy.Tifrunner.gnm2.ann1.VZ818S	arahy.Tifrunner.gnm2.ann1.TQHX8C	Arachis_hypogaea_newGene_11718	arahy.Tifrunner.gnm2.ann1.H559FZ
arahy.Tifrunner.gnm2.ann1.3266FY	arahy.Tifrunner.gnm2.ann1.NEQX61	arahy.Tifrunner.gnm2.ann1.I77GVJ	Arachis_hypogaea_newGene_11727	arahy.Tifrunner.gnm2.ann1.TQQ6DV
arahy.Tifrunner.gnm2.ann1.N84Z86	arahy.Tifrunner.gnm2.ann1.370AXC	Arachis_hypogaea_newGene_559	Arachis_hypogaea_newGene_11739	arahy.Tifrunner.gnm2.ann1.AZQV6X
arahy.Tifrunner.gnm2.ann1.ZANX40	arahy.Tifrunner.gnm2.ann1.LA1I5A	arahy.Tifrunner.gnm2.ann1.3HB66H	Arachis_hypogaea_newGene_11740	Arachis_hypogaea_newGene_13445
arahy.Tifrunner.gnm2.ann1.J31RGV	arahy.Tifrunner.gnm2.ann1.PC8EL3	arahy.Tifrunner.gnm2.ann1.JB8DT0	Arachis_hypogaea_newGene_11751	arahy.Tifrunner.gnm2.ann1.8FS0CZ
arahy.Tifrunner.gnm2.ann1.B0IVK2	arahy.Tifrunner.gnm2.ann1.ED9HPN	arahy.Tifrunner.gnm2.ann1.PPG341	Arachis_hypogaea_newGene_11811	arahy.Tifrunner.gnm2.ann1.PMWZ0B
Arachis_hypogaea_newGene_6954	arahy.Tifrunner.gnm2.ann1.SID920	arahy.Tifrunner.gnm2.ann1.FT6SUY	Arachis_hypogaea_newGene_11822	arahy.Tifrunner.gnm2.ann1.S4A3WS
arahy.Tifrunner.gnm2.ann1.3PSU39	Arachis_hypogaea_newGene_19866	Arachis_hypogaea_newGene_1675	Arachis_hypogaea_newGene_11824	arahy.Tifrunner.gnm2.ann1.FMT16N
arahy.Tifrunner.gnm2.ann1.X0CE23	arahy.Tifrunner.gnm2.ann1.NMYG6B	arahy.Tifrunner.gnm2.ann1.U7JB58	Arachis_hypogaea_newGene_11829	Arachis_hypogaea_newGene_1187
arahy.Tifrunner.gnm2.ann1.ZS6XNI	arahy.Tifrunner.gnm2.ann1.NN0MZU	arahy.Tifrunner.gnm2.ann1.NEML9D	Arachis_hypogaea_newGene_1184	arahy.Tifrunner.gnm2.ann1.E2H3M1
arahy.Tifrunner.gnm2.ann1.3MHK8M	Arachis_hypogaea_newGene_696	arahy.Tifrunner.gnm2.ann1.DU9TAP	Arachis_hypogaea_newGene_11841	arahy.Tifrunner.gnm2.ann1.T0F6V3
Arachis_hypogaea_newGene_15347	arahy.Tifrunner.gnm2.ann1.7T7KVP	arahy.Tifrunner.gnm2.ann1.17JY83	Arachis_hypogaea_newGene_11843	arahy.Tifrunner.gnm2.ann1.Y583I3
arahy.Tifrunner.gnm2.ann1.C76MJD	arahy.Tifrunner.gnm2.ann1.W4YZP5	arahy.Tifrunner.gnm2.ann1.BBR22J	Arachis_hypogaea_newGene_11845	arahy.Tifrunner.gnm2.ann1.H15IA8
Arachis_hypogaea_newGene_16922	arahy.Tifrunner.gnm2.ann1.26IG8H	arahy.Tifrunner.gnm2.ann1.VNN4XC	Arachis_hypogaea_newGene_11867	Arachis_hypogaea_newGene_3495
Arachis_hypogaea_newGene_16927	arahy.Tifrunner.gnm2.ann1.49DWM8	Arachis_hypogaea_newGene_1875	Arachis_hypogaea_newGene_1187	arahy.Tifrunner.gnm2.ann1.WF4DDX
arahy.Tifrunner.gnm2.ann1.U4QVWL	arahy.Tifrunner.gnm2.ann1.RDCM42	arahy.Tifrunner.gnm2.ann1.JQ8CCA	Arachis_hypogaea_newGene_11889	Arachis_hypogaea_newGene_13279
arahy.Tifrunner.gnm2.ann1.G0QKVL	arahy.Tifrunner.gnm2.ann1.VS0QUM	arahy.Tifrunner.gnm2.ann1.UQF3WB	Arachis_hypogaea_newGene_11908	arahy.Tifrunner.gnm2.ann1.VGZ3RK
arahy.Tifrunner.gnm2.ann1.EBCB1I	arahy.Tifrunner.gnm2.ann1.JS4AYC	arahy.Tifrunner.gnm2.ann1.FB4WK1	Arachis_hypogaea_newGene_11912	arahy.Tifrunner.gnm2.ann1.7ZZ76P
arahy.Tifrunner.gnm2.ann1.MIV8ZD	Arachis_hypogaea_newGene_19138	arahy.Tifrunner.gnm2.ann1.P6QIT2	Arachis_hypogaea_newGene_11917	arahy.Tifrunner.gnm2.ann1.61MS4Z
arahy.Tifrunner.gnm2.ann1.A8QM82	Arachis_hypogaea_newGene_18428	arahy.Tifrunner.gnm2.ann1.0JH0K6	Arachis_hypogaea_newGene_1193	arahy.Tifrunner.gnm2.ann1.654C11
arahy.Tifrunner.gnm2.ann1.59GG00	Arachis_hypogaea_newGene_18429	arahy.Tifrunner.gnm2.ann1.HW7REX	Arachis_hypogaea_newGene_1195	Arachis_hypogaea_newGene_5756
Arachis_hypogaea_newGene_4524	arahy.Tifrunner.gnm2.ann1.R0F7P4	Arachis_hypogaea_newGene_22110	Arachis_hypogaea_newGene_11959	arahy.Tifrunner.gnm2.ann1.5512QZ
arahy.Tifrunner.gnm2.ann1.3M3YVQ	arahy.Tifrunner.gnm2.ann1.VEJ0KU	arahy.Tifrunner.gnm2.ann1.RLCT0M	Arachis_hypogaea_newGene_1196	arahy.Tifrunner.gnm2.ann1.N2EXWG
Arachis_hypogaea_newGene_10431	arahy.Tifrunner.gnm2.ann1.TNA3AF	arahy.Tifrunner.gnm2.ann1.9YR5UX	Arachis_hypogaea_newGene_11963	arahy.Tifrunner.gnm2.ann1.BPCJ1X
Arachis_hypogaea_newGene_10435	arahy.Tifrunner.gnm2.ann1.3Q25Y7	arahy.Tifrunner.gnm2.ann1.B23GPN	Arachis_hypogaea_newGene_11969	arahy.Tifrunner.gnm2.ann1.80NE1D
arahy.Tifrunner.gnm2.ann1.CG6LTA	arahy.Tifrunner.gnm2.ann1.RY5C40	arahy.Tifrunner.gnm2.ann1.CSNE3R	Arachis_hypogaea_newGene_1199	arahy.Tifrunner.gnm2.ann1.DKE7V3
arahy.Tifrunner.gnm2.ann1.ULNI5L	arahy.Tifrunner.gnm2.ann1.QMZN3S	arahy.Tifrunner.gnm2.ann1.F9J8XE	Arachis_hypogaea_newGene_11999	Arachis_hypogaea_newGene_17670
arahy.Tifrunner.gnm2.ann1.IMLK5J	arahy.Tifrunner.gnm2.ann1.GC3M86	arahy.Tifrunner.gnm2.ann1.Y30FFD	Arachis_hypogaea_newGene_120	Arachis_hypogaea_newGene_9187
arahy.Tifrunner.gnm2.ann1.1PI2YG	arahy.Tifrunner.gnm2.ann1.B4KLFS	arahy.Tifrunner.gnm2.ann1.CC9CW3	Arachis_hypogaea_newGene_12001	Arachis_hypogaea_newGene_4579
Arachis_hypogaea_newGene_8416	arahy.Tifrunner.gnm2.ann1.DI5QT1	arahy.Tifrunner.gnm2.ann1.QC7JPT	Arachis_hypogaea_newGene_12017	arahy.Tifrunner.gnm2.ann1.QSS1IG
arahy.Tifrunner.gnm2.ann1.GYF1N1	arahy.Tifrunner.gnm2.ann1.WJY350	arahy.Tifrunner.gnm2.ann1.KEU6X6	Arachis_hypogaea_newGene_12022	arahy.Tifrunner.gnm2.ann1.VKWK3F
arahy.Tifrunner.gnm2.ann1.HDQ65R	arahy.Tifrunner.gnm2.ann1.5AR8XV	Arachis_hypogaea_newGene_6595	Arachis_hypogaea_newGene_12038	arahy.Tifrunner.gnm2.ann1.X9C0XD
arahy.Tifrunner.gnm2.ann1.D699FL	arahy.Tifrunner.gnm2.ann1.JILP9H	Arachis_hypogaea_newGene_5645	Arachis_hypogaea_newGene_1205	arahy.Tifrunner.gnm2.ann1.X48S1N
Arachis_hypogaea_newGene_13162	arahy.Tifrunner.gnm2.ann1.WK7TVH	arahy.Tifrunner.gnm2.ann1.GUM2PH	Arachis_hypogaea_newGene_12057	arahy.Tifrunner.gnm2.ann1.6LLT9T
arahy.Tifrunner.gnm2.ann1.36PEC4	arahy.Tifrunner.gnm2.ann1.E736SD	arahy.Tifrunner.gnm2.ann1.TP2EYM	Arachis_hypogaea_newGene_12062	arahy.Tifrunner.gnm2.ann1.KSUC5C
arahy.Tifrunner.gnm2.ann1.04J95Q	arahy.Tifrunner.gnm2.ann1.FQN863	arahy.Tifrunner.gnm2.ann1.T9PEUM	Arachis_hypogaea_newGene_12072	arahy.Tifrunner.gnm2.ann1.D3ZUUX
arahy.Tifrunner.gnm2.ann1.EH3L7F	arahy.Tifrunner.gnm2.ann1.M5M2WQ	arahy.Tifrunner.gnm2.ann1.N84Z86	Arachis_hypogaea_newGene_12108	arahy.Tifrunner.gnm2.ann1.64ZMMV
arahy.Tifrunner.gnm2.ann1.HMT8RT	arahy.Tifrunner.gnm2.ann1.BQXN30	arahy.Tifrunner.gnm2.ann1.PP514R	Arachis_hypogaea_newGene_12112	arahy.Tifrunner.gnm2.ann1.YK1T90
arahy.Tifrunner.gnm2.ann1.4K5UFC	arahy.Tifrunner.gnm2.ann1.9YG71W	arahy.Tifrunner.gnm2.ann1.J31RGV	Arachis_hypogaea_newGene_1213	arahy.Tifrunner.gnm2.ann1.72MQAV
arahy.Tifrunner.gnm2.ann1.J3LTHX	arahy.Tifrunner.gnm2.ann1.9GGB7F	arahy.Tifrunner.gnm2.ann1.KZ89Q2	Arachis_hypogaea_newGene_1215	arahy.Tifrunner.gnm2.ann1.5PG8C6
Arachis_hypogaea_newGene_20958	arahy.Tifrunner.gnm2.ann1.9RI59H	arahy.Tifrunner.gnm2.ann1.B0IVK2	Arachis_hypogaea_newGene_12152	arahy.Tifrunner.gnm2.ann1.IK60LM
arahy.Tifrunner.gnm2.ann1.J2GCLC	arahy.Tifrunner.gnm2.ann1.740L49	arahy.Tifrunner.gnm2.ann1.A2SRR7	Arachis_hypogaea_newGene_12159	arahy.Tifrunner.gnm2.ann1.H925DL
arahy.Tifrunner.gnm2.ann1.K2PSBW	arahy.Tifrunner.gnm2.ann1.GBJR32	arahy.Tifrunner.gnm2.ann1.V72G13	Arachis_hypogaea_newGene_1216	arahy.Tifrunner.gnm2.ann1.F8T0MB
arahy.Tifrunner.gnm2.ann1.T2F26W	arahy.Tifrunner.gnm2.ann1.X0XBNQ	arahy.Tifrunner.gnm2.ann1.3PSU39	Arachis_hypogaea_newGene_12160	arahy.Tifrunner.gnm2.ann1.FS695C
arahy.Tifrunner.gnm2.ann1.TZU5V7	arahy.Tifrunner.gnm2.ann1.LLL633	arahy.Tifrunner.gnm2.ann1.X0CE23	Arachis_hypogaea_newGene_12161	Arachis_hypogaea_newGene_13564
arahy.Tifrunner.gnm2.ann1.UY8X5C	arahy.Tifrunner.gnm2.ann1.6DJV34	arahy.Tifrunner.gnm2.ann1.8Y6D9P	Arachis_hypogaea_newGene_12172	arahy.Tifrunner.gnm2.ann1.JK6BKQ
arahy.Tifrunner.gnm2.ann1.WRTU1C	Arachis_hypogaea_newGene_13552	arahy.Tifrunner.gnm2.ann1.3MHK8M	Arachis_hypogaea_newGene_12178	arahy.Tifrunner.gnm2.ann1.F7JNQF
arahy.Tifrunner.gnm2.ann1.IC6AW7	arahy.Tifrunner.gnm2.ann1.B6YHW5	Arachis_hypogaea_newGene_15347	Arachis_hypogaea_newGene_12179	arahy.Tifrunner.gnm2.ann1.KTR7HF
arahy.Tifrunner.gnm2.ann1.M213TK	arahy.Tifrunner.gnm2.ann1.F2D5GR	arahy.Tifrunner.gnm2.ann1.M9I28E	Arachis_hypogaea_newGene_12193	arahy.Tifrunner.gnm2.ann1.HZHH6G
arahy.Tifrunner.gnm2.ann1.NNA8KD	arahy.Tifrunner.gnm2.ann1.YQ72RL	arahy.Tifrunner.gnm2.ann1.C76MJD	Arachis_hypogaea_newGene_12219	arahy.Tifrunner.gnm2.ann1.MNZ0X1
arahy.Tifrunner.gnm2.ann1.SGE08U	arahy.Tifrunner.gnm2.ann1.C7FV9J	Arachis_hypogaea_newGene_16929	Arachis_hypogaea_newGene_12228	arahy.Tifrunner.gnm2.ann1.WWNC08
arahy.Tifrunner.gnm2.ann1.NE1N1Q	arahy.Tifrunner.gnm2.ann1.SMYQ1X	arahy.Tifrunner.gnm2.ann1.YIX46G	Arachis_hypogaea_newGene_12230	arahy.Tifrunner.gnm2.ann1.E948KA
Arachis_hypogaea_newGene_5232	arahy.Tifrunner.gnm2.ann1.I82E36	Arachis_hypogaea_newGene_16925	Arachis_hypogaea_newGene_12234	arahy.Tifrunner.gnm2.ann1.FWY8EA
arahy.Tifrunner.gnm2.ann1.JTZ9FV	arahy.Tifrunner.gnm2.ann1.P0A6GX	Arachis_hypogaea_newGene_16927	Arachis_hypogaea_newGene_12239	arahy.Tifrunner.gnm2.ann1.L410JY
arahy.Tifrunner.gnm2.ann1.YFKH51	arahy.Tifrunner.gnm2.ann1.90Y0GX	Arachis_hypogaea_newGene_2963	Arachis_hypogaea_newGene_12244	Arachis_hypogaea_newGene_14263
arahy.Tifrunner.gnm2.ann1.D4Z4C8	arahy.Tifrunner.gnm2.ann1.RBT75F	arahy.Tifrunner.gnm2.ann1.IE6UM0	Arachis_hypogaea_newGene_12247	Arachis_hypogaea_newGene_17514
arahy.Tifrunner.gnm2.ann1.57V55A	arahy.Tifrunner.gnm2.ann1.4EC6E4	arahy.Tifrunner.gnm2.ann1.HRI3B0	Arachis_hypogaea_newGene_1225	arahy.Tifrunner.gnm2.ann1.D8DQXR
Arachis_hypogaea_newGene_11267	arahy.Tifrunner.gnm2.ann1.5VQ3WA	arahy.Tifrunner.gnm2.ann1.G0QKVL	Arachis_hypogaea_newGene_12276	arahy.Tifrunner.gnm2.ann1.WH7KQ6
Arachis_hypogaea_newGene_2858	arahy.Tifrunner.gnm2.ann1.X85D4S	arahy.Tifrunner.gnm2.ann1.05NU8P	Arachis_hypogaea_newGene_12280	arahy.Tifrunner.gnm2.ann1.6YUQ6U
arahy.Tifrunner.gnm2.ann1.2H0Q3A	arahy.Tifrunner.gnm2.ann1.63C1KK	arahy.Tifrunner.gnm2.ann1.VGN228	Arachis_hypogaea_newGene_12289	arahy.Tifrunner.gnm2.ann1.5X9BCK
arahy.Tifrunner.gnm2.ann1.LZF6S4	arahy.Tifrunner.gnm2.ann1.M0VUV2	arahy.Tifrunner.gnm2.ann1.3QP4KI	Arachis_hypogaea_newGene_123	arahy.Tifrunner.gnm2.ann1.D1YG1E
Arachis_hypogaea_newGene_1373	arahy.Tifrunner.gnm2.ann1.KG38KX	arahy.Tifrunner.gnm2.ann1.SR7JWN	Arachis_hypogaea_newGene_12301	arahy.Tifrunner.gnm2.ann1.U8F0YD
arahy.Tifrunner.gnm2.ann1.LA1I5A	arahy.Tifrunner.gnm2.ann1.LRXS7M	arahy.Tifrunner.gnm2.ann1.EBCB1I	Arachis_hypogaea_newGene_12321	Arachis_hypogaea_newGene_9921
arahy.Tifrunner.gnm2.ann1.FLZ4J4	arahy.Tifrunner.gnm2.ann1.85LRF7	arahy.Tifrunner.gnm2.ann1.U91BEN	Arachis_hypogaea_newGene_12322	arahy.Tifrunner.gnm2.ann1.X29WZH
arahy.Tifrunner.gnm2.ann1.3UR6JB	Arachis_hypogaea_newGene_17923	arahy.Tifrunner.gnm2.ann1.N0D599	Arachis_hypogaea_newGene_12324	arahy.Tifrunner.gnm2.ann1.GLW41G
arahy.Tifrunner.gnm2.ann1.2BWG0B	arahy.Tifrunner.gnm2.ann1.UK09FV	arahy.Tifrunner.gnm2.ann1.K8HD0U	Arachis_hypogaea_newGene_12328	Arachis_hypogaea_newGene_20957
arahy.Tifrunner.gnm2.ann1.SID920	Arachis_hypogaea_newGene_5306	arahy.Tifrunner.gnm2.ann1.A8QM82	Arachis_hypogaea_newGene_12337	Arachis_hypogaea_newGene_20950
arahy.Tifrunner.gnm2.ann1.8AM4UR	arahy.Tifrunner.gnm2.ann1.8GSN0E	arahy.Tifrunner.gnm2.ann1.R7X80S	Arachis_hypogaea_newGene_12341	arahy.Tifrunner.gnm2.ann1.JQ4NV0
Arachis_hypogaea_newGene_19866	arahy.Tifrunner.gnm2.ann1.H7DRVN	arahy.Tifrunner.gnm2.ann1.59GG00	Arachis_hypogaea_newGene_12344	arahy.Tifrunner.gnm2.ann1.NX4WQG
arahy.Tifrunner.gnm2.ann1.H3ZHUW	arahy.Tifrunner.gnm2.ann1.477DTQ	arahy.Tifrunner.gnm2.ann1.NHUB83	Arachis_hypogaea_newGene_12348	arahy.Tifrunner.gnm2.ann1.RCVM4C
arahy.Tifrunner.gnm2.ann1.5JZ0DR	arahy.Tifrunner.gnm2.ann1.U2NANJ	arahy.Tifrunner.gnm2.ann1.3M3YVQ	Arachis_hypogaea_newGene_12376	Arachis_hypogaea_newGene_10436
arahy.Tifrunner.gnm2.ann1.NN0MZU	arahy.Tifrunner.gnm2.ann1.EYZ5ZW	Arachis_hypogaea_newGene_10435	Arachis_hypogaea_newGene_1240	arahy.Tifrunner.gnm2.ann1.MIA0YM
arahy.Tifrunner.gnm2.ann1.26IG8H	Arachis_hypogaea_newGene_1159	arahy.Tifrunner.gnm2.ann1.CG6LTA	Arachis_hypogaea_newGene_12408	Arachis_hypogaea_newGene_3338
arahy.Tifrunner.gnm2.ann1.E2TW3L	Arachis_hypogaea_newGene_1151	arahy.Tifrunner.gnm2.ann1.ZFQ2FP	Arachis_hypogaea_newGene_12412	arahy.Tifrunner.gnm2.ann1.GG2EN1
arahy.Tifrunner.gnm2.ann1.49DWM8	Arachis_hypogaea_newGene_1150	arahy.Tifrunner.gnm2.ann1.6KIV37	Arachis_hypogaea_newGene_12413	arahy.Tifrunner.gnm2.ann1.9TS7X7
arahy.Tifrunner.gnm2.ann1.JCYU2I	arahy.Tifrunner.gnm2.ann1.YK8V62	arahy.Tifrunner.gnm2.ann1.XR90DA	Arachis_hypogaea_newGene_12418	arahy.Tifrunner.gnm2.ann1.RYU1I8
arahy.Tifrunner.gnm2.ann1.RDCM42	arahy.Tifrunner.gnm2.ann1.LT1NG7	arahy.Tifrunner.gnm2.ann1.ULNI5L	Arachis_hypogaea_newGene_12430	arahy.Tifrunner.gnm2.ann1.X0JMED
arahy.Tifrunner.gnm2.ann1.VS0QUM	Arachis_hypogaea_newGene_8539	arahy.Tifrunner.gnm2.ann1.IMLK5J	Arachis_hypogaea_newGene_12435	arahy.Tifrunner.gnm2.ann1.XPT71U
Arachis_hypogaea_newGene_19138	arahy.Tifrunner.gnm2.ann1.EDV7ZC	Arachis_hypogaea_newGene_8416	Arachis_hypogaea_newGene_12441	arahy.Tifrunner.gnm2.ann1.6J2YJR
Arachis_hypogaea_newGene_18429	Arachis_hypogaea_newGene_22403	arahy.Tifrunner.gnm2.ann1.HDQ65R	Arachis_hypogaea_newGene_12442	arahy.Tifrunner.gnm2.ann1.A6P7Y5
arahy.Tifrunner.gnm2.ann1.R0F7P4	arahy.Tifrunner.gnm2.ann1.K4ZA4B	Arachis_hypogaea_newGene_16100	Arachis_hypogaea_newGene_12450	arahy.Tifrunner.gnm2.ann1.MKUM1Y
arahy.Tifrunner.gnm2.ann1.V87UGU	arahy.Tifrunner.gnm2.ann1.EPRD9B	arahy.Tifrunner.gnm2.ann1.T16V0S	Arachis_hypogaea_newGene_12451	arahy.Tifrunner.gnm2.ann1.GN7FJD
arahy.Tifrunner.gnm2.ann1.N41DPV	Arachis_hypogaea_newGene_7214	arahy.Tifrunner.gnm2.ann1.H550X0	Arachis_hypogaea_newGene_12459	arahy.Tifrunner.gnm2.ann1.E3E88W
arahy.Tifrunner.gnm2.ann1.KPU76V	arahy.Tifrunner.gnm2.ann1.KNQB38	Arachis_hypogaea_newGene_13162	Arachis_hypogaea_newGene_12473	arahy.Tifrunner.gnm2.ann1.LPB8X1
arahy.Tifrunner.gnm2.ann1.H4FASW	arahy.Tifrunner.gnm2.ann1.H8QW84	arahy.Tifrunner.gnm2.ann1.8LTD09	Arachis_hypogaea_newGene_12479	arahy.Tifrunner.gnm2.ann1.UZF72T
arahy.Tifrunner.gnm2.ann1.XD6SW7	arahy.Tifrunner.gnm2.ann1.ZAH2CS	arahy.Tifrunner.gnm2.ann1.36PEC4	Arachis_hypogaea_newGene_12480	arahy.Tifrunner.gnm2.ann1.GYR9IA
arahy.Tifrunner.gnm2.ann1.4V75MI	arahy.Tifrunner.gnm2.ann1.BC87BJ	arahy.Tifrunner.gnm2.ann1.VE1P60	Arachis_hypogaea_newGene_12489	arahy.Tifrunner.gnm2.ann1.I5W2ZB
arahy.Tifrunner.gnm2.ann1.RY5C40	arahy.Tifrunner.gnm2.ann1.9TLR89	arahy.Tifrunner.gnm2.ann1.H9G38U	Arachis_hypogaea_newGene_12491	arahy.Tifrunner.gnm2.ann1.TIF1LK
arahy.Tifrunner.gnm2.ann1.V739AW	arahy.Tifrunner.gnm2.ann1.F1F1KH	arahy.Tifrunner.gnm2.ann1.QYN4RG	Arachis_hypogaea_newGene_12500	arahy.Tifrunner.gnm2.ann1.UX9YIA
arahy.Tifrunner.gnm2.ann1.QMZN3S	arahy.Tifrunner.gnm2.ann1.6IR4P8	arahy.Tifrunner.gnm2.ann1.04J95Q	Arachis_hypogaea_newGene_12504	arahy.Tifrunner.gnm2.ann1.PR8FDA
arahy.Tifrunner.gnm2.ann1.VB3WEH	Arachis_hypogaea_newGene_556	arahy.Tifrunner.gnm2.ann1.MZ0BI4	Arachis_hypogaea_newGene_1251	Arachis_hypogaea_newGene_4849
arahy.Tifrunner.gnm2.ann1.CDA9C7	Arachis_hypogaea_newGene_552	arahy.Tifrunner.gnm2.ann1.D9C186	Arachis_hypogaea_newGene_1252	arahy.Tifrunner.gnm2.ann1.SMN61J
arahy.Tifrunner.gnm2.ann1.P4Q5K4	arahy.Tifrunner.gnm2.ann1.03WWG0	arahy.Tifrunner.gnm2.ann1.W8ALCK	Arachis_hypogaea_newGene_12520	arahy.Tifrunner.gnm2.ann1.B8KTAH
arahy.Tifrunner.gnm2.ann1.F3JNCP	arahy.Tifrunner.gnm2.ann1.0BP8ZB	arahy.Tifrunner.gnm2.ann1.J3LTHX	Arachis_hypogaea_newGene_12527	arahy.Tifrunner.gnm2.ann1.TPQ86D
arahy.Tifrunner.gnm2.ann1.7E86KB	Arachis_hypogaea_newGene_21197	Arachis_hypogaea_newGene_20958	Arachis_hypogaea_newGene_12533	arahy.Tifrunner.gnm2.ann1.E2D6CJ
arahy.Tifrunner.gnm2.ann1.WJY350	arahy.Tifrunner.gnm2.ann1.8YT8MI	arahy.Tifrunner.gnm2.ann1.K2PSBW	Arachis_hypogaea_newGene_12547	arahy.Tifrunner.gnm2.ann1.37ETDL
arahy.Tifrunner.gnm2.ann1.39ZYJP	arahy.Tifrunner.gnm2.ann1.QE0IQ6	Arachis_hypogaea_newGene_13316	Arachis_hypogaea_newGene_12556	arahy.Tifrunner.gnm2.ann1.KBYK8P
arahy.Tifrunner.gnm2.ann1.2I1JD4	arahy.Tifrunner.gnm2.ann1.AJ8HS3	arahy.Tifrunner.gnm2.ann1.UL52QC	Arachis_hypogaea_newGene_1257	Arachis_hypogaea_newGene_1216
arahy.Tifrunner.gnm2.ann1.1B13BQ	arahy.Tifrunner.gnm2.ann1.3C7WBJ	arahy.Tifrunner.gnm2.ann1.T2F26W	Arachis_hypogaea_newGene_12592	Arachis_hypogaea_newGene_1215
arahy.Tifrunner.gnm2.ann1.WK7TVH	Arachis_hypogaea_newGene_5841	arahy.Tifrunner.gnm2.ann1.TZU5V7	Arachis_hypogaea_newGene_12608	arahy.Tifrunner.gnm2.ann1.32Y4H5
Arachis_hypogaea_newGene_11040	Arachis_hypogaea_newGene_17937	arahy.Tifrunner.gnm2.ann1.UY8X5C	Arachis_hypogaea_newGene_12609	Arachis_hypogaea_newGene_17103
arahy.Tifrunner.gnm2.ann1.38LFP6	arahy.Tifrunner.gnm2.ann1.GH5A87	arahy.Tifrunner.gnm2.ann1.WRTU1C	Arachis_hypogaea_newGene_12617	arahy.Tifrunner.gnm2.ann1.XZI9IJ
arahy.Tifrunner.gnm2.ann1.UUH4DG	arahy.Tifrunner.gnm2.ann1.0A6Y9S	arahy.Tifrunner.gnm2.ann1.M213TK	Arachis_hypogaea_newGene_12626	arahy.Tifrunner.gnm2.ann1.ZG36KZ
arahy.Tifrunner.gnm2.ann1.Q98R2Z	arahy.Tifrunner.gnm2.ann1.AD6V86	arahy.Tifrunner.gnm2.ann1.92DGJ8	Arachis_hypogaea_newGene_12628	Arachis_hypogaea_newGene_13300
arahy.Tifrunner.gnm2.ann1.MG21LA	arahy.Tifrunner.gnm2.ann1.TTE3SB	arahy.Tifrunner.gnm2.ann1.NNA8KD	Arachis_hypogaea_newGene_12640	arahy.Tifrunner.gnm2.ann1.Q8A75M
arahy.Tifrunner.gnm2.ann1.740L49	arahy.Tifrunner.gnm2.ann1.UTRD0U	Arachis_hypogaea_newGene_191	Arachis_hypogaea_newGene_12647	arahy.Tifrunner.gnm2.ann1.JHU363
arahy.Tifrunner.gnm2.ann1.LXP1WJ	arahy.Tifrunner.gnm2.ann1.6N96FM	arahy.Tifrunner.gnm2.ann1.EU6ASS	Arachis_hypogaea_newGene_12689	arahy.Tifrunner.gnm2.ann1.96TV6J
Arachis_hypogaea_newGene_11959	arahy.Tifrunner.gnm2.ann1.JHVF0I	arahy.Tifrunner.gnm2.ann1.Z6QD6J	Arachis_hypogaea_newGene_12695	Arachis_hypogaea_newGene_22470
arahy.Tifrunner.gnm2.ann1.Q2MNTG	arahy.Tifrunner.gnm2.ann1.C3PHI0	arahy.Tifrunner.gnm2.ann1.KVH5PD	Arachis_hypogaea_newGene_12701	arahy.Tifrunner.gnm2.ann1.31N1MT
arahy.Tifrunner.gnm2.ann1.EUH4MM	arahy.Tifrunner.gnm2.ann1.VNK22G	arahy.Tifrunner.gnm2.ann1.SGE08U	Arachis_hypogaea_newGene_12707	arahy.Tifrunner.gnm2.ann1.49LU7U
Arachis_hypogaea_newGene_6342	arahy.Tifrunner.gnm2.ann1.Y6YSHD	arahy.Tifrunner.gnm2.ann1.YKFK84	Arachis_hypogaea_newGene_12744	arahy.Tifrunner.gnm2.ann1.XN5C49
arahy.Tifrunner.gnm2.ann1.GBJR32	arahy.Tifrunner.gnm2.ann1.9WK1AZ	arahy.Tifrunner.gnm2.ann1.3211GC	Arachis_hypogaea_newGene_12759	arahy.Tifrunner.gnm2.ann1.1C5WUF
arahy.Tifrunner.gnm2.ann1.WUZ318	arahy.Tifrunner.gnm2.ann1.M42AW0	arahy.Tifrunner.gnm2.ann1.JTZ9FV	Arachis_hypogaea_newGene_1276	arahy.Tifrunner.gnm2.ann1.1C185Z
arahy.Tifrunner.gnm2.ann1.SHW8SI	arahy.Tifrunner.gnm2.ann1.NFA80P	arahy.Tifrunner.gnm2.ann1.YFKH51	Arachis_hypogaea_newGene_12775	arahy.Tifrunner.gnm2.ann1.43EIBT
arahy.Tifrunner.gnm2.ann1.X0XBNQ	arahy.Tifrunner.gnm2.ann1.M2HQ4Q	arahy.Tifrunner.gnm2.ann1.24GIPR	Arachis_hypogaea_newGene_12792	arahy.Tifrunner.gnm2.ann1.2R4S5U
Arachis_hypogaea_newGene_16728	arahy.Tifrunner.gnm2.ann1.38ZYM9	arahy.Tifrunner.gnm2.ann1.71B432	Arachis_hypogaea_newGene_12827	arahy.Tifrunner.gnm2.ann1.XM7912
arahy.Tifrunner.gnm2.ann1.W8MD7M	arahy.Tifrunner.gnm2.ann1.1W5D66	arahy.Tifrunner.gnm2.ann1.75VKL2	Arachis_hypogaea_newGene_12851	arahy.Tifrunner.gnm2.ann1.GT3YU4
arahy.Tifrunner.gnm2.ann1.CGU5TI	arahy.Tifrunner.gnm2.ann1.6NL4FR	arahy.Tifrunner.gnm2.ann1.D4Z4C8	Arachis_hypogaea_newGene_12859	arahy.Tifrunner.gnm2.ann1.HRR6RE
arahy.Tifrunner.gnm2.ann1.YQ72RL	arahy.Tifrunner.gnm2.ann1.AQN4AQ	arahy.Tifrunner.gnm2.ann1.57V55A	Arachis_hypogaea_newGene_12860	arahy.Tifrunner.gnm2.ann1.KL0ZPB
arahy.Tifrunner.gnm2.ann1.C7FV9J	arahy.Tifrunner.gnm2.ann1.3T3YD2	arahy.Tifrunner.gnm2.ann1.G9MQRS	Arachis_hypogaea_newGene_12872	arahy.Tifrunner.gnm2.ann1.NGDJ3K
arahy.Tifrunner.gnm2.ann1.BSB9XH	arahy.Tifrunner.gnm2.ann1.KB1I4I	arahy.Tifrunner.gnm2.ann1.NEQX61	Arachis_hypogaea_newGene_12875	arahy.Tifrunner.gnm2.ann1.MI3564
arahy.Tifrunner.gnm2.ann1.P0A6GX	Arachis_hypogaea_newGene_17614	Arachis_hypogaea_newGene_2858	Arachis_hypogaea_newGene_12878	arahy.Tifrunner.gnm2.ann1.VR90R2
arahy.Tifrunner.gnm2.ann1.VQRA8K	Arachis_hypogaea_newGene_14909	arahy.Tifrunner.gnm2.ann1.2H0Q3A	Arachis_hypogaea_newGene_12900	Arachis_hypogaea_newGene_13403
Arachis_hypogaea_newGene_14494	arahy.Tifrunner.gnm2.ann1.22FLX8	arahy.Tifrunner.gnm2.ann1.370AXC	Arachis_hypogaea_newGene_12905	Arachis_hypogaea_newGene_13402
arahy.Tifrunner.gnm2.ann1.PUN2TH	arahy.Tifrunner.gnm2.ann1.SM4L6W	Arachis_hypogaea_newGene_1373	Arachis_hypogaea_newGene_12906	Arachis_hypogaea_newGene_13405
arahy.Tifrunner.gnm2.ann1.T383Y7	Arachis_hypogaea_newGene_11367	arahy.Tifrunner.gnm2.ann1.21BGD2	Arachis_hypogaea_newGene_12931	arahy.Tifrunner.gnm2.ann1.Y4LYPQ
arahy.Tifrunner.gnm2.ann1.1HI77Q	arahy.Tifrunner.gnm2.ann1.HE2B7Z	arahy.Tifrunner.gnm2.ann1.JN7S8K	Arachis_hypogaea_newGene_12958	arahy.Tifrunner.gnm2.ann1.TYQ19L
arahy.Tifrunner.gnm2.ann1.9H5ER3	arahy.Tifrunner.gnm2.ann1.32LLN4	arahy.Tifrunner.gnm2.ann1.PC8EL3	Arachis_hypogaea_newGene_12972	arahy.Tifrunner.gnm2.ann1.0EHY87
arahy.Tifrunner.gnm2.ann1.B36403	arahy.Tifrunner.gnm2.ann1.H8BXV5	arahy.Tifrunner.gnm2.ann1.62L8X5	Arachis_hypogaea_newGene_12975	Arachis_hypogaea_newGene_13282
arahy.Tifrunner.gnm2.ann1.DLXF41	arahy.Tifrunner.gnm2.ann1.F6CHDN	arahy.Tifrunner.gnm2.ann1.3UR6JB	Arachis_hypogaea_newGene_13003	arahy.Tifrunner.gnm2.ann1.151W35
arahy.Tifrunner.gnm2.ann1.M0VUV2	arahy.Tifrunner.gnm2.ann1.Q4G2HA	arahy.Tifrunner.gnm2.ann1.UXSD6Z	Arachis_hypogaea_newGene_1302	Arachis_hypogaea_newGene_21598
arahy.Tifrunner.gnm2.ann1.LRXS7M	arahy.Tifrunner.gnm2.ann1.RL3IDB	arahy.Tifrunner.gnm2.ann1.ED9HPN	Arachis_hypogaea_newGene_1305	Arachis_hypogaea_newGene_3516
arahy.Tifrunner.gnm2.ann1.RTLR0M	arahy.Tifrunner.gnm2.ann1.YQMT43	arahy.Tifrunner.gnm2.ann1.SID920	Arachis_hypogaea_newGene_13052	arahy.Tifrunner.gnm2.ann1.RF3Z0U
arahy.Tifrunner.gnm2.ann1.Z34R6V	arahy.Tifrunner.gnm2.ann1.KM6XVV	Arachis_hypogaea_newGene_19866	Arachis_hypogaea_newGene_13056	arahy.Tifrunner.gnm2.ann1.S1M1U3
arahy.Tifrunner.gnm2.ann1.85LRF7	arahy.Tifrunner.gnm2.ann1.YSFD3L	arahy.Tifrunner.gnm2.ann1.NMYG6B	Arachis_hypogaea_newGene_1308	Arachis_hypogaea_newGene_18853
Arachis_hypogaea_newGene_17929	arahy.Tifrunner.gnm2.ann1.Q3G26L	arahy.Tifrunner.gnm2.ann1.P9I06G	Arachis_hypogaea_newGene_13102	Arachis_hypogaea_newGene_14349
Arachis_hypogaea_newGene_5306	arahy.Tifrunner.gnm2.ann1.0MP31D	arahy.Tifrunner.gnm2.ann1.H3ZHUW	Arachis_hypogaea_newGene_13129	arahy.Tifrunner.gnm2.ann1.RJ5P85
arahy.Tifrunner.gnm2.ann1.40Y6RI	arahy.Tifrunner.gnm2.ann1.ABWY3K	arahy.Tifrunner.gnm2.ann1.IG3UT7	Arachis_hypogaea_newGene_13136	arahy.Tifrunner.gnm2.ann1.SE4UA1
arahy.Tifrunner.gnm2.ann1.8GSN0E	arahy.Tifrunner.gnm2.ann1.KXV2N3	arahy.Tifrunner.gnm2.ann1.BGND9H	Arachis_hypogaea_newGene_13139	arahy.Tifrunner.gnm2.ann1.7Z41ZG
arahy.Tifrunner.gnm2.ann1.H7DRVN	arahy.Tifrunner.gnm2.ann1.ZM2HAN	arahy.Tifrunner.gnm2.ann1.NN0MZU	Arachis_hypogaea_newGene_1315	arahy.Tifrunner.gnm2.ann1.Z5ZDSF
arahy.Tifrunner.gnm2.ann1.ZU6JE3	arahy.Tifrunner.gnm2.ann1.GHPW0M	Arachis_hypogaea_newGene_696	Arachis_hypogaea_newGene_13152	arahy.Tifrunner.gnm2.ann1.1E6H8M
arahy.Tifrunner.gnm2.ann1.R0WKHG	arahy.Tifrunner.gnm2.ann1.4I2AVL	Arachis_hypogaea_newGene_697	Arachis_hypogaea_newGene_13159	arahy.Tifrunner.gnm2.ann1.EXN1BD
arahy.Tifrunner.gnm2.ann1.KXG0W2	arahy.Tifrunner.gnm2.ann1.96N6MD	arahy.Tifrunner.gnm2.ann1.I3XTZ1	Arachis_hypogaea_newGene_13162	arahy.Tifrunner.gnm2.ann1.70I7L0
Arachis_hypogaea_newGene_1159	Arachis_hypogaea_newGene_13452	arahy.Tifrunner.gnm2.ann1.26IG8H	Arachis_hypogaea_newGene_13166	arahy.Tifrunner.gnm2.ann1.E2XSSP
Arachis_hypogaea_newGene_1150	Arachis_hypogaea_newGene_13450	arahy.Tifrunner.gnm2.ann1.QYSW2W	Arachis_hypogaea_newGene_13173	arahy.Tifrunner.gnm2.ann1.H6IXD1
arahy.Tifrunner.gnm2.ann1.H2X3VG	arahy.Tifrunner.gnm2.ann1.V91S6Z	arahy.Tifrunner.gnm2.ann1.D0Q561	Arachis_hypogaea_newGene_13178	Arachis_hypogaea_newGene_19273
arahy.Tifrunner.gnm2.ann1.B0SKQG	arahy.Tifrunner.gnm2.ann1.EE1ZRN	arahy.Tifrunner.gnm2.ann1.IIM5IQ	Arachis_hypogaea_newGene_13180	arahy.Tifrunner.gnm2.ann1.I0G4U8
arahy.Tifrunner.gnm2.ann1.I8PQ41	arahy.Tifrunner.gnm2.ann1.CMA0H9	arahy.Tifrunner.gnm2.ann1.DEJ7H2	Arachis_hypogaea_newGene_13190	arahy.Tifrunner.gnm2.ann1.LC98AP
Arachis_hypogaea_newGene_8539	Arachis_hypogaea_newGene_240	arahy.Tifrunner.gnm2.ann1.RDCM42	Arachis_hypogaea_newGene_13192	Arachis_hypogaea_newGene_9597
arahy.Tifrunner.gnm2.ann1.KND74I	arahy.Tifrunner.gnm2.ann1.47MQLD	arahy.Tifrunner.gnm2.ann1.VS0QUM	Arachis_hypogaea_newGene_13197	arahy.Tifrunner.gnm2.ann1.DXY4C3
Arachis_hypogaea_newGene_7214	arahy.Tifrunner.gnm2.ann1.LESB3B	arahy.Tifrunner.gnm2.ann1.V842G6	Arachis_hypogaea_newGene_13199	arahy.Tifrunner.gnm2.ann1.U4RKM8
arahy.Tifrunner.gnm2.ann1.R03J4Q	arahy.Tifrunner.gnm2.ann1.B41UNZ	arahy.Tifrunner.gnm2.ann1.FVC51Z	Arachis_hypogaea_newGene_13203	arahy.Tifrunner.gnm2.ann1.ZPUC8C
arahy.Tifrunner.gnm2.ann1.KNQB38	Arachis_hypogaea_newGene_8889	arahy.Tifrunner.gnm2.ann1.G4PR1G	Arachis_hypogaea_newGene_13210	arahy.Tifrunner.gnm2.ann1.75T26B
arahy.Tifrunner.gnm2.ann1.T0HPDF	arahy.Tifrunner.gnm2.ann1.NWC6K7	Arachis_hypogaea_newGene_19138	Arachis_hypogaea_newGene_13211	Arachis_hypogaea_newGene_14068
arahy.Tifrunner.gnm2.ann1.ZAH2CS	arahy.Tifrunner.gnm2.ann1.35X7CR	Arachis_hypogaea_newGene_18429	Arachis_hypogaea_newGene_13215	Arachis_hypogaea_newGene_13383
arahy.Tifrunner.gnm2.ann1.BC87BJ	arahy.Tifrunner.gnm2.ann1.VJD5NB	arahy.Tifrunner.gnm2.ann1.R0F7P4	Arachis_hypogaea_newGene_13219	Arachis_hypogaea_newGene_13380
arahy.Tifrunner.gnm2.ann1.9TLR89	arahy.Tifrunner.gnm2.ann1.210HIX	Arachis_hypogaea_newGene_14085	Arachis_hypogaea_newGene_1322	Arachis_hypogaea_newGene_16368
arahy.Tifrunner.gnm2.ann1.F1F1KH	arahy.Tifrunner.gnm2.ann1.EKRS97	arahy.Tifrunner.gnm2.ann1.V87UGU	Arachis_hypogaea_newGene_13220	arahy.Tifrunner.gnm2.ann1.BCQZ8L
arahy.Tifrunner.gnm2.ann1.DYSG1V	arahy.Tifrunner.gnm2.ann1.6GSA8E	arahy.Tifrunner.gnm2.ann1.N41DPV	Arachis_hypogaea_newGene_13222	arahy.Tifrunner.gnm2.ann1.XR6FWD
arahy.Tifrunner.gnm2.ann1.6IR4P8	arahy.Tifrunner.gnm2.ann1.YQ88M5	arahy.Tifrunner.gnm2.ann1.W0JK2Q	Arachis_hypogaea_newGene_13231	arahy.Tifrunner.gnm2.ann1.MJZV2I
Arachis_hypogaea_newGene_554	arahy.Tifrunner.gnm2.ann1.L9NYSD	arahy.Tifrunner.gnm2.ann1.KPU76V	Arachis_hypogaea_newGene_13242	Arachis_hypogaea_newGene_9811
Arachis_hypogaea_newGene_552	arahy.Tifrunner.gnm2.ann1.SKNB9F	arahy.Tifrunner.gnm2.ann1.KFH0Q4	Arachis_hypogaea_newGene_13246	arahy.Tifrunner.gnm2.ann1.KU2JHS
arahy.Tifrunner.gnm2.ann1.ATEX7D	arahy.Tifrunner.gnm2.ann1.3CZ4H2	arahy.Tifrunner.gnm2.ann1.H4FASW	Arachis_hypogaea_newGene_13248	arahy.Tifrunner.gnm2.ann1.U2YMQK
arahy.Tifrunner.gnm2.ann1.03WWG0	arahy.Tifrunner.gnm2.ann1.A6GK0Q	arahy.Tifrunner.gnm2.ann1.NL68CS	Arachis_hypogaea_newGene_13249	arahy.Tifrunner.gnm2.ann1.GF06UQ
arahy.Tifrunner.gnm2.ann1.0BP8ZB	arahy.Tifrunner.gnm2.ann1.V8DYZI	arahy.Tifrunner.gnm2.ann1.MA1Z2D	Arachis_hypogaea_newGene_13253	arahy.Tifrunner.gnm2.ann1.3T4KA9
arahy.Tifrunner.gnm2.ann1.C5PQVK	Arachis_hypogaea_newGene_9193	arahy.Tifrunner.gnm2.ann1.AFL61P	Arachis_hypogaea_newGene_13257	arahy.Tifrunner.gnm2.ann1.4Z3ULS
Arachis_hypogaea_newGene_21197	arahy.Tifrunner.gnm2.ann1.QU1D1P	arahy.Tifrunner.gnm2.ann1.XD6SW7	Arachis_hypogaea_newGene_1326	Arachis_hypogaea_newGene_13956
arahy.Tifrunner.gnm2.ann1.8YT8MI	arahy.Tifrunner.gnm2.ann1.0VWG63	Arachis_hypogaea_newGene_4814	Arachis_hypogaea_newGene_13266	arahy.Tifrunner.gnm2.ann1.QI0PHV
arahy.Tifrunner.gnm2.ann1.1S4SY2	Arachis_hypogaea_newGene_1346	arahy.Tifrunner.gnm2.ann1.FCJ5UL	Arachis_hypogaea_newGene_13276	Arachis_hypogaea_newGene_17067
arahy.Tifrunner.gnm2.ann1.ZS5EQ8	arahy.Tifrunner.gnm2.ann1.8A3KH0	arahy.Tifrunner.gnm2.ann1.RY5C40	Arachis_hypogaea_newGene_13279	Arachis_hypogaea_newGene_13487
arahy.Tifrunner.gnm2.ann1.C0IST4	arahy.Tifrunner.gnm2.ann1.K91ZD2	arahy.Tifrunner.gnm2.ann1.QMZN3S	Arachis_hypogaea_newGene_13282	Arachis_hypogaea_newGene_13222
arahy.Tifrunner.gnm2.ann1.AJ8HS3	arahy.Tifrunner.gnm2.ann1.XIDV9V	arahy.Tifrunner.gnm2.ann1.H8H452	Arachis_hypogaea_newGene_13284	Arachis_hypogaea_newGene_17837
arahy.Tifrunner.gnm2.ann1.3C7WBJ	arahy.Tifrunner.gnm2.ann1.YL0T2D	arahy.Tifrunner.gnm2.ann1.CDA9C7	Arachis_hypogaea_newGene_13285	arahy.Tifrunner.gnm2.ann1.Y9NP63
Arachis_hypogaea_newGene_17937	arahy.Tifrunner.gnm2.ann1.12N6X7	arahy.Tifrunner.gnm2.ann1.GZJ0B6	Arachis_hypogaea_newGene_13288	arahy.Tifrunner.gnm2.ann1.P712FB
arahy.Tifrunner.gnm2.ann1.GH5A87	arahy.Tifrunner.gnm2.ann1.ZDDP39	arahy.Tifrunner.gnm2.ann1.X1T91I	Arachis_hypogaea_newGene_13289	arahy.Tifrunner.gnm2.ann1.BN4VGF
arahy.Tifrunner.gnm2.ann1.VK3CXU	Arachis_hypogaea_newGene_13136	arahy.Tifrunner.gnm2.ann1.F3JNCP	Arachis_hypogaea_newGene_1329	arahy.Tifrunner.gnm2.ann1.HGAE8N
arahy.Tifrunner.gnm2.ann1.N634E9	arahy.Tifrunner.gnm2.ann1.T8JSGA	arahy.Tifrunner.gnm2.ann1.HID6YW	Arachis_hypogaea_newGene_13291	arahy.Tifrunner.gnm2.ann1.ZIY68Y
arahy.Tifrunner.gnm2.ann1.NPHB92	arahy.Tifrunner.gnm2.ann1.ZLL73C	arahy.Tifrunner.gnm2.ann1.7E86KB	Arachis_hypogaea_newGene_13295	arahy.Tifrunner.gnm2.ann1.UDQ77Z
arahy.Tifrunner.gnm2.ann1.6KLI5U	arahy.Tifrunner.gnm2.ann1.PSKQ19	arahy.Tifrunner.gnm2.ann1.2I1JD4	Arachis_hypogaea_newGene_13300	Arachis_hypogaea_newGene_23064
arahy.Tifrunner.gnm2.ann1.TTE3SB	Arachis_hypogaea_newGene_2614	arahy.Tifrunner.gnm2.ann1.JILP9H	Arachis_hypogaea_newGene_1331	arahy.Tifrunner.gnm2.ann1.LHNV5V
arahy.Tifrunner.gnm2.ann1.VZTQ7S	Arachis_hypogaea_newGene_2618	arahy.Tifrunner.gnm2.ann1.1B13BQ	Arachis_hypogaea_newGene_13312	arahy.Tifrunner.gnm2.ann1.QYKM8F
Arachis_hypogaea_newGene_13716	arahy.Tifrunner.gnm2.ann1.7WV7S8	arahy.Tifrunner.gnm2.ann1.FZ7LTG	Arachis_hypogaea_newGene_13316	arahy.Tifrunner.gnm2.ann1.H8RGTW
arahy.Tifrunner.gnm2.ann1.6N96FM	arahy.Tifrunner.gnm2.ann1.GGR1PK	arahy.Tifrunner.gnm2.ann1.U3PP50	Arachis_hypogaea_newGene_13323	arahy.Tifrunner.gnm2.ann1.XX1T89
arahy.Tifrunner.gnm2.ann1.E5IAKT	arahy.Tifrunner.gnm2.ann1.SUG60F	arahy.Tifrunner.gnm2.ann1.WK7TVH	Arachis_hypogaea_newGene_13324	arahy.Tifrunner.gnm2.ann1.A08QYG
arahy.Tifrunner.gnm2.ann1.JHVF0I	arahy.Tifrunner.gnm2.ann1.MYP9FH	arahy.Tifrunner.gnm2.ann1.2U4GNC	Arachis_hypogaea_newGene_13335	Arachis_hypogaea_newGene_7626
arahy.Tifrunner.gnm2.ann1.C3PHI0	arahy.Tifrunner.gnm2.ann1.M5AJQH	arahy.Tifrunner.gnm2.ann1.9YG71W	Arachis_hypogaea_newGene_13340	arahy.Tifrunner.gnm2.ann1.I0VWWF
arahy.Tifrunner.gnm2.ann1.VNK22G	Arachis_hypogaea_newGene_4566	arahy.Tifrunner.gnm2.ann1.XL5Z4Y	Arachis_hypogaea_newGene_13341	arahy.Tifrunner.gnm2.ann1.U3WWWH
arahy.Tifrunner.gnm2.ann1.3Z5EIP	arahy.Tifrunner.gnm2.ann1.GUVP28	arahy.Tifrunner.gnm2.ann1.AYA1A5	Arachis_hypogaea_newGene_1335	arahy.Tifrunner.gnm2.ann1.235UZX
Arachis_hypogaea_newGene_12441	Arachis_hypogaea_newGene_7026	arahy.Tifrunner.gnm2.ann1.M7CDJN	Arachis_hypogaea_newGene_13351	arahy.Tifrunner.gnm2.ann1.WYJ2YE
arahy.Tifrunner.gnm2.ann1.QT8TPN	arahy.Tifrunner.gnm2.ann1.8E46TB	arahy.Tifrunner.gnm2.ann1.UNBX7R	Arachis_hypogaea_newGene_13356	arahy.Tifrunner.gnm2.ann1.AUV3TU
arahy.Tifrunner.gnm2.ann1.6M4P9K	Arachis_hypogaea_newGene_4613	arahy.Tifrunner.gnm2.ann1.UUH4DG	Arachis_hypogaea_newGene_13375	arahy.Tifrunner.gnm2.ann1.2S9XG1
arahy.Tifrunner.gnm2.ann1.W4CT0I	Arachis_hypogaea_newGene_2371	arahy.Tifrunner.gnm2.ann1.9GGB7F	Arachis_hypogaea_newGene_13380	arahy.Tifrunner.gnm2.ann1.WM4DMJ
arahy.Tifrunner.gnm2.ann1.8JRJ6X	Arachis_hypogaea_newGene_2373	arahy.Tifrunner.gnm2.ann1.Q98R2Z	Arachis_hypogaea_newGene_13383	Arachis_hypogaea_newGene_14075
arahy.Tifrunner.gnm2.ann1.AQN4AQ	Arachis_hypogaea_newGene_17954	arahy.Tifrunner.gnm2.ann1.740L49	Arachis_hypogaea_newGene_13395	arahy.Tifrunner.gnm2.ann1.S9QWNL
arahy.Tifrunner.gnm2.ann1.3T3YD2	arahy.Tifrunner.gnm2.ann1.SZPL62	arahy.Tifrunner.gnm2.ann1.8447Y8	Arachis_hypogaea_newGene_13397	arahy.Tifrunner.gnm2.ann1.3M8WGZ
arahy.Tifrunner.gnm2.ann1.ZJXA12	arahy.Tifrunner.gnm2.ann1.LSA08Y	Arachis_hypogaea_newGene_11959	Arachis_hypogaea_newGene_13402	Arachis_hypogaea_newGene_1107
arahy.Tifrunner.gnm2.ann1.3X8G46	arahy.Tifrunner.gnm2.ann1.KXR240	arahy.Tifrunner.gnm2.ann1.Q2MNTG	Arachis_hypogaea_newGene_13403	arahy.Tifrunner.gnm2.ann1.9RDP1W
arahy.Tifrunner.gnm2.ann1.W4MS3F	arahy.Tifrunner.gnm2.ann1.Z5IE03	arahy.Tifrunner.gnm2.ann1.G021HG	Arachis_hypogaea_newGene_13405	arahy.Tifrunner.gnm2.ann1.K71B7K
arahy.Tifrunner.gnm2.ann1.3HQ27V	Arachis_hypogaea_newGene_15192	arahy.Tifrunner.gnm2.ann1.AIM0M3	Arachis_hypogaea_newGene_1341	Arachis_hypogaea_newGene_10415
arahy.Tifrunner.gnm2.ann1.L0RB90	arahy.Tifrunner.gnm2.ann1.JC6JBF	arahy.Tifrunner.gnm2.ann1.HAWP0L	Arachis_hypogaea_newGene_13412	Arachis_hypogaea_newGene_11275
arahy.Tifrunner.gnm2.ann1.EL0VSN	Arachis_hypogaea_newGene_18115	arahy.Tifrunner.gnm2.ann1.X0XBNQ	Arachis_hypogaea_newGene_13418	arahy.Tifrunner.gnm2.ann1.WTJ0L8
Arachis_hypogaea_newGene_11367	Arachis_hypogaea_newGene_10344	arahy.Tifrunner.gnm2.ann1.P92C11	Arachis_hypogaea_newGene_13419	Arachis_hypogaea_newGene_14837
arahy.Tifrunner.gnm2.ann1.HE2B7Z	Arachis_hypogaea_newGene_10342	Arachis_hypogaea_newGene_16728	Arachis_hypogaea_newGene_13420	arahy.Tifrunner.gnm2.ann1.C29XKN
arahy.Tifrunner.gnm2.ann1.32LLN4	arahy.Tifrunner.gnm2.ann1.4G5N71	arahy.Tifrunner.gnm2.ann1.LLL633	Arachis_hypogaea_newGene_13430	arahy.Tifrunner.gnm2.ann1.WT3AEF
arahy.Tifrunner.gnm2.ann1.ZXK4R3	arahy.Tifrunner.gnm2.ann1.L3R1T4	Arachis_hypogaea_newGene_10604	Arachis_hypogaea_newGene_13436	Arachis_hypogaea_newGene_14
arahy.Tifrunner.gnm2.ann1.NI5GPJ	arahy.Tifrunner.gnm2.ann1.3C8H84	Arachis_hypogaea_newGene_10603	Arachis_hypogaea_newGene_13440	Arachis_hypogaea_newGene_14795
arahy.Tifrunner.gnm2.ann1.VSCA53	arahy.Tifrunner.gnm2.ann1.P9T7FJ	Arachis_hypogaea_newGene_4953	Arachis_hypogaea_newGene_13442	arahy.Tifrunner.gnm2.ann1.AKP9LA
arahy.Tifrunner.gnm2.ann1.RL3IDB	arahy.Tifrunner.gnm2.ann1.SUQ3X8	arahy.Tifrunner.gnm2.ann1.CGU5TI	Arachis_hypogaea_newGene_13443	arahy.Tifrunner.gnm2.ann1.T2FQN4
arahy.Tifrunner.gnm2.ann1.STL1FG	arahy.Tifrunner.gnm2.ann1.2C7MHE	arahy.Tifrunner.gnm2.ann1.F2D5GR	Arachis_hypogaea_newGene_13445	arahy.Tifrunner.gnm2.ann1.5S904D
arahy.Tifrunner.gnm2.ann1.X8RB79	arahy.Tifrunner.gnm2.ann1.26YYGP	arahy.Tifrunner.gnm2.ann1.C7FV9J	Arachis_hypogaea_newGene_13448	arahy.Tifrunner.gnm2.ann1.Q1GHIM
arahy.Tifrunner.gnm2.ann1.YSFD3L	arahy.Tifrunner.gnm2.ann1.UVU1B7	arahy.Tifrunner.gnm2.ann1.SMYQ1X	Arachis_hypogaea_newGene_1345	arahy.Tifrunner.gnm2.ann1.1LGD4F
arahy.Tifrunner.gnm2.ann1.0MP31D	arahy.Tifrunner.gnm2.ann1.ZY3Q1N	arahy.Tifrunner.gnm2.ann1.E0JCWU	Arachis_hypogaea_newGene_13450	arahy.Tifrunner.gnm2.ann1.N9Y9CH
arahy.Tifrunner.gnm2.ann1.KXV2N3	arahy.Tifrunner.gnm2.ann1.FURL1J	arahy.Tifrunner.gnm2.ann1.0E5PKF	Arachis_hypogaea_newGene_13452	arahy.Tifrunner.gnm2.ann1.A8XWCU
Arachis_hypogaea_newGene_10108	arahy.Tifrunner.gnm2.ann1.C9GWT5	arahy.Tifrunner.gnm2.ann1.9LG0C7	Arachis_hypogaea_newGene_13454	arahy.Tifrunner.gnm2.ann1.S46BTS
Arachis_hypogaea_newGene_10370	arahy.Tifrunner.gnm2.ann1.H59SPA	arahy.Tifrunner.gnm2.ann1.J3RTVJ	Arachis_hypogaea_newGene_1346	arahy.Tifrunner.gnm2.ann1.2F8F1S
arahy.Tifrunner.gnm2.ann1.B5ZMPY	arahy.Tifrunner.gnm2.ann1.0M60B9	Arachis_hypogaea_newGene_12609	Arachis_hypogaea_newGene_13462	arahy.Tifrunner.gnm2.ann1.TK42K3
Arachis_hypogaea_newGene_13452	arahy.Tifrunner.gnm2.ann1.Z1V611	arahy.Tifrunner.gnm2.ann1.FJ1N0Z	Arachis_hypogaea_newGene_13463	arahy.Tifrunner.gnm2.ann1.5U50HE
Arachis_hypogaea_newGene_13450	arahy.Tifrunner.gnm2.ann1.24465A	arahy.Tifrunner.gnm2.ann1.03A2T4	Arachis_hypogaea_newGene_13466	Arachis_hypogaea_newGene_4201
arahy.Tifrunner.gnm2.ann1.SVQ92W	arahy.Tifrunner.gnm2.ann1.A5UQ16	arahy.Tifrunner.gnm2.ann1.5VQ3WA	Arachis_hypogaea_newGene_13475	arahy.Tifrunner.gnm2.ann1.JSVJ2H
arahy.Tifrunner.gnm2.ann1.EE1ZRN	arahy.Tifrunner.gnm2.ann1.6ZX6SY	arahy.Tifrunner.gnm2.ann1.0FVV8A	Arachis_hypogaea_newGene_13477	arahy.Tifrunner.gnm2.ann1.G42UXY
arahy.Tifrunner.gnm2.ann1.ZPEE04	arahy.Tifrunner.gnm2.ann1.FLPC2Q	arahy.Tifrunner.gnm2.ann1.DL0K3Y	Arachis_hypogaea_newGene_13478	arahy.Tifrunner.gnm2.ann1.5R7M77
arahy.Tifrunner.gnm2.ann1.AJZ0JZ	arahy.Tifrunner.gnm2.ann1.1MG8UL	arahy.Tifrunner.gnm2.ann1.850ERF	Arachis_hypogaea_newGene_13480	arahy.Tifrunner.gnm2.ann1.PIH8R2
arahy.Tifrunner.gnm2.ann1.J4XL7B	arahy.Tifrunner.gnm2.ann1.9GB5B2	arahy.Tifrunner.gnm2.ann1.1HI77Q	Arachis_hypogaea_newGene_13484	arahy.Tifrunner.gnm2.ann1.G729YX
arahy.Tifrunner.gnm2.ann1.RSVT1Z	arahy.Tifrunner.gnm2.ann1.27BWBV	arahy.Tifrunner.gnm2.ann1.9H5ER3	Arachis_hypogaea_newGene_13485	arahy.Tifrunner.gnm2.ann1.Z3XL2P
arahy.Tifrunner.gnm2.ann1.ZH6VX0	arahy.Tifrunner.gnm2.ann1.48QVST	arahy.Tifrunner.gnm2.ann1.DLXF41	Arachis_hypogaea_newGene_13487	arahy.Tifrunner.gnm2.ann1.JPV4T4
arahy.Tifrunner.gnm2.ann1.MV0HP9	arahy.Tifrunner.gnm2.ann1.H48ZYL	Arachis_hypogaea_newGene_14491	Arachis_hypogaea_newGene_13497	arahy.Tifrunner.gnm2.ann1.T6S6P4
arahy.Tifrunner.gnm2.ann1.NWC6K7	arahy.Tifrunner.gnm2.ann1.CH5A50	arahy.Tifrunner.gnm2.ann1.M0VUV2	Arachis_hypogaea_newGene_13520	arahy.Tifrunner.gnm2.ann1.F3F8HA
arahy.Tifrunner.gnm2.ann1.E55NPH	arahy.Tifrunner.gnm2.ann1.798CQ8	arahy.Tifrunner.gnm2.ann1.RTLR0M	Arachis_hypogaea_newGene_13522	arahy.Tifrunner.gnm2.ann1.3266V7
arahy.Tifrunner.gnm2.ann1.F8ZCRL	arahy.Tifrunner.gnm2.ann1.NDRC00	arahy.Tifrunner.gnm2.ann1.DAS7TG	Arachis_hypogaea_newGene_13530	arahy.Tifrunner.gnm2.ann1.TJCL76
arahy.Tifrunner.gnm2.ann1.3C2BWJ	arahy.Tifrunner.gnm2.ann1.MRV38C	arahy.Tifrunner.gnm2.ann1.AAI0ZL	Arachis_hypogaea_newGene_13541	arahy.Tifrunner.gnm2.ann1.PE09GK
arahy.Tifrunner.gnm2.ann1.L5L12B	arahy.Tifrunner.gnm2.ann1.7H81I7	arahy.Tifrunner.gnm2.ann1.T33SQZ	Arachis_hypogaea_newGene_13542	Arachis_hypogaea_newGene_11648
Arachis_hypogaea_newGene_22198	arahy.Tifrunner.gnm2.ann1.T2QDAL	arahy.Tifrunner.gnm2.ann1.0PW7WM	Arachis_hypogaea_newGene_13552	arahy.Tifrunner.gnm2.ann1.ZEH3NP
arahy.Tifrunner.gnm2.ann1.SKNB9F	arahy.Tifrunner.gnm2.ann1.A2LG4B	arahy.Tifrunner.gnm2.ann1.40Y6RI	Arachis_hypogaea_newGene_13563	Arachis_hypogaea_newGene_14234
Arachis_hypogaea_newGene_5534	arahy.Tifrunner.gnm2.ann1.T9T391	arahy.Tifrunner.gnm2.ann1.23EIYW	Arachis_hypogaea_newGene_13564	Arachis_hypogaea_newGene_14231
arahy.Tifrunner.gnm2.ann1.7I73C9	arahy.Tifrunner.gnm2.ann1.TH0BK8	arahy.Tifrunner.gnm2.ann1.H7DRVN	Arachis_hypogaea_newGene_13573	Arachis_hypogaea_newGene_12172
arahy.Tifrunner.gnm2.ann1.GSTV0Y	arahy.Tifrunner.gnm2.ann1.CD7VPI	arahy.Tifrunner.gnm2.ann1.RD8W4Y	Arachis_hypogaea_newGene_13589	arahy.Tifrunner.gnm2.ann1.R1MRXV
arahy.Tifrunner.gnm2.ann1.A6GK0Q	arahy.Tifrunner.gnm2.ann1.CJJ3HV	arahy.Tifrunner.gnm2.ann1.FQDW8Y	Arachis_hypogaea_newGene_13597	Arachis_hypogaea_newGene_10990
arahy.Tifrunner.gnm2.ann1.V8DYZI	arahy.Tifrunner.gnm2.ann1.L5Q3AX	arahy.Tifrunner.gnm2.ann1.WBL645	Arachis_hypogaea_newGene_13603	arahy.Tifrunner.gnm2.ann1.MHF7VE
Arachis_hypogaea_newGene_9193	arahy.Tifrunner.gnm2.ann1.06TEM4	arahy.Tifrunner.gnm2.ann1.25F6GK	Arachis_hypogaea_newGene_1361	arahy.Tifrunner.gnm2.ann1.X5094R
arahy.Tifrunner.gnm2.ann1.3Y49AF	arahy.Tifrunner.gnm2.ann1.7V6HRB	arahy.Tifrunner.gnm2.ann1.R0WKHG	Arachis_hypogaea_newGene_13625	arahy.Tifrunner.gnm2.ann1.40B6EU
arahy.Tifrunner.gnm2.ann1.QU1D1P	Arachis_hypogaea_newGene_20721	arahy.Tifrunner.gnm2.ann1.KXG0W2	Arachis_hypogaea_newGene_13628	arahy.Tifrunner.gnm2.ann1.M7VI42
Arachis_hypogaea_newGene_1346	arahy.Tifrunner.gnm2.ann1.JM0DSQ	Arachis_hypogaea_newGene_1159	Arachis_hypogaea_newGene_13639	arahy.Tifrunner.gnm2.ann1.GHYC0Q
arahy.Tifrunner.gnm2.ann1.K91ZD2	arahy.Tifrunner.gnm2.ann1.RL39CN	arahy.Tifrunner.gnm2.ann1.1XPI57	Arachis_hypogaea_newGene_13655	arahy.Tifrunner.gnm2.ann1.69G3D1
arahy.Tifrunner.gnm2.ann1.XIDV9V	arahy.Tifrunner.gnm2.ann1.8LR72L	arahy.Tifrunner.gnm2.ann1.261ZZU	Arachis_hypogaea_newGene_13661	arahy.Tifrunner.gnm2.ann1.2100HK
arahy.Tifrunner.gnm2.ann1.YL0T2D	arahy.Tifrunner.gnm2.ann1.F53DZL	arahy.Tifrunner.gnm2.ann1.V7YFUL	Arachis_hypogaea_newGene_13674	arahy.Tifrunner.gnm2.ann1.HH03R7
arahy.Tifrunner.gnm2.ann1.12N6X7	arahy.Tifrunner.gnm2.ann1.D8MM68	arahy.Tifrunner.gnm2.ann1.I8PQ41	Arachis_hypogaea_newGene_13678	arahy.Tifrunner.gnm2.ann1.EQWW51
arahy.Tifrunner.gnm2.ann1.ZDDP39	Arachis_hypogaea_newGene_17722	Arachis_hypogaea_newGene_4793	Arachis_hypogaea_newGene_13695	arahy.Tifrunner.gnm2.ann1.X036C8
Arachis_hypogaea_newGene_13136	arahy.Tifrunner.gnm2.ann1.IFX0ZR	arahy.Tifrunner.gnm2.ann1.VW9WRG	Arachis_hypogaea_newGene_1370	arahy.Tifrunner.gnm2.ann1.BFE9YH
arahy.Tifrunner.gnm2.ann1.YL00Q2	arahy.Tifrunner.gnm2.ann1.T368MT	arahy.Tifrunner.gnm2.ann1.450ZWJ	Arachis_hypogaea_newGene_13702	arahy.Tifrunner.gnm2.ann1.BY64RE
arahy.Tifrunner.gnm2.ann1.X7139Q	arahy.Tifrunner.gnm2.ann1.FN4EG0	Arachis_hypogaea_newGene_8537	Arachis_hypogaea_newGene_13709	arahy.Tifrunner.gnm2.ann1.FUXK5I
arahy.Tifrunner.gnm2.ann1.0QV8DZ	arahy.Tifrunner.gnm2.ann1.9VED02	arahy.Tifrunner.gnm2.ann1.72TEPU	Arachis_hypogaea_newGene_13710	arahy.Tifrunner.gnm2.ann1.R6GRWT
arahy.Tifrunner.gnm2.ann1.Q5B35H	arahy.Tifrunner.gnm2.ann1.7SV8ZX	arahy.Tifrunner.gnm2.ann1.KND74I	Arachis_hypogaea_newGene_13716	arahy.Tifrunner.gnm2.ann1.5BLU0Q
Arachis_hypogaea_newGene_2614	arahy.Tifrunner.gnm2.ann1.4ZKX3L	arahy.Tifrunner.gnm2.ann1.4D3EC8	Arachis_hypogaea_newGene_1373	Arachis_hypogaea_newGene_92
Arachis_hypogaea_newGene_2618	arahy.Tifrunner.gnm2.ann1.XD8Z03	Arachis_hypogaea_newGene_22403	Arachis_hypogaea_newGene_13730	arahy.Tifrunner.gnm2.ann1.DC1G4E
Arachis_hypogaea_newGene_22670	arahy.Tifrunner.gnm2.ann1.7DZ9XI	Arachis_hypogaea_newGene_22409	Arachis_hypogaea_newGene_13748	arahy.Tifrunner.gnm2.ann1.WCAK4B
arahy.Tifrunner.gnm2.ann1.FWE8VM	arahy.Tifrunner.gnm2.ann1.P2T0JM	arahy.Tifrunner.gnm2.ann1.EPRD9B	Arachis_hypogaea_newGene_1375	arahy.Tifrunner.gnm2.ann1.BFT67J
Arachis_hypogaea_newGene_4566	arahy.Tifrunner.gnm2.ann1.AE4U2C	arahy.Tifrunner.gnm2.ann1.R03J4Q	Arachis_hypogaea_newGene_13766	arahy.Tifrunner.gnm2.ann1.JQE858
arahy.Tifrunner.gnm2.ann1.GUVP28	arahy.Tifrunner.gnm2.ann1.88XX4I	arahy.Tifrunner.gnm2.ann1.KNQB38	Arachis_hypogaea_newGene_13768	arahy.Tifrunner.gnm2.ann1.TPZJ2C
Arachis_hypogaea_newGene_7022	arahy.Tifrunner.gnm2.ann1.04AI4E	arahy.Tifrunner.gnm2.ann1.H8QW84	Arachis_hypogaea_newGene_13782	arahy.Tifrunner.gnm2.ann1.SBZM2C
Arachis_hypogaea_newGene_7021	arahy.Tifrunner.gnm2.ann1.Y1689U	arahy.Tifrunner.gnm2.ann1.EK6KWW	Arachis_hypogaea_newGene_13788	arahy.Tifrunner.gnm2.ann1.G1BLE5
Arachis_hypogaea_newGene_7026	arahy.Tifrunner.gnm2.ann1.52TI3X	arahy.Tifrunner.gnm2.ann1.T0HPDF	Arachis_hypogaea_newGene_1379	arahy.Tifrunner.gnm2.ann1.PLVV0P
arahy.Tifrunner.gnm2.ann1.8E46TB	arahy.Tifrunner.gnm2.ann1.ZS7YSR	arahy.Tifrunner.gnm2.ann1.7YZ5GE	Arachis_hypogaea_newGene_13809	arahy.Tifrunner.gnm2.ann1.CDHX4V
arahy.Tifrunner.gnm2.ann1.9K82HI	arahy.Tifrunner.gnm2.ann1.V65DSK	arahy.Tifrunner.gnm2.ann1.ZAH2CS	Arachis_hypogaea_newGene_13812	arahy.Tifrunner.gnm2.ann1.L5HZ8F
arahy.Tifrunner.gnm2.ann1.A43ZUL	arahy.Tifrunner.gnm2.ann1.GD5YP7	arahy.Tifrunner.gnm2.ann1.BC87BJ	Arachis_hypogaea_newGene_13829	arahy.Tifrunner.gnm2.ann1.3Y4VDA
Arachis_hypogaea_newGene_4613	arahy.Tifrunner.gnm2.ann1.WB2G9J	Arachis_hypogaea_newGene_552	Arachis_hypogaea_newGene_13832	arahy.Tifrunner.gnm2.ann1.PSWV5K
Arachis_hypogaea_newGene_2373	arahy.Tifrunner.gnm2.ann1.B7PNIQ	arahy.Tifrunner.gnm2.ann1.2L7SHU	Arachis_hypogaea_newGene_13840	arahy.Tifrunner.gnm2.ann1.7Y2C76
Arachis_hypogaea_newGene_17954	arahy.Tifrunner.gnm2.ann1.WN30HB	arahy.Tifrunner.gnm2.ann1.0BP8ZB	Arachis_hypogaea_newGene_13863	arahy.Tifrunner.gnm2.ann1.39RBWA
arahy.Tifrunner.gnm2.ann1.ZMX3MK	arahy.Tifrunner.gnm2.ann1.7K0X2P	Arachis_hypogaea_newGene_21197	Arachis_hypogaea_newGene_13865	arahy.Tifrunner.gnm2.ann1.78W1X5
arahy.Tifrunner.gnm2.ann1.LSA08Y	arahy.Tifrunner.gnm2.ann1.TI8HRK	arahy.Tifrunner.gnm2.ann1.PUCN24	Arachis_hypogaea_newGene_13870	arahy.Tifrunner.gnm2.ann1.J31KW7
arahy.Tifrunner.gnm2.ann1.2UCE3W	Arachis_hypogaea_newGene_4402	Arachis_hypogaea_newGene_15652	Arachis_hypogaea_newGene_13896	arahy.Tifrunner.gnm2.ann1.IS7D7R
arahy.Tifrunner.gnm2.ann1.Z5IE03	arahy.Tifrunner.gnm2.ann1.5D1JVS	arahy.Tifrunner.gnm2.ann1.ZS5EQ8	Arachis_hypogaea_newGene_139	arahy.Tifrunner.gnm2.ann1.8CP0UI
arahy.Tifrunner.gnm2.ann1.JC6JBF	arahy.Tifrunner.gnm2.ann1.W2MREN	arahy.Tifrunner.gnm2.ann1.NE9ZZ9	Arachis_hypogaea_newGene_1390	arahy.Tifrunner.gnm2.ann1.CVE390
Arachis_hypogaea_newGene_18115	Arachis_hypogaea_newGene_17179	arahy.Tifrunner.gnm2.ann1.C0IST4	Arachis_hypogaea_newGene_1392	arahy.Tifrunner.gnm2.ann1.431KH3
arahy.Tifrunner.gnm2.ann1.6KA5TK	Arachis_hypogaea_newGene_18304	arahy.Tifrunner.gnm2.ann1.17ALVB	Arachis_hypogaea_newGene_13925	arahy.Tifrunner.gnm2.ann1.0V1DCJ
arahy.Tifrunner.gnm2.ann1.4G5N71	arahy.Tifrunner.gnm2.ann1.K2AT2P	arahy.Tifrunner.gnm2.ann1.3C7WBJ	Arachis_hypogaea_newGene_1395	arahy.Tifrunner.gnm2.ann1.HII4RG
Arachis_hypogaea_newGene_15444	arahy.Tifrunner.gnm2.ann1.2WUV3V	Arachis_hypogaea_newGene_17937	Arachis_hypogaea_newGene_13953	arahy.Tifrunner.gnm2.ann1.CRY945
Arachis_hypogaea_newGene_12872	arahy.Tifrunner.gnm2.ann1.6M6V4C	arahy.Tifrunner.gnm2.ann1.WWD45I	Arachis_hypogaea_newGene_13956	arahy.Tifrunner.gnm2.ann1.7W4W3Z
arahy.Tifrunner.gnm2.ann1.32MEWD	arahy.Tifrunner.gnm2.ann1.1NGT21	arahy.Tifrunner.gnm2.ann1.K52VCA	Arachis_hypogaea_newGene_13963	arahy.Tifrunner.gnm2.ann1.4T3VLP
arahy.Tifrunner.gnm2.ann1.RAJ8MZ	arahy.Tifrunner.gnm2.ann1.KNK9T9	arahy.Tifrunner.gnm2.ann1.N634E9	Arachis_hypogaea_newGene_13968	arahy.Tifrunner.gnm2.ann1.D2JCSM
arahy.Tifrunner.gnm2.ann1.1A4FY7	arahy.Tifrunner.gnm2.ann1.QU3TGI	arahy.Tifrunner.gnm2.ann1.NPHB92	Arachis_hypogaea_newGene_13986	Arachis_hypogaea_newGene_13730
arahy.Tifrunner.gnm2.ann1.254HEG	arahy.Tifrunner.gnm2.ann1.NJEE4A	arahy.Tifrunner.gnm2.ann1.57CUP1	Arachis_hypogaea_newGene_13994	arahy.Tifrunner.gnm2.ann1.VYY6KX
arahy.Tifrunner.gnm2.ann1.SUQ3X8	arahy.Tifrunner.gnm2.ann1.H0JUKR	arahy.Tifrunner.gnm2.ann1.6KLI5U	Arachis_hypogaea_newGene_13999	arahy.Tifrunner.gnm2.ann1.22FGPV
arahy.Tifrunner.gnm2.ann1.VLJH54	Arachis_hypogaea_newGene_13335	arahy.Tifrunner.gnm2.ann1.6MF5PG	Arachis_hypogaea_newGene_14	arahy.Tifrunner.gnm2.ann1.JPXG8L
arahy.Tifrunner.gnm2.ann1.HY94UM	arahy.Tifrunner.gnm2.ann1.8Y3CFZ	arahy.Tifrunner.gnm2.ann1.TTE3SB	Arachis_hypogaea_newGene_1400	arahy.Tifrunner.gnm2.ann1.9Q97AW
arahy.Tifrunner.gnm2.ann1.26YYGP	arahy.Tifrunner.gnm2.ann1.Y9G6RS	Arachis_hypogaea_newGene_13716	Arachis_hypogaea_newGene_1401	arahy.Tifrunner.gnm2.ann1.1U8UFT
arahy.Tifrunner.gnm2.ann1.ZY3Q1N	Arachis_hypogaea_newGene_12689	arahy.Tifrunner.gnm2.ann1.UTRD0U	Arachis_hypogaea_newGene_14020	Arachis_hypogaea_newGene_17364
arahy.Tifrunner.gnm2.ann1.0PHB1J	arahy.Tifrunner.gnm2.ann1.FX71XI	arahy.Tifrunner.gnm2.ann1.6N96FM	Arachis_hypogaea_newGene_14023	arahy.Tifrunner.gnm2.ann1.W0PHYB
arahy.Tifrunner.gnm2.ann1.E5V6X9	arahy.Tifrunner.gnm2.ann1.IJDX12	arahy.Tifrunner.gnm2.ann1.D2QNFF	Arachis_hypogaea_newGene_14037	arahy.Tifrunner.gnm2.ann1.XNKL0N
arahy.Tifrunner.gnm2.ann1.H59SPA	arahy.Tifrunner.gnm2.ann1.JIV2H0	arahy.Tifrunner.gnm2.ann1.E5IAKT	Arachis_hypogaea_newGene_14039	arahy.Tifrunner.gnm2.ann1.BQF9AX
arahy.Tifrunner.gnm2.ann1.0M60B9	arahy.Tifrunner.gnm2.ann1.STW1HB	arahy.Tifrunner.gnm2.ann1.JHVF0I	Arachis_hypogaea_newGene_14042	arahy.Tifrunner.gnm2.ann1.3QXB2F
arahy.Tifrunner.gnm2.ann1.251WXQ	arahy.Tifrunner.gnm2.ann1.49DERF	arahy.Tifrunner.gnm2.ann1.C3PHI0	Arachis_hypogaea_newGene_14046	arahy.Tifrunner.gnm2.ann1.X9YPPN
arahy.Tifrunner.gnm2.ann1.A5UQ16	arahy.Tifrunner.gnm2.ann1.J961PB	arahy.Tifrunner.gnm2.ann1.VNK22G	Arachis_hypogaea_newGene_14048	arahy.Tifrunner.gnm2.ann1.UB5781
arahy.Tifrunner.gnm2.ann1.XD6PY1	Arachis_hypogaea_newGene_11245	arahy.Tifrunner.gnm2.ann1.3Z5EIP	Arachis_hypogaea_newGene_14051	arahy.Tifrunner.gnm2.ann1.D3GWAL
arahy.Tifrunner.gnm2.ann1.FM3HJM	arahy.Tifrunner.gnm2.ann1.YU5GZ6	Arachis_hypogaea_newGene_12442	Arachis_hypogaea_newGene_14068	arahy.Tifrunner.gnm2.ann1.H9YH0C
arahy.Tifrunner.gnm2.ann1.1MG8UL	arahy.Tifrunner.gnm2.ann1.Q3GMD8	arahy.Tifrunner.gnm2.ann1.NFA80P	Arachis_hypogaea_newGene_14070	arahy.Tifrunner.gnm2.ann1.UY7CFX
arahy.Tifrunner.gnm2.ann1.RMAE34	arahy.Tifrunner.gnm2.ann1.6WXN94	arahy.Tifrunner.gnm2.ann1.85KK33	Arachis_hypogaea_newGene_14071	arahy.Tifrunner.gnm2.ann1.I40MZ1
arahy.Tifrunner.gnm2.ann1.27BWBV	arahy.Tifrunner.gnm2.ann1.B65H15	arahy.Tifrunner.gnm2.ann1.6M4P9K	Arachis_hypogaea_newGene_14075	arahy.Tifrunner.gnm2.ann1.3ZI6V8
arahy.Tifrunner.gnm2.ann1.76C20C	arahy.Tifrunner.gnm2.ann1.31QCP5	arahy.Tifrunner.gnm2.ann1.W4CT0I	Arachis_hypogaea_newGene_14079	arahy.Tifrunner.gnm2.ann1.CC7STI
Arachis_hypogaea_newGene_10474	arahy.Tifrunner.gnm2.ann1.N2E3I0	arahy.Tifrunner.gnm2.ann1.VHEE5Y	Arachis_hypogaea_newGene_14080	arahy.Tifrunner.gnm2.ann1.RH103U
arahy.Tifrunner.gnm2.ann1.XPI7JM	arahy.Tifrunner.gnm2.ann1.LC4GJT	arahy.Tifrunner.gnm2.ann1.8JRJ6X	Arachis_hypogaea_newGene_14085	arahy.Tifrunner.gnm2.ann1.9943LY
arahy.Tifrunner.gnm2.ann1.U9C9EB	arahy.Tifrunner.gnm2.ann1.TXC3C1	arahy.Tifrunner.gnm2.ann1.6NL4FR	Arachis_hypogaea_newGene_14093	arahy.Tifrunner.gnm2.ann1.G42Z1Q
arahy.Tifrunner.gnm2.ann1.JV52YF	arahy.Tifrunner.gnm2.ann1.KBQ6U1	arahy.Tifrunner.gnm2.ann1.6374NN	Arachis_hypogaea_newGene_14115	arahy.Tifrunner.gnm2.ann1.JL8VMK
arahy.Tifrunner.gnm2.ann1.H48ZYL	arahy.Tifrunner.gnm2.ann1.Z6NG0Q	arahy.Tifrunner.gnm2.ann1.FSE12S	Arachis_hypogaea_newGene_1413	arahy.Tifrunner.gnm2.ann1.M83GCC
arahy.Tifrunner.gnm2.ann1.YXHF5Z	arahy.Tifrunner.gnm2.ann1.5FW7UK	arahy.Tifrunner.gnm2.ann1.ZJXA12	f cell cycle (GO:0051726);; Biological Process: regulation of nervous system development (GO:0051960);; Biological Process: positive regulation of nervous system development (GO:0051962);; Cellular Component: cytoplasmic vesicle lumen (GO:0060205);; Biological Process: regulation of macromolecule metabolic process (GO:0060255);; Biological Process: regulation of cell development (GO:0060284);; Bi…	arahy.Tifrunner.gnm2.ann1.TZ2CHG
arahy.Tifrunner.gnm2.ann1.SB0DTV	arahy.Tifrunner.gnm2.ann1.TNK1GG	arahy.Tifrunner.gnm2.ann1.3HQ27V	Arachis_hypogaea_newGene_14132	arahy.Tifrunner.gnm2.ann1.BWB76J
arahy.Tifrunner.gnm2.ann1.7H81I7	arahy.Tifrunner.gnm2.ann1.G3UT94	arahy.Tifrunner.gnm2.ann1.L0RB90	Arachis_hypogaea_newGene_14138	arahy.Tifrunner.gnm2.ann1.PJ92NG
arahy.Tifrunner.gnm2.ann1.5CFI8R	arahy.Tifrunner.gnm2.ann1.462RQZ	arahy.Tifrunner.gnm2.ann1.JWFX0I	Arachis_hypogaea_newGene_14149	arahy.Tifrunner.gnm2.ann1.SHNW9G
arahy.Tifrunner.gnm2.ann1.YVF32X	arahy.Tifrunner.gnm2.ann1.71PCZ9	arahy.Tifrunner.gnm2.ann1.S9X4NH	Arachis_hypogaea_newGene_1415	arahy.Tifrunner.gnm2.ann1.F45QZ4
arahy.Tifrunner.gnm2.ann1.A94T56	arahy.Tifrunner.gnm2.ann1.8G5XPY	arahy.Tifrunner.gnm2.ann1.SM4L6W	Arachis_hypogaea_newGene_14157	Arachis_hypogaea_newGene_123
arahy.Tifrunner.gnm2.ann1.CD7VPI	arahy.Tifrunner.gnm2.ann1.P34XNR	Arachis_hypogaea_newGene_11367	Arachis_hypogaea_newGene_14173	Arachis_hypogaea_newGene_7797
arahy.Tifrunner.gnm2.ann1.L5Q3AX	arahy.Tifrunner.gnm2.ann1.K1U5S9	arahy.Tifrunner.gnm2.ann1.EUN1K4	Arachis_hypogaea_newGene_14188	Arachis_hypogaea_newGene_17157
arahy.Tifrunner.gnm2.ann1.598UNF	arahy.Tifrunner.gnm2.ann1.ZUU225	arahy.Tifrunner.gnm2.ann1.HE2B7Z	Arachis_hypogaea_newGene_14207	Arachis_hypogaea_newGene_8164
arahy.Tifrunner.gnm2.ann1.JH3E8T	arahy.Tifrunner.gnm2.ann1.W7LA7X	arahy.Tifrunner.gnm2.ann1.05X33F	Arachis_hypogaea_newGene_14208	Arachis_hypogaea_newGene_1908
arahy.Tifrunner.gnm2.ann1.RL39CN	Arachis_hypogaea_newGene_7524	arahy.Tifrunner.gnm2.ann1.32LLN4	Arachis_hypogaea_newGene_1421	arahy.Tifrunner.gnm2.ann1.E6P4EG
arahy.Tifrunner.gnm2.ann1.8LN5UZ	arahy.Tifrunner.gnm2.ann1.677PQ2	arahy.Tifrunner.gnm2.ann1.ZXK4R3	Arachis_hypogaea_newGene_14227	arahy.Tifrunner.gnm2.ann1.MH0ZUI
arahy.Tifrunner.gnm2.ann1.66YX65	arahy.Tifrunner.gnm2.ann1.64NVCN	arahy.Tifrunner.gnm2.ann1.Q4G2HA	Arachis_hypogaea_newGene_1423	arahy.Tifrunner.gnm2.ann1.UZQ44S
arahy.Tifrunner.gnm2.ann1.903SAW	arahy.Tifrunner.gnm2.ann1.5T8TQ9	arahy.Tifrunner.gnm2.ann1.RL3IDB	Arachis_hypogaea_newGene_14231	arahy.Tifrunner.gnm2.ann1.KRE7U4
arahy.Tifrunner.gnm2.ann1.V1P8P6	arahy.Tifrunner.gnm2.ann1.DQYB4L	arahy.Tifrunner.gnm2.ann1.STL1FG	Arachis_hypogaea_newGene_14233	arahy.Tifrunner.gnm2.ann1.L9V79C
arahy.Tifrunner.gnm2.ann1.FN4EG0	arahy.Tifrunner.gnm2.ann1.5H7P5J	arahy.Tifrunner.gnm2.ann1.915EMH	Arachis_hypogaea_newGene_14234	arahy.Tifrunner.gnm2.ann1.TUTH4E
arahy.Tifrunner.gnm2.ann1.MS2B16	Arachis_hypogaea_newGene_9263	arahy.Tifrunner.gnm2.ann1.KM6XVV	Arachis_hypogaea_newGene_14253	arahy.Tifrunner.gnm2.ann1.I9A8PV
arahy.Tifrunner.gnm2.ann1.9N5SH8	arahy.Tifrunner.gnm2.ann1.PEH6CG	arahy.Tifrunner.gnm2.ann1.YSFD3L	Arachis_hypogaea_newGene_14255	arahy.Tifrunner.gnm2.ann1.NS3ZLY
arahy.Tifrunner.gnm2.ann1.NLIW19	arahy.Tifrunner.gnm2.ann1.5KSK1I	arahy.Tifrunner.gnm2.ann1.SZ30AG	Arachis_hypogaea_newGene_14262	Arachis_hypogaea_newGene_13454
arahy.Tifrunner.gnm2.ann1.ZJXJ55	arahy.Tifrunner.gnm2.ann1.5HY3IZ	arahy.Tifrunner.gnm2.ann1.Q3G26L	Arachis_hypogaea_newGene_14263	arahy.Tifrunner.gnm2.ann1.EGV3B5
arahy.Tifrunner.gnm2.ann1.145GHR	arahy.Tifrunner.gnm2.ann1.22AMRS	arahy.Tifrunner.gnm2.ann1.HR2C9L	Arachis_hypogaea_newGene_14267	arahy.Tifrunner.gnm2.ann1.N3DKS3
arahy.Tifrunner.gnm2.ann1.HQ5YUL	arahy.Tifrunner.gnm2.ann1.VEYK2F	arahy.Tifrunner.gnm2.ann1.PREM4Z	Arachis_hypogaea_newGene_14271	arahy.Tifrunner.gnm2.ann1.Q9UH73
Arachis_hypogaea_newGene_856	arahy.Tifrunner.gnm2.ann1.HI2JIU	arahy.Tifrunner.gnm2.ann1.HQEG75	Arachis_hypogaea_newGene_14274	arahy.Tifrunner.gnm2.ann1.3CY5UQ
arahy.Tifrunner.gnm2.ann1.7SV8ZX	arahy.Tifrunner.gnm2.ann1.GJ0FTP	Arachis_hypogaea_newGene_10108	Arachis_hypogaea_newGene_14300	arahy.Tifrunner.gnm2.ann1.772I7G
arahy.Tifrunner.gnm2.ann1.4ZKX3L	arahy.Tifrunner.gnm2.ann1.22D8Q4	arahy.Tifrunner.gnm2.ann1.N95DZF	Arachis_hypogaea_newGene_14303	arahy.Tifrunner.gnm2.ann1.H8Z18X
Arachis_hypogaea_newGene_4890	arahy.Tifrunner.gnm2.ann1.BK27YN	arahy.Tifrunner.gnm2.ann1.71J8LW	Arachis_hypogaea_newGene_1431	arahy.Tifrunner.gnm2.ann1.R57BTI
arahy.Tifrunner.gnm2.ann1.P4YYRQ	arahy.Tifrunner.gnm2.ann1.84PEGK	arahy.Tifrunner.gnm2.ann1.0B7PBW	Arachis_hypogaea_newGene_1433	arahy.Tifrunner.gnm2.ann1.026BRM
arahy.Tifrunner.gnm2.ann1.M8BQP4	Arachis_hypogaea_newGene_21440	arahy.Tifrunner.gnm2.ann1.3CP2KK	Arachis_hypogaea_newGene_14337	arahy.Tifrunner.gnm2.ann1.HEJ4FG
arahy.Tifrunner.gnm2.ann1.Y1689U	arahy.Tifrunner.gnm2.ann1.M6V3QK	arahy.Tifrunner.gnm2.ann1.4I2ZCD	Arachis_hypogaea_newGene_14339	arahy.Tifrunner.gnm2.ann1.77JLPP
arahy.Tifrunner.gnm2.ann1.PZXV1H	Arachis_hypogaea_newGene_3991	Arachis_hypogaea_newGene_13452	Arachis_hypogaea_newGene_14343	arahy.Tifrunner.gnm2.ann1.U78W58
arahy.Tifrunner.gnm2.ann1.PJC979	Arachis_hypogaea_newGene_22932	Arachis_hypogaea_newGene_13450	Arachis_hypogaea_newGene_14348	arahy.Tifrunner.gnm2.ann1.I96U63
arahy.Tifrunner.gnm2.ann1.9X741C	arahy.Tifrunner.gnm2.ann1.HA59NF	arahy.Tifrunner.gnm2.ann1.EE1ZRN	Arachis_hypogaea_newGene_14349	arahy.Tifrunner.gnm2.ann1.ABX7CL
arahy.Tifrunner.gnm2.ann1.HAI9AH	arahy.Tifrunner.gnm2.ann1.4U30AK	arahy.Tifrunner.gnm2.ann1.CMA0H9	Arachis_hypogaea_newGene_14352	arahy.Tifrunner.gnm2.ann1.W0KHE5
arahy.Tifrunner.gnm2.ann1.14W2QC	arahy.Tifrunner.gnm2.ann1.Y9ZRDB	arahy.Tifrunner.gnm2.ann1.061K9L	Arachis_hypogaea_newGene_14362	arahy.Tifrunner.gnm2.ann1.M9YASY
arahy.Tifrunner.gnm2.ann1.M36XJL	arahy.Tifrunner.gnm2.ann1.YP19K2	arahy.Tifrunner.gnm2.ann1.LESB3B	Arachis_hypogaea_newGene_14380	arahy.Tifrunner.gnm2.ann1.T4HC5L
arahy.Tifrunner.gnm2.ann1.T65TVI	arahy.Tifrunner.gnm2.ann1.L85FTG	Arachis_hypogaea_newGene_9975	Arachis_hypogaea_newGene_14382	arahy.Tifrunner.gnm2.ann1.3INE6D
arahy.Tifrunner.gnm2.ann1.WB2G9J	arahy.Tifrunner.gnm2.ann1.9R49YU	arahy.Tifrunner.gnm2.ann1.MV0HP9	Arachis_hypogaea_newGene_14386	arahy.Tifrunner.gnm2.ann1.ACK75S
arahy.Tifrunner.gnm2.ann1.W9AXS3	arahy.Tifrunner.gnm2.ann1.13C0EN	arahy.Tifrunner.gnm2.ann1.35X7CR	Arachis_hypogaea_newGene_14390	Arachis_hypogaea_newGene_22893
arahy.Tifrunner.gnm2.ann1.7K0X2P	arahy.Tifrunner.gnm2.ann1.JHE8BQ	arahy.Tifrunner.gnm2.ann1.210HIX	Arachis_hypogaea_newGene_14392	arahy.Tifrunner.gnm2.ann1.5NEE7D
arahy.Tifrunner.gnm2.ann1.R9MXBH	arahy.Tifrunner.gnm2.ann1.76IQRR	arahy.Tifrunner.gnm2.ann1.R92L2M	Arachis_hypogaea_newGene_14418	Arachis_hypogaea_newGene_4010
arahy.Tifrunner.gnm2.ann1.MZ4RC1	arahy.Tifrunner.gnm2.ann1.CHB2FZ	arahy.Tifrunner.gnm2.ann1.M78ZSX	Arachis_hypogaea_newGene_1443	Arachis_hypogaea_newGene_13475
arahy.Tifrunner.gnm2.ann1.T9SFGX	arahy.Tifrunner.gnm2.ann1.IIX4FM	arahy.Tifrunner.gnm2.ann1.E55NPH	Arachis_hypogaea_newGene_14446	arahy.Tifrunner.gnm2.ann1.4L7A6H
arahy.Tifrunner.gnm2.ann1.DWJ5NI	arahy.Tifrunner.gnm2.ann1.1T4KVN	arahy.Tifrunner.gnm2.ann1.Y18RV1	Arachis_hypogaea_newGene_1446	Arachis_hypogaea_newGene_14664
arahy.Tifrunner.gnm2.ann1.1PW7ZW	arahy.Tifrunner.gnm2.ann1.XIH6CG	arahy.Tifrunner.gnm2.ann1.D7MIWJ	Arachis_hypogaea_newGene_14464	arahy.Tifrunner.gnm2.ann1.JYW8E9
arahy.Tifrunner.gnm2.ann1.6EUV2M	arahy.Tifrunner.gnm2.ann1.9UM4QH	arahy.Tifrunner.gnm2.ann1.6GSA8E	Arachis_hypogaea_newGene_14466	arahy.Tifrunner.gnm2.ann1.RSD90X
Arachis_hypogaea_newGene_4408	arahy.Tifrunner.gnm2.ann1.VI7NX3	arahy.Tifrunner.gnm2.ann1.Q40RKA	Arachis_hypogaea_newGene_14475	arahy.Tifrunner.gnm2.ann1.HWY8JN
arahy.Tifrunner.gnm2.ann1.TI8HRK	arahy.Tifrunner.gnm2.ann1.BDU0ZX	arahy.Tifrunner.gnm2.ann1.3T823C	Arachis_hypogaea_newGene_14482	arahy.Tifrunner.gnm2.ann1.07R66E
arahy.Tifrunner.gnm2.ann1.5D1JVS	arahy.Tifrunner.gnm2.ann1.7FN9BJ	arahy.Tifrunner.gnm2.ann1.3C2BWJ	Arachis_hypogaea_newGene_14491	Arachis_hypogaea_newGene_9191
arahy.Tifrunner.gnm2.ann1.DP8IJC	arahy.Tifrunner.gnm2.ann1.37A62C	arahy.Tifrunner.gnm2.ann1.L5L12B	Arachis_hypogaea_newGene_14494	arahy.Tifrunner.gnm2.ann1.AUJU4A
arahy.Tifrunner.gnm2.ann1.YCXR19	arahy.Tifrunner.gnm2.ann1.Q0100G	Arachis_hypogaea_newGene_22198	Arachis_hypogaea_newGene_14496	arahy.Tifrunner.gnm2.ann1.GR2878
arahy.Tifrunner.gnm2.ann1.6M6V4C	arahy.Tifrunner.gnm2.ann1.E47MBS	arahy.Tifrunner.gnm2.ann1.L9NYSD	Arachis_hypogaea_newGene_14500	arahy.Tifrunner.gnm2.ann1.Y9YBLC
arahy.Tifrunner.gnm2.ann1.Y1WZEQ	Arachis_hypogaea_newGene_3762	arahy.Tifrunner.gnm2.ann1.GSTV0Y	Arachis_hypogaea_newGene_14501	arahy.Tifrunner.gnm2.ann1.GLQ651
arahy.Tifrunner.gnm2.ann1.14330B	arahy.Tifrunner.gnm2.ann1.E7873Y	arahy.Tifrunner.gnm2.ann1.WX2HE7	Arachis_hypogaea_newGene_14514	arahy.Tifrunner.gnm2.ann1.V37JW4
arahy.Tifrunner.gnm2.ann1.NJEE4A	arahy.Tifrunner.gnm2.ann1.8PPI9D	arahy.Tifrunner.gnm2.ann1.A6GK0Q	Arachis_hypogaea_newGene_14515	arahy.Tifrunner.gnm2.ann1.SPKK1S
arahy.Tifrunner.gnm2.ann1.H0JUKR	Arachis_hypogaea_newGene_10187	arahy.Tifrunner.gnm2.ann1.V8DYZI	Arachis_hypogaea_newGene_1452	Arachis_hypogaea_newGene_22517
Arachis_hypogaea_newGene_13335	arahy.Tifrunner.gnm2.ann1.SLVF1G	Arachis_hypogaea_newGene_9193	Arachis_hypogaea_newGene_14521	Arachis_hypogaea_newGene_14846
arahy.Tifrunner.gnm2.ann1.8Y3CFZ	Arachis_hypogaea_newGene_13986	Arachis_hypogaea_newGene_1345	Arachis_hypogaea_newGene_14524	arahy.Tifrunner.gnm2.ann1.78LN1U
Arachis_hypogaea_newGene_12689	arahy.Tifrunner.gnm2.ann1.6KSX8P	arahy.Tifrunner.gnm2.ann1.K91ZD2	Arachis_hypogaea_newGene_14526	Arachis_hypogaea_newGene_629
arahy.Tifrunner.gnm2.ann1.FX71XI	arahy.Tifrunner.gnm2.ann1.WJC6IK	arahy.Tifrunner.gnm2.ann1.YL0T2D	Arachis_hypogaea_newGene_14530	arahy.Tifrunner.gnm2.ann1.VEFL47
arahy.Tifrunner.gnm2.ann1.M4XJR8	arahy.Tifrunner.gnm2.ann1.BYL898	arahy.Tifrunner.gnm2.ann1.12N6X7	Arachis_hypogaea_newGene_14534	arahy.Tifrunner.gnm2.ann1.BD9PAW
arahy.Tifrunner.gnm2.ann1.VVP2QU	arahy.Tifrunner.gnm2.ann1.N1YYK3	arahy.Tifrunner.gnm2.ann1.AL94LI	Arachis_hypogaea_newGene_14539	arahy.Tifrunner.gnm2.ann1.B6D6GK
arahy.Tifrunner.gnm2.ann1.4T5RFS	arahy.Tifrunner.gnm2.ann1.CT5VFU	arahy.Tifrunner.gnm2.ann1.R1HH90	Arachis_hypogaea_newGene_14540	Arachis_hypogaea_newGene_14039
arahy.Tifrunner.gnm2.ann1.STW1HB	arahy.Tifrunner.gnm2.ann1.387ULC	arahy.Tifrunner.gnm2.ann1.MB81X2	Arachis_hypogaea_newGene_14541	arahy.Tifrunner.gnm2.ann1.UCH6AW
arahy.Tifrunner.gnm2.ann1.49DERF	arahy.Tifrunner.gnm2.ann1.QV6DWR	arahy.Tifrunner.gnm2.ann1.ZDDP39	Arachis_hypogaea_newGene_14544	arahy.Tifrunner.gnm2.ann1.ISB7YF
arahy.Tifrunner.gnm2.ann1.TTJ70M	arahy.Tifrunner.gnm2.ann1.UA1VTY	Arachis_hypogaea_newGene_13139	Arachis_hypogaea_newGene_14557	Arachis_hypogaea_newGene_13340
arahy.Tifrunner.gnm2.ann1.YU5GZ6	Arachis_hypogaea_newGene_310	arahy.Tifrunner.gnm2.ann1.Y4DZHH	Arachis_hypogaea_newGene_14559	Arachis_hypogaea_newGene_2273
arahy.Tifrunner.gnm2.ann1.DMI4PH	arahy.Tifrunner.gnm2.ann1.Q4MAQ8	arahy.Tifrunner.gnm2.ann1.QMVE3T	Arachis_hypogaea_newGene_14560	arahy.Tifrunner.gnm2.ann1.V8X9PU
arahy.Tifrunner.gnm2.ann1.6WXN94	arahy.Tifrunner.gnm2.ann1.EVY9MP	arahy.Tifrunner.gnm2.ann1.ZLL73C	Arachis_hypogaea_newGene_14594	Arachis_hypogaea_newGene_13840
arahy.Tifrunner.gnm2.ann1.V7ULXX	arahy.Tifrunner.gnm2.ann1.I3QT17	arahy.Tifrunner.gnm2.ann1.X7139Q	Arachis_hypogaea_newGene_14606	arahy.Tifrunner.gnm2.ann1.SY7QJV
arahy.Tifrunner.gnm2.ann1.31QCP5	arahy.Tifrunner.gnm2.ann1.0U8PS9	arahy.Tifrunner.gnm2.ann1.X1AWTF	Arachis_hypogaea_newGene_14625	arahy.Tifrunner.gnm2.ann1.DQPG8P
arahy.Tifrunner.gnm2.ann1.MWT26D	arahy.Tifrunner.gnm2.ann1.H2P1IF	arahy.Tifrunner.gnm2.ann1.GR8GZB	Arachis_hypogaea_newGene_14664	arahy.Tifrunner.gnm2.ann1.J5699Y
arahy.Tifrunner.gnm2.ann1.N2E3I0	arahy.Tifrunner.gnm2.ann1.W7YV9U	Arachis_hypogaea_newGene_2614	Arachis_hypogaea_newGene_14681	arahy.Tifrunner.gnm2.ann1.3VET3K
arahy.Tifrunner.gnm2.ann1.RXPY9R	arahy.Tifrunner.gnm2.ann1.NN64K4	Arachis_hypogaea_newGene_22672	Arachis_hypogaea_newGene_14689	arahy.Tifrunner.gnm2.ann1.IJP56S
arahy.Tifrunner.gnm2.ann1.MWX564	arahy.Tifrunner.gnm2.ann1.26781N	arahy.Tifrunner.gnm2.ann1.7WV7S8	Arachis_hypogaea_newGene_14690	Arachis_hypogaea_newGene_5393
arahy.Tifrunner.gnm2.ann1.A33MJY	arahy.Tifrunner.gnm2.ann1.A5KHVE	arahy.Tifrunner.gnm2.ann1.M5AJQH	Arachis_hypogaea_newGene_14698	Arachis_hypogaea_newGene_1251
arahy.Tifrunner.gnm2.ann1.1SUT9Q	arahy.Tifrunner.gnm2.ann1.40LNQG	Arachis_hypogaea_newGene_4566	Arachis_hypogaea_newGene_147	arahy.Tifrunner.gnm2.ann1.VSSD7V
arahy.Tifrunner.gnm2.ann1.67NNK3	arahy.Tifrunner.gnm2.ann1.3STG0N	arahy.Tifrunner.gnm2.ann1.GUVP28	Arachis_hypogaea_newGene_14704	arahy.Tifrunner.gnm2.ann1.322B5E
arahy.Tifrunner.gnm2.ann1.M1P82G	arahy.Tifrunner.gnm2.ann1.BXRJ0F	arahy.Tifrunner.gnm2.ann1.Y4PUSS	Arachis_hypogaea_newGene_14706	Arachis_hypogaea_newGene_6153
arahy.Tifrunner.gnm2.ann1.TXC3C1	arahy.Tifrunner.gnm2.ann1.GMZ6HP	arahy.Tifrunner.gnm2.ann1.9K82HI	Arachis_hypogaea_newGene_14723	arahy.Tifrunner.gnm2.ann1.HFKS8W
arahy.Tifrunner.gnm2.ann1.KBQ6U1	Arachis_hypogaea_newGene_1091	Arachis_hypogaea_newGene_4613	Arachis_hypogaea_newGene_14724	Arachis_hypogaea_newGene_12556
arahy.Tifrunner.gnm2.ann1.SR30KW	Arachis_hypogaea_newGene_17017	Arachis_hypogaea_newGene_21658	Arachis_hypogaea_newGene_14741	Arachis_hypogaea_newGene_14208
arahy.Tifrunner.gnm2.ann1.5FW7UK	arahy.Tifrunner.gnm2.ann1.3E45N9	Arachis_hypogaea_newGene_21653	Arachis_hypogaea_newGene_14744	arahy.Tifrunner.gnm2.ann1.6PZ1IJ
arahy.Tifrunner.gnm2.ann1.U7GT3J	arahy.Tifrunner.gnm2.ann1.UN5GN2	arahy.Tifrunner.gnm2.ann1.H39FBL	Arachis_hypogaea_newGene_1477	Arachis_hypogaea_newGene_13257
arahy.Tifrunner.gnm2.ann1.TNK1GG	arahy.Tifrunner.gnm2.ann1.H5GQMT	arahy.Tifrunner.gnm2.ann1.23ZYRY	Arachis_hypogaea_newGene_14784	Arachis_hypogaea_newGene_13253
arahy.Tifrunner.gnm2.ann1.QEFX0Z	arahy.Tifrunner.gnm2.ann1.BZ57JC	arahy.Tifrunner.gnm2.ann1.SZPL62	Arachis_hypogaea_newGene_14795	arahy.Tifrunner.gnm2.ann1.PLL5KT
arahy.Tifrunner.gnm2.ann1.TJ5BAV	arahy.Tifrunner.gnm2.ann1.HK1F5C	arahy.Tifrunner.gnm2.ann1.ZMX3MK	Arachis_hypogaea_newGene_14797	Arachis_hypogaea_newGene_17571
arahy.Tifrunner.gnm2.ann1.462RQZ	Arachis_hypogaea_newGene_6046	arahy.Tifrunner.gnm2.ann1.2UCE3W	Arachis_hypogaea_newGene_14800	arahy.Tifrunner.gnm2.ann1.LK7ZFW
arahy.Tifrunner.gnm2.ann1.71PCZ9	Arachis_hypogaea_newGene_15560	arahy.Tifrunner.gnm2.ann1.Z5IE03	Arachis_hypogaea_newGene_14805	arahy.Tifrunner.gnm2.ann1.DK2LRN
arahy.Tifrunner.gnm2.ann1.P34XNR	arahy.Tifrunner.gnm2.ann1.6835ZM	arahy.Tifrunner.gnm2.ann1.C1H5ND	Arachis_hypogaea_newGene_14808	arahy.Tifrunner.gnm2.ann1.KKSD5Z
arahy.Tifrunner.gnm2.ann1.K1U5S9	arahy.Tifrunner.gnm2.ann1.XGFC55	arahy.Tifrunner.gnm2.ann1.DX2UEH	Arachis_hypogaea_newGene_14814	arahy.Tifrunner.gnm2.ann1.CE4L5A
Arachis_hypogaea_newGene_19656	arahy.Tifrunner.gnm2.ann1.ZZ4X7A	Arachis_hypogaea_newGene_18115	Arachis_hypogaea_newGene_1482	arahy.Tifrunner.gnm2.ann1.SB0HK4
arahy.Tifrunner.gnm2.ann1.V3MY1S	arahy.Tifrunner.gnm2.ann1.QLL4PD	Arachis_hypogaea_newGene_10344	Arachis_hypogaea_newGene_14837	Arachis_hypogaea_newGene_470
arahy.Tifrunner.gnm2.ann1.L27P26	arahy.Tifrunner.gnm2.ann1.F1TUFL	Arachis_hypogaea_newGene_10342	Arachis_hypogaea_newGene_14841	arahy.Tifrunner.gnm2.ann1.ZG9BLK
arahy.Tifrunner.gnm2.ann1.ZUU225	arahy.Tifrunner.gnm2.ann1.8U0PAQ	arahy.Tifrunner.gnm2.ann1.4G5N71	Arachis_hypogaea_newGene_14846	arahy.Tifrunner.gnm2.ann1.2UA6GC
arahy.Tifrunner.gnm2.ann1.W19Z82	arahy.Tifrunner.gnm2.ann1.M6S7AL	arahy.Tifrunner.gnm2.ann1.ULF2Q7	Arachis_hypogaea_newGene_14852	Arachis_hypogaea_newGene_1867
arahy.Tifrunner.gnm2.ann1.QG1Z6M	arahy.Tifrunner.gnm2.ann1.7K9KSG	arahy.Tifrunner.gnm2.ann1.FHBJ1H	Arachis_hypogaea_newGene_14854	Arachis_hypogaea_newGene_7983
arahy.Tifrunner.gnm2.ann1.49QGSQ	Arachis_hypogaea_newGene_20216	Arachis_hypogaea_newGene_12872	Arachis_hypogaea_newGene_14864	arahy.Tifrunner.gnm2.ann1.4R5RT5
arahy.Tifrunner.gnm2.ann1.RIV6ZB	arahy.Tifrunner.gnm2.ann1.RIPR8S	Arachis_hypogaea_newGene_12875	Arachis_hypogaea_newGene_14873	Arachis_hypogaea_newGene_14362
arahy.Tifrunner.gnm2.ann1.DIZ6KI	arahy.Tifrunner.gnm2.ann1.4NII6D	arahy.Tifrunner.gnm2.ann1.RAJ8MZ	Arachis_hypogaea_newGene_14874	arahy.Tifrunner.gnm2.ann1.H0VTBF
arahy.Tifrunner.gnm2.ann1.ZMIE54	arahy.Tifrunner.gnm2.ann1.HWT14V	arahy.Tifrunner.gnm2.ann1.TXC2DL	Arachis_hypogaea_newGene_14879	Arachis_hypogaea_newGene_2001
arahy.Tifrunner.gnm2.ann1.DQYB4L	arahy.Tifrunner.gnm2.ann1.2I1UXC	arahy.Tifrunner.gnm2.ann1.AIRX6Z	Arachis_hypogaea_newGene_14900	arahy.Tifrunner.gnm2.ann1.K3MAB1
arahy.Tifrunner.gnm2.ann1.5H7P5J	arahy.Tifrunner.gnm2.ann1.N4CHUD	arahy.Tifrunner.gnm2.ann1.TTC9TX	Arachis_hypogaea_newGene_14901	arahy.Tifrunner.gnm2.ann1.5H5XYM
arahy.Tifrunner.gnm2.ann1.PEH6CG	arahy.Tifrunner.gnm2.ann1.P3SWUI	arahy.Tifrunner.gnm2.ann1.HY94UM	Arachis_hypogaea_newGene_14909	arahy.Tifrunner.gnm2.ann1.QHYE08
arahy.Tifrunner.gnm2.ann1.0T42SY	arahy.Tifrunner.gnm2.ann1.X8VGS7	arahy.Tifrunner.gnm2.ann1.NFUI4Q	Arachis_hypogaea_newGene_14915	Arachis_hypogaea_newGene_13166
arahy.Tifrunner.gnm2.ann1.5KSK1I	Arachis_hypogaea_newGene_20675	arahy.Tifrunner.gnm2.ann1.ZY3Q1N	Arachis_hypogaea_newGene_14924	arahy.Tifrunner.gnm2.ann1.SB181I
arahy.Tifrunner.gnm2.ann1.5HY3IZ	Arachis_hypogaea_newGene_15113	arahy.Tifrunner.gnm2.ann1.P6ISWJ	Arachis_hypogaea_newGene_14925	arahy.Tifrunner.gnm2.ann1.V78EF7
arahy.Tifrunner.gnm2.ann1.0C8NZA	Arachis_hypogaea_newGene_15114	arahy.Tifrunner.gnm2.ann1.RIS94W	Arachis_hypogaea_newGene_14939	arahy.Tifrunner.gnm2.ann1.82P426
arahy.Tifrunner.gnm2.ann1.22AMRS	arahy.Tifrunner.gnm2.ann1.A6MJL2	arahy.Tifrunner.gnm2.ann1.CPQB8S	Arachis_hypogaea_newGene_1494	arahy.Tifrunner.gnm2.ann1.A1GEBB
arahy.Tifrunner.gnm2.ann1.BX8W5K	arahy.Tifrunner.gnm2.ann1.GJKP1U	arahy.Tifrunner.gnm2.ann1.C9GWT5	Arachis_hypogaea_newGene_14941	arahy.Tifrunner.gnm2.ann1.Z1VD15
arahy.Tifrunner.gnm2.ann1.Q9AIC8	arahy.Tifrunner.gnm2.ann1.ZQ7RI8	arahy.Tifrunner.gnm2.ann1.0PHB1J	Arachis_hypogaea_newGene_1496	arahy.Tifrunner.gnm2.ann1.V9H137
arahy.Tifrunner.gnm2.ann1.VEYK2F	arahy.Tifrunner.gnm2.ann1.PLH1MA	arahy.Tifrunner.gnm2.ann1.MG2JR8	Arachis_hypogaea_newGene_14967	arahy.Tifrunner.gnm2.ann1.QW86C3
arahy.Tifrunner.gnm2.ann1.ZP3NZP	arahy.Tifrunner.gnm2.ann1.AX4MZY	arahy.Tifrunner.gnm2.ann1.H59SPA	Arachis_hypogaea_newGene_14976	arahy.Tifrunner.gnm2.ann1.8MH36V
arahy.Tifrunner.gnm2.ann1.F8AZNS	arahy.Tifrunner.gnm2.ann1.7D414J	arahy.Tifrunner.gnm2.ann1.0M60B9	Arachis_hypogaea_newGene_150	arahy.Tifrunner.gnm2.ann1.RSDU29
arahy.Tifrunner.gnm2.ann1.ISYP38	Arachis_hypogaea_newGene_18732	arahy.Tifrunner.gnm2.ann1.FLPC2Q	Arachis_hypogaea_newGene_15011	arahy.Tifrunner.gnm2.ann1.M8JYJC
arahy.Tifrunner.gnm2.ann1.22D8Q4	arahy.Tifrunner.gnm2.ann1.DA1J6X	arahy.Tifrunner.gnm2.ann1.KRYL0S	Arachis_hypogaea_newGene_1502	arahy.Tifrunner.gnm2.ann1.MR90IT
arahy.Tifrunner.gnm2.ann1.BK27YN	arahy.Tifrunner.gnm2.ann1.GZ7CAY	Arachis_hypogaea_newGene_16403	Arachis_hypogaea_newGene_15035	arahy.Tifrunner.gnm2.ann1.TBV1EQ
arahy.Tifrunner.gnm2.ann1.84PEGK	arahy.Tifrunner.gnm2.ann1.D4GRD9	arahy.Tifrunner.gnm2.ann1.1MG8UL	Arachis_hypogaea_newGene_15037	arahy.Tifrunner.gnm2.ann1.35SLR1
arahy.Tifrunner.gnm2.ann1.M6V3QK	arahy.Tifrunner.gnm2.ann1.RS5FH0	arahy.Tifrunner.gnm2.ann1.RKN80Q	Arachis_hypogaea_newGene_15050	arahy.Tifrunner.gnm2.ann1.6X8TD8
Arachis_hypogaea_newGene_22932	Arachis_hypogaea_newGene_14390	arahy.Tifrunner.gnm2.ann1.U3C25F	Arachis_hypogaea_newGene_15055	arahy.Tifrunner.gnm2.ann1.G1G8LF
arahy.Tifrunner.gnm2.ann1.XC7CJW	Arachis_hypogaea_newGene_14392	arahy.Tifrunner.gnm2.ann1.9GB5B2	Arachis_hypogaea_newGene_15057	arahy.Tifrunner.gnm2.ann1.08IJVF
arahy.Tifrunner.gnm2.ann1.HC27T5	Arachis_hypogaea_newGene_5259	arahy.Tifrunner.gnm2.ann1.27BWBV	Arachis_hypogaea_newGene_15063	arahy.Tifrunner.gnm2.ann1.IT1CWJ
Arachis_hypogaea_newGene_4171	arahy.Tifrunner.gnm2.ann1.RSA1RP	arahy.Tifrunner.gnm2.ann1.76C20C	Arachis_hypogaea_newGene_15066	arahy.Tifrunner.gnm2.ann1.46YZYG
arahy.Tifrunner.gnm2.ann1.F7D8SE	arahy.Tifrunner.gnm2.ann1.SG0NHV	Arachis_hypogaea_newGene_10474	Arachis_hypogaea_newGene_15069	arahy.Tifrunner.gnm2.ann1.VI6I29
arahy.Tifrunner.gnm2.ann1.STWC1J	arahy.Tifrunner.gnm2.ann1.L95KH7	arahy.Tifrunner.gnm2.ann1.79QTPE	Arachis_hypogaea_newGene_15075	Arachis_hypogaea_newGene_4827
arahy.Tifrunner.gnm2.ann1.U8895U	arahy.Tifrunner.gnm2.ann1.IR4EKV	arahy.Tifrunner.gnm2.ann1.H48ZYL	Arachis_hypogaea_newGene_15084	Arachis_hypogaea_newGene_4820
arahy.Tifrunner.gnm2.ann1.LKDD8T	arahy.Tifrunner.gnm2.ann1.6R4MXJ	arahy.Tifrunner.gnm2.ann1.798CQ8	Arachis_hypogaea_newGene_15102	arahy.Tifrunner.gnm2.ann1.V4JZWV
arahy.Tifrunner.gnm2.ann1.4U30AK	arahy.Tifrunner.gnm2.ann1.RI1BYW	arahy.Tifrunner.gnm2.ann1.NDRC00	Arachis_hypogaea_newGene_15113	arahy.Tifrunner.gnm2.ann1.R6C5BS
arahy.Tifrunner.gnm2.ann1.WKJE7A	Arachis_hypogaea_newGene_2318	arahy.Tifrunner.gnm2.ann1.7H81I7	Arachis_hypogaea_newGene_15114	arahy.Tifrunner.gnm2.ann1.NR0HVE
arahy.Tifrunner.gnm2.ann1.XTWJ7M	arahy.Tifrunner.gnm2.ann1.5QB4T4	arahy.Tifrunner.gnm2.ann1.H7MRPA	Arachis_hypogaea_newGene_15115	arahy.Tifrunner.gnm2.ann1.6RPF32
arahy.Tifrunner.gnm2.ann1.VZ1TQJ	arahy.Tifrunner.gnm2.ann1.2YJ9FQ	arahy.Tifrunner.gnm2.ann1.CHV0QA	Arachis_hypogaea_newGene_15129	Arachis_hypogaea_newGene_9601
Arachis_hypogaea_newGene_18678	arahy.Tifrunner.gnm2.ann1.BZE4S9	arahy.Tifrunner.gnm2.ann1.XJH13Y	Arachis_hypogaea_newGene_15180	arahy.Tifrunner.gnm2.ann1.14BHD7
arahy.Tifrunner.gnm2.ann1.GBAH2S	arahy.Tifrunner.gnm2.ann1.6TI0EB	arahy.Tifrunner.gnm2.ann1.3D2TC1	Arachis_hypogaea_newGene_15192	arahy.Tifrunner.gnm2.ann1.CSZ51X
arahy.Tifrunner.gnm2.ann1.PLJ68Y	arahy.Tifrunner.gnm2.ann1.E5L63Q	arahy.Tifrunner.gnm2.ann1.B66PX0	Arachis_hypogaea_newGene_15210	arahy.Tifrunner.gnm2.ann1.GM4DBD
arahy.Tifrunner.gnm2.ann1.L85FTG	arahy.Tifrunner.gnm2.ann1.2KJI71	arahy.Tifrunner.gnm2.ann1.5CFI8R	Arachis_hypogaea_newGene_15233	arahy.Tifrunner.gnm2.ann1.YSQ5WX
arahy.Tifrunner.gnm2.ann1.06ZF6Z	arahy.Tifrunner.gnm2.ann1.A6EHAN	arahy.Tifrunner.gnm2.ann1.A94T56	Arachis_hypogaea_newGene_15237	arahy.Tifrunner.gnm2.ann1.69RQXC
arahy.Tifrunner.gnm2.ann1.9R49YU	arahy.Tifrunner.gnm2.ann1.TTS68P	arahy.Tifrunner.gnm2.ann1.RY5XZD	Arachis_hypogaea_newGene_15254	arahy.Tifrunner.gnm2.ann1.QRW6GR
arahy.Tifrunner.gnm2.ann1.JHE8BQ	arahy.Tifrunner.gnm2.ann1.JK8JKR	arahy.Tifrunner.gnm2.ann1.CD7VPI	Arachis_hypogaea_newGene_1526	arahy.Tifrunner.gnm2.ann1.QRUK19
arahy.Tifrunner.gnm2.ann1.76IQRR	arahy.Tifrunner.gnm2.ann1.D4F11K	arahy.Tifrunner.gnm2.ann1.G80ETX	Arachis_hypogaea_newGene_15261	arahy.Tifrunner.gnm2.ann1.V729I7
arahy.Tifrunner.gnm2.ann1.CHB2FZ	Arachis_hypogaea_newGene_16374	arahy.Tifrunner.gnm2.ann1.L5Q3AX	Arachis_hypogaea_newGene_15268	arahy.Tifrunner.gnm2.ann1.FPKE8Z
Arachis_hypogaea_newGene_1452	arahy.Tifrunner.gnm2.ann1.12D61J	arahy.Tifrunner.gnm2.ann1.598UNF	Arachis_hypogaea_newGene_1527	arahy.Tifrunner.gnm2.ann1.Z0ALQ1
arahy.Tifrunner.gnm2.ann1.VA8KAZ	arahy.Tifrunner.gnm2.ann1.RA3MKB	arahy.Tifrunner.gnm2.ann1.GAUN3U	Arachis_hypogaea_newGene_15272	Arachis_hypogaea_newGene_11639
arahy.Tifrunner.gnm2.ann1.MFP8ME	arahy.Tifrunner.gnm2.ann1.I5UB9Z	arahy.Tifrunner.gnm2.ann1.JWR0C3	Arachis_hypogaea_newGene_15275	arahy.Tifrunner.gnm2.ann1.UY7VYK
arahy.Tifrunner.gnm2.ann1.QTAT36	arahy.Tifrunner.gnm2.ann1.IK6XD2	arahy.Tifrunner.gnm2.ann1.RL39CN	Arachis_hypogaea_newGene_15276	arahy.Tifrunner.gnm2.ann1.J5GQ65
arahy.Tifrunner.gnm2.ann1.Q9CK1R	arahy.Tifrunner.gnm2.ann1.5W5H9I	arahy.Tifrunner.gnm2.ann1.ECM0DA	Arachis_hypogaea_newGene_15277	arahy.Tifrunner.gnm2.ann1.D3DSYK
arahy.Tifrunner.gnm2.ann1.Q96MZI	arahy.Tifrunner.gnm2.ann1.AE7BGD	arahy.Tifrunner.gnm2.ann1.94G738	Arachis_hypogaea_newGene_1528	arahy.Tifrunner.gnm2.ann1.Y1VXK6
arahy.Tifrunner.gnm2.ann1.XEX8KQ	arahy.Tifrunner.gnm2.ann1.J0D1JF	arahy.Tifrunner.gnm2.ann1.5913QL	Arachis_hypogaea_newGene_15285	Arachis_hypogaea_newGene_390
arahy.Tifrunner.gnm2.ann1.3D5TH6	arahy.Tifrunner.gnm2.ann1.D040QL	arahy.Tifrunner.gnm2.ann1.J40HAA	Arachis_hypogaea_newGene_15286	arahy.Tifrunner.gnm2.ann1.82PDD7
Arachis_hypogaea_newGene_2100	arahy.Tifrunner.gnm2.ann1.3L5R91	arahy.Tifrunner.gnm2.ann1.66YX65	Arachis_hypogaea_newGene_15302	arahy.Tifrunner.gnm2.ann1.946VJC
arahy.Tifrunner.gnm2.ann1.965PKQ	arahy.Tifrunner.gnm2.ann1.LMQR93	arahy.Tifrunner.gnm2.ann1.903SAW	Arachis_hypogaea_newGene_15308	Arachis_hypogaea_newGene_14915
arahy.Tifrunner.gnm2.ann1.YW2RJ0	arahy.Tifrunner.gnm2.ann1.WTTZ34	arahy.Tifrunner.gnm2.ann1.B4GIY0	Arachis_hypogaea_newGene_15323	arahy.Tifrunner.gnm2.ann1.G7WV5I
arahy.Tifrunner.gnm2.ann1.V18GKH	arahy.Tifrunner.gnm2.ann1.EKA7CT	arahy.Tifrunner.gnm2.ann1.V1P8P6	Arachis_hypogaea_newGene_15332	arahy.Tifrunner.gnm2.ann1.5M2FQR
arahy.Tifrunner.gnm2.ann1.ZF9WTQ	arahy.Tifrunner.gnm2.ann1.KH1BCW	arahy.Tifrunner.gnm2.ann1.UF0TAZ	Arachis_hypogaea_newGene_15342	arahy.Tifrunner.gnm2.ann1.G01LXB
arahy.Tifrunner.gnm2.ann1.SXH817	arahy.Tifrunner.gnm2.ann1.RZH4F1	arahy.Tifrunner.gnm2.ann1.FN4EG0	Arachis_hypogaea_newGene_15347	arahy.Tifrunner.gnm2.ann1.BCU2N4
arahy.Tifrunner.gnm2.ann1.VW4Y5A	arahy.Tifrunner.gnm2.ann1.YG2QQU	arahy.Tifrunner.gnm2.ann1.7F6LIV	Arachis_hypogaea_newGene_15350	arahy.Tifrunner.gnm2.ann1.SZ745P
Arachis_hypogaea_newGene_3768	arahy.Tifrunner.gnm2.ann1.WE07RT	arahy.Tifrunner.gnm2.ann1.9N5SH8	Arachis_hypogaea_newGene_15354	arahy.Tifrunner.gnm2.ann1.FCRD5F
arahy.Tifrunner.gnm2.ann1.YSN9W3	arahy.Tifrunner.gnm2.ann1.C6MU4Z	arahy.Tifrunner.gnm2.ann1.NLIW19	Arachis_hypogaea_newGene_1536	arahy.Tifrunner.gnm2.ann1.4B5N4V
arahy.Tifrunner.gnm2.ann1.KB05HR	arahy.Tifrunner.gnm2.ann1.65I9D4	arahy.Tifrunner.gnm2.ann1.7SV8ZX	Arachis_hypogaea_newGene_15364	arahy.Tifrunner.gnm2.ann1.KJS3LB
Arachis_hypogaea_newGene_10187	arahy.Tifrunner.gnm2.ann1.Z4GWNL	arahy.Tifrunner.gnm2.ann1.4ZKX3L	Arachis_hypogaea_newGene_15378	arahy.Tifrunner.gnm2.ann1.CF3I4Q
arahy.Tifrunner.gnm2.ann1.2QVW8D	arahy.Tifrunner.gnm2.ann1.7K8RK5	arahy.Tifrunner.gnm2.ann1.Y1V5M8	Arachis_hypogaea_newGene_15389	arahy.Tifrunner.gnm2.ann1.8F7VI8
arahy.Tifrunner.gnm2.ann1.M6UBQE	arahy.Tifrunner.gnm2.ann1.T21GIU	arahy.Tifrunner.gnm2.ann1.XD8Z03	Arachis_hypogaea_newGene_15390	arahy.Tifrunner.gnm2.ann1.5157VP
arahy.Tifrunner.gnm2.ann1.SLVF1G	Arachis_hypogaea_newGene_8217	arahy.Tifrunner.gnm2.ann1.AE4U2C	Arachis_hypogaea_newGene_154	Arachis_hypogaea_newGene_13710
Arachis_hypogaea_newGene_13986	arahy.Tifrunner.gnm2.ann1.GX19PR	Arachis_hypogaea_newGene_8125	Arachis_hypogaea_newGene_15402	arahy.Tifrunner.gnm2.ann1.2QB43J
arahy.Tifrunner.gnm2.ann1.GH32MD	arahy.Tifrunner.gnm2.ann1.U64MAA	Arachis_hypogaea_newGene_6949	Arachis_hypogaea_newGene_15404	arahy.Tifrunner.gnm2.ann1.E19FPK
arahy.Tifrunner.gnm2.ann1.I4Y26E	arahy.Tifrunner.gnm2.ann1.2H21PS	Arachis_hypogaea_newGene_9303	Arachis_hypogaea_newGene_15405	arahy.Tifrunner.gnm2.ann1.WA3QT0
arahy.Tifrunner.gnm2.ann1.WJC6IK	arahy.Tifrunner.gnm2.ann1.02XPQ8	arahy.Tifrunner.gnm2.ann1.88XX4I	Arachis_hypogaea_newGene_15410	arahy.Tifrunner.gnm2.ann1.HZ0MGW
arahy.Tifrunner.gnm2.ann1.DM4FUB	arahy.Tifrunner.gnm2.ann1.USDQ8P	arahy.Tifrunner.gnm2.ann1.04AI4E	Arachis_hypogaea_newGene_15418	arahy.Tifrunner.gnm2.ann1.HV716I
arahy.Tifrunner.gnm2.ann1.C42T2K	arahy.Tifrunner.gnm2.ann1.0GWZ16	arahy.Tifrunner.gnm2.ann1.2XE8WN	Arachis_hypogaea_newGene_15427	arahy.Tifrunner.gnm2.ann1.D2YYPY
Arachis_hypogaea_newGene_18016	arahy.Tifrunner.gnm2.ann1.R4IR89	arahy.Tifrunner.gnm2.ann1.M8BQP4	Arachis_hypogaea_newGene_15432	arahy.Tifrunner.gnm2.ann1.Y4L4RH
arahy.Tifrunner.gnm2.ann1.N1YYK3	arahy.Tifrunner.gnm2.ann1.CSAI9D	arahy.Tifrunner.gnm2.ann1.H2G8AX	Arachis_hypogaea_newGene_15437	arahy.Tifrunner.gnm2.ann1.B3G9N7
arahy.Tifrunner.gnm2.ann1.5R858N	arahy.Tifrunner.gnm2.ann1.K5TUWL	Arachis_hypogaea_newGene_1065	Arachis_hypogaea_newGene_15444	arahy.Tifrunner.gnm2.ann1.7NL1KT
arahy.Tifrunner.gnm2.ann1.387ULC	arahy.Tifrunner.gnm2.ann1.KST8W5	arahy.Tifrunner.gnm2.ann1.QI1X69	Arachis_hypogaea_newGene_15462	arahy.Tifrunner.gnm2.ann1.M920DF
arahy.Tifrunner.gnm2.ann1.M71NXQ	Arachis_hypogaea_newGene_147	arahy.Tifrunner.gnm2.ann1.FIK9JS	Arachis_hypogaea_newGene_15465	arahy.Tifrunner.gnm2.ann1.IV1RYJ
arahy.Tifrunner.gnm2.ann1.UA1VTY	arahy.Tifrunner.gnm2.ann1.LDX8EP	arahy.Tifrunner.gnm2.ann1.PZXV1H	Arachis_hypogaea_newGene_15467	arahy.Tifrunner.gnm2.ann1.L7YTM2
arahy.Tifrunner.gnm2.ann1.Q4MAQ8	arahy.Tifrunner.gnm2.ann1.R7PSBK	arahy.Tifrunner.gnm2.ann1.ZS7YSR	Arachis_hypogaea_newGene_15469	arahy.Tifrunner.gnm2.ann1.LCH2QT
arahy.Tifrunner.gnm2.ann1.I3QT17	arahy.Tifrunner.gnm2.ann1.KS8FPJ	arahy.Tifrunner.gnm2.ann1.3FW66N	Arachis_hypogaea_newGene_15476	arahy.Tifrunner.gnm2.ann1.8AEQ4X
arahy.Tifrunner.gnm2.ann1.ZEA1CF	arahy.Tifrunner.gnm2.ann1.X7EZLC	arahy.Tifrunner.gnm2.ann1.WW888L	Arachis_hypogaea_newGene_15480	arahy.Tifrunner.gnm2.ann1.537LAH
arahy.Tifrunner.gnm2.ann1.240KDJ	arahy.Tifrunner.gnm2.ann1.55B6KH	arahy.Tifrunner.gnm2.ann1.PJC979	Arachis_hypogaea_newGene_15490	arahy.Tifrunner.gnm2.ann1.2J0KXT
arahy.Tifrunner.gnm2.ann1.0U8PS9	arahy.Tifrunner.gnm2.ann1.T6I3L8	Arachis_hypogaea_newGene_21842	Arachis_hypogaea_newGene_15497	arahy.Tifrunner.gnm2.ann1.BL4VV5
arahy.Tifrunner.gnm2.ann1.7FUC5Y	arahy.Tifrunner.gnm2.ann1.9SE03D	arahy.Tifrunner.gnm2.ann1.14W2QC	Arachis_hypogaea_newGene_15499	arahy.Tifrunner.gnm2.ann1.2QV4RS
arahy.Tifrunner.gnm2.ann1.67IN6Q	arahy.Tifrunner.gnm2.ann1.V6MC97	arahy.Tifrunner.gnm2.ann1.UQH6TX	Arachis_hypogaea_newGene_15500	Arachis_hypogaea_newGene_13419
arahy.Tifrunner.gnm2.ann1.YVZ5IL	arahy.Tifrunner.gnm2.ann1.66AXK3	arahy.Tifrunner.gnm2.ann1.WYY2PB	Arachis_hypogaea_newGene_15501	arahy.Tifrunner.gnm2.ann1.ZTTB8N
arahy.Tifrunner.gnm2.ann1.W7YV9U	arahy.Tifrunner.gnm2.ann1.UWD03M	arahy.Tifrunner.gnm2.ann1.RCZ69X	Arachis_hypogaea_newGene_15506	arahy.Tifrunner.gnm2.ann1.YIV37M
arahy.Tifrunner.gnm2.ann1.2T7FQZ	arahy.Tifrunner.gnm2.ann1.J3K1ST	arahy.Tifrunner.gnm2.ann1.MX1YNE	Arachis_hypogaea_newGene_15515	Arachis_hypogaea_newGene_13323
arahy.Tifrunner.gnm2.ann1.26781N	Arachis_hypogaea_newGene_16344	arahy.Tifrunner.gnm2.ann1.WN30HB	Arachis_hypogaea_newGene_15528	arahy.Tifrunner.gnm2.ann1.96EVWK
arahy.Tifrunner.gnm2.ann1.32M24S	arahy.Tifrunner.gnm2.ann1.90DV49	arahy.Tifrunner.gnm2.ann1.T4CH38	Arachis_hypogaea_newGene_15533	arahy.Tifrunner.gnm2.ann1.HEV2WD
arahy.Tifrunner.gnm2.ann1.40LNQG	arahy.Tifrunner.gnm2.ann1.81NUC9	arahy.Tifrunner.gnm2.ann1.R6VBPA	Arachis_hypogaea_newGene_1554	arahy.Tifrunner.gnm2.ann1.HA71N0
arahy.Tifrunner.gnm2.ann1.3STG0N	arahy.Tifrunner.gnm2.ann1.CQ0716	arahy.Tifrunner.gnm2.ann1.R9MXBH	Arachis_hypogaea_newGene_15542	arahy.Tifrunner.gnm2.ann1.KKT884
arahy.Tifrunner.gnm2.ann1.BXRJ0F	arahy.Tifrunner.gnm2.ann1.E4XRML	arahy.Tifrunner.gnm2.ann1.H23FEH	Arachis_hypogaea_newGene_15548	arahy.Tifrunner.gnm2.ann1.DF4U9T
arahy.Tifrunner.gnm2.ann1.VBH53Z	arahy.Tifrunner.gnm2.ann1.WH9G9U	arahy.Tifrunner.gnm2.ann1.MZ4RC1	Arachis_hypogaea_newGene_15555	arahy.Tifrunner.gnm2.ann1.SC9AU6
arahy.Tifrunner.gnm2.ann1.GMZ6HP	arahy.Tifrunner.gnm2.ann1.XNR1AK	arahy.Tifrunner.gnm2.ann1.Z8VU36	Arachis_hypogaea_newGene_15560	arahy.Tifrunner.gnm2.ann1.ELH53L
arahy.Tifrunner.gnm2.ann1.SFQ5XR	arahy.Tifrunner.gnm2.ann1.02F7EH	arahy.Tifrunner.gnm2.ann1.JZ71MD	Arachis_hypogaea_newGene_15566	Arachis_hypogaea_newGene_21472
Arachis_hypogaea_newGene_1091	arahy.Tifrunner.gnm2.ann1.WV7YAP	arahy.Tifrunner.gnm2.ann1.1PW7ZW	Arachis_hypogaea_newGene_1557	Arachis_hypogaea_newGene_19008
arahy.Tifrunner.gnm2.ann1.NHL70K	arahy.Tifrunner.gnm2.ann1.BY45PL	arahy.Tifrunner.gnm2.ann1.L0E6EB	Arachis_hypogaea_newGene_15589	arahy.Tifrunner.gnm2.ann1.SV1BLK
arahy.Tifrunner.gnm2.ann1.3E45N9	arahy.Tifrunner.gnm2.ann1.G5US7K	arahy.Tifrunner.gnm2.ann1.P6YWRU	Arachis_hypogaea_newGene_15618	arahy.Tifrunner.gnm2.ann1.7Y677Z
arahy.Tifrunner.gnm2.ann1.ZF7VMT	arahy.Tifrunner.gnm2.ann1.SQ7DBT	arahy.Tifrunner.gnm2.ann1.5D1JVS	Arachis_hypogaea_newGene_15626	arahy.Tifrunner.gnm2.ann1.GL1K2V
arahy.Tifrunner.gnm2.ann1.6286TX	arahy.Tifrunner.gnm2.ann1.I9WKA5	arahy.Tifrunner.gnm2.ann1.K2AT2P	Arachis_hypogaea_newGene_15628	arahy.Tifrunner.gnm2.ann1.69EVEX
arahy.Tifrunner.gnm2.ann1.H5GQMT	arahy.Tifrunner.gnm2.ann1.T67UVY	arahy.Tifrunner.gnm2.ann1.YD4ABF	Arachis_hypogaea_newGene_15630	arahy.Tifrunner.gnm2.ann1.MH39Z0
arahy.Tifrunner.gnm2.ann1.0CD108	arahy.Tifrunner.gnm2.ann1.CW49P6	Arachis_hypogaea_newGene_20580	Arachis_hypogaea_newGene_15646	arahy.Tifrunner.gnm2.ann1.HQ9GR2
arahy.Tifrunner.gnm2.ann1.KX913X	arahy.Tifrunner.gnm2.ann1.Z3JIE5	arahy.Tifrunner.gnm2.ann1.2WUV3V	Arachis_hypogaea_newGene_15652	arahy.Tifrunner.gnm2.ann1.VKW613
arahy.Tifrunner.gnm2.ann1.2XI8FI	arahy.Tifrunner.gnm2.ann1.37CK0J	arahy.Tifrunner.gnm2.ann1.6M6V4C	Arachis_hypogaea_newGene_15666	arahy.Tifrunner.gnm2.ann1.SE5UPX
Arachis_hypogaea_newGene_6046	arahy.Tifrunner.gnm2.ann1.LKX9XM	arahy.Tifrunner.gnm2.ann1.Y1WZEQ	Arachis_hypogaea_newGene_15673	arahy.Tifrunner.gnm2.ann1.9U6RFS
Arachis_hypogaea_newGene_15560	arahy.Tifrunner.gnm2.ann1.4WKV82	arahy.Tifrunner.gnm2.ann1.DRAR7X	Arachis_hypogaea_newGene_15680	arahy.Tifrunner.gnm2.ann1.6PTW1V
arahy.Tifrunner.gnm2.ann1.M7858J	arahy.Tifrunner.gnm2.ann1.JZED56	arahy.Tifrunner.gnm2.ann1.0N3F9M	Arachis_hypogaea_newGene_15696	arahy.Tifrunner.gnm2.ann1.Y2TIF7
arahy.Tifrunner.gnm2.ann1.T0GY1H	arahy.Tifrunner.gnm2.ann1.B27XR5	Arachis_hypogaea_newGene_15766	Arachis_hypogaea_newGene_1571	arahy.Tifrunner.gnm2.ann1.FRUA2D
arahy.Tifrunner.gnm2.ann1.CWTI60	Arachis_hypogaea_newGene_1967	arahy.Tifrunner.gnm2.ann1.YY5454	Arachis_hypogaea_newGene_15719	arahy.Tifrunner.gnm2.ann1.J1CJLL
arahy.Tifrunner.gnm2.ann1.GDW47Z	arahy.Tifrunner.gnm2.ann1.Z71440	arahy.Tifrunner.gnm2.ann1.62HDK2	Arachis_hypogaea_newGene_15723	arahy.Tifrunner.gnm2.ann1.LC97RS
arahy.Tifrunner.gnm2.ann1.M6S7AL	arahy.Tifrunner.gnm2.ann1.N9IWSS	arahy.Tifrunner.gnm2.ann1.6Y8D8Z	Arachis_hypogaea_newGene_15724	arahy.Tifrunner.gnm2.ann1.71H07L
arahy.Tifrunner.gnm2.ann1.QC9QN3	arahy.Tifrunner.gnm2.ann1.H0A24T	arahy.Tifrunner.gnm2.ann1.28TKL1	Arachis_hypogaea_newGene_15745	arahy.Tifrunner.gnm2.ann1.WJ05J6
Arachis_hypogaea_newGene_20216	Arachis_hypogaea_newGene_11717	arahy.Tifrunner.gnm2.ann1.NL2WBX	Arachis_hypogaea_newGene_15766	arahy.Tifrunner.gnm2.ann1.31DYP6
arahy.Tifrunner.gnm2.ann1.T8CK68	arahy.Tifrunner.gnm2.ann1.1BSW5W	Arachis_hypogaea_newGene_10685	Arachis_hypogaea_newGene_15783	Arachis_hypogaea_newGene_13420
arahy.Tifrunner.gnm2.ann1.RIPR8S	arahy.Tifrunner.gnm2.ann1.4YMK55	Arachis_hypogaea_newGene_10688	Arachis_hypogaea_newGene_15784	arahy.Tifrunner.gnm2.ann1.0G1U1N
arahy.Tifrunner.gnm2.ann1.SNPS34	arahy.Tifrunner.gnm2.ann1.QM1PW2	Arachis_hypogaea_newGene_12931	Arachis_hypogaea_newGene_15808	arahy.Tifrunner.gnm2.ann1.FG8SZ8
arahy.Tifrunner.gnm2.ann1.P3SWUI	arahy.Tifrunner.gnm2.ann1.E0TF04	arahy.Tifrunner.gnm2.ann1.H0JUKR	Arachis_hypogaea_newGene_15835	arahy.Tifrunner.gnm2.ann1.J57UZB
arahy.Tifrunner.gnm2.ann1.Z6S83C	arahy.Tifrunner.gnm2.ann1.6SD2NF	Arachis_hypogaea_newGene_13335	Arachis_hypogaea_newGene_15847	Arachis_hypogaea_newGene_1601
Arachis_hypogaea_newGene_20675	arahy.Tifrunner.gnm2.ann1.C4R67I	arahy.Tifrunner.gnm2.ann1.8Y3CFZ	Arachis_hypogaea_newGene_159	arahy.Tifrunner.gnm2.ann1.Z1CJI9
Arachis_hypogaea_newGene_15115	arahy.Tifrunner.gnm2.ann1.M0PR6E	arahy.Tifrunner.gnm2.ann1.Y9G6RS	Arachis_hypogaea_newGene_15902	arahy.Tifrunner.gnm2.ann1.2M7K4U
arahy.Tifrunner.gnm2.ann1.B2GHU0	arahy.Tifrunner.gnm2.ann1.K33YLS	Arachis_hypogaea_newGene_12689	Arachis_hypogaea_newGene_15915	arahy.Tifrunner.gnm2.ann1.H0FE8D
arahy.Tifrunner.gnm2.ann1.DB762C	arahy.Tifrunner.gnm2.ann1.JH8P8D	arahy.Tifrunner.gnm2.ann1.FX71XI	Arachis_hypogaea_newGene_15965	Arachis_hypogaea_newGene_756
arahy.Tifrunner.gnm2.ann1.ZQ7RI8	arahy.Tifrunner.gnm2.ann1.GAW0T6	arahy.Tifrunner.gnm2.ann1.IJDX12	Arachis_hypogaea_newGene_15970	Arachis_hypogaea_newGene_13197
arahy.Tifrunner.gnm2.ann1.HGFM2G	arahy.Tifrunner.gnm2.ann1.U60PIC	arahy.Tifrunner.gnm2.ann1.4T5RFS	Arachis_hypogaea_newGene_15990	arahy.Tifrunner.gnm2.ann1.AB1CY8
Arachis_hypogaea_newGene_18732	Arachis_hypogaea_newGene_16522	arahy.Tifrunner.gnm2.ann1.49DERF	Arachis_hypogaea_newGene_1601	arahy.Tifrunner.gnm2.ann1.8299R9
arahy.Tifrunner.gnm2.ann1.D4GRD9	arahy.Tifrunner.gnm2.ann1.53T7SD	arahy.Tifrunner.gnm2.ann1.J961PB	Arachis_hypogaea_newGene_16025	arahy.Tifrunner.gnm2.ann1.RYXG2W
arahy.Tifrunner.gnm2.ann1.A194LB	Arachis_hypogaea_newGene_13289	arahy.Tifrunner.gnm2.ann1.0T426R	Arachis_hypogaea_newGene_16026	arahy.Tifrunner.gnm2.ann1.JF0SCD
Arachis_hypogaea_newGene_1554	arahy.Tifrunner.gnm2.ann1.IGB0ZL	arahy.Tifrunner.gnm2.ann1.G39TQA	Arachis_hypogaea_newGene_16027	arahy.Tifrunner.gnm2.ann1.ZYPR1Z
Arachis_hypogaea_newGene_1557	arahy.Tifrunner.gnm2.ann1.H559FZ	arahy.Tifrunner.gnm2.ann1.Q3GMD8	Arachis_hypogaea_newGene_1604	arahy.Tifrunner.gnm2.ann1.LXAL56
Arachis_hypogaea_newGene_14392	arahy.Tifrunner.gnm2.ann1.01AYHN	arahy.Tifrunner.gnm2.ann1.31QCP5	Arachis_hypogaea_newGene_16084	Arachis_hypogaea_newGene_14343
arahy.Tifrunner.gnm2.ann1.R0DF1M	arahy.Tifrunner.gnm2.ann1.F0M84G	arahy.Tifrunner.gnm2.ann1.MWT26D	Arachis_hypogaea_newGene_16095	arahy.Tifrunner.gnm2.ann1.EQP4AY
arahy.Tifrunner.gnm2.ann1.768P1R	arahy.Tifrunner.gnm2.ann1.TQQ6DV	arahy.Tifrunner.gnm2.ann1.N2E3I0	Arachis_hypogaea_newGene_16100	arahy.Tifrunner.gnm2.ann1.KDN3A4
arahy.Tifrunner.gnm2.ann1.RSA1RP	arahy.Tifrunner.gnm2.ann1.FH4MAJ	arahy.Tifrunner.gnm2.ann1.RXPY9R	Arachis_hypogaea_newGene_16119	arahy.Tifrunner.gnm2.ann1.5UBU5Q
arahy.Tifrunner.gnm2.ann1.BQ28WB	arahy.Tifrunner.gnm2.ann1.Q7RFLC	arahy.Tifrunner.gnm2.ann1.MWX564	Arachis_hypogaea_newGene_16135	arahy.Tifrunner.gnm2.ann1.180UYH
arahy.Tifrunner.gnm2.ann1.L95KH7	arahy.Tifrunner.gnm2.ann1.BJI0RA	arahy.Tifrunner.gnm2.ann1.A33MJY	Arachis_hypogaea_newGene_16153	Arachis_hypogaea_newGene_19980
arahy.Tifrunner.gnm2.ann1.EJT0HD	arahy.Tifrunner.gnm2.ann1.8S7SHD	arahy.Tifrunner.gnm2.ann1.1SUT9Q	Arachis_hypogaea_newGene_16165	arahy.Tifrunner.gnm2.ann1.ERJ0Z2
arahy.Tifrunner.gnm2.ann1.6CA9FV	arahy.Tifrunner.gnm2.ann1.AZQV6X	arahy.Tifrunner.gnm2.ann1.27FEJD	Arachis_hypogaea_newGene_16186	arahy.Tifrunner.gnm2.ann1.PD6YD2
arahy.Tifrunner.gnm2.ann1.JG8SFN	Arachis_hypogaea_newGene_13445	arahy.Tifrunner.gnm2.ann1.SCHH8V	Arachis_hypogaea_newGene_16209	arahy.Tifrunner.gnm2.ann1.0Y1PWL
arahy.Tifrunner.gnm2.ann1.K2WU28	arahy.Tifrunner.gnm2.ann1.CN9KST	arahy.Tifrunner.gnm2.ann1.TXC3C1	Arachis_hypogaea_newGene_16217	Arachis_hypogaea_newGene_20011
arahy.Tifrunner.gnm2.ann1.RI1BYW	Arachis_hypogaea_newGene_13442	arahy.Tifrunner.gnm2.ann1.67CBH9	Arachis_hypogaea_newGene_16219	arahy.Tifrunner.gnm2.ann1.51KF0F
Arachis_hypogaea_newGene_2318	arahy.Tifrunner.gnm2.ann1.I5R2ME	arahy.Tifrunner.gnm2.ann1.KBQ6U1	Arachis_hypogaea_newGene_16233	arahy.Tifrunner.gnm2.ann1.MT8Q6Z
arahy.Tifrunner.gnm2.ann1.5QB4T4	arahy.Tifrunner.gnm2.ann1.FYI4AT	arahy.Tifrunner.gnm2.ann1.ZDU287	Arachis_hypogaea_newGene_1625	arahy.Tifrunner.gnm2.ann1.TMS86M
arahy.Tifrunner.gnm2.ann1.2YJ9FQ	arahy.Tifrunner.gnm2.ann1.8FS0CZ	arahy.Tifrunner.gnm2.ann1.5FW7UK	Arachis_hypogaea_newGene_16251	arahy.Tifrunner.gnm2.ann1.8UN484
arahy.Tifrunner.gnm2.ann1.BZE4S9	arahy.Tifrunner.gnm2.ann1.40BCK9	arahy.Tifrunner.gnm2.ann1.U7GT3J	Arachis_hypogaea_newGene_1626	arahy.Tifrunner.gnm2.ann1.126HVE
arahy.Tifrunner.gnm2.ann1.M35DT6	arahy.Tifrunner.gnm2.ann1.PMWZ0B	arahy.Tifrunner.gnm2.ann1.X6BQPF	Arachis_hypogaea_newGene_16264	arahy.Tifrunner.gnm2.ann1.P3THXV
arahy.Tifrunner.gnm2.ann1.RP94VE	arahy.Tifrunner.gnm2.ann1.W1N14J	arahy.Tifrunner.gnm2.ann1.462RQZ	Arachis_hypogaea_newGene_16307	arahy.Tifrunner.gnm2.ann1.92UJ4W
arahy.Tifrunner.gnm2.ann1.8U41WB	arahy.Tifrunner.gnm2.ann1.Z0JMUR	arahy.Tifrunner.gnm2.ann1.71PCZ9	Arachis_hypogaea_newGene_16315	arahy.Tifrunner.gnm2.ann1.9EQ5HC
arahy.Tifrunner.gnm2.ann1.6TI0EB	arahy.Tifrunner.gnm2.ann1.3Q5F2Z	arahy.Tifrunner.gnm2.ann1.V3MY1S	Arachis_hypogaea_newGene_16326	arahy.Tifrunner.gnm2.ann1.QR5V20
arahy.Tifrunner.gnm2.ann1.NU732K	Arachis_hypogaea_newGene_3915	arahy.Tifrunner.gnm2.ann1.Y39XKR	Arachis_hypogaea_newGene_16343	arahy.Tifrunner.gnm2.ann1.VG2ADC
arahy.Tifrunner.gnm2.ann1.26IAC2	arahy.Tifrunner.gnm2.ann1.G9J8HU	arahy.Tifrunner.gnm2.ann1.ZUU225	Arachis_hypogaea_newGene_16344	arahy.Tifrunner.gnm2.ann1.NH86F6
Arachis_hypogaea_newGene_9633	Arachis_hypogaea_newGene_21222	arahy.Tifrunner.gnm2.ann1.J2YZ53	Arachis_hypogaea_newGene_16346	arahy.Tifrunner.gnm2.ann1.D5XWDC
arahy.Tifrunner.gnm2.ann1.RRB9FM	arahy.Tifrunner.gnm2.ann1.BASF4K	arahy.Tifrunner.gnm2.ann1.1QF40H	Arachis_hypogaea_newGene_1636	arahy.Tifrunner.gnm2.ann1.94TR4L
arahy.Tifrunner.gnm2.ann1.ZPV021	arahy.Tifrunner.gnm2.ann1.0UTP9P	arahy.Tifrunner.gnm2.ann1.9WS90R	Arachis_hypogaea_newGene_16368	arahy.Tifrunner.gnm2.ann1.RG5BSU
arahy.Tifrunner.gnm2.ann1.E69UQ4	arahy.Tifrunner.gnm2.ann1.DQ0LIB	arahy.Tifrunner.gnm2.ann1.W7LA7X	Arachis_hypogaea_newGene_16374	Arachis_hypogaea_newGene_8016
arahy.Tifrunner.gnm2.ann1.XR0X4P	arahy.Tifrunner.gnm2.ann1.VIG7BV	Arachis_hypogaea_newGene_7524	Arachis_hypogaea_newGene_16386	Arachis_hypogaea_newGene_1196
arahy.Tifrunner.gnm2.ann1.NB6840	arahy.Tifrunner.gnm2.ann1.S4A3WS	arahy.Tifrunner.gnm2.ann1.QG1Z6M	Arachis_hypogaea_newGene_16399	arahy.Tifrunner.gnm2.ann1.9Y3J9M
arahy.Tifrunner.gnm2.ann1.Y46Q6K	arahy.Tifrunner.gnm2.ann1.EFJ3XH	arahy.Tifrunner.gnm2.ann1.YB2114	Arachis_hypogaea_newGene_16403	Arachis_hypogaea_newGene_7477
arahy.Tifrunner.gnm2.ann1.X6WBXQ	arahy.Tifrunner.gnm2.ann1.FMT16N	arahy.Tifrunner.gnm2.ann1.RTS81I	Arachis_hypogaea_newGene_16412	arahy.Tifrunner.gnm2.ann1.RC54CN
arahy.Tifrunner.gnm2.ann1.12D61J	Arachis_hypogaea_newGene_1187	arahy.Tifrunner.gnm2.ann1.UMAR0Y	Arachis_hypogaea_newGene_16416	Arachis_hypogaea_newGene_3267
arahy.Tifrunner.gnm2.ann1.I5UB9Z	Arachis_hypogaea_newGene_1184	arahy.Tifrunner.gnm2.ann1.5T8TQ9	Arachis_hypogaea_newGene_16418	Arachis_hypogaea_newGene_5889
arahy.Tifrunner.gnm2.ann1.IK6XD2	arahy.Tifrunner.gnm2.ann1.X0RNG9	arahy.Tifrunner.gnm2.ann1.DIZ6KI	Arachis_hypogaea_newGene_16420	arahy.Tifrunner.gnm2.ann1.FYT1UN
arahy.Tifrunner.gnm2.ann1.65LEM9	arahy.Tifrunner.gnm2.ann1.HBQ2MY	arahy.Tifrunner.gnm2.ann1.ZMIE54	Arachis_hypogaea_newGene_16424	arahy.Tifrunner.gnm2.ann1.3B9L35
arahy.Tifrunner.gnm2.ann1.FUW0JF	arahy.Tifrunner.gnm2.ann1.S9M61F	arahy.Tifrunner.gnm2.ann1.H3ZLJ8	Arachis_hypogaea_newGene_16431	arahy.Tifrunner.gnm2.ann1.GSR2D3
arahy.Tifrunner.gnm2.ann1.J0D1JF	Arachis_hypogaea_newGene_12408	Arachis_hypogaea_newGene_9262	Arachis_hypogaea_newGene_16442	arahy.Tifrunner.gnm2.ann1.GJEV7L
arahy.Tifrunner.gnm2.ann1.D040QL	arahy.Tifrunner.gnm2.ann1.E2H3M1	arahy.Tifrunner.gnm2.ann1.0T42SY	Arachis_hypogaea_newGene_16444	arahy.Tifrunner.gnm2.ann1.1I1C4M
arahy.Tifrunner.gnm2.ann1.RW76Q0	arahy.Tifrunner.gnm2.ann1.T0F6V3	arahy.Tifrunner.gnm2.ann1.ZQ7JRA	Arachis_hypogaea_newGene_16461	arahy.Tifrunner.gnm2.ann1.AU7TPI
arahy.Tifrunner.gnm2.ann1.3L5R91	arahy.Tifrunner.gnm2.ann1.HPB1RW	arahy.Tifrunner.gnm2.ann1.5HY3IZ	Arachis_hypogaea_newGene_16494	arahy.Tifrunner.gnm2.ann1.L6SVEW
arahy.Tifrunner.gnm2.ann1.LMQR93	arahy.Tifrunner.gnm2.ann1.BB34IZ	arahy.Tifrunner.gnm2.ann1.3RY6J8	Arachis_hypogaea_newGene_16498	arahy.Tifrunner.gnm2.ann1.5KWK6X
arahy.Tifrunner.gnm2.ann1.EKA7CT	arahy.Tifrunner.gnm2.ann1.Y583I3	arahy.Tifrunner.gnm2.ann1.22AMRS	Arachis_hypogaea_newGene_16501	arahy.Tifrunner.gnm2.ann1.75PF94
arahy.Tifrunner.gnm2.ann1.RZH4F1	arahy.Tifrunner.gnm2.ann1.H15IA8	arahy.Tifrunner.gnm2.ann1.BX8W5K	Arachis_hypogaea_newGene_16507	arahy.Tifrunner.gnm2.ann1.5MP49L
arahy.Tifrunner.gnm2.ann1.L74AP1	arahy.Tifrunner.gnm2.ann1.IGA88J	arahy.Tifrunner.gnm2.ann1.01M4JQ	Arachis_hypogaea_newGene_16512	Arachis_hypogaea_newGene_21530
arahy.Tifrunner.gnm2.ann1.YG2QQU	Arachis_hypogaea_newGene_3275	arahy.Tifrunner.gnm2.ann1.ISYP38	Arachis_hypogaea_newGene_16513	Arachis_hypogaea_newGene_419
arahy.Tifrunner.gnm2.ann1.CA0PQ2	Arachis_hypogaea_newGene_20631	arahy.Tifrunner.gnm2.ann1.QZV9AZ	Arachis_hypogaea_newGene_16518	Arachis_hypogaea_newGene_1527
arahy.Tifrunner.gnm2.ann1.MAJ7P0	arahy.Tifrunner.gnm2.ann1.7K9SF4	arahy.Tifrunner.gnm2.ann1.XDJV4T	Arachis_hypogaea_newGene_16522	arahy.Tifrunner.gnm2.ann1.E18LML
arahy.Tifrunner.gnm2.ann1.M0KDQN	Arachis_hypogaea_newGene_3495	arahy.Tifrunner.gnm2.ann1.GJ0FTP	Arachis_hypogaea_newGene_16528	Arachis_hypogaea_newGene_6555
arahy.Tifrunner.gnm2.ann1.D51ZYB	arahy.Tifrunner.gnm2.ann1.CW2GVZ	arahy.Tifrunner.gnm2.ann1.22D8Q4	Arachis_hypogaea_newGene_16535	Arachis_hypogaea_newGene_2072
arahy.Tifrunner.gnm2.ann1.E0ZDBG	Arachis_hypogaea_newGene_4722	arahy.Tifrunner.gnm2.ann1.NPI4TW	Arachis_hypogaea_newGene_16536	arahy.Tifrunner.gnm2.ann1.73HB7C
arahy.Tifrunner.gnm2.ann1.WE07RT	arahy.Tifrunner.gnm2.ann1.T5AYFK	Arachis_hypogaea_newGene_9848	Arachis_hypogaea_newGene_16552	arahy.Tifrunner.gnm2.ann1.PHH9GI
arahy.Tifrunner.gnm2.ann1.AV7YP7	arahy.Tifrunner.gnm2.ann1.CKB6LS	arahy.Tifrunner.gnm2.ann1.8970U6	Arachis_hypogaea_newGene_16577	Arachis_hypogaea_newGene_2925
arahy.Tifrunner.gnm2.ann1.TDU0QQ	arahy.Tifrunner.gnm2.ann1.EL42AR	arahy.Tifrunner.gnm2.ann1.ZSP0P7	Arachis_hypogaea_newGene_16602	arahy.Tifrunner.gnm2.ann1.JM79CB
arahy.Tifrunner.gnm2.ann1.C6MU4Z	Arachis_hypogaea_newGene_5258	arahy.Tifrunner.gnm2.ann1.84PEGK	Arachis_hypogaea_newGene_16608	arahy.Tifrunner.gnm2.ann1.NIM4ZJ
arahy.Tifrunner.gnm2.ann1.Z8RNIG	arahy.Tifrunner.gnm2.ann1.YCI8SI	arahy.Tifrunner.gnm2.ann1.V0FABF	Arachis_hypogaea_newGene_16609	arahy.Tifrunner.gnm2.ann1.P0IKGX
arahy.Tifrunner.gnm2.ann1.NBP004	arahy.Tifrunner.gnm2.ann1.4N8Z5L	Arachis_hypogaea_newGene_22932	Arachis_hypogaea_newGene_16612	arahy.Tifrunner.gnm2.ann1.FFL3CR
arahy.Tifrunner.gnm2.ann1.65I9D4	arahy.Tifrunner.gnm2.ann1.6C73LL	arahy.Tifrunner.gnm2.ann1.JPC2KC	Arachis_hypogaea_newGene_16614	arahy.Tifrunner.gnm2.ann1.LR2U11
arahy.Tifrunner.gnm2.ann1.JF7LYS	arahy.Tifrunner.gnm2.ann1.AI2V23	arahy.Tifrunner.gnm2.ann1.5RSY3J	Arachis_hypogaea_newGene_1662	arahy.Tifrunner.gnm2.ann1.YHJ5ZY
Arachis_hypogaea_newGene_8217	arahy.Tifrunner.gnm2.ann1.N3DIQ1	Arachis_hypogaea_newGene_4171	Arachis_hypogaea_newGene_16679	arahy.Tifrunner.gnm2.ann1.X6RF7Y
arahy.Tifrunner.gnm2.ann1.04ACRJ	arahy.Tifrunner.gnm2.ann1.9R1SIR	arahy.Tifrunner.gnm2.ann1.HA59NF	Arachis_hypogaea_newGene_16685	arahy.Tifrunner.gnm2.ann1.76P32W
arahy.Tifrunner.gnm2.ann1.MLK5V4	arahy.Tifrunner.gnm2.ann1.PFF9RU	arahy.Tifrunner.gnm2.ann1.F7D8SE	Arachis_hypogaea_newGene_16687	Arachis_hypogaea_newGene_1720
arahy.Tifrunner.gnm2.ann1.557ZRD	arahy.Tifrunner.gnm2.ann1.XNP3RF	arahy.Tifrunner.gnm2.ann1.STWC1J	Arachis_hypogaea_newGene_16691	arahy.Tifrunner.gnm2.ann1.0L2MCG
Arachis_hypogaea_newGene_20820	Arachis_hypogaea_newGene_16343	arahy.Tifrunner.gnm2.ann1.0K8T2G	Arachis_hypogaea_newGene_16694	arahy.Tifrunner.gnm2.ann1.D83SSP
arahy.Tifrunner.gnm2.ann1.U64MAA	arahy.Tifrunner.gnm2.ann1.P3XICI	arahy.Tifrunner.gnm2.ann1.LKDD8T	Arachis_hypogaea_newGene_16695	arahy.Tifrunner.gnm2.ann1.5RXD5Y
arahy.Tifrunner.gnm2.ann1.2H21PS	arahy.Tifrunner.gnm2.ann1.I8FEWW	arahy.Tifrunner.gnm2.ann1.4U30AK	Arachis_hypogaea_newGene_16708	arahy.Tifrunner.gnm2.ann1.C0K8ID
arahy.Tifrunner.gnm2.ann1.SW9R8E	arahy.Tifrunner.gnm2.ann1.P7LEFE	arahy.Tifrunner.gnm2.ann1.WKJE7A	Arachis_hypogaea_newGene_16727	arahy.Tifrunner.gnm2.ann1.VQZ6F0
arahy.Tifrunner.gnm2.ann1.0GWZ16	arahy.Tifrunner.gnm2.ann1.WF4DDX	arahy.Tifrunner.gnm2.ann1.XTWJ7M	Arachis_hypogaea_newGene_16728	Arachis_hypogaea_newGene_11420
arahy.Tifrunner.gnm2.ann1.CSAI9D	Arachis_hypogaea_newGene_13279	arahy.Tifrunner.gnm2.ann1.I1L7ZM	Arachis_hypogaea_newGene_16729	arahy.Tifrunner.gnm2.ann1.BURC06
arahy.Tifrunner.gnm2.ann1.K5TUWL	Arachis_hypogaea_newGene_12328	arahy.Tifrunner.gnm2.ann1.GBAH2S	Arachis_hypogaea_newGene_1675	arahy.Tifrunner.gnm2.ann1.EP6HK9
arahy.Tifrunner.gnm2.ann1.K9H5YP	arahy.Tifrunner.gnm2.ann1.B6L6EA	arahy.Tifrunner.gnm2.ann1.YP19K2	Arachis_hypogaea_newGene_16754	arahy.Tifrunner.gnm2.ann1.HAG9AR
arahy.Tifrunner.gnm2.ann1.MCNZ84	arahy.Tifrunner.gnm2.ann1.VGZ3RK	arahy.Tifrunner.gnm2.ann1.55451G	Arachis_hypogaea_newGene_16764	arahy.Tifrunner.gnm2.ann1.EMYT0X
arahy.Tifrunner.gnm2.ann1.KST8W5	arahy.Tifrunner.gnm2.ann1.PU50YZ	arahy.Tifrunner.gnm2.ann1.0QS5M4	Arachis_hypogaea_newGene_16766	Arachis_hypogaea_newGene_4172
arahy.Tifrunner.gnm2.ann1.KA6YJ2	Arachis_hypogaea_newGene_11522	arahy.Tifrunner.gnm2.ann1.9R49YU	Arachis_hypogaea_newGene_16771	arahy.Tifrunner.gnm2.ann1.DT7Q12
arahy.Tifrunner.gnm2.ann1.95KH60	arahy.Tifrunner.gnm2.ann1.68J28U	arahy.Tifrunner.gnm2.ann1.JHE8BQ	Arachis_hypogaea_newGene_16781	arahy.Tifrunner.gnm2.ann1.722ASC
arahy.Tifrunner.gnm2.ann1.55B6KH	arahy.Tifrunner.gnm2.ann1.YSF7P1	arahy.Tifrunner.gnm2.ann1.76IQRR	Arachis_hypogaea_newGene_16788	arahy.Tifrunner.gnm2.ann1.SA5GIU
arahy.Tifrunner.gnm2.ann1.UC6RI2	arahy.Tifrunner.gnm2.ann1.5LK61T	arahy.Tifrunner.gnm2.ann1.1T4KVN	Arachis_hypogaea_newGene_16800	arahy.Tifrunner.gnm2.ann1.1I7MJM
arahy.Tifrunner.gnm2.ann1.T6I3L8	arahy.Tifrunner.gnm2.ann1.BMP4TI	arahy.Tifrunner.gnm2.ann1.XIH6CG	Arachis_hypogaea_newGene_16801	arahy.Tifrunner.gnm2.ann1.A28NZ9
arahy.Tifrunner.gnm2.ann1.V6MC97	arahy.Tifrunner.gnm2.ann1.6Q641Y	arahy.Tifrunner.gnm2.ann1.MFP8ME	Arachis_hypogaea_newGene_16807	arahy.Tifrunner.gnm2.ann1.13YW1E
arahy.Tifrunner.gnm2.ann1.05YYMQ	Arachis_hypogaea_newGene_17591	Arachis_hypogaea_newGene_1421	Arachis_hypogaea_newGene_16817	arahy.Tifrunner.gnm2.ann1.3NQ7J1
arahy.Tifrunner.gnm2.ann1.9I90ED	Arachis_hypogaea_newGene_18191	arahy.Tifrunner.gnm2.ann1.Q96MZI	Arachis_hypogaea_newGene_16842	arahy.Tifrunner.gnm2.ann1.S3U17M
arahy.Tifrunner.gnm2.ann1.4PIV4R	arahy.Tifrunner.gnm2.ann1.22F4HD	arahy.Tifrunner.gnm2.ann1.L0HHXJ	Arachis_hypogaea_newGene_16881	arahy.Tifrunner.gnm2.ann1.20LE50
arahy.Tifrunner.gnm2.ann1.N6Y25N	arahy.Tifrunner.gnm2.ann1.6LM78C	arahy.Tifrunner.gnm2.ann1.3D5TH6	Arachis_hypogaea_newGene_16891	Arachis_hypogaea_newGene_3178
arahy.Tifrunner.gnm2.ann1.90DV49	arahy.Tifrunner.gnm2.ann1.7ZZ76P	arahy.Tifrunner.gnm2.ann1.VI7NX3	Arachis_hypogaea_newGene_16899	arahy.Tifrunner.gnm2.ann1.G4Y2Y5
arahy.Tifrunner.gnm2.ann1.D09E4Z	arahy.Tifrunner.gnm2.ann1.W59YBM	arahy.Tifrunner.gnm2.ann1.2Q12N5	Arachis_hypogaea_newGene_16903	arahy.Tifrunner.gnm2.ann1.V7S8AY
arahy.Tifrunner.gnm2.ann1.CQ0716	arahy.Tifrunner.gnm2.ann1.910QJ9	arahy.Tifrunner.gnm2.ann1.BDU0ZX	Arachis_hypogaea_newGene_16906	arahy.Tifrunner.gnm2.ann1.EQG5N7
arahy.Tifrunner.gnm2.ann1.E4XRML	arahy.Tifrunner.gnm2.ann1.VJ5WH4	Arachis_hypogaea_newGene_2100	Arachis_hypogaea_newGene_16916	arahy.Tifrunner.gnm2.ann1.1VY1KX
arahy.Tifrunner.gnm2.ann1.WH9G9U	arahy.Tifrunner.gnm2.ann1.61MS4Z	arahy.Tifrunner.gnm2.ann1.965PKQ	Arachis_hypogaea_newGene_16922	arahy.Tifrunner.gnm2.ann1.AT6RDF
Arachis_hypogaea_newGene_69	arahy.Tifrunner.gnm2.ann1.A1G5N1	arahy.Tifrunner.gnm2.ann1.G524VK	Arachis_hypogaea_newGene_16925	arahy.Tifrunner.gnm2.ann1.DVRM94
arahy.Tifrunner.gnm2.ann1.WV7YAP	arahy.Tifrunner.gnm2.ann1.CSTZ0U	arahy.Tifrunner.gnm2.ann1.33TIY8	Arachis_hypogaea_newGene_16927	arahy.Tifrunner.gnm2.ann1.U8V305
arahy.Tifrunner.gnm2.ann1.BY45PL	arahy.Tifrunner.gnm2.ann1.654C11	arahy.Tifrunner.gnm2.ann1.YW2RJ0	Arachis_hypogaea_newGene_16929	Arachis_hypogaea_newGene_5802
arahy.Tifrunner.gnm2.ann1.G5US7K	Arachis_hypogaea_newGene_5756	arahy.Tifrunner.gnm2.ann1.Q0100G	Arachis_hypogaea_newGene_16943	Arachis_hypogaea_newGene_5805
Arachis_hypogaea_newGene_4485	Arachis_hypogaea_newGene_14784	arahy.Tifrunner.gnm2.ann1.V18GKH	Arachis_hypogaea_newGene_16948	Arachis_hypogaea_newGene_13709
arahy.Tifrunner.gnm2.ann1.JXP29T	arahy.Tifrunner.gnm2.ann1.P8QCSH	arahy.Tifrunner.gnm2.ann1.XUAL01	Arachis_hypogaea_newGene_16957	Arachis_hypogaea_newGene_13702
arahy.Tifrunner.gnm2.ann1.SQ7DBT	arahy.Tifrunner.gnm2.ann1.5512QZ	arahy.Tifrunner.gnm2.ann1.ZF9WTQ	Arachis_hypogaea_newGene_16959	Arachis_hypogaea_newGene_14253
arahy.Tifrunner.gnm2.ann1.F7A2EF	arahy.Tifrunner.gnm2.ann1.US1BEE	arahy.Tifrunner.gnm2.ann1.FDXU13	Arachis_hypogaea_newGene_16969	Arachis_hypogaea_newGene_13288
arahy.Tifrunner.gnm2.ann1.1Q3Q3C	arahy.Tifrunner.gnm2.ann1.N2EXWG	Arachis_hypogaea_newGene_3762	Arachis_hypogaea_newGene_16991	Arachis_hypogaea_newGene_13285
arahy.Tifrunner.gnm2.ann1.NX1DPE	arahy.Tifrunner.gnm2.ann1.VWF79Z	arahy.Tifrunner.gnm2.ann1.YSN9W3	Arachis_hypogaea_newGene_17017	Arachis_hypogaea_newGene_13284
arahy.Tifrunner.gnm2.ann1.6C0LG0	arahy.Tifrunner.gnm2.ann1.L77XYR	arahy.Tifrunner.gnm2.ann1.6I4H27	Arachis_hypogaea_newGene_17019	Arachis_hypogaea_newGene_11597
arahy.Tifrunner.gnm2.ann1.RSW7ME	arahy.Tifrunner.gnm2.ann1.PF0WST	arahy.Tifrunner.gnm2.ann1.KB05HR	Arachis_hypogaea_newGene_17020	arahy.Tifrunner.gnm2.ann1.JD08SZ
Arachis_hypogaea_newGene_1962	arahy.Tifrunner.gnm2.ann1.BPCJ1X	Arachis_hypogaea_newGene_10187	Arachis_hypogaea_newGene_1703	arahy.Tifrunner.gnm2.ann1.322AAU
arahy.Tifrunner.gnm2.ann1.72GJDQ	arahy.Tifrunner.gnm2.ann1.N8JZ6F	arahy.Tifrunner.gnm2.ann1.08NIWM	Arachis_hypogaea_newGene_17040	arahy.Tifrunner.gnm2.ann1.M2DA0A
arahy.Tifrunner.gnm2.ann1.1BSW5W	arahy.Tifrunner.gnm2.ann1.I4PWFV	arahy.Tifrunner.gnm2.ann1.BXVS1E	Arachis_hypogaea_newGene_17043	arahy.Tifrunner.gnm2.ann1.GF35LS
arahy.Tifrunner.gnm2.ann1.A0K4XE	arahy.Tifrunner.gnm2.ann1.HB4W2S	arahy.Tifrunner.gnm2.ann1.T2CQE4	Arachis_hypogaea_newGene_17052	Arachis_hypogaea_newGene_21050
arahy.Tifrunner.gnm2.ann1.7J3SUQ	arahy.Tifrunner.gnm2.ann1.80NE1D	arahy.Tifrunner.gnm2.ann1.CAZS7V	Arachis_hypogaea_newGene_17061	arahy.Tifrunner.gnm2.ann1.NLS2AK
arahy.Tifrunner.gnm2.ann1.6SD2NF	arahy.Tifrunner.gnm2.ann1.PE0MVX	arahy.Tifrunner.gnm2.ann1.12V79R	Arachis_hypogaea_newGene_17067	arahy.Tifrunner.gnm2.ann1.B8XGRJ
arahy.Tifrunner.gnm2.ann1.RSMT0C	arahy.Tifrunner.gnm2.ann1.F6ULXY	arahy.Tifrunner.gnm2.ann1.SLVF1G	Arachis_hypogaea_newGene_17086	arahy.Tifrunner.gnm2.ann1.XW3T4W
arahy.Tifrunner.gnm2.ann1.53UQ7J	arahy.Tifrunner.gnm2.ann1.F5KP1I	arahy.Tifrunner.gnm2.ann1.NL26FI	Arachis_hypogaea_newGene_17092	arahy.Tifrunner.gnm2.ann1.B47L6X
arahy.Tifrunner.gnm2.ann1.C4R67I	arahy.Tifrunner.gnm2.ann1.MR6WYG	arahy.Tifrunner.gnm2.ann1.JCH4FE	Arachis_hypogaea_newGene_17100	arahy.Tifrunner.gnm2.ann1.GD66SW
arahy.Tifrunner.gnm2.ann1.19RR7F	arahy.Tifrunner.gnm2.ann1.74AGPN	arahy.Tifrunner.gnm2.ann1.907RVD	Arachis_hypogaea_newGene_17103	arahy.Tifrunner.gnm2.ann1.8V1V91
arahy.Tifrunner.gnm2.ann1.0PE7XW	arahy.Tifrunner.gnm2.ann1.PY3JPZ	Arachis_hypogaea_newGene_13986	Arachis_hypogaea_newGene_17107	arahy.Tifrunner.gnm2.ann1.B68A3R
Arachis_hypogaea_newGene_19043	arahy.Tifrunner.gnm2.ann1.QGX5EX	arahy.Tifrunner.gnm2.ann1.GH32MD	Arachis_hypogaea_newGene_17113	Arachis_hypogaea_newGene_21312
arahy.Tifrunner.gnm2.ann1.GAW0T6	arahy.Tifrunner.gnm2.ann1.RN7KHK	arahy.Tifrunner.gnm2.ann1.6KSX8P	Arachis_hypogaea_newGene_17120	Arachis_hypogaea_newGene_14874
Arachis_hypogaea_newGene_16528	Arachis_hypogaea_newGene_22126	arahy.Tifrunner.gnm2.ann1.GBF1RD	Arachis_hypogaea_newGene_17121	arahy.Tifrunner.gnm2.ann1.P0RXA9
arahy.Tifrunner.gnm2.ann1.PPIL2T	Arachis_hypogaea_newGene_22124	arahy.Tifrunner.gnm2.ann1.WJC6IK	Arachis_hypogaea_newGene_17132	arahy.Tifrunner.gnm2.ann1.I3B116
arahy.Tifrunner.gnm2.ann1.4QL4NU	Arachis_hypogaea_newGene_22125	arahy.Tifrunner.gnm2.ann1.C42T2K	Arachis_hypogaea_newGene_17134	arahy.Tifrunner.gnm2.ann1.CNJ7NB
Arachis_hypogaea_newGene_13289	arahy.Tifrunner.gnm2.ann1.HU828B	Arachis_hypogaea_newGene_10266	Arachis_hypogaea_newGene_17137	arahy.Tifrunner.gnm2.ann1.4XXP0Y
arahy.Tifrunner.gnm2.ann1.H559FZ	arahy.Tifrunner.gnm2.ann1.FYPZ9V	arahy.Tifrunner.gnm2.ann1.3RA443	Arachis_hypogaea_newGene_17143	Arachis_hypogaea_newGene_9154
arahy.Tifrunner.gnm2.ann1.WU9C10	arahy.Tifrunner.gnm2.ann1.49M1L3	arahy.Tifrunner.gnm2.ann1.V0HTQD	Arachis_hypogaea_newGene_17147	arahy.Tifrunner.gnm2.ann1.RWV13Y
arahy.Tifrunner.gnm2.ann1.F0M84G	arahy.Tifrunner.gnm2.ann1.9QX17Y	arahy.Tifrunner.gnm2.ann1.AR4BCX	Arachis_hypogaea_newGene_17157	Arachis_hypogaea_newGene_6330
arahy.Tifrunner.gnm2.ann1.TQQ6DV	arahy.Tifrunner.gnm2.ann1.CS824N	arahy.Tifrunner.gnm2.ann1.CT5VFU	Arachis_hypogaea_newGene_1716	arahy.Tifrunner.gnm2.ann1.GT1121
arahy.Tifrunner.gnm2.ann1.NRM1UC	arahy.Tifrunner.gnm2.ann1.TP1S59	arahy.Tifrunner.gnm2.ann1.5R858N	Arachis_hypogaea_newGene_17176	arahy.Tifrunner.gnm2.ann1.L2SG6N
arahy.Tifrunner.gnm2.ann1.7G3YLK	arahy.Tifrunner.gnm2.ann1.15VPYU	arahy.Tifrunner.gnm2.ann1.387ULC	Arachis_hypogaea_newGene_17179	arahy.Tifrunner.gnm2.ann1.Q36MFY
arahy.Tifrunner.gnm2.ann1.96VLZ9	arahy.Tifrunner.gnm2.ann1.AM5T3N	arahy.Tifrunner.gnm2.ann1.M71NXQ	Arachis_hypogaea_newGene_17189	arahy.Tifrunner.gnm2.ann1.VN1U1F
arahy.Tifrunner.gnm2.ann1.8S7SHD	arahy.Tifrunner.gnm2.ann1.67PT2S	arahy.Tifrunner.gnm2.ann1.WDN55T	Arachis_hypogaea_newGene_17195	arahy.Tifrunner.gnm2.ann1.FCR0TM
arahy.Tifrunner.gnm2.ann1.AZQV6X	arahy.Tifrunner.gnm2.ann1.WWN7PJ	arahy.Tifrunner.gnm2.ann1.UA1VTY	Arachis_hypogaea_newGene_1720	arahy.Tifrunner.gnm2.ann1.N3PCBE
Arachis_hypogaea_newGene_13445	arahy.Tifrunner.gnm2.ann1.84D15R	Arachis_hypogaea_newGene_21697	Arachis_hypogaea_newGene_17207	arahy.Tifrunner.gnm2.ann1.22A3IK
arahy.Tifrunner.gnm2.ann1.9G9LXM	arahy.Tifrunner.gnm2.ann1.7JT764	arahy.Tifrunner.gnm2.ann1.H8Q38Y	Arachis_hypogaea_newGene_17233	arahy.Tifrunner.gnm2.ann1.1LA5Q7
arahy.Tifrunner.gnm2.ann1.J41PYN	arahy.Tifrunner.gnm2.ann1.6A1JGI	arahy.Tifrunner.gnm2.ann1.DQ3LYR	Arachis_hypogaea_newGene_17241	arahy.Tifrunner.gnm2.ann1.74J18E
arahy.Tifrunner.gnm2.ann1.CN9KST	arahy.Tifrunner.gnm2.ann1.DKE7V3	arahy.Tifrunner.gnm2.ann1.SQD0I4	Arachis_hypogaea_newGene_17248	arahy.Tifrunner.gnm2.ann1.C9M3KU
Arachis_hypogaea_newGene_10039	Arachis_hypogaea_newGene_16959	arahy.Tifrunner.gnm2.ann1.I3QT17	Arachis_hypogaea_newGene_17262	arahy.Tifrunner.gnm2.ann1.IPJL9K
arahy.Tifrunner.gnm2.ann1.7IDQ3T	Arachis_hypogaea_newGene_17670	arahy.Tifrunner.gnm2.ann1.ZEA1CF	Arachis_hypogaea_newGene_17315	arahy.Tifrunner.gnm2.ann1.HAW4XI
arahy.Tifrunner.gnm2.ann1.H7T4NQ	arahy.Tifrunner.gnm2.ann1.49H271	arahy.Tifrunner.gnm2.ann1.15AHFL	Arachis_hypogaea_newGene_17318	arahy.Tifrunner.gnm2.ann1.87D0WY
arahy.Tifrunner.gnm2.ann1.4DUV6V	Arachis_hypogaea_newGene_9187	arahy.Tifrunner.gnm2.ann1.DC2VU6	Arachis_hypogaea_newGene_17319	arahy.Tifrunner.gnm2.ann1.39WPG8
arahy.Tifrunner.gnm2.ann1.8FS0CZ	arahy.Tifrunner.gnm2.ann1.C5T4VQ	arahy.Tifrunner.gnm2.ann1.67IN6Q	Arachis_hypogaea_newGene_17327	arahy.Tifrunner.gnm2.ann1.54ALND
arahy.Tifrunner.gnm2.ann1.40BCK9	Arachis_hypogaea_newGene_4579	arahy.Tifrunner.gnm2.ann1.7UQ7HQ	Arachis_hypogaea_newGene_17336	Arachis_hypogaea_newGene_309
arahy.Tifrunner.gnm2.ann1.PMWZ0B	arahy.Tifrunner.gnm2.ann1.C5EP31	arahy.Tifrunner.gnm2.ann1.H2P1IF	Arachis_hypogaea_newGene_17350	arahy.Tifrunner.gnm2.ann1.6QLS7G
arahy.Tifrunner.gnm2.ann1.T6DCA5	arahy.Tifrunner.gnm2.ann1.Y38ELQ	arahy.Tifrunner.gnm2.ann1.YVZ5IL	Arachis_hypogaea_newGene_17364	arahy.Tifrunner.gnm2.ann1.J8KP6L
arahy.Tifrunner.gnm2.ann1.46W8J9	arahy.Tifrunner.gnm2.ann1.9U7L2M	arahy.Tifrunner.gnm2.ann1.06HUX3	Arachis_hypogaea_newGene_17369	arahy.Tifrunner.gnm2.ann1.0Q74GS
arahy.Tifrunner.gnm2.ann1.3Q5F2Z	arahy.Tifrunner.gnm2.ann1.MC3R00	arahy.Tifrunner.gnm2.ann1.QAEN9C	Arachis_hypogaea_newGene_17389	arahy.Tifrunner.gnm2.ann1.NA6443
Arachis_hypogaea_newGene_3919	arahy.Tifrunner.gnm2.ann1.T65EYX	arahy.Tifrunner.gnm2.ann1.A5KHVE	Arachis_hypogaea_newGene_17395	arahy.Tifrunner.gnm2.ann1.CM90T6
arahy.Tifrunner.gnm2.ann1.Q3ZIFI	Arachis_hypogaea_newGene_18277	arahy.Tifrunner.gnm2.ann1.32M24S	Arachis_hypogaea_newGene_17397	arahy.Tifrunner.gnm2.ann1.23LT4W
arahy.Tifrunner.gnm2.ann1.00ZDTM	arahy.Tifrunner.gnm2.ann1.QSS1IG	arahy.Tifrunner.gnm2.ann1.2D4HG1	Arachis_hypogaea_newGene_17408	arahy.Tifrunner.gnm2.ann1.638LQB
arahy.Tifrunner.gnm2.ann1.I68MR0	arahy.Tifrunner.gnm2.ann1.ZHJA83	arahy.Tifrunner.gnm2.ann1.3STG0N	Arachis_hypogaea_newGene_17411	arahy.Tifrunner.gnm2.ann1.K5KE50
arahy.Tifrunner.gnm2.ann1.0F5MQQ	arahy.Tifrunner.gnm2.ann1.YA60CL	arahy.Tifrunner.gnm2.ann1.BXRJ0F	Arachis_hypogaea_newGene_17415	arahy.Tifrunner.gnm2.ann1.RL0B30
arahy.Tifrunner.gnm2.ann1.S4A3WS	arahy.Tifrunner.gnm2.ann1.K3XHZI	arahy.Tifrunner.gnm2.ann1.AKB6VZ	Arachis_hypogaea_newGene_17420	arahy.Tifrunner.gnm2.ann1.8B4RS6
arahy.Tifrunner.gnm2.ann1.F0P9EH	arahy.Tifrunner.gnm2.ann1.JB2HYH	arahy.Tifrunner.gnm2.ann1.UYDT2Y	Arachis_hypogaea_newGene_17433	arahy.Tifrunner.gnm2.ann1.T6398M
arahy.Tifrunner.gnm2.ann1.FMT16N	arahy.Tifrunner.gnm2.ann1.1UV8VN	arahy.Tifrunner.gnm2.ann1.GMZ6HP	Arachis_hypogaea_newGene_17434	arahy.Tifrunner.gnm2.ann1.UB9N1X
arahy.Tifrunner.gnm2.ann1.E4AETI	arahy.Tifrunner.gnm2.ann1.G97R1K	Arachis_hypogaea_newGene_1091	Arachis_hypogaea_newGene_17447	arahy.Tifrunner.gnm2.ann1.N1E5J3
arahy.Tifrunner.gnm2.ann1.D92ENK	arahy.Tifrunner.gnm2.ann1.VKWK3F	arahy.Tifrunner.gnm2.ann1.M5LIDL	Arachis_hypogaea_newGene_17448	arahy.Tifrunner.gnm2.ann1.N3S6I2
Arachis_hypogaea_newGene_1187	arahy.Tifrunner.gnm2.ann1.1T0QE3	arahy.Tifrunner.gnm2.ann1.3E45N9	Arachis_hypogaea_newGene_17449	arahy.Tifrunner.gnm2.ann1.L34ABA
arahy.Tifrunner.gnm2.ann1.653M6Q	Arachis_hypogaea_newGene_22352	arahy.Tifrunner.gnm2.ann1.ZH3HJS	Arachis_hypogaea_newGene_17473	arahy.Tifrunner.gnm2.ann1.FKEV40
Arachis_hypogaea_newGene_7802	Arachis_hypogaea_newGene_9268	arahy.Tifrunner.gnm2.ann1.ZF7VMT	Arachis_hypogaea_newGene_17481	arahy.Tifrunner.gnm2.ann1.NUM2HH
arahy.Tifrunner.gnm2.ann1.E2H3M1	arahy.Tifrunner.gnm2.ann1.CVK6CU	arahy.Tifrunner.gnm2.ann1.UN5GN2	Arachis_hypogaea_newGene_17483	arahy.Tifrunner.gnm2.ann1.D72E2J
arahy.Tifrunner.gnm2.ann1.T0F6V3	arahy.Tifrunner.gnm2.ann1.X9C0XD	arahy.Tifrunner.gnm2.ann1.H5GQMT	Arachis_hypogaea_newGene_17484	arahy.Tifrunner.gnm2.ann1.C2CW14
arahy.Tifrunner.gnm2.ann1.Y583I3	arahy.Tifrunner.gnm2.ann1.JK6VL5	arahy.Tifrunner.gnm2.ann1.KX913X	Arachis_hypogaea_newGene_17490	arahy.Tifrunner.gnm2.ann1.AFC50C
Arachis_hypogaea_newGene_8588	arahy.Tifrunner.gnm2.ann1.9I36N1	arahy.Tifrunner.gnm2.ann1.2XI8FI	Arachis_hypogaea_newGene_17491	arahy.Tifrunner.gnm2.ann1.ZH58RF
arahy.Tifrunner.gnm2.ann1.S4FHWV	arahy.Tifrunner.gnm2.ann1.M0CFGP	Arachis_hypogaea_newGene_6046	Arachis_hypogaea_newGene_17514	arahy.Tifrunner.gnm2.ann1.KML3HI
arahy.Tifrunner.gnm2.ann1.H15IA8	arahy.Tifrunner.gnm2.ann1.MX2AUU	arahy.Tifrunner.gnm2.ann1.AX27M4	Arachis_hypogaea_newGene_17522	Arachis_hypogaea_newGene_18636
arahy.Tifrunner.gnm2.ann1.U2CT30	arahy.Tifrunner.gnm2.ann1.X48S1N	arahy.Tifrunner.gnm2.ann1.BPVH0U	Arachis_hypogaea_newGene_17534	arahy.Tifrunner.gnm2.ann1.RXM0S4
Arachis_hypogaea_newGene_22708	arahy.Tifrunner.gnm2.ann1.VW4TEM	arahy.Tifrunner.gnm2.ann1.S6C4RP	Arachis_hypogaea_newGene_17566	Arachis_hypogaea_newGene_1415
Arachis_hypogaea_newGene_3276	arahy.Tifrunner.gnm2.ann1.E62GL0	arahy.Tifrunner.gnm2.ann1.U2Q4B5	Arachis_hypogaea_newGene_17571	arahy.Tifrunner.gnm2.ann1.24HCRC
arahy.Tifrunner.gnm2.ann1.4F9F0A	arahy.Tifrunner.gnm2.ann1.JK1SXN	arahy.Tifrunner.gnm2.ann1.M7858J	Arachis_hypogaea_newGene_17591	arahy.Tifrunner.gnm2.ann1.102RQV
Arachis_hypogaea_newGene_3495	arahy.Tifrunner.gnm2.ann1.6LLT9T	arahy.Tifrunner.gnm2.ann1.V7PIU9	Arachis_hypogaea_newGene_17593	arahy.Tifrunner.gnm2.ann1.GPZ84J
Arachis_hypogaea_newGene_3490	arahy.Tifrunner.gnm2.ann1.J3VXKJ	arahy.Tifrunner.gnm2.ann1.6835ZM	Arachis_hypogaea_newGene_17595	arahy.Tifrunner.gnm2.ann1.Z3LWFH
arahy.Tifrunner.gnm2.ann1.FFGR5Q	arahy.Tifrunner.gnm2.ann1.7J0RKL	arahy.Tifrunner.gnm2.ann1.CWTI60	Arachis_hypogaea_newGene_17598	arahy.Tifrunner.gnm2.ann1.Y2U02I
Arachis_hypogaea_newGene_4726	arahy.Tifrunner.gnm2.ann1.KSUC5C	arahy.Tifrunner.gnm2.ann1.5L2UNJ	Arachis_hypogaea_newGene_1760	Arachis_hypogaea_newGene_11811
arahy.Tifrunner.gnm2.ann1.18206K	arahy.Tifrunner.gnm2.ann1.D3ZUUX	arahy.Tifrunner.gnm2.ann1.M6S7AL	Arachis_hypogaea_newGene_17613	arahy.Tifrunner.gnm2.ann1.GVR1A9
Arachis_hypogaea_newGene_5258	arahy.Tifrunner.gnm2.ann1.64ZMMV	arahy.Tifrunner.gnm2.ann1.X8HE75	Arachis_hypogaea_newGene_17614	arahy.Tifrunner.gnm2.ann1.UUQR92
Arachis_hypogaea_newGene_18028	arahy.Tifrunner.gnm2.ann1.BQ5PC3	arahy.Tifrunner.gnm2.ann1.C6FBGW	Arachis_hypogaea_newGene_17626	arahy.Tifrunner.gnm2.ann1.RYFJ47
arahy.Tifrunner.gnm2.ann1.YCI8SI	arahy.Tifrunner.gnm2.ann1.71Y0FT	arahy.Tifrunner.gnm2.ann1.YQ5RXI	Arachis_hypogaea_newGene_17627	arahy.Tifrunner.gnm2.ann1.0G6L2R
arahy.Tifrunner.gnm2.ann1.0HE1Z7	Arachis_hypogaea_newGene_22243	arahy.Tifrunner.gnm2.ann1.7K9KSG	Arachis_hypogaea_newGene_17629	arahy.Tifrunner.gnm2.ann1.8BXV5P
arahy.Tifrunner.gnm2.ann1.1NF82D	arahy.Tifrunner.gnm2.ann1.JJJR8V	Arachis_hypogaea_newGene_20216	Arachis_hypogaea_newGene_17637	Arachis_hypogaea_newGene_13412
arahy.Tifrunner.gnm2.ann1.PS3G0C	arahy.Tifrunner.gnm2.ann1.R3D0LA	Arachis_hypogaea_newGene_20847	Arachis_hypogaea_newGene_17647	arahy.Tifrunner.gnm2.ann1.3KC2AA
Arachis_hypogaea_newGene_15680	arahy.Tifrunner.gnm2.ann1.D8JT6M	arahy.Tifrunner.gnm2.ann1.SAS3Z5	Arachis_hypogaea_newGene_17648	arahy.Tifrunner.gnm2.ann1.8V1CUP
arahy.Tifrunner.gnm2.ann1.D4NL96	Arachis_hypogaea_newGene_19818	arahy.Tifrunner.gnm2.ann1.SNPS34	Arachis_hypogaea_newGene_17661	arahy.Tifrunner.gnm2.ann1.N3JAWC
arahy.Tifrunner.gnm2.ann1.L3HXPU	arahy.Tifrunner.gnm2.ann1.X8LT49	arahy.Tifrunner.gnm2.ann1.N4CHUD	Arachis_hypogaea_newGene_17670	arahy.Tifrunner.gnm2.ann1.7K2YJD
Arachis_hypogaea_newGene_15533	arahy.Tifrunner.gnm2.ann1.I71V0M	arahy.Tifrunner.gnm2.ann1.E72KC6	Arachis_hypogaea_newGene_17671	arahy.Tifrunner.gnm2.ann1.LP3G76
arahy.Tifrunner.gnm2.ann1.P0SNN7	arahy.Tifrunner.gnm2.ann1.4267PD	arahy.Tifrunner.gnm2.ann1.P3SWUI	Arachis_hypogaea_newGene_17676	arahy.Tifrunner.gnm2.ann1.YSS1PU
arahy.Tifrunner.gnm2.ann1.VK1ZUB	arahy.Tifrunner.gnm2.ann1.DM7MDF	arahy.Tifrunner.gnm2.ann1.I5Q2RG	Arachis_hypogaea_newGene_17697	arahy.Tifrunner.gnm2.ann1.QD83TI
arahy.Tifrunner.gnm2.ann1.P7LEFE	arahy.Tifrunner.gnm2.ann1.XVC037	Arachis_hypogaea_newGene_2798	Arachis_hypogaea_newGene_17704	arahy.Tifrunner.gnm2.ann1.GBY2EB
arahy.Tifrunner.gnm2.ann1.WF4DDX	arahy.Tifrunner.gnm2.ann1.C51V2Y	arahy.Tifrunner.gnm2.ann1.3T33KS	Arachis_hypogaea_newGene_17717	Arachis_hypogaea_newGene_3521
Arachis_hypogaea_newGene_13276	arahy.Tifrunner.gnm2.ann1.914GI4	Arachis_hypogaea_newGene_15115	Arachis_hypogaea_newGene_17719	arahy.Tifrunner.gnm2.ann1.DYU645
Arachis_hypogaea_newGene_13279	Arachis_hypogaea_newGene_648	arahy.Tifrunner.gnm2.ann1.A6MJL2	Arachis_hypogaea_newGene_17722	arahy.Tifrunner.gnm2.ann1.4Y5XNF
arahy.Tifrunner.gnm2.ann1.B5LWM3	arahy.Tifrunner.gnm2.ann1.KUDP7J	Arachis_hypogaea_newGene_3817	Arachis_hypogaea_newGene_17734	Arachis_hypogaea_newGene_5031
arahy.Tifrunner.gnm2.ann1.11JIMN	Arachis_hypogaea_newGene_15011	Arachis_hypogaea_newGene_838	Arachis_hypogaea_newGene_17738	arahy.Tifrunner.gnm2.ann1.ZYC5JB
arahy.Tifrunner.gnm2.ann1.PC0G1F	arahy.Tifrunner.gnm2.ann1.GQJ42M	arahy.Tifrunner.gnm2.ann1.ZQ7RI8	Arachis_hypogaea_newGene_17745	arahy.Tifrunner.gnm2.ann1.Q3LZKR
arahy.Tifrunner.gnm2.ann1.VJQ7J1	Arachis_hypogaea_newGene_4376	arahy.Tifrunner.gnm2.ann1.7D414J	Arachis_hypogaea_newGene_17785	arahy.Tifrunner.gnm2.ann1.ID2MIU
arahy.Tifrunner.gnm2.ann1.VGZ3RK	arahy.Tifrunner.gnm2.ann1.AKE21I	arahy.Tifrunner.gnm2.ann1.8Z7TM2	Arachis_hypogaea_newGene_17786	arahy.Tifrunner.gnm2.ann1.EG26MQ
arahy.Tifrunner.gnm2.ann1.HSUB4M	arahy.Tifrunner.gnm2.ann1.6H6BBQ	arahy.Tifrunner.gnm2.ann1.DA1J6X	Arachis_hypogaea_newGene_1779	arahy.Tifrunner.gnm2.ann1.MU4MH9
arahy.Tifrunner.gnm2.ann1.ZYZ79R	Arachis_hypogaea_newGene_22114	arahy.Tifrunner.gnm2.ann1.D4GRD9	Arachis_hypogaea_newGene_17791	arahy.Tifrunner.gnm2.ann1.56XWA4
arahy.Tifrunner.gnm2.ann1.BMP4TI	arahy.Tifrunner.gnm2.ann1.YK1T90	arahy.Tifrunner.gnm2.ann1.RS5FH0	Arachis_hypogaea_newGene_17798	arahy.Tifrunner.gnm2.ann1.25X103
arahy.Tifrunner.gnm2.ann1.WI4YKF	arahy.Tifrunner.gnm2.ann1.H6FGN8	Arachis_hypogaea_newGene_5079	Arachis_hypogaea_newGene_1780	arahy.Tifrunner.gnm2.ann1.DY2W05
arahy.Tifrunner.gnm2.ann1.VLB5X0	arahy.Tifrunner.gnm2.ann1.V32IBN	arahy.Tifrunner.gnm2.ann1.A194LB	Arachis_hypogaea_newGene_17802	arahy.Tifrunner.gnm2.ann1.E6CSJF
arahy.Tifrunner.gnm2.ann1.J1V55D	arahy.Tifrunner.gnm2.ann1.72MQAV	Arachis_hypogaea_newGene_1554	Arachis_hypogaea_newGene_17805	arahy.Tifrunner.gnm2.ann1.G7UC7Z
arahy.Tifrunner.gnm2.ann1.XFL0DY	arahy.Tifrunner.gnm2.ann1.0HP51M	Arachis_hypogaea_newGene_1557	Arachis_hypogaea_newGene_17807	arahy.Tifrunner.gnm2.ann1.BHH580
arahy.Tifrunner.gnm2.ann1.1Z01XL	arahy.Tifrunner.gnm2.ann1.Y5JHRV	arahy.Tifrunner.gnm2.ann1.RHU2CQ	Arachis_hypogaea_newGene_1781	Arachis_hypogaea_newGene_9614
arahy.Tifrunner.gnm2.ann1.6LM78C	arahy.Tifrunner.gnm2.ann1.XA2ZF2	arahy.Tifrunner.gnm2.ann1.R0DF1M	Arachis_hypogaea_newGene_17822	arahy.Tifrunner.gnm2.ann1.SQ6SJP
arahy.Tifrunner.gnm2.ann1.AX1G32	arahy.Tifrunner.gnm2.ann1.4KG7L9	arahy.Tifrunner.gnm2.ann1.768P1R	Arachis_hypogaea_newGene_17837	Arachis_hypogaea_newGene_14534
arahy.Tifrunner.gnm2.ann1.5YJ9DX	arahy.Tifrunner.gnm2.ann1.JA012F	arahy.Tifrunner.gnm2.ann1.RSA1RP	Arachis_hypogaea_newGene_17857	arahy.Tifrunner.gnm2.ann1.SC1MJ0
arahy.Tifrunner.gnm2.ann1.7ZZ76P	arahy.Tifrunner.gnm2.ann1.MA0DIS	arahy.Tifrunner.gnm2.ann1.PYMC5A	Arachis_hypogaea_newGene_17860	arahy.Tifrunner.gnm2.ann1.NK4AP2
arahy.Tifrunner.gnm2.ann1.VJ5WH4	arahy.Tifrunner.gnm2.ann1.5PG8C6	arahy.Tifrunner.gnm2.ann1.L95KH7	Arachis_hypogaea_newGene_17861	arahy.Tifrunner.gnm2.ann1.NGL2PI
arahy.Tifrunner.gnm2.ann1.61MS4Z	arahy.Tifrunner.gnm2.ann1.4K6020	arahy.Tifrunner.gnm2.ann1.6CA9FV	Arachis_hypogaea_newGene_17874	arahy.Tifrunner.gnm2.ann1.5GYD3M
arahy.Tifrunner.gnm2.ann1.4AG551	arahy.Tifrunner.gnm2.ann1.CHP91T	arahy.Tifrunner.gnm2.ann1.JG8SFN	Arachis_hypogaea_newGene_17875	arahy.Tifrunner.gnm2.ann1.8XTP9K
arahy.Tifrunner.gnm2.ann1.I5J4MY	arahy.Tifrunner.gnm2.ann1.77AFJV	arahy.Tifrunner.gnm2.ann1.6R4MXJ	Arachis_hypogaea_newGene_17877	arahy.Tifrunner.gnm2.ann1.95H00J
arahy.Tifrunner.gnm2.ann1.D7FRIU	arahy.Tifrunner.gnm2.ann1.M1AC1B	arahy.Tifrunner.gnm2.ann1.1DM7TY	Arachis_hypogaea_newGene_17883	arahy.Tifrunner.gnm2.ann1.JB63H4
arahy.Tifrunner.gnm2.ann1.654C11	arahy.Tifrunner.gnm2.ann1.B3AG7P	arahy.Tifrunner.gnm2.ann1.36XQKP	Arachis_hypogaea_newGene_17884	arahy.Tifrunner.gnm2.ann1.GM2IDW
Arachis_hypogaea_newGene_1949	arahy.Tifrunner.gnm2.ann1.06CRWC	arahy.Tifrunner.gnm2.ann1.7JV24P	Arachis_hypogaea_newGene_17892	arahy.Tifrunner.gnm2.ann1.LEZ1PQ
arahy.Tifrunner.gnm2.ann1.40DIQU	arahy.Tifrunner.gnm2.ann1.F05SPM	arahy.Tifrunner.gnm2.ann1.7UMC4P	Arachis_hypogaea_newGene_17912	arahy.Tifrunner.gnm2.ann1.CK0I42
Arachis_hypogaea_newGene_5756	arahy.Tifrunner.gnm2.ann1.VLUJ13	Arachis_hypogaea_newGene_2318	Arachis_hypogaea_newGene_17916	arahy.Tifrunner.gnm2.ann1.QKB3E6
arahy.Tifrunner.gnm2.ann1.HS5Z9Z	arahy.Tifrunner.gnm2.ann1.S3DBMV	arahy.Tifrunner.gnm2.ann1.D9WPRA	Arachis_hypogaea_newGene_17917	arahy.Tifrunner.gnm2.ann1.JE1DSD
arahy.Tifrunner.gnm2.ann1.IB4LGX	arahy.Tifrunner.gnm2.ann1.IK60LM	arahy.Tifrunner.gnm2.ann1.5QB4T4	Arachis_hypogaea_newGene_17923	arahy.Tifrunner.gnm2.ann1.RR7AK4
arahy.Tifrunner.gnm2.ann1.B9R3MB	arahy.Tifrunner.gnm2.ann1.TF94L7	arahy.Tifrunner.gnm2.ann1.DD0PLV	Arachis_hypogaea_newGene_17929	arahy.Tifrunner.gnm2.ann1.A4VS3L
arahy.Tifrunner.gnm2.ann1.5512QZ	arahy.Tifrunner.gnm2.ann1.C871DQ	arahy.Tifrunner.gnm2.ann1.BZE4S9	Arachis_hypogaea_newGene_17937	arahy.Tifrunner.gnm2.ann1.NNH8AZ
arahy.Tifrunner.gnm2.ann1.BISG48	arahy.Tifrunner.gnm2.ann1.H925DL	arahy.Tifrunner.gnm2.ann1.LM2DEJ	Arachis_hypogaea_newGene_17941	arahy.Tifrunner.gnm2.ann1.APC7ZA
arahy.Tifrunner.gnm2.ann1.N2EXWG	arahy.Tifrunner.gnm2.ann1.4WBN6F	arahy.Tifrunner.gnm2.ann1.5MTU38	Arachis_hypogaea_newGene_17951	arahy.Tifrunner.gnm2.ann1.XSNT16
arahy.Tifrunner.gnm2.ann1.NCUM9D	arahy.Tifrunner.gnm2.ann1.N0ZTM3	arahy.Tifrunner.gnm2.ann1.3D8856	Arachis_hypogaea_newGene_17954	arahy.Tifrunner.gnm2.ann1.WVD97E
arahy.Tifrunner.gnm2.ann1.WKI3HS	Arachis_hypogaea_newGene_18714	arahy.Tifrunner.gnm2.ann1.6TI0EB	Arachis_hypogaea_newGene_17961	arahy.Tifrunner.gnm2.ann1.IM6RX7
arahy.Tifrunner.gnm2.ann1.L77XYR	arahy.Tifrunner.gnm2.ann1.6KSP6K	arahy.Tifrunner.gnm2.ann1.4DP4Q6	Arachis_hypogaea_newGene_17982	arahy.Tifrunner.gnm2.ann1.5RVD89
arahy.Tifrunner.gnm2.ann1.D3G28H	arahy.Tifrunner.gnm2.ann1.E6ZCRX	arahy.Tifrunner.gnm2.ann1.NU732K	Arachis_hypogaea_newGene_17997	arahy.Tifrunner.gnm2.ann1.6IA5X9
Arachis_hypogaea_newGene_22304	Arachis_hypogaea_newGene_3121	arahy.Tifrunner.gnm2.ann1.1DIX3L	Arachis_hypogaea_newGene_18004	Arachis_hypogaea_newGene_11718
arahy.Tifrunner.gnm2.ann1.QC3XVA	arahy.Tifrunner.gnm2.ann1.E5JI7C	arahy.Tifrunner.gnm2.ann1.26IAC2	Arachis_hypogaea_newGene_18013	Arachis_hypogaea_newGene_3237
arahy.Tifrunner.gnm2.ann1.RNH1PJ	arahy.Tifrunner.gnm2.ann1.Q3ZTZA	arahy.Tifrunner.gnm2.ann1.A6EHAN	Arachis_hypogaea_newGene_18016	arahy.Tifrunner.gnm2.ann1.48A5Q0
arahy.Tifrunner.gnm2.ann1.BPCJ1X	Arachis_hypogaea_newGene_6131	Arachis_hypogaea_newGene_9633	Arachis_hypogaea_newGene_18018	arahy.Tifrunner.gnm2.ann1.LEEI49
arahy.Tifrunner.gnm2.ann1.N8JZ6F	arahy.Tifrunner.gnm2.ann1.F8T0MB	arahy.Tifrunner.gnm2.ann1.594WWL	Arachis_hypogaea_newGene_18028	arahy.Tifrunner.gnm2.ann1.14QP5E
arahy.Tifrunner.gnm2.ann1.U5Q1QL	arahy.Tifrunner.gnm2.ann1.Q3K67F	arahy.Tifrunner.gnm2.ann1.RRB9FM	Arachis_hypogaea_newGene_18032	arahy.Tifrunner.gnm2.ann1.ZZD30S
arahy.Tifrunner.gnm2.ann1.92NGGW	arahy.Tifrunner.gnm2.ann1.FS695C	arahy.Tifrunner.gnm2.ann1.ZPV021	Arachis_hypogaea_newGene_18040	Arachis_hypogaea_newGene_13231
arahy.Tifrunner.gnm2.ann1.C718TQ	Arachis_hypogaea_newGene_13564	arahy.Tifrunner.gnm2.ann1.E69UQ4	Arachis_hypogaea_newGene_18060	arahy.Tifrunner.gnm2.ann1.CZ7R53
Arachis_hypogaea_newGene_22875	arahy.Tifrunner.gnm2.ann1.5JB048	arahy.Tifrunner.gnm2.ann1.JK8JKR	Arachis_hypogaea_newGene_18073	arahy.Tifrunner.gnm2.ann1.9WD8WJ
arahy.Tifrunner.gnm2.ann1.WBK0DE	arahy.Tifrunner.gnm2.ann1.EAF0L1	arahy.Tifrunner.gnm2.ann1.41JFP3	Arachis_hypogaea_newGene_18077	arahy.Tifrunner.gnm2.ann1.SSUF8X
arahy.Tifrunner.gnm2.ann1.68HE9A	arahy.Tifrunner.gnm2.ann1.JK6BKQ	arahy.Tifrunner.gnm2.ann1.NB6840	Arachis_hypogaea_newGene_1809	arahy.Tifrunner.gnm2.ann1.6FZ3DA
arahy.Tifrunner.gnm2.ann1.2979XY	arahy.Tifrunner.gnm2.ann1.PI3URC	arahy.Tifrunner.gnm2.ann1.SIN6AN	Arachis_hypogaea_newGene_18109	arahy.Tifrunner.gnm2.ann1.DKTU9V
arahy.Tifrunner.gnm2.ann1.80NE1D	arahy.Tifrunner.gnm2.ann1.SE3NL1	arahy.Tifrunner.gnm2.ann1.HF22WU	Arachis_hypogaea_newGene_18112	Arachis_hypogaea_newGene_417
arahy.Tifrunner.gnm2.ann1.F5KP1I	arahy.Tifrunner.gnm2.ann1.D45KPR	arahy.Tifrunner.gnm2.ann1.KM073U	Arachis_hypogaea_newGene_18115	arahy.Tifrunner.gnm2.ann1.646R5W
arahy.Tifrunner.gnm2.ann1.5EY78G	arahy.Tifrunner.gnm2.ann1.Y2FERZ	arahy.Tifrunner.gnm2.ann1.X6WBXQ	Arachis_hypogaea_newGene_1812	arahy.Tifrunner.gnm2.ann1.MK9Y65
arahy.Tifrunner.gnm2.ann1.L4K1UG	arahy.Tifrunner.gnm2.ann1.Z50281	Arachis_hypogaea_newGene_16374	Arachis_hypogaea_newGene_18126	arahy.Tifrunner.gnm2.ann1.6MS3W4
arahy.Tifrunner.gnm2.ann1.81HEJY	arahy.Tifrunner.gnm2.ann1.VE84TY	arahy.Tifrunner.gnm2.ann1.3C4V56	Arachis_hypogaea_newGene_18131	arahy.Tifrunner.gnm2.ann1.3933SP
arahy.Tifrunner.gnm2.ann1.Z287JL	arahy.Tifrunner.gnm2.ann1.7CJ2RM	arahy.Tifrunner.gnm2.ann1.12D61J	Arachis_hypogaea_newGene_18138	arahy.Tifrunner.gnm2.ann1.3M010D
arahy.Tifrunner.gnm2.ann1.RN7KHK	arahy.Tifrunner.gnm2.ann1.J8M6QI	arahy.Tifrunner.gnm2.ann1.FUW0JF	Arachis_hypogaea_newGene_18162	Arachis_hypogaea_newGene_12520
arahy.Tifrunner.gnm2.ann1.06CHHF	arahy.Tifrunner.gnm2.ann1.QFR843	arahy.Tifrunner.gnm2.ann1.5W5H9I	Arachis_hypogaea_newGene_18165	arahy.Tifrunner.gnm2.ann1.2H46NI
arahy.Tifrunner.gnm2.ann1.X4CKXJ	arahy.Tifrunner.gnm2.ann1.DH6SQG	arahy.Tifrunner.gnm2.ann1.AE7BGD	Arachis_hypogaea_newGene_18178	arahy.Tifrunner.gnm2.ann1.S1U0T7
arahy.Tifrunner.gnm2.ann1.B4CBXE	arahy.Tifrunner.gnm2.ann1.F7JNQF	arahy.Tifrunner.gnm2.ann1.ISE35F	Arachis_hypogaea_newGene_18191	arahy.Tifrunner.gnm2.ann1.E7M0T9
arahy.Tifrunner.gnm2.ann1.P2AB97	arahy.Tifrunner.gnm2.ann1.KTR7HF	arahy.Tifrunner.gnm2.ann1.SLB9HH	Arachis_hypogaea_newGene_18206	arahy.Tifrunner.gnm2.ann1.U1CM5Q
arahy.Tifrunner.gnm2.ann1.FYPZ9V	arahy.Tifrunner.gnm2.ann1.I6EE1A	arahy.Tifrunner.gnm2.ann1.J0D1JF	Arachis_hypogaea_newGene_18208	arahy.Tifrunner.gnm2.ann1.DU2U9I
arahy.Tifrunner.gnm2.ann1.PV0ABM	arahy.Tifrunner.gnm2.ann1.D3D30P	arahy.Tifrunner.gnm2.ann1.QT0H2C	Arachis_hypogaea_newGene_1821	arahy.Tifrunner.gnm2.ann1.P7B6WW
arahy.Tifrunner.gnm2.ann1.BTE5MM	arahy.Tifrunner.gnm2.ann1.HZHH6G	arahy.Tifrunner.gnm2.ann1.YW08C0	Arachis_hypogaea_newGene_18211	arahy.Tifrunner.gnm2.ann1.84B366
arahy.Tifrunner.gnm2.ann1.HURS1T	arahy.Tifrunner.gnm2.ann1.BRKI7Z	arahy.Tifrunner.gnm2.ann1.D040QL	Arachis_hypogaea_newGene_18223	arahy.Tifrunner.gnm2.ann1.R3KIKB
arahy.Tifrunner.gnm2.ann1.7JT764	Arachis_hypogaea_newGene_5338	arahy.Tifrunner.gnm2.ann1.RW76Q0	Arachis_hypogaea_newGene_18232	Arachis_hypogaea_newGene_644
arahy.Tifrunner.gnm2.ann1.DKE7V3	arahy.Tifrunner.gnm2.ann1.UF47DQ	arahy.Tifrunner.gnm2.ann1.3L5R91	Arachis_hypogaea_newGene_18238	Arachis_hypogaea_newGene_15055
arahy.Tifrunner.gnm2.ann1.BD04FH	arahy.Tifrunner.gnm2.ann1.E5BLPW	arahy.Tifrunner.gnm2.ann1.AQ4HSR	Arachis_hypogaea_newGene_18261	arahy.Tifrunner.gnm2.ann1.M4EJC3
arahy.Tifrunner.gnm2.ann1.6P3KM7	Arachis_hypogaea_newGene_5480	Arachis_hypogaea_newGene_17262	Arachis_hypogaea_newGene_18274	arahy.Tifrunner.gnm2.ann1.76HSK6
Arachis_hypogaea_newGene_17670	arahy.Tifrunner.gnm2.ann1.Q6N5X0	arahy.Tifrunner.gnm2.ann1.Z23D3B	Arachis_hypogaea_newGene_18277	Arachis_hypogaea_newGene_10804
arahy.Tifrunner.gnm2.ann1.GIJ59W	Arachis_hypogaea_newGene_6689	arahy.Tifrunner.gnm2.ann1.XDC7ZH	Arachis_hypogaea_newGene_18297	arahy.Tifrunner.gnm2.ann1.5JH3WA
arahy.Tifrunner.gnm2.ann1.3CBS5R	arahy.Tifrunner.gnm2.ann1.C6ELU8	arahy.Tifrunner.gnm2.ann1.YG2QQU	Arachis_hypogaea_newGene_18304	Arachis_hypogaea_newGene_13865
Arachis_hypogaea_newGene_9187	arahy.Tifrunner.gnm2.ann1.2IJU75	arahy.Tifrunner.gnm2.ann1.IAPX52	Arachis_hypogaea_newGene_18310	arahy.Tifrunner.gnm2.ann1.VU0ITX
arahy.Tifrunner.gnm2.ann1.BH211Y	arahy.Tifrunner.gnm2.ann1.P7UIV5	arahy.Tifrunner.gnm2.ann1.DW1R6S	Arachis_hypogaea_newGene_18316	arahy.Tifrunner.gnm2.ann1.KL5RV2
arahy.Tifrunner.gnm2.ann1.UMM9A2	arahy.Tifrunner.gnm2.ann1.I4LFHL	arahy.Tifrunner.gnm2.ann1.E0ZDBG	Arachis_hypogaea_newGene_1832	arahy.Tifrunner.gnm2.ann1.78HSHP
Arachis_hypogaea_newGene_4578	arahy.Tifrunner.gnm2.ann1.U14C6K	arahy.Tifrunner.gnm2.ann1.WE07RT	Arachis_hypogaea_newGene_18332	arahy.Tifrunner.gnm2.ann1.JZ8562
Arachis_hypogaea_newGene_4579	arahy.Tifrunner.gnm2.ann1.68Y0RY	Arachis_hypogaea_newGene_21017	Arachis_hypogaea_newGene_18339	arahy.Tifrunner.gnm2.ann1.NFT2PX
arahy.Tifrunner.gnm2.ann1.I63VJS	arahy.Tifrunner.gnm2.ann1.KH7E26	arahy.Tifrunner.gnm2.ann1.AV7YP7	Arachis_hypogaea_newGene_18358	Arachis_hypogaea_newGene_7262
Arachis_hypogaea_newGene_20231	arahy.Tifrunner.gnm2.ann1.ZNW71Q	arahy.Tifrunner.gnm2.ann1.DPV4Y1	Arachis_hypogaea_newGene_18369	arahy.Tifrunner.gnm2.ann1.I68A9W
Arachis_hypogaea_newGene_18277	arahy.Tifrunner.gnm2.ann1.VCQ3E9	arahy.Tifrunner.gnm2.ann1.C6MU4Z	Arachis_hypogaea_newGene_18388	arahy.Tifrunner.gnm2.ann1.SG067W
Arachis_hypogaea_newGene_18274	arahy.Tifrunner.gnm2.ann1.V3UUR8	arahy.Tifrunner.gnm2.ann1.Z8RNIG	Arachis_hypogaea_newGene_18398	arahy.Tifrunner.gnm2.ann1.80WT98
arahy.Tifrunner.gnm2.ann1.QSS1IG	arahy.Tifrunner.gnm2.ann1.WK148I	arahy.Tifrunner.gnm2.ann1.MQZQ11	Arachis_hypogaea_newGene_18401	arahy.Tifrunner.gnm2.ann1.K991DM
arahy.Tifrunner.gnm2.ann1.A621IZ	arahy.Tifrunner.gnm2.ann1.MNZ0X1	arahy.Tifrunner.gnm2.ann1.7K8RK5	Arachis_hypogaea_newGene_18404	arahy.Tifrunner.gnm2.ann1.41L4N6
arahy.Tifrunner.gnm2.ann1.0Q085S	arahy.Tifrunner.gnm2.ann1.1SMG72	arahy.Tifrunner.gnm2.ann1.CK3SAN	Arachis_hypogaea_newGene_18428	arahy.Tifrunner.gnm2.ann1.7X1NZD
arahy.Tifrunner.gnm2.ann1.1UV8VN	arahy.Tifrunner.gnm2.ann1.YAN8XY	arahy.Tifrunner.gnm2.ann1.NAZL7K	Arachis_hypogaea_newGene_18429	arahy.Tifrunner.gnm2.ann1.LXQM1X
arahy.Tifrunner.gnm2.ann1.VKWK3F	arahy.Tifrunner.gnm2.ann1.2AYT2S	arahy.Tifrunner.gnm2.ann1.JF7LYS	Arachis_hypogaea_newGene_18437	arahy.Tifrunner.gnm2.ann1.25PL5E
arahy.Tifrunner.gnm2.ann1.305BSH	arahy.Tifrunner.gnm2.ann1.WWNC08	arahy.Tifrunner.gnm2.ann1.R4YNHD	Arachis_hypogaea_newGene_18443	arahy.Tifrunner.gnm2.ann1.YL1JK7
arahy.Tifrunner.gnm2.ann1.S3ZP24	arahy.Tifrunner.gnm2.ann1.E948KA	arahy.Tifrunner.gnm2.ann1.04ACRJ	Arachis_hypogaea_newGene_18449	arahy.Tifrunner.gnm2.ann1.MC9SJZ
arahy.Tifrunner.gnm2.ann1.G6JDG7	arahy.Tifrunner.gnm2.ann1.SAR19R	arahy.Tifrunner.gnm2.ann1.9B5RRL	Arachis_hypogaea_newGene_18451	arahy.Tifrunner.gnm2.ann1.422IFH
arahy.Tifrunner.gnm2.ann1.S2DFEG	arahy.Tifrunner.gnm2.ann1.CMX2VV	arahy.Tifrunner.gnm2.ann1.NUHQ9Q	Arachis_hypogaea_newGene_18452	arahy.Tifrunner.gnm2.ann1.726Q1X
arahy.Tifrunner.gnm2.ann1.8UFH9N	arahy.Tifrunner.gnm2.ann1.FWY8EA	arahy.Tifrunner.gnm2.ann1.MLK5V4	Arachis_hypogaea_newGene_18459	arahy.Tifrunner.gnm2.ann1.BF4CMP
arahy.Tifrunner.gnm2.ann1.X9C0XD	arahy.Tifrunner.gnm2.ann1.KG3JNQ	Arachis_hypogaea_newGene_20820	Arachis_hypogaea_newGene_18462	arahy.Tifrunner.gnm2.ann1.CIMT38
arahy.Tifrunner.gnm2.ann1.QQCP7Q	arahy.Tifrunner.gnm2.ann1.PU6SLT	Arachis_hypogaea_newGene_20822	Arachis_hypogaea_newGene_18464	Arachis_hypogaea_newGene_8675
arahy.Tifrunner.gnm2.ann1.RCL750	arahy.Tifrunner.gnm2.ann1.5JK48S	arahy.Tifrunner.gnm2.ann1.U64MAA	Arachis_hypogaea_newGene_18476	arahy.Tifrunner.gnm2.ann1.4GH0FM
arahy.Tifrunner.gnm2.ann1.X48S1N	Arachis_hypogaea_newGene_13766	arahy.Tifrunner.gnm2.ann1.4D0408	Arachis_hypogaea_newGene_18487	arahy.Tifrunner.gnm2.ann1.A1NYJ3
arahy.Tifrunner.gnm2.ann1.U8XEFG	arahy.Tifrunner.gnm2.ann1.657AS3	arahy.Tifrunner.gnm2.ann1.P6ZE8V	Arachis_hypogaea_newGene_18491	arahy.Tifrunner.gnm2.ann1.640I1P
arahy.Tifrunner.gnm2.ann1.R7V3DK	arahy.Tifrunner.gnm2.ann1.EI642X	arahy.Tifrunner.gnm2.ann1.2H21PS	Arachis_hypogaea_newGene_18492	arahy.Tifrunner.gnm2.ann1.M1EJI8
arahy.Tifrunner.gnm2.ann1.YC4E9Q	Arachis_hypogaea_newGene_12491	arahy.Tifrunner.gnm2.ann1.Y2CNA9	Arachis_hypogaea_newGene_18496	arahy.Tifrunner.gnm2.ann1.MK54MF
arahy.Tifrunner.gnm2.ann1.6LLT9T	arahy.Tifrunner.gnm2.ann1.L410JY	arahy.Tifrunner.gnm2.ann1.0GWZ16	Arachis_hypogaea_newGene_18500	arahy.Tifrunner.gnm2.ann1.78V50A
arahy.Tifrunner.gnm2.ann1.40GBPJ	arahy.Tifrunner.gnm2.ann1.DG580Z	arahy.Tifrunner.gnm2.ann1.ITK9EF	Arachis_hypogaea_newGene_18512	arahy.Tifrunner.gnm2.ann1.2P4BCH
arahy.Tifrunner.gnm2.ann1.T6U2EX	Arachis_hypogaea_newGene_14267	arahy.Tifrunner.gnm2.ann1.98MC06	Arachis_hypogaea_newGene_18514	arahy.Tifrunner.gnm2.ann1.0WB72Y
arahy.Tifrunner.gnm2.ann1.LTKS6Y	Arachis_hypogaea_newGene_14263	arahy.Tifrunner.gnm2.ann1.2FYA1K	Arachis_hypogaea_newGene_18515	arahy.Tifrunner.gnm2.ann1.22VPXE
arahy.Tifrunner.gnm2.ann1.KSUC5C	Arachis_hypogaea_newGene_17514	arahy.Tifrunner.gnm2.ann1.48KEPM	Arachis_hypogaea_newGene_18516	arahy.Tifrunner.gnm2.ann1.V3AFID
arahy.Tifrunner.gnm2.ann1.65NT4G	arahy.Tifrunner.gnm2.ann1.K4MPXF	arahy.Tifrunner.gnm2.ann1.KST8W5	Arachis_hypogaea_newGene_18518	arahy.Tifrunner.gnm2.ann1.10JCRR
arahy.Tifrunner.gnm2.ann1.Y5G5FZ	arahy.Tifrunner.gnm2.ann1.TJT6BT	arahy.Tifrunner.gnm2.ann1.YW8AM8	Arachis_hypogaea_newGene_18528	arahy.Tifrunner.gnm2.ann1.W77FLI
arahy.Tifrunner.gnm2.ann1.21MRAZ	arahy.Tifrunner.gnm2.ann1.D8DQXR	Arachis_hypogaea_newGene_147	Arachis_hypogaea_newGene_18596	arahy.Tifrunner.gnm2.ann1.I9FVBP
arahy.Tifrunner.gnm2.ann1.D3ZUUX	arahy.Tifrunner.gnm2.ann1.N4K2VQ	arahy.Tifrunner.gnm2.ann1.KA6YJ2	Arachis_hypogaea_newGene_18601	arahy.Tifrunner.gnm2.ann1.K2R76V
arahy.Tifrunner.gnm2.ann1.GJ802T	arahy.Tifrunner.gnm2.ann1.7U6XXD	arahy.Tifrunner.gnm2.ann1.HBJI5Q	Arachis_hypogaea_newGene_18603	arahy.Tifrunner.gnm2.ann1.03HQ0D
arahy.Tifrunner.gnm2.ann1.64ZMMV	arahy.Tifrunner.gnm2.ann1.28YLK9	arahy.Tifrunner.gnm2.ann1.Y6I58B	Arachis_hypogaea_newGene_18636	arahy.Tifrunner.gnm2.ann1.61ZXLU
arahy.Tifrunner.gnm2.ann1.FQQS7Y	arahy.Tifrunner.gnm2.ann1.WH7KQ6	arahy.Tifrunner.gnm2.ann1.XAV62A	Arachis_hypogaea_newGene_18653	arahy.Tifrunner.gnm2.ann1.QSN6ZX
arahy.Tifrunner.gnm2.ann1.E9IFW5	arahy.Tifrunner.gnm2.ann1.6YUQ6U	arahy.Tifrunner.gnm2.ann1.KS8FPJ	Arachis_hypogaea_newGene_1867	arahy.Tifrunner.gnm2.ann1.DTT4AE
arahy.Tifrunner.gnm2.ann1.0YJG6G	arahy.Tifrunner.gnm2.ann1.H5J3RW	arahy.Tifrunner.gnm2.ann1.F7C4QK	Arachis_hypogaea_newGene_18670	arahy.Tifrunner.gnm2.ann1.TE56A9
arahy.Tifrunner.gnm2.ann1.WS4JL8	arahy.Tifrunner.gnm2.ann1.5X9BCK	arahy.Tifrunner.gnm2.ann1.M1XP5G	Arachis_hypogaea_newGene_18678	Arachis_hypogaea_newGene_14093
arahy.Tifrunner.gnm2.ann1.G7VI5W	arahy.Tifrunner.gnm2.ann1.F10EXU	arahy.Tifrunner.gnm2.ann1.A8WRUN	Arachis_hypogaea_newGene_18685	Arachis_hypogaea_newGene_800
arahy.Tifrunner.gnm2.ann1.R3D0LA	arahy.Tifrunner.gnm2.ann1.ZD5R9E	arahy.Tifrunner.gnm2.ann1.55B6KH	Arachis_hypogaea_newGene_18691	arahy.Tifrunner.gnm2.ann1.YZ9ULU
Arachis_hypogaea_newGene_7455	arahy.Tifrunner.gnm2.ann1.T0XMQ2	arahy.Tifrunner.gnm2.ann1.UC6RI2	Arachis_hypogaea_newGene_18696	arahy.Tifrunner.gnm2.ann1.BCI2ZL
arahy.Tifrunner.gnm2.ann1.CT84XJ	arahy.Tifrunner.gnm2.ann1.J4CNX7	arahy.Tifrunner.gnm2.ann1.T6I3L8	Arachis_hypogaea_newGene_1870	arahy.Tifrunner.gnm2.ann1.G01IV1
arahy.Tifrunner.gnm2.ann1.WQ60SD	Arachis_hypogaea_newGene_4689	arahy.Tifrunner.gnm2.ann1.05YYMQ	Arachis_hypogaea_newGene_18703	arahy.Tifrunner.gnm2.ann1.ZPM9RR
arahy.Tifrunner.gnm2.ann1.T6DE7B	arahy.Tifrunner.gnm2.ann1.N2T33F	arahy.Tifrunner.gnm2.ann1.YNP00W	Arachis_hypogaea_newGene_18708	arahy.Tifrunner.gnm2.ann1.RYUR57
Arachis_hypogaea_newGene_20084	arahy.Tifrunner.gnm2.ann1.W3P5B7	arahy.Tifrunner.gnm2.ann1.4PIV4R	Arachis_hypogaea_newGene_18714	arahy.Tifrunner.gnm2.ann1.P6RCLW
Arachis_hypogaea_newGene_20089	arahy.Tifrunner.gnm2.ann1.WT34VK	arahy.Tifrunner.gnm2.ann1.N6Y25N	Arachis_hypogaea_newGene_18732	arahy.Tifrunner.gnm2.ann1.GCG1Y2
arahy.Tifrunner.gnm2.ann1.XVC037	arahy.Tifrunner.gnm2.ann1.5SF4Q5	arahy.Tifrunner.gnm2.ann1.81NUC9	Arachis_hypogaea_newGene_18746	arahy.Tifrunner.gnm2.ann1.Q5UK0W
arahy.Tifrunner.gnm2.ann1.IA583T	arahy.Tifrunner.gnm2.ann1.K3S5GW	Arachis_hypogaea_newGene_7106	Arachis_hypogaea_newGene_1875	arahy.Tifrunner.gnm2.ann1.ZI5WB6
arahy.Tifrunner.gnm2.ann1.A1ZC3A	arahy.Tifrunner.gnm2.ann1.755JPD	arahy.Tifrunner.gnm2.ann1.WH9G9U	Arachis_hypogaea_newGene_18764	arahy.Tifrunner.gnm2.ann1.THTJ31
arahy.Tifrunner.gnm2.ann1.LND7SA	arahy.Tifrunner.gnm2.ann1.E6ZLZ7	Arachis_hypogaea_newGene_19765	Arachis_hypogaea_newGene_18771	arahy.Tifrunner.gnm2.ann1.V8N4SQ
arahy.Tifrunner.gnm2.ann1.GQJ42M	arahy.Tifrunner.gnm2.ann1.PNM9T4	arahy.Tifrunner.gnm2.ann1.PY0P22	Arachis_hypogaea_newGene_18775	arahy.Tifrunner.gnm2.ann1.PH74U7
arahy.Tifrunner.gnm2.ann1.199BN4	arahy.Tifrunner.gnm2.ann1.3K3C0B	arahy.Tifrunner.gnm2.ann1.4JU6QM	Arachis_hypogaea_newGene_18778	Arachis_hypogaea_newGene_13485
arahy.Tifrunner.gnm2.ann1.AKE21I	arahy.Tifrunner.gnm2.ann1.Q5WKNQ	arahy.Tifrunner.gnm2.ann1.16M659	Arachis_hypogaea_newGene_18780	arahy.Tifrunner.gnm2.ann1.EU3L7N
arahy.Tifrunner.gnm2.ann1.WULW7H	arahy.Tifrunner.gnm2.ann1.Q0LHXL	arahy.Tifrunner.gnm2.ann1.BY45PL	Arachis_hypogaea_newGene_18793	Arachis_hypogaea_newGene_12617
arahy.Tifrunner.gnm2.ann1.51INSQ	arahy.Tifrunner.gnm2.ann1.EA9INV	arahy.Tifrunner.gnm2.ann1.8C0M2R	Arachis_hypogaea_newGene_18832	arahy.Tifrunner.gnm2.ann1.K8539K
arahy.Tifrunner.gnm2.ann1.301SU2	arahy.Tifrunner.gnm2.ann1.D1YG1E	arahy.Tifrunner.gnm2.ann1.G5US7K	Arachis_hypogaea_newGene_18833	arahy.Tifrunner.gnm2.ann1.9MR3LL
arahy.Tifrunner.gnm2.ann1.YK1T90	arahy.Tifrunner.gnm2.ann1.C2GR1Y	arahy.Tifrunner.gnm2.ann1.JXP29T	Arachis_hypogaea_newGene_18835	arahy.Tifrunner.gnm2.ann1.M5WN01
arahy.Tifrunner.gnm2.ann1.ZNQH18	arahy.Tifrunner.gnm2.ann1.U8F0YD	arahy.Tifrunner.gnm2.ann1.SQ7DBT	Arachis_hypogaea_newGene_18837	arahy.Tifrunner.gnm2.ann1.FQ0JYV
arahy.Tifrunner.gnm2.ann1.8LN2Z6	arahy.Tifrunner.gnm2.ann1.Q2BFW3	arahy.Tifrunner.gnm2.ann1.1Q3Q3C	Arachis_hypogaea_newGene_18843	arahy.Tifrunner.gnm2.ann1.T8XW04
arahy.Tifrunner.gnm2.ann1.YQ4454	Arachis_hypogaea_newGene_9920	arahy.Tifrunner.gnm2.ann1.NXIZ0N	Arachis_hypogaea_newGene_18853	Arachis_hypogaea_newGene_1145
arahy.Tifrunner.gnm2.ann1.04P64Q	Arachis_hypogaea_newGene_9921	arahy.Tifrunner.gnm2.ann1.I9WKA5	Arachis_hypogaea_newGene_18854	Arachis_hypogaea_newGene_15233
arahy.Tifrunner.gnm2.ann1.72MQAV	arahy.Tifrunner.gnm2.ann1.X29WZH	arahy.Tifrunner.gnm2.ann1.6C0LG0	Arachis_hypogaea_newGene_18859	arahy.Tifrunner.gnm2.ann1.7WJT5G
arahy.Tifrunner.gnm2.ann1.68YRKD	arahy.Tifrunner.gnm2.ann1.GLW41G	arahy.Tifrunner.gnm2.ann1.MZFE1X	Arachis_hypogaea_newGene_18872	arahy.Tifrunner.gnm2.ann1.T449ZD
arahy.Tifrunner.gnm2.ann1.0HP51M	arahy.Tifrunner.gnm2.ann1.1BNP0N	arahy.Tifrunner.gnm2.ann1.7LSJ26	Arachis_hypogaea_newGene_1890	Arachis_hypogaea_newGene_3455
arahy.Tifrunner.gnm2.ann1.S1942W	arahy.Tifrunner.gnm2.ann1.V6E2D3	arahy.Tifrunner.gnm2.ann1.89XWV7	Arachis_hypogaea_newGene_18902	arahy.Tifrunner.gnm2.ann1.V7M4XR
arahy.Tifrunner.gnm2.ann1.KD5YG3	arahy.Tifrunner.gnm2.ann1.L9WZHD	arahy.Tifrunner.gnm2.ann1.158MUU	Arachis_hypogaea_newGene_18905	arahy.Tifrunner.gnm2.ann1.PWS1BC
arahy.Tifrunner.gnm2.ann1.Q1PJAN	arahy.Tifrunner.gnm2.ann1.0X8X9Q	arahy.Tifrunner.gnm2.ann1.05VQV1	Arachis_hypogaea_newGene_18908	arahy.Tifrunner.gnm2.ann1.HRMJ8R
arahy.Tifrunner.gnm2.ann1.JA012F	arahy.Tifrunner.gnm2.ann1.VL301A	arahy.Tifrunner.gnm2.ann1.M3HJLJ	Arachis_hypogaea_newGene_18932	arahy.Tifrunner.gnm2.ann1.PZSL5Y
arahy.Tifrunner.gnm2.ann1.VLN89B	arahy.Tifrunner.gnm2.ann1.35EBDI	Arachis_hypogaea_newGene_18388	Arachis_hypogaea_newGene_18947	arahy.Tifrunner.gnm2.ann1.X5LH2W
arahy.Tifrunner.gnm2.ann1.HF4B4K	arahy.Tifrunner.gnm2.ann1.QRIX9Q	arahy.Tifrunner.gnm2.ann1.5M0T8F	Arachis_hypogaea_newGene_18976	arahy.Tifrunner.gnm2.ann1.VH0VRX
arahy.Tifrunner.gnm2.ann1.9X1AFC	Arachis_hypogaea_newGene_20957	arahy.Tifrunner.gnm2.ann1.JZED56	Arachis_hypogaea_newGene_19008	arahy.Tifrunner.gnm2.ann1.5ZV8II
arahy.Tifrunner.gnm2.ann1.TYK2J5	Arachis_hypogaea_newGene_20950	Arachis_hypogaea_newGene_1963	Arachis_hypogaea_newGene_19018	arahy.Tifrunner.gnm2.ann1.V1RZF6
arahy.Tifrunner.gnm2.ann1.5PG8C6	arahy.Tifrunner.gnm2.ann1.07LUT5	arahy.Tifrunner.gnm2.ann1.B27XR5	Arachis_hypogaea_newGene_19026	arahy.Tifrunner.gnm2.ann1.H94RDL
arahy.Tifrunner.gnm2.ann1.4K6020	arahy.Tifrunner.gnm2.ann1.ID58HC	Arachis_hypogaea_newGene_13003	Arachis_hypogaea_newGene_19037	Arachis_hypogaea_newGene_13448
arahy.Tifrunner.gnm2.ann1.77AFJV	arahy.Tifrunner.gnm2.ann1.JQ1G2Q	arahy.Tifrunner.gnm2.ann1.72GJDQ	Arachis_hypogaea_newGene_19039	Arachis_hypogaea_newGene_17350
arahy.Tifrunner.gnm2.ann1.NA407Z	arahy.Tifrunner.gnm2.ann1.JQ4NV0	arahy.Tifrunner.gnm2.ann1.Z71440	Arachis_hypogaea_newGene_19043	arahy.Tifrunner.gnm2.ann1.QIUV73
arahy.Tifrunner.gnm2.ann1.F05SPM	arahy.Tifrunner.gnm2.ann1.NX4WQG	arahy.Tifrunner.gnm2.ann1.H0A24T	Arachis_hypogaea_newGene_1908	arahy.Tifrunner.gnm2.ann1.5B3ZLR
arahy.Tifrunner.gnm2.ann1.CDIJ73	Arachis_hypogaea_newGene_1375	arahy.Tifrunner.gnm2.ann1.E39P6R	Arachis_hypogaea_newGene_191	Arachis_hypogaea_newGene_20282
arahy.Tifrunner.gnm2.ann1.S3DBMV	arahy.Tifrunner.gnm2.ann1.XL1L9T	arahy.Tifrunner.gnm2.ann1.QM1PW2	Arachis_hypogaea_newGene_19102	Arachis_hypogaea_newGene_22669
arahy.Tifrunner.gnm2.ann1.IK60LM	arahy.Tifrunner.gnm2.ann1.RCVM4C	arahy.Tifrunner.gnm2.ann1.7P2G6T	Arachis_hypogaea_newGene_19113	arahy.Tifrunner.gnm2.ann1.W5G7HT
arahy.Tifrunner.gnm2.ann1.8ZK91E	arahy.Tifrunner.gnm2.ann1.5DSF6M	arahy.Tifrunner.gnm2.ann1.A0K4XE	Arachis_hypogaea_newGene_1912	arahy.Tifrunner.gnm2.ann1.37P1GN
arahy.Tifrunner.gnm2.ann1.MZJT69	arahy.Tifrunner.gnm2.ann1.EV9SA5	arahy.Tifrunner.gnm2.ann1.BZ8U3A	Arachis_hypogaea_newGene_19125	Arachis_hypogaea_newGene_2602
Arachis_hypogaea_newGene_2219	arahy.Tifrunner.gnm2.ann1.QXL28E	arahy.Tifrunner.gnm2.ann1.6SD2NF	Arachis_hypogaea_newGene_19138	arahy.Tifrunner.gnm2.ann1.R2D69N
Arachis_hypogaea_newGene_11072	Arachis_hypogaea_newGene_2336	arahy.Tifrunner.gnm2.ann1.RSMT0C	Arachis_hypogaea_newGene_1914	arahy.Tifrunner.gnm2.ann1.GJD59M
arahy.Tifrunner.gnm2.ann1.A7U6I8	arahy.Tifrunner.gnm2.ann1.0B7JEM	arahy.Tifrunner.gnm2.ann1.53UQ7J	Arachis_hypogaea_newGene_19164	arahy.Tifrunner.gnm2.ann1.0SLH0U
arahy.Tifrunner.gnm2.ann1.068WZH	arahy.Tifrunner.gnm2.ann1.FP7P7G	arahy.Tifrunner.gnm2.ann1.C4R67I	Arachis_hypogaea_newGene_19170	arahy.Tifrunner.gnm2.ann1.NYEK3G
arahy.Tifrunner.gnm2.ann1.H925DL	Arachis_hypogaea_newGene_7692	arahy.Tifrunner.gnm2.ann1.K33YLS	Arachis_hypogaea_newGene_19176	Arachis_hypogaea_newGene_14303
arahy.Tifrunner.gnm2.ann1.J3RYPU	arahy.Tifrunner.gnm2.ann1.JRGB4J	arahy.Tifrunner.gnm2.ann1.0PE7XW	Arachis_hypogaea_newGene_19179	arahy.Tifrunner.gnm2.ann1.AYAJ7Z
arahy.Tifrunner.gnm2.ann1.UU5TC6	arahy.Tifrunner.gnm2.ann1.PFE7S7	arahy.Tifrunner.gnm2.ann1.82L1EP	Arachis_hypogaea_newGene_19182	arahy.Tifrunner.gnm2.ann1.YNQ4ZP
arahy.Tifrunner.gnm2.ann1.T7N4G8	Arachis_hypogaea_newGene_10436	arahy.Tifrunner.gnm2.ann1.1MJ7K6	Arachis_hypogaea_newGene_19184	arahy.Tifrunner.gnm2.ann1.B85XDF
arahy.Tifrunner.gnm2.ann1.Q5RAF1	arahy.Tifrunner.gnm2.ann1.MIA0YM	arahy.Tifrunner.gnm2.ann1.U60PIC	Arachis_hypogaea_newGene_19186	arahy.Tifrunner.gnm2.ann1.RWP7TH
arahy.Tifrunner.gnm2.ann1.5IWG5U	Arachis_hypogaea_newGene_3338	Arachis_hypogaea_newGene_16522	Arachis_hypogaea_newGene_19189	arahy.Tifrunner.gnm2.ann1.FNBZ5S
arahy.Tifrunner.gnm2.ann1.F8T0MB	arahy.Tifrunner.gnm2.ann1.010ZR1	Arachis_hypogaea_newGene_16528	Arachis_hypogaea_newGene_19215	Arachis_hypogaea_newGene_21061
arahy.Tifrunner.gnm2.ann1.FS695C	arahy.Tifrunner.gnm2.ann1.GG2EN1	arahy.Tifrunner.gnm2.ann1.GN3L7I	Arachis_hypogaea_newGene_19234	arahy.Tifrunner.gnm2.ann1.WZBQ5A
Arachis_hypogaea_newGene_13563	arahy.Tifrunner.gnm2.ann1.MM5I5L	arahy.Tifrunner.gnm2.ann1.42LL83	Arachis_hypogaea_newGene_19238	arahy.Tifrunner.gnm2.ann1.X554XP
arahy.Tifrunner.gnm2.ann1.72TST8	arahy.Tifrunner.gnm2.ann1.6BVJ0B	Arachis_hypogaea_newGene_13289	Arachis_hypogaea_newGene_19239	arahy.Tifrunner.gnm2.ann1.5590XE
Arachis_hypogaea_newGene_13564	arahy.Tifrunner.gnm2.ann1.P7Z227	arahy.Tifrunner.gnm2.ann1.H559FZ	Arachis_hypogaea_newGene_19243	arahy.Tifrunner.gnm2.ann1.U9Q9TP
arahy.Tifrunner.gnm2.ann1.U5ECQ6	arahy.Tifrunner.gnm2.ann1.DV46W1	arahy.Tifrunner.gnm2.ann1.WU9C10	Arachis_hypogaea_newGene_19264	Arachis_hypogaea_newGene_5758
arahy.Tifrunner.gnm2.ann1.JK6BKQ	arahy.Tifrunner.gnm2.ann1.PVL51W	arahy.Tifrunner.gnm2.ann1.TQQ6DV	Arachis_hypogaea_newGene_19265	Arachis_hypogaea_newGene_5757
Arachis_hypogaea_newGene_4281	Arachis_hypogaea_newGene_10376	arahy.Tifrunner.gnm2.ann1.FH4MAJ	Arachis_hypogaea_newGene_19273	arahy.Tifrunner.gnm2.ann1.MQ0E05
arahy.Tifrunner.gnm2.ann1.84A022	Arachis_hypogaea_newGene_10375	arahy.Tifrunner.gnm2.ann1.7G3YLK	Arachis_hypogaea_newGene_19285	arahy.Tifrunner.gnm2.ann1.S0M071
arahy.Tifrunner.gnm2.ann1.8G1IGY	arahy.Tifrunner.gnm2.ann1.QU5AKS	Arachis_hypogaea_newGene_13829	Arachis_hypogaea_newGene_19286	arahy.Tifrunner.gnm2.ann1.2WK8MP
arahy.Tifrunner.gnm2.ann1.49YRPQ	arahy.Tifrunner.gnm2.ann1.Q3NKK5	arahy.Tifrunner.gnm2.ann1.96VLZ9	Arachis_hypogaea_newGene_19307	arahy.Tifrunner.gnm2.ann1.3FEN5I
arahy.Tifrunner.gnm2.ann1.BBW5IA	arahy.Tifrunner.gnm2.ann1.7CU32D	arahy.Tifrunner.gnm2.ann1.AZQV6X	Arachis_hypogaea_newGene_19308	arahy.Tifrunner.gnm2.ann1.IGD037
arahy.Tifrunner.gnm2.ann1.YB6FQL	arahy.Tifrunner.gnm2.ann1.9TS7X7	arahy.Tifrunner.gnm2.ann1.BMT3C6	Arachis_hypogaea_newGene_19357	Arachis_hypogaea_newGene_18778
arahy.Tifrunner.gnm2.ann1.Y2NH7A	arahy.Tifrunner.gnm2.ann1.RYU1I8	arahy.Tifrunner.gnm2.ann1.9R67AF	Arachis_hypogaea_newGene_19361	arahy.Tifrunner.gnm2.ann1.UB6WN3
arahy.Tifrunner.gnm2.ann1.J8M6QI	arahy.Tifrunner.gnm2.ann1.AZG461	Arachis_hypogaea_newGene_13445	Arachis_hypogaea_newGene_19362	Arachis_hypogaea_newGene_13341
arahy.Tifrunner.gnm2.ann1.SWF8K2	Arachis_hypogaea_newGene_15476	arahy.Tifrunner.gnm2.ann1.L3E896	Arachis_hypogaea_newGene_19366	arahy.Tifrunner.gnm2.ann1.G0PQAF
arahy.Tifrunner.gnm2.ann1.F7JNQF	arahy.Tifrunner.gnm2.ann1.X0JMED	arahy.Tifrunner.gnm2.ann1.FGV4G2	Arachis_hypogaea_newGene_19383	arahy.Tifrunner.gnm2.ann1.RX63I5
arahy.Tifrunner.gnm2.ann1.IQR3N2	arahy.Tifrunner.gnm2.ann1.T023HY	arahy.Tifrunner.gnm2.ann1.BK5KAP	Arachis_hypogaea_newGene_19403	arahy.Tifrunner.gnm2.ann1.A100LP
arahy.Tifrunner.gnm2.ann1.QKH7ET	arahy.Tifrunner.gnm2.ann1.1L0XSC	arahy.Tifrunner.gnm2.ann1.YZE6TL	Arachis_hypogaea_newGene_19434	arahy.Tifrunner.gnm2.ann1.02PMC1
arahy.Tifrunner.gnm2.ann1.5MEJ54	arahy.Tifrunner.gnm2.ann1.URM069	arahy.Tifrunner.gnm2.ann1.H7T4NQ	Arachis_hypogaea_newGene_19446	arahy.Tifrunner.gnm2.ann1.TYZ9EK
arahy.Tifrunner.gnm2.ann1.21R0E2	arahy.Tifrunner.gnm2.ann1.XPT71U	arahy.Tifrunner.gnm2.ann1.L85IH5	Arachis_hypogaea_newGene_19447	arahy.Tifrunner.gnm2.ann1.FKA8YF
arahy.Tifrunner.gnm2.ann1.KTR7HF	arahy.Tifrunner.gnm2.ann1.6J2YJR	arahy.Tifrunner.gnm2.ann1.8FS0CZ	Arachis_hypogaea_newGene_19454	arahy.Tifrunner.gnm2.ann1.5A3JDR
Arachis_hypogaea_newGene_8085	arahy.Tifrunner.gnm2.ann1.A5H9W7	arahy.Tifrunner.gnm2.ann1.PMWZ0B	Arachis_hypogaea_newGene_19455	arahy.Tifrunner.gnm2.ann1.TRRP7J
arahy.Tifrunner.gnm2.ann1.HZHH6G	arahy.Tifrunner.gnm2.ann1.23DMEQ	Arachis_hypogaea_newGene_8821	Arachis_hypogaea_newGene_19473	arahy.Tifrunner.gnm2.ann1.00R4IN
arahy.Tifrunner.gnm2.ann1.65HUV4	arahy.Tifrunner.gnm2.ann1.TVU1YR	arahy.Tifrunner.gnm2.ann1.8P5MU3	Arachis_hypogaea_newGene_1949	arahy.Tifrunner.gnm2.ann1.QNPC7T
arahy.Tifrunner.gnm2.ann1.4X2HTN	arahy.Tifrunner.gnm2.ann1.KR97Y0	arahy.Tifrunner.gnm2.ann1.5A67KA	Arachis_hypogaea_newGene_19516	arahy.Tifrunner.gnm2.ann1.3X7AYT
Arachis_hypogaea_newGene_5338	arahy.Tifrunner.gnm2.ann1.JQ2QTV	arahy.Tifrunner.gnm2.ann1.KXTN9G	Arachis_hypogaea_newGene_19522	arahy.Tifrunner.gnm2.ann1.WL5YV9
arahy.Tifrunner.gnm2.ann1.S879XT	arahy.Tifrunner.gnm2.ann1.A6P7Y5	arahy.Tifrunner.gnm2.ann1.46W8J9	Arachis_hypogaea_newGene_19536	Arachis_hypogaea_newGene_3988
Arachis_hypogaea_newGene_1100	arahy.Tifrunner.gnm2.ann1.MKUM1Y	arahy.Tifrunner.gnm2.ann1.DP0G5T	Arachis_hypogaea_newGene_19553	arahy.Tifrunner.gnm2.ann1.YWH2YP
arahy.Tifrunner.gnm2.ann1.NIPD93	arahy.Tifrunner.gnm2.ann1.GN7FJD	arahy.Tifrunner.gnm2.ann1.UC9EW5	Arachis_hypogaea_newGene_19568	arahy.Tifrunner.gnm2.ann1.7JTP1R
Arachis_hypogaea_newGene_6689	arahy.Tifrunner.gnm2.ann1.59X69N	arahy.Tifrunner.gnm2.ann1.6EG4FQ	Arachis_hypogaea_newGene_19576	arahy.Tifrunner.gnm2.ann1.D25GB4
arahy.Tifrunner.gnm2.ann1.P7UIV5	arahy.Tifrunner.gnm2.ann1.0ZV8LE	Arachis_hypogaea_newGene_3916	Arachis_hypogaea_newGene_19579	Arachis_hypogaea_newGene_3364
arahy.Tifrunner.gnm2.ann1.Y2Z9LS	arahy.Tifrunner.gnm2.ann1.2X6UKF	Arachis_hypogaea_newGene_3919	Arachis_hypogaea_newGene_19585	arahy.Tifrunner.gnm2.ann1.21F8WZ
arahy.Tifrunner.gnm2.ann1.5A5R3G	arahy.Tifrunner.gnm2.ann1.D79IFD	arahy.Tifrunner.gnm2.ann1.0Z487T	Arachis_hypogaea_newGene_19601	arahy.Tifrunner.gnm2.ann1.CIDL5D
arahy.Tifrunner.gnm2.ann1.I4LFHL	arahy.Tifrunner.gnm2.ann1.2U5UH6	arahy.Tifrunner.gnm2.ann1.G9J8HU	Arachis_hypogaea_newGene_19604	arahy.Tifrunner.gnm2.ann1.H39Q46
arahy.Tifrunner.gnm2.ann1.M1C18U	arahy.Tifrunner.gnm2.ann1.E3E88W	Arachis_hypogaea_newGene_21222	Arachis_hypogaea_newGene_1962	arahy.Tifrunner.gnm2.ann1.BZ66YC
arahy.Tifrunner.gnm2.ann1.3A06QA	arahy.Tifrunner.gnm2.ann1.B1JWTK	arahy.Tifrunner.gnm2.ann1.5WL870	Arachis_hypogaea_newGene_19622	Arachis_hypogaea_newGene_11841
arahy.Tifrunner.gnm2.ann1.FHUH7B	arahy.Tifrunner.gnm2.ann1.Q05SK2	arahy.Tifrunner.gnm2.ann1.XL3619	Arachis_hypogaea_newGene_1963	arahy.Tifrunner.gnm2.ann1.Q570SP
arahy.Tifrunner.gnm2.ann1.PNA89E	arahy.Tifrunner.gnm2.ann1.9M2IAS	arahy.Tifrunner.gnm2.ann1.XH9CJD	Arachis_hypogaea_newGene_19630	arahy.Tifrunner.gnm2.ann1.HZ0B46
arahy.Tifrunner.gnm2.ann1.1YX8TX	Arachis_hypogaea_newGene_23114	arahy.Tifrunner.gnm2.ann1.7F0WTK	Arachis_hypogaea_newGene_19631	arahy.Tifrunner.gnm2.ann1.DRB5KP
arahy.Tifrunner.gnm2.ann1.RN2D7F	arahy.Tifrunner.gnm2.ann1.B2V5CV	arahy.Tifrunner.gnm2.ann1.0UTP9P	Arachis_hypogaea_newGene_19632	arahy.Tifrunner.gnm2.ann1.F01EC9
Arachis_hypogaea_newGene_8502	arahy.Tifrunner.gnm2.ann1.0H8WKK	Arachis_hypogaea_newGene_7411	Arachis_hypogaea_newGene_19640	arahy.Tifrunner.gnm2.ann1.C864RN
arahy.Tifrunner.gnm2.ann1.CGHP2W	arahy.Tifrunner.gnm2.ann1.K9QGVV	arahy.Tifrunner.gnm2.ann1.WFF3I9	Arachis_hypogaea_newGene_19643	arahy.Tifrunner.gnm2.ann1.UCUK6Y
Arachis_hypogaea_newGene_20328	arahy.Tifrunner.gnm2.ann1.A91P3Y	arahy.Tifrunner.gnm2.ann1.I68MR0	Arachis_hypogaea_newGene_19645	arahy.Tifrunner.gnm2.ann1.5J8FM2
Arachis_hypogaea_newGene_19601	arahy.Tifrunner.gnm2.ann1.M1ZEFN	Arachis_hypogaea_newGene_8005	Arachis_hypogaea_newGene_19656	Arachis_hypogaea_newGene_22378
Arachis_hypogaea_newGene_19604	Arachis_hypogaea_newGene_311	arahy.Tifrunner.gnm2.ann1.S4A3WS	Arachis_hypogaea_newGene_19657	arahy.Tifrunner.gnm2.ann1.L81EPG
arahy.Tifrunner.gnm2.ann1.KH7E26	arahy.Tifrunner.gnm2.ann1.LPB8X1	arahy.Tifrunner.gnm2.ann1.MJ1QCF	Arachis_hypogaea_newGene_19665	Arachis_hypogaea_newGene_7302
arahy.Tifrunner.gnm2.ann1.49Z37F	arahy.Tifrunner.gnm2.ann1.UZF72T	arahy.Tifrunner.gnm2.ann1.M7W292	Arachis_hypogaea_newGene_19667	Arachis_hypogaea_newGene_3005
Arachis_hypogaea_newGene_2762	arahy.Tifrunner.gnm2.ann1.28D0BA	arahy.Tifrunner.gnm2.ann1.EFJ3XH	Arachis_hypogaea_newGene_1967	Arachis_hypogaea_newGene_16991
arahy.Tifrunner.gnm2.ann1.GM51F1	arahy.Tifrunner.gnm2.ann1.986X03	arahy.Tifrunner.gnm2.ann1.FMT16N	Arachis_hypogaea_newGene_19673	arahy.Tifrunner.gnm2.ann1.E0PWE1
Arachis_hypogaea_newGene_21499	arahy.Tifrunner.gnm2.ann1.A1K99E	arahy.Tifrunner.gnm2.ann1.E4AETI	Arachis_hypogaea_newGene_19679	arahy.Tifrunner.gnm2.ann1.YS4IQ1
arahy.Tifrunner.gnm2.ann1.UEZL6I	arahy.Tifrunner.gnm2.ann1.AE0X9Y	arahy.Tifrunner.gnm2.ann1.W1F2QM	Arachis_hypogaea_newGene_19711	arahy.Tifrunner.gnm2.ann1.38K6F5
Arachis_hypogaea_newGene_21140	arahy.Tifrunner.gnm2.ann1.ZDI5XK	arahy.Tifrunner.gnm2.ann1.D92ENK	Arachis_hypogaea_newGene_19735	arahy.Tifrunner.gnm2.ann1.QZS0X1
Arachis_hypogaea_newGene_21147	arahy.Tifrunner.gnm2.ann1.UY0F0V	Arachis_hypogaea_newGene_1187	Arachis_hypogaea_newGene_19741	arahy.Tifrunner.gnm2.ann1.8HY0WZ
Arachis_hypogaea_newGene_12547	arahy.Tifrunner.gnm2.ann1.GYR9IA	Arachis_hypogaea_newGene_7802	Arachis_hypogaea_newGene_19750	arahy.Tifrunner.gnm2.ann1.VQ08NH
arahy.Tifrunner.gnm2.ann1.MNZ0X1	arahy.Tifrunner.gnm2.ann1.R3RZBW	Arachis_hypogaea_newGene_7809	Arachis_hypogaea_newGene_19757	arahy.Tifrunner.gnm2.ann1.T4SHUS
arahy.Tifrunner.gnm2.ann1.A5PQY8	arahy.Tifrunner.gnm2.ann1.62IRHW	arahy.Tifrunner.gnm2.ann1.S9M61F	Arachis_hypogaea_newGene_19765	arahy.Tifrunner.gnm2.ann1.W9IIXQ
arahy.Tifrunner.gnm2.ann1.85GS0V	arahy.Tifrunner.gnm2.ann1.033PPZ	arahy.Tifrunner.gnm2.ann1.E2H3M1	Arachis_hypogaea_newGene_19772	arahy.Tifrunner.gnm2.ann1.0J46GK
arahy.Tifrunner.gnm2.ann1.H2I93T	arahy.Tifrunner.gnm2.ann1.Y4YZQQ	arahy.Tifrunner.gnm2.ann1.T0F6V3	Arachis_hypogaea_newGene_19789	arahy.Tifrunner.gnm2.ann1.WRPQ8T
Arachis_hypogaea_newGene_200	arahy.Tifrunner.gnm2.ann1.I5W2ZB	arahy.Tifrunner.gnm2.ann1.YEH8SC	Arachis_hypogaea_newGene_1980	Arachis_hypogaea_newGene_5156
arahy.Tifrunner.gnm2.ann1.WWNC08	arahy.Tifrunner.gnm2.ann1.Y6VK3W	arahy.Tifrunner.gnm2.ann1.BB34IZ	Arachis_hypogaea_newGene_19807	arahy.Tifrunner.gnm2.ann1.U2NT3P
arahy.Tifrunner.gnm2.ann1.E948KA	arahy.Tifrunner.gnm2.ann1.TIF1LK	arahy.Tifrunner.gnm2.ann1.Y583I3	Arachis_hypogaea_newGene_19818	Arachis_hypogaea_newGene_5204
Arachis_hypogaea_newGene_5810	arahy.Tifrunner.gnm2.ann1.UX9YIA	arahy.Tifrunner.gnm2.ann1.LGD3I1	Arachis_hypogaea_newGene_1984	arahy.Tifrunner.gnm2.ann1.1WFS8V
arahy.Tifrunner.gnm2.ann1.FM7ZD3	arahy.Tifrunner.gnm2.ann1.5L9AX6	arahy.Tifrunner.gnm2.ann1.U8DGBN	Arachis_hypogaea_newGene_19845	arahy.Tifrunner.gnm2.ann1.SZ6KWI
arahy.Tifrunner.gnm2.ann1.NJ02RL	arahy.Tifrunner.gnm2.ann1.3X1J6L	arahy.Tifrunner.gnm2.ann1.KY5LXX	Arachis_hypogaea_newGene_19853	Arachis_hypogaea_newGene_7176
arahy.Tifrunner.gnm2.ann1.FWY8EA	Arachis_hypogaea_newGene_18908	arahy.Tifrunner.gnm2.ann1.H8I0GA	Arachis_hypogaea_newGene_19866	arahy.Tifrunner.gnm2.ann1.36GBYI
arahy.Tifrunner.gnm2.ann1.FW6W1M	arahy.Tifrunner.gnm2.ann1.PR8FDA	arahy.Tifrunner.gnm2.ann1.S4FHWV	Arachis_hypogaea_newGene_19882	arahy.Tifrunner.gnm2.ann1.VS7SL0
arahy.Tifrunner.gnm2.ann1.5JK48S	Arachis_hypogaea_newGene_4849	arahy.Tifrunner.gnm2.ann1.H15IA8	Arachis_hypogaea_newGene_19888	arahy.Tifrunner.gnm2.ann1.3N0VG0
arahy.Tifrunner.gnm2.ann1.EI642X	arahy.Tifrunner.gnm2.ann1.AUSP9T	Arachis_hypogaea_newGene_3276	Arachis_hypogaea_newGene_19899	arahy.Tifrunner.gnm2.ann1.Y4GE00
Arachis_hypogaea_newGene_11614	arahy.Tifrunner.gnm2.ann1.SMN61J	Arachis_hypogaea_newGene_20631	Arachis_hypogaea_newGene_199	arahy.Tifrunner.gnm2.ann1.V14B4E
arahy.Tifrunner.gnm2.ann1.L410JY	arahy.Tifrunner.gnm2.ann1.B8KTAH	arahy.Tifrunner.gnm2.ann1.4F9F0A	Arachis_hypogaea_newGene_1990	arahy.Tifrunner.gnm2.ann1.Y78NPN
arahy.Tifrunner.gnm2.ann1.FK6HB9	arahy.Tifrunner.gnm2.ann1.TPQ86D	arahy.Tifrunner.gnm2.ann1.DF1MTK	Arachis_hypogaea_newGene_19900	arahy.Tifrunner.gnm2.ann1.0BB13E
Arachis_hypogaea_newGene_14262	arahy.Tifrunner.gnm2.ann1.CD11VG	arahy.Tifrunner.gnm2.ann1.HY6M5B	Arachis_hypogaea_newGene_19905	arahy.Tifrunner.gnm2.ann1.HN33BR
Arachis_hypogaea_newGene_14263	arahy.Tifrunner.gnm2.ann1.MFQ8D7	arahy.Tifrunner.gnm2.ann1.2A2X48	Arachis_hypogaea_newGene_19907	arahy.Tifrunner.gnm2.ann1.R9V655
arahy.Tifrunner.gnm2.ann1.NSN0YM	arahy.Tifrunner.gnm2.ann1.E2D6CJ	Arachis_hypogaea_newGene_3495	Arachis_hypogaea_newGene_19928	arahy.Tifrunner.gnm2.ann1.3C70LE
Arachis_hypogaea_newGene_17514	arahy.Tifrunner.gnm2.ann1.37ETDL	Arachis_hypogaea_newGene_3490	Arachis_hypogaea_newGene_19967	arahy.Tifrunner.gnm2.ann1.860WY5
arahy.Tifrunner.gnm2.ann1.D8DQXR	arahy.Tifrunner.gnm2.ann1.TFY1SD	Arachis_hypogaea_newGene_4722	Arachis_hypogaea_newGene_1998	arahy.Tifrunner.gnm2.ann1.SZ5KAK
arahy.Tifrunner.gnm2.ann1.53H7EE	arahy.Tifrunner.gnm2.ann1.9ST4S6	arahy.Tifrunner.gnm2.ann1.27RA9F	Arachis_hypogaea_newGene_19980	arahy.Tifrunner.gnm2.ann1.WAJ05F
arahy.Tifrunner.gnm2.ann1.WH7KQ6	arahy.Tifrunner.gnm2.ann1.Q6K6XI	Arachis_hypogaea_newGene_6457	Arachis_hypogaea_newGene_19985	arahy.Tifrunner.gnm2.ann1.2UMJ73
arahy.Tifrunner.gnm2.ann1.WU2DYS	arahy.Tifrunner.gnm2.ann1.8L38IN	Arachis_hypogaea_newGene_18028	Arachis_hypogaea_newGene_200	arahy.Tifrunner.gnm2.ann1.BFGT2Z
arahy.Tifrunner.gnm2.ann1.6YUQ6U	arahy.Tifrunner.gnm2.ann1.2VM69K	arahy.Tifrunner.gnm2.ann1.2WDS0D	Arachis_hypogaea_newGene_2001	arahy.Tifrunner.gnm2.ann1.Z8PKIR
arahy.Tifrunner.gnm2.ann1.5X9BCK	arahy.Tifrunner.gnm2.ann1.2F0WHB	arahy.Tifrunner.gnm2.ann1.1NF82D	Arachis_hypogaea_newGene_20011	arahy.Tifrunner.gnm2.ann1.PN8NU7
arahy.Tifrunner.gnm2.ann1.Z31VM8	arahy.Tifrunner.gnm2.ann1.JIZ31U	arahy.Tifrunner.gnm2.ann1.PS3G0C	Arachis_hypogaea_newGene_20020	arahy.Tifrunner.gnm2.ann1.FGF3C7
arahy.Tifrunner.gnm2.ann1.BK21DN	arahy.Tifrunner.gnm2.ann1.KBYK8P	arahy.Tifrunner.gnm2.ann1.PFF9RU	Arachis_hypogaea_newGene_20026	arahy.Tifrunner.gnm2.ann1.UB23H3
arahy.Tifrunner.gnm2.ann1.HIUE3G	arahy.Tifrunner.gnm2.ann1.FTDL1P	arahy.Tifrunner.gnm2.ann1.8LKN4P	Arachis_hypogaea_newGene_20027	arahy.Tifrunner.gnm2.ann1.UJH74W
arahy.Tifrunner.gnm2.ann1.HE8J5U	arahy.Tifrunner.gnm2.ann1.89WI9D	arahy.Tifrunner.gnm2.ann1.XNP3RF	Arachis_hypogaea_newGene_20032	arahy.Tifrunner.gnm2.ann1.HK9WB5
arahy.Tifrunner.gnm2.ann1.Y4R2VT	arahy.Tifrunner.gnm2.ann1.TL1UNA	arahy.Tifrunner.gnm2.ann1.D4NL96	Arachis_hypogaea_newGene_20040	arahy.Tifrunner.gnm2.ann1.075A5E
arahy.Tifrunner.gnm2.ann1.T4QLFX	arahy.Tifrunner.gnm2.ann1.H2V78R	Arachis_hypogaea_newGene_16346	Arachis_hypogaea_newGene_20052	arahy.Tifrunner.gnm2.ann1.FMAF7E
arahy.Tifrunner.gnm2.ann1.VNL2BE	Arachis_hypogaea_newGene_1216	arahy.Tifrunner.gnm2.ann1.L3HXPU	Arachis_hypogaea_newGene_20063	arahy.Tifrunner.gnm2.ann1.HCE13Z
arahy.Tifrunner.gnm2.ann1.R8KUIR	arahy.Tifrunner.gnm2.ann1.P6P8C4	arahy.Tifrunner.gnm2.ann1.P3XICI	Arachis_hypogaea_newGene_20074	arahy.Tifrunner.gnm2.ann1.399FKM
arahy.Tifrunner.gnm2.ann1.Y4I94H	Arachis_hypogaea_newGene_1215	arahy.Tifrunner.gnm2.ann1.ZY9Z94	Arachis_hypogaea_newGene_20084	arahy.Tifrunner.gnm2.ann1.M983DE
arahy.Tifrunner.gnm2.ann1.YUG4Q7	arahy.Tifrunner.gnm2.ann1.32Y4H5	arahy.Tifrunner.gnm2.ann1.I8FEWW	Arachis_hypogaea_newGene_20089	Arachis_hypogaea_newGene_13266
arahy.Tifrunner.gnm2.ann1.J4CNX7	Arachis_hypogaea_newGene_17103	arahy.Tifrunner.gnm2.ann1.WF4DDX	Arachis_hypogaea_newGene_20098	arahy.Tifrunner.gnm2.ann1.ARGW3J
Arachis_hypogaea_newGene_4689	Arachis_hypogaea_newGene_17107	Arachis_hypogaea_newGene_13279	Arachis_hypogaea_newGene_20137	arahy.Tifrunner.gnm2.ann1.9RJJ4S
arahy.Tifrunner.gnm2.ann1.D1W91V	arahy.Tifrunner.gnm2.ann1.R41WMF	arahy.Tifrunner.gnm2.ann1.11JIMN	Arachis_hypogaea_newGene_2018	Arachis_hypogaea_newGene_11535
arahy.Tifrunner.gnm2.ann1.7F80QJ	arahy.Tifrunner.gnm2.ann1.XZI9IJ	arahy.Tifrunner.gnm2.ann1.VGZ3RK	Arachis_hypogaea_newGene_20216	arahy.Tifrunner.gnm2.ann1.WHE5ZB
arahy.Tifrunner.gnm2.ann1.PAL3F5	Arachis_hypogaea_newGene_10657	arahy.Tifrunner.gnm2.ann1.A3SZXW	Arachis_hypogaea_newGene_20223	Arachis_hypogaea_newGene_17566
arahy.Tifrunner.gnm2.ann1.Z2GU4A	Arachis_hypogaea_newGene_10659	arahy.Tifrunner.gnm2.ann1.HSUB4M	Arachis_hypogaea_newGene_20231	arahy.Tifrunner.gnm2.ann1.TVTZ4P
arahy.Tifrunner.gnm2.ann1.W3P5B7	arahy.Tifrunner.gnm2.ann1.ZG36KZ	Arachis_hypogaea_newGene_11522	Arachis_hypogaea_newGene_20233	arahy.Tifrunner.gnm2.ann1.PPI4NM
arahy.Tifrunner.gnm2.ann1.D7Z7JQ	arahy.Tifrunner.gnm2.ann1.G5G1MY	arahy.Tifrunner.gnm2.ann1.YSF7P1	Arachis_hypogaea_newGene_20247	arahy.Tifrunner.gnm2.ann1.1Y86Y0
arahy.Tifrunner.gnm2.ann1.Z08FR7	arahy.Tifrunner.gnm2.ann1.36B3XL	arahy.Tifrunner.gnm2.ann1.DAH91N	Arachis_hypogaea_newGene_20255	arahy.Tifrunner.gnm2.ann1.0J4ETI
arahy.Tifrunner.gnm2.ann1.JBT1X5	Arachis_hypogaea_newGene_16766	arahy.Tifrunner.gnm2.ann1.6Q641Y	Arachis_hypogaea_newGene_20262	arahy.Tifrunner.gnm2.ann1.JR38A6
arahy.Tifrunner.gnm2.ann1.WT34VK	Arachis_hypogaea_newGene_13300	Arachis_hypogaea_newGene_17593	Arachis_hypogaea_newGene_20267	arahy.Tifrunner.gnm2.ann1.IZ5HKP
arahy.Tifrunner.gnm2.ann1.1EXE5V	arahy.Tifrunner.gnm2.ann1.8QLN5S	arahy.Tifrunner.gnm2.ann1.WI4YKF	Arachis_hypogaea_newGene_20282	arahy.Tifrunner.gnm2.ann1.P25F0T
arahy.Tifrunner.gnm2.ann1.S263AF	arahy.Tifrunner.gnm2.ann1.EP35YN	arahy.Tifrunner.gnm2.ann1.VLB5X0	Arachis_hypogaea_newGene_20289	arahy.Tifrunner.gnm2.ann1.831W35
arahy.Tifrunner.gnm2.ann1.YCE7MW	arahy.Tifrunner.gnm2.ann1.Y3S9ZW	arahy.Tifrunner.gnm2.ann1.5C91KI	Arachis_hypogaea_newGene_20320	arahy.Tifrunner.gnm2.ann1.RJBH5A
arahy.Tifrunner.gnm2.ann1.Q5WKNQ	arahy.Tifrunner.gnm2.ann1.Q8A75M	arahy.Tifrunner.gnm2.ann1.1Z01XL	Arachis_hypogaea_newGene_20328	arahy.Tifrunner.gnm2.ann1.Y133Z2
arahy.Tifrunner.gnm2.ann1.23T474	arahy.Tifrunner.gnm2.ann1.J34B41	arahy.Tifrunner.gnm2.ann1.5YJ9DX	Arachis_hypogaea_newGene_20336	arahy.Tifrunner.gnm2.ann1.57298L
arahy.Tifrunner.gnm2.ann1.B0CFPV	Arachis_hypogaea_newGene_11233	arahy.Tifrunner.gnm2.ann1.7ZZ76P	Arachis_hypogaea_newGene_20341	arahy.Tifrunner.gnm2.ann1.TXM5HR
Arachis_hypogaea_newGene_19447	arahy.Tifrunner.gnm2.ann1.JRP0UJ	arahy.Tifrunner.gnm2.ann1.55ECQ6	Arachis_hypogaea_newGene_20343	arahy.Tifrunner.gnm2.ann1.QH4I6C
arahy.Tifrunner.gnm2.ann1.4T6VK1	arahy.Tifrunner.gnm2.ann1.L34NFV	arahy.Tifrunner.gnm2.ann1.61MS4Z	Arachis_hypogaea_newGene_20373	arahy.Tifrunner.gnm2.ann1.1628KP
arahy.Tifrunner.gnm2.ann1.D1YG1E	arahy.Tifrunner.gnm2.ann1.NV11DU	arahy.Tifrunner.gnm2.ann1.L198ZR	Arachis_hypogaea_newGene_20374	arahy.Tifrunner.gnm2.ann1.G052FX
arahy.Tifrunner.gnm2.ann1.C2GR1Y	arahy.Tifrunner.gnm2.ann1.49BDLC	arahy.Tifrunner.gnm2.ann1.AQXS59	Arachis_hypogaea_newGene_20423	arahy.Tifrunner.gnm2.ann1.5B0M6A
arahy.Tifrunner.gnm2.ann1.U8F0YD	arahy.Tifrunner.gnm2.ann1.JHU363	arahy.Tifrunner.gnm2.ann1.0Z9K9L	Arachis_hypogaea_newGene_20432	arahy.Tifrunner.gnm2.ann1.M1XQWA
arahy.Tifrunner.gnm2.ann1.WR54RW	arahy.Tifrunner.gnm2.ann1.983LEL	arahy.Tifrunner.gnm2.ann1.4AG551	Arachis_hypogaea_newGene_20451	arahy.Tifrunner.gnm2.ann1.R8EBSD
Arachis_hypogaea_newGene_9921	arahy.Tifrunner.gnm2.ann1.KI1H7A	arahy.Tifrunner.gnm2.ann1.NB8KRW	Arachis_hypogaea_newGene_20467	arahy.Tifrunner.gnm2.ann1.L8CL1H
arahy.Tifrunner.gnm2.ann1.X29WZH	arahy.Tifrunner.gnm2.ann1.K8VWCH	arahy.Tifrunner.gnm2.ann1.T22853	Arachis_hypogaea_newGene_20470	arahy.Tifrunner.gnm2.ann1.Z1MAHQ
arahy.Tifrunner.gnm2.ann1.FV71QX	arahy.Tifrunner.gnm2.ann1.VL0MNS	arahy.Tifrunner.gnm2.ann1.624Y80	Arachis_hypogaea_newGene_20472	arahy.Tifrunner.gnm2.ann1.IU0FB7
arahy.Tifrunner.gnm2.ann1.GLW41G	arahy.Tifrunner.gnm2.ann1.QP8I27	arahy.Tifrunner.gnm2.ann1.HDPS7V	Arachis_hypogaea_newGene_20477	arahy.Tifrunner.gnm2.ann1.FHKG10
arahy.Tifrunner.gnm2.ann1.BHNX0U	arahy.Tifrunner.gnm2.ann1.96TV6J	arahy.Tifrunner.gnm2.ann1.HCS6S2	Arachis_hypogaea_newGene_20489	arahy.Tifrunner.gnm2.ann1.CDP1KS
arahy.Tifrunner.gnm2.ann1.1BNP0N	arahy.Tifrunner.gnm2.ann1.BHDE6S	arahy.Tifrunner.gnm2.ann1.654C11	Arachis_hypogaea_newGene_20490	arahy.Tifrunner.gnm2.ann1.9S43MM
arahy.Tifrunner.gnm2.ann1.AS021W	arahy.Tifrunner.gnm2.ann1.Y6X7DL	arahy.Tifrunner.gnm2.ann1.4364K7	Arachis_hypogaea_newGene_20491	arahy.Tifrunner.gnm2.ann1.15VHUH
Arachis_hypogaea_newGene_8324	Arachis_hypogaea_newGene_22470	arahy.Tifrunner.gnm2.ann1.3N2IZH	Arachis_hypogaea_newGene_20494	arahy.Tifrunner.gnm2.ann1.N6N04K
arahy.Tifrunner.gnm2.ann1.L9WZHD	arahy.Tifrunner.gnm2.ann1.31N1MT	arahy.Tifrunner.gnm2.ann1.5CXD2A	Arachis_hypogaea_newGene_20502	arahy.Tifrunner.gnm2.ann1.1EL4AZ
arahy.Tifrunner.gnm2.ann1.0X8X9Q	arahy.Tifrunner.gnm2.ann1.EX8XGT	Arachis_hypogaea_newGene_5756	Arachis_hypogaea_newGene_20514	arahy.Tifrunner.gnm2.ann1.0B12YU
arahy.Tifrunner.gnm2.ann1.W5W2QE	arahy.Tifrunner.gnm2.ann1.6XGZ20	arahy.Tifrunner.gnm2.ann1.P8QCSH	Arachis_hypogaea_newGene_20535	arahy.Tifrunner.gnm2.ann1.GRY8GW
arahy.Tifrunner.gnm2.ann1.VL301A	arahy.Tifrunner.gnm2.ann1.49LU7U	arahy.Tifrunner.gnm2.ann1.HS5Z9Z	Arachis_hypogaea_newGene_20558	arahy.Tifrunner.gnm2.ann1.T191C4
arahy.Tifrunner.gnm2.ann1.62FNLU	arahy.Tifrunner.gnm2.ann1.0IQ56K	arahy.Tifrunner.gnm2.ann1.IB4LGX	Arachis_hypogaea_newGene_20561	Arachis_hypogaea_newGene_12348
Arachis_hypogaea_newGene_20957	arahy.Tifrunner.gnm2.ann1.25VQ3T	arahy.Tifrunner.gnm2.ann1.5512QZ	Arachis_hypogaea_newGene_20577	arahy.Tifrunner.gnm2.ann1.B5JY05
Arachis_hypogaea_newGene_20950	arahy.Tifrunner.gnm2.ann1.SUJ24G	Arachis_hypogaea_newGene_2220	Arachis_hypogaea_newGene_20580	arahy.Tifrunner.gnm2.ann1.G1FZ3Z
arahy.Tifrunner.gnm2.ann1.QT2H54	arahy.Tifrunner.gnm2.ann1.N1ZWYI	arahy.Tifrunner.gnm2.ann1.BISG48	Arachis_hypogaea_newGene_20590	arahy.Tifrunner.gnm2.ann1.KEIQ47
arahy.Tifrunner.gnm2.ann1.9ET73H	arahy.Tifrunner.gnm2.ann1.X24ZF9	arahy.Tifrunner.gnm2.ann1.N2EXWG	Arachis_hypogaea_newGene_20592	arahy.Tifrunner.gnm2.ann1.SH19F5
arahy.Tifrunner.gnm2.ann1.JQ4NV0	arahy.Tifrunner.gnm2.ann1.XN5C49	arahy.Tifrunner.gnm2.ann1.NCUM9D	Arachis_hypogaea_newGene_20604	arahy.Tifrunner.gnm2.ann1.C0Q7J8
arahy.Tifrunner.gnm2.ann1.NX4WQG	arahy.Tifrunner.gnm2.ann1.G73SPJ	arahy.Tifrunner.gnm2.ann1.WKI3HS	Arachis_hypogaea_newGene_20631	arahy.Tifrunner.gnm2.ann1.8F4Z70
Arachis_hypogaea_newGene_1375	arahy.Tifrunner.gnm2.ann1.GHD6QC	arahy.Tifrunner.gnm2.ann1.HT4L1Y	Arachis_hypogaea_newGene_20652	arahy.Tifrunner.gnm2.ann1.54G4CJ
arahy.Tifrunner.gnm2.ann1.XL1L9T	arahy.Tifrunner.gnm2.ann1.PU1FVJ	arahy.Tifrunner.gnm2.ann1.RY7N38	Arachis_hypogaea_newGene_20662	arahy.Tifrunner.gnm2.ann1.9D9UM2
arahy.Tifrunner.gnm2.ann1.RCVM4C	arahy.Tifrunner.gnm2.ann1.1C5WUF	arahy.Tifrunner.gnm2.ann1.3GIK5E	Arachis_hypogaea_newGene_20675	arahy.Tifrunner.gnm2.ann1.I2BVW6
arahy.Tifrunner.gnm2.ann1.M6RMKN	arahy.Tifrunner.gnm2.ann1.Q6T5SJ	arahy.Tifrunner.gnm2.ann1.KZS5BJ	Arachis_hypogaea_newGene_2071	arahy.Tifrunner.gnm2.ann1.ABA0S6
arahy.Tifrunner.gnm2.ann1.RJ9TTJ	Arachis_hypogaea_newGene_21415	Arachis_hypogaea_newGene_20432	Arachis_hypogaea_newGene_20714	arahy.Tifrunner.gnm2.ann1.Z5G8E0
arahy.Tifrunner.gnm2.ann1.QXL28E	arahy.Tifrunner.gnm2.ann1.WVDF4F	arahy.Tifrunner.gnm2.ann1.QC3XVA	Arachis_hypogaea_newGene_2072	Arachis_hypogaea_newGene_2435
arahy.Tifrunner.gnm2.ann1.YDD7G1	Arachis_hypogaea_newGene_18775	arahy.Tifrunner.gnm2.ann1.RNH1PJ	Arachis_hypogaea_newGene_20721	arahy.Tifrunner.gnm2.ann1.8K57QZ
arahy.Tifrunner.gnm2.ann1.YZWE7C	arahy.Tifrunner.gnm2.ann1.1C185Z	arahy.Tifrunner.gnm2.ann1.BPCJ1X	Arachis_hypogaea_newGene_20745	arahy.Tifrunner.gnm2.ann1.1181X5
arahy.Tifrunner.gnm2.ann1.HQ6B45	arahy.Tifrunner.gnm2.ann1.43EIBT	arahy.Tifrunner.gnm2.ann1.BX7IVG	Arachis_hypogaea_newGene_20746	arahy.Tifrunner.gnm2.ann1.69PAS2
arahy.Tifrunner.gnm2.ann1.JRGB4J	arahy.Tifrunner.gnm2.ann1.53RC8Z	arahy.Tifrunner.gnm2.ann1.I4PWFV	Arachis_hypogaea_newGene_20768	arahy.Tifrunner.gnm2.ann1.JHQ7C4
Arachis_hypogaea_newGene_10436	Arachis_hypogaea_newGene_19026	arahy.Tifrunner.gnm2.ann1.6C98HC	Arachis_hypogaea_newGene_20784	Arachis_hypogaea_newGene_1130
arahy.Tifrunner.gnm2.ann1.W39MEW	arahy.Tifrunner.gnm2.ann1.U3L3I1	arahy.Tifrunner.gnm2.ann1.U5Q1QL	Arachis_hypogaea_newGene_20786	Arachis_hypogaea_newGene_1135
arahy.Tifrunner.gnm2.ann1.MIA0YM	arahy.Tifrunner.gnm2.ann1.JH6LSL	arahy.Tifrunner.gnm2.ann1.92NGGW	Arachis_hypogaea_newGene_20787	Arachis_hypogaea_newGene_1134
arahy.Tifrunner.gnm2.ann1.NX6A0A	arahy.Tifrunner.gnm2.ann1.2R4S5U	arahy.Tifrunner.gnm2.ann1.HB4W2S	Arachis_hypogaea_newGene_20798	arahy.Tifrunner.gnm2.ann1.BXF2YD
arahy.Tifrunner.gnm2.ann1.PFI7NN	arahy.Tifrunner.gnm2.ann1.0V68XN	arahy.Tifrunner.gnm2.ann1.SHPC4Z	Arachis_hypogaea_newGene_20806	arahy.Tifrunner.gnm2.ann1.BYQL86
Arachis_hypogaea_newGene_3338	arahy.Tifrunner.gnm2.ann1.XM7912	arahy.Tifrunner.gnm2.ann1.275XDC	Arachis_hypogaea_newGene_20807	arahy.Tifrunner.gnm2.ann1.FCYU2S
arahy.Tifrunner.gnm2.ann1.GG2EN1	arahy.Tifrunner.gnm2.ann1.7G8F9G	arahy.Tifrunner.gnm2.ann1.QY6JKS	Arachis_hypogaea_newGene_20819	arahy.Tifrunner.gnm2.ann1.W8C8ZP
arahy.Tifrunner.gnm2.ann1.C2TYHM	arahy.Tifrunner.gnm2.ann1.GT3YU4	arahy.Tifrunner.gnm2.ann1.WBK0DE	Arachis_hypogaea_newGene_20820	arahy.Tifrunner.gnm2.ann1.BQSU07
arahy.Tifrunner.gnm2.ann1.XHW8SZ	arahy.Tifrunner.gnm2.ann1.0PNZ7T	arahy.Tifrunner.gnm2.ann1.80NE1D	Arachis_hypogaea_newGene_20822	Arachis_hypogaea_newGene_21175
arahy.Tifrunner.gnm2.ann1.HNJH2P	arahy.Tifrunner.gnm2.ann1.E05UEM	arahy.Tifrunner.gnm2.ann1.PE0MVX	Arachis_hypogaea_newGene_20846	Arachis_hypogaea_newGene_5866
arahy.Tifrunner.gnm2.ann1.M0WVTK	Arachis_hypogaea_newGene_12412	arahy.Tifrunner.gnm2.ann1.5EY78G	Arachis_hypogaea_newGene_20847	arahy.Tifrunner.gnm2.ann1.PU36IS
arahy.Tifrunner.gnm2.ann1.82UWY2	Arachis_hypogaea_newGene_10921	arahy.Tifrunner.gnm2.ann1.PNQ8GJ	Arachis_hypogaea_newGene_2085	arahy.Tifrunner.gnm2.ann1.DL4VJP
arahy.Tifrunner.gnm2.ann1.3JIH5H	arahy.Tifrunner.gnm2.ann1.HRR6RE	arahy.Tifrunner.gnm2.ann1.MR6WYG	Arachis_hypogaea_newGene_20866	arahy.Tifrunner.gnm2.ann1.Y8SUHG
arahy.Tifrunner.gnm2.ann1.9TS7X7	arahy.Tifrunner.gnm2.ann1.J6KHV2	arahy.Tifrunner.gnm2.ann1.8R729R	Arachis_hypogaea_newGene_20882	arahy.Tifrunner.gnm2.ann1.32576I
arahy.Tifrunner.gnm2.ann1.RYU1I8	arahy.Tifrunner.gnm2.ann1.2I20T3	arahy.Tifrunner.gnm2.ann1.GG2XE6	Arachis_hypogaea_newGene_20889	arahy.Tifrunner.gnm2.ann1.6MS9TD
arahy.Tifrunner.gnm2.ann1.RU422H	arahy.Tifrunner.gnm2.ann1.5Q9WIJ	arahy.Tifrunner.gnm2.ann1.L4K1UG	Arachis_hypogaea_newGene_20892	arahy.Tifrunner.gnm2.ann1.S9CZ9A
Arachis_hypogaea_newGene_15476	arahy.Tifrunner.gnm2.ann1.A31QB2	arahy.Tifrunner.gnm2.ann1.MTRV30	Arachis_hypogaea_newGene_20911	arahy.Tifrunner.gnm2.ann1.MH038J
arahy.Tifrunner.gnm2.ann1.R8GU4C	Arachis_hypogaea_newGene_14976	arahy.Tifrunner.gnm2.ann1.QGX5EX	Arachis_hypogaea_newGene_20914	arahy.Tifrunner.gnm2.ann1.TFIN41
arahy.Tifrunner.gnm2.ann1.X0JMED	Arachis_hypogaea_newGene_3751	arahy.Tifrunner.gnm2.ann1.I50ZX1	Arachis_hypogaea_newGene_20917	arahy.Tifrunner.gnm2.ann1.Q5JGPT
arahy.Tifrunner.gnm2.ann1.1L0XSC	arahy.Tifrunner.gnm2.ann1.Z1TE7K	arahy.Tifrunner.gnm2.ann1.Z287JL	Arachis_hypogaea_newGene_20926	Arachis_hypogaea_newGene_9336
arahy.Tifrunner.gnm2.ann1.VR6UAQ	arahy.Tifrunner.gnm2.ann1.90KKXU	arahy.Tifrunner.gnm2.ann1.RB6BXY	Arachis_hypogaea_newGene_20927	Arachis_hypogaea_newGene_19434
arahy.Tifrunner.gnm2.ann1.G3WUMZ	arahy.Tifrunner.gnm2.ann1.KL0ZPB	arahy.Tifrunner.gnm2.ann1.1FPN7V	Arachis_hypogaea_newGene_20950	Arachis_hypogaea_newGene_21379
arahy.Tifrunner.gnm2.ann1.X05KEZ	arahy.Tifrunner.gnm2.ann1.WWBH0C	arahy.Tifrunner.gnm2.ann1.06CHHF	Arachis_hypogaea_newGene_20957	arahy.Tifrunner.gnm2.ann1.Z0195M
arahy.Tifrunner.gnm2.ann1.XPT71U	arahy.Tifrunner.gnm2.ann1.WGU3TA	arahy.Tifrunner.gnm2.ann1.JEY2CC	Arachis_hypogaea_newGene_20958	Arachis_hypogaea_newGene_21374
arahy.Tifrunner.gnm2.ann1.W7Q4YE	arahy.Tifrunner.gnm2.ann1.HDS2MK	arahy.Tifrunner.gnm2.ann1.TPIF41	Arachis_hypogaea_newGene_20970	arahy.Tifrunner.gnm2.ann1.YZF1VD
arahy.Tifrunner.gnm2.ann1.EE0YL2	arahy.Tifrunner.gnm2.ann1.NGDJ3K	arahy.Tifrunner.gnm2.ann1.H61WZM	Arachis_hypogaea_newGene_20988	arahy.Tifrunner.gnm2.ann1.9CPW5C
arahy.Tifrunner.gnm2.ann1.6J2YJR	arahy.Tifrunner.gnm2.ann1.MI3564	Arachis_hypogaea_newGene_17100	Arachis_hypogaea_newGene_20995	arahy.Tifrunner.gnm2.ann1.Q50S24
arahy.Tifrunner.gnm2.ann1.JQ2QTV	arahy.Tifrunner.gnm2.ann1.HU1B6R	arahy.Tifrunner.gnm2.ann1.UB5R5Q	Arachis_hypogaea_newGene_20998	arahy.Tifrunner.gnm2.ann1.K80GAS
arahy.Tifrunner.gnm2.ann1.A6P7Y5	arahy.Tifrunner.gnm2.ann1.E6NZI1	arahy.Tifrunner.gnm2.ann1.VZ94AI	Arachis_hypogaea_newGene_21	Arachis_hypogaea_newGene_3323
arahy.Tifrunner.gnm2.ann1.Y0LS4I	arahy.Tifrunner.gnm2.ann1.VR90R2	arahy.Tifrunner.gnm2.ann1.0SAP8J	Arachis_hypogaea_newGene_2100	Arachis_hypogaea_newGene_7009
arahy.Tifrunner.gnm2.ann1.3K2WNH	Arachis_hypogaea_newGene_13403	arahy.Tifrunner.gnm2.ann1.F96IVA	Arachis_hypogaea_newGene_21009	arahy.Tifrunner.gnm2.ann1.PDF2MW
arahy.Tifrunner.gnm2.ann1.MKUM1Y	Arachis_hypogaea_newGene_13402	arahy.Tifrunner.gnm2.ann1.PV0ABM	Arachis_hypogaea_newGene_21016	Arachis_hypogaea_newGene_18178
arahy.Tifrunner.gnm2.ann1.36N5BX	Arachis_hypogaea_newGene_13405	arahy.Tifrunner.gnm2.ann1.TP1S59	Arachis_hypogaea_newGene_21017	arahy.Tifrunner.gnm2.ann1.3H63LQ
arahy.Tifrunner.gnm2.ann1.CD1PG8	Arachis_hypogaea_newGene_17318	arahy.Tifrunner.gnm2.ann1.15VPYU	Arachis_hypogaea_newGene_21025	Arachis_hypogaea_newGene_12859
arahy.Tifrunner.gnm2.ann1.GN7FJD	arahy.Tifrunner.gnm2.ann1.KDCW8S	arahy.Tifrunner.gnm2.ann1.WWN7PJ	Arachis_hypogaea_newGene_21030	arahy.Tifrunner.gnm2.ann1.VAP5EU
arahy.Tifrunner.gnm2.ann1.59X69N	arahy.Tifrunner.gnm2.ann1.IN8D84	arahy.Tifrunner.gnm2.ann1.9ZDB4I	Arachis_hypogaea_newGene_21032	Arachis_hypogaea_newGene_14339
arahy.Tifrunner.gnm2.ann1.86V3X8	arahy.Tifrunner.gnm2.ann1.VT3BTZ	arahy.Tifrunner.gnm2.ann1.03P8S0	Arachis_hypogaea_newGene_21050	Arachis_hypogaea_newGene_12276
arahy.Tifrunner.gnm2.ann1.9BC1I1	arahy.Tifrunner.gnm2.ann1.Y4LYPQ	arahy.Tifrunner.gnm2.ann1.Q37X17	Arachis_hypogaea_newGene_21061	arahy.Tifrunner.gnm2.ann1.W4Y9B5
arahy.Tifrunner.gnm2.ann1.QKV9FM	arahy.Tifrunner.gnm2.ann1.83H2DM	arahy.Tifrunner.gnm2.ann1.IS1D1C	Arachis_hypogaea_newGene_21071	arahy.Tifrunner.gnm2.ann1.6QQ74H
arahy.Tifrunner.gnm2.ann1.U6WHGD	arahy.Tifrunner.gnm2.ann1.5E2H6P	arahy.Tifrunner.gnm2.ann1.RBWH0U	Arachis_hypogaea_newGene_21112	arahy.Tifrunner.gnm2.ann1.06RI6S
arahy.Tifrunner.gnm2.ann1.DW36QZ	arahy.Tifrunner.gnm2.ann1.07SUKG	arahy.Tifrunner.gnm2.ann1.P96X61	Arachis_hypogaea_newGene_21116	Arachis_hypogaea_newGene_17484
arahy.Tifrunner.gnm2.ann1.BP2DBN	Arachis_hypogaea_newGene_12759	arahy.Tifrunner.gnm2.ann1.DKE7V3	Arachis_hypogaea_newGene_21140	arahy.Tifrunner.gnm2.ann1.H38YF4
arahy.Tifrunner.gnm2.ann1.2X6UKF	arahy.Tifrunner.gnm2.ann1.J0DG7J	arahy.Tifrunner.gnm2.ann1.M69XSS	Arachis_hypogaea_newGene_21143	Arachis_hypogaea_newGene_320
arahy.Tifrunner.gnm2.ann1.GKM7KP	arahy.Tifrunner.gnm2.ann1.X9H47S	arahy.Tifrunner.gnm2.ann1.6P3KM7	Arachis_hypogaea_newGene_21147	arahy.Tifrunner.gnm2.ann1.YK013F
arahy.Tifrunner.gnm2.ann1.E3E88W	arahy.Tifrunner.gnm2.ann1.J5JSS9	Arachis_hypogaea_newGene_16957	Arachis_hypogaea_newGene_21175	arahy.Tifrunner.gnm2.ann1.PRAL1M
arahy.Tifrunner.gnm2.ann1.P1EZAI	arahy.Tifrunner.gnm2.ann1.3PYJ1V	Arachis_hypogaea_newGene_16959	Arachis_hypogaea_newGene_21181	arahy.Tifrunner.gnm2.ann1.Y9RVVK
arahy.Tifrunner.gnm2.ann1.VH1L3J	arahy.Tifrunner.gnm2.ann1.H9D2WH	Arachis_hypogaea_newGene_17670	Arachis_hypogaea_newGene_21197	arahy.Tifrunner.gnm2.ann1.1MHD2U
arahy.Tifrunner.gnm2.ann1.M1ZEFN	arahy.Tifrunner.gnm2.ann1.FC3EP2	arahy.Tifrunner.gnm2.ann1.GIJ59W	Arachis_hypogaea_newGene_21222	arahy.Tifrunner.gnm2.ann1.RP3X8Z
arahy.Tifrunner.gnm2.ann1.LPB8X1	arahy.Tifrunner.gnm2.ann1.1CGI2P	Arachis_hypogaea_newGene_2931	Arachis_hypogaea_newGene_21265	arahy.Tifrunner.gnm2.ann1.XY3U73
arahy.Tifrunner.gnm2.ann1.UZF72T	arahy.Tifrunner.gnm2.ann1.9VM2YS	arahy.Tifrunner.gnm2.ann1.49H271	Arachis_hypogaea_newGene_21266	arahy.Tifrunner.gnm2.ann1.J1YDVJ
arahy.Tifrunner.gnm2.ann1.KH5R1I	arahy.Tifrunner.gnm2.ann1.82NANE	arahy.Tifrunner.gnm2.ann1.3CBS5R	Arachis_hypogaea_newGene_21271	arahy.Tifrunner.gnm2.ann1.552WG4
arahy.Tifrunner.gnm2.ann1.YI48ND	arahy.Tifrunner.gnm2.ann1.0LGZ52	Arachis_hypogaea_newGene_9187	Arachis_hypogaea_newGene_21293	arahy.Tifrunner.gnm2.ann1.K02X6N
arahy.Tifrunner.gnm2.ann1.GYR9IA	arahy.Tifrunner.gnm2.ann1.DP20MQ	arahy.Tifrunner.gnm2.ann1.S8W2EX	Arachis_hypogaea_newGene_21312	Arachis_hypogaea_newGene_22121
arahy.Tifrunner.gnm2.ann1.I5W2ZB	arahy.Tifrunner.gnm2.ann1.SZB8BC	arahy.Tifrunner.gnm2.ann1.BH211Y	Arachis_hypogaea_newGene_21316	arahy.Tifrunner.gnm2.ann1.Z7UQGQ
arahy.Tifrunner.gnm2.ann1.EYQI1F	arahy.Tifrunner.gnm2.ann1.4R9DEN	arahy.Tifrunner.gnm2.ann1.UMM9A2	Arachis_hypogaea_newGene_21319	arahy.Tifrunner.gnm2.ann1.BLVJ4U
Arachis_hypogaea_newGene_19186	arahy.Tifrunner.gnm2.ann1.GQD7YX	Arachis_hypogaea_newGene_4578	Arachis_hypogaea_newGene_21328	arahy.Tifrunner.gnm2.ann1.MR7UVE
Arachis_hypogaea_newGene_19184	arahy.Tifrunner.gnm2.ann1.TYQ19L	Arachis_hypogaea_newGene_4579	Arachis_hypogaea_newGene_2133	Arachis_hypogaea_newGene_13484
Arachis_hypogaea_newGene_19182	arahy.Tifrunner.gnm2.ann1.0EHY87	arahy.Tifrunner.gnm2.ann1.ZIVF7P	Arachis_hypogaea_newGene_21374	arahy.Tifrunner.gnm2.ann1.H8WHKS
arahy.Tifrunner.gnm2.ann1.SZ2FPT	arahy.Tifrunner.gnm2.ann1.2DX304	arahy.Tifrunner.gnm2.ann1.Y38ELQ	Arachis_hypogaea_newGene_21379	arahy.Tifrunner.gnm2.ann1.38UXAL
arahy.Tifrunner.gnm2.ann1.TIF1LK	arahy.Tifrunner.gnm2.ann1.FGI2QD	arahy.Tifrunner.gnm2.ann1.I63VJS	Arachis_hypogaea_newGene_21396	arahy.Tifrunner.gnm2.ann1.6187DS
arahy.Tifrunner.gnm2.ann1.UX9YIA	arahy.Tifrunner.gnm2.ann1.2GL6KB	arahy.Tifrunner.gnm2.ann1.2TIK4C	Arachis_hypogaea_newGene_2140	arahy.Tifrunner.gnm2.ann1.DRZ38W
arahy.Tifrunner.gnm2.ann1.Z5KWA0	Arachis_hypogaea_newGene_13282	arahy.Tifrunner.gnm2.ann1.9QZ462	Arachis_hypogaea_newGene_21400	arahy.Tifrunner.gnm2.ann1.5MEL2D
arahy.Tifrunner.gnm2.ann1.L78SMC	Arachis_hypogaea_newGene_6033	arahy.Tifrunner.gnm2.ann1.FEJ3DR	Arachis_hypogaea_newGene_21412	Arachis_hypogaea_newGene_14149
Arachis_hypogaea_newGene_889	arahy.Tifrunner.gnm2.ann1.A21TQ1	arahy.Tifrunner.gnm2.ann1.QSS1IG	Arachis_hypogaea_newGene_21415	arahy.Tifrunner.gnm2.ann1.1V7NTT
Arachis_hypogaea_newGene_888	arahy.Tifrunner.gnm2.ann1.151W35	arahy.Tifrunner.gnm2.ann1.ZHJA83	Arachis_hypogaea_newGene_2142	arahy.Tifrunner.gnm2.ann1.TD4UZM
arahy.Tifrunner.gnm2.ann1.Y24I4W	arahy.Tifrunner.gnm2.ann1.XF1RPZ	arahy.Tifrunner.gnm2.ann1.YA60CL	Arachis_hypogaea_newGene_21426	arahy.Tifrunner.gnm2.ann1.4FT79Q
arahy.Tifrunner.gnm2.ann1.3X1J6L	arahy.Tifrunner.gnm2.ann1.FFNM3A	arahy.Tifrunner.gnm2.ann1.JU7H26	Arachis_hypogaea_newGene_21440	arahy.Tifrunner.gnm2.ann1.DVM8T3
arahy.Tifrunner.gnm2.ann1.PR8FDA	arahy.Tifrunner.gnm2.ann1.1D4BVZ	arahy.Tifrunner.gnm2.ann1.NZLK2N	Arachis_hypogaea_newGene_21442	Arachis_hypogaea_newGene_12280
Arachis_hypogaea_newGene_4849	arahy.Tifrunner.gnm2.ann1.D0LYHK	arahy.Tifrunner.gnm2.ann1.IG7GIS	Arachis_hypogaea_newGene_21464	arahy.Tifrunner.gnm2.ann1.DZ8KVC
arahy.Tifrunner.gnm2.ann1.UHC0W9	arahy.Tifrunner.gnm2.ann1.P5QAAZ	arahy.Tifrunner.gnm2.ann1.A621IZ	Arachis_hypogaea_newGene_21471	arahy.Tifrunner.gnm2.ann1.VQD9SG
Arachis_hypogaea_newGene_6998	arahy.Tifrunner.gnm2.ann1.833Q1J	arahy.Tifrunner.gnm2.ann1.0Q085S	Arachis_hypogaea_newGene_21472	arahy.Tifrunner.gnm2.ann1.JLH2AW
Arachis_hypogaea_newGene_6990	arahy.Tifrunner.gnm2.ann1.TJT9EE	arahy.Tifrunner.gnm2.ann1.9705GQ	Arachis_hypogaea_newGene_21477	Arachis_hypogaea_newGene_17147
arahy.Tifrunner.gnm2.ann1.SSR0B3	arahy.Tifrunner.gnm2.ann1.L44UVB	arahy.Tifrunner.gnm2.ann1.UC4PQT	Arachis_hypogaea_newGene_21481	Arachis_hypogaea_newGene_3749
arahy.Tifrunner.gnm2.ann1.CJ9KJC	arahy.Tifrunner.gnm2.ann1.IVLN14	arahy.Tifrunner.gnm2.ann1.G97R1K	Arachis_hypogaea_newGene_21482	arahy.Tifrunner.gnm2.ann1.774XBT
arahy.Tifrunner.gnm2.ann1.SMN61J	arahy.Tifrunner.gnm2.ann1.48J8BV	arahy.Tifrunner.gnm2.ann1.VKWK3F	Arachis_hypogaea_newGene_21488	Arachis_hypogaea_newGene_18515
arahy.Tifrunner.gnm2.ann1.YJ0504	Arachis_hypogaea_newGene_21598	arahy.Tifrunner.gnm2.ann1.305BSH	Arachis_hypogaea_newGene_21499	Arachis_hypogaea_newGene_13436
arahy.Tifrunner.gnm2.ann1.B8KTAH	arahy.Tifrunner.gnm2.ann1.BPKX9C	arahy.Tifrunner.gnm2.ann1.S3ZP24	Arachis_hypogaea_newGene_21516	Arachis_hypogaea_newGene_13430
arahy.Tifrunner.gnm2.ann1.KK1AAE	Arachis_hypogaea_newGene_3516	arahy.Tifrunner.gnm2.ann1.G6JDG7	Arachis_hypogaea_newGene_21530	arahy.Tifrunner.gnm2.ann1.W71BFG
arahy.Tifrunner.gnm2.ann1.4X19VW	arahy.Tifrunner.gnm2.ann1.B2K02U	arahy.Tifrunner.gnm2.ann1.S2DFEG	Arachis_hypogaea_newGene_21531	arahy.Tifrunner.gnm2.ann1.TCTP66
arahy.Tifrunner.gnm2.ann1.TPQ86D	arahy.Tifrunner.gnm2.ann1.ML5U0X	arahy.Tifrunner.gnm2.ann1.75Q1P4	Arachis_hypogaea_newGene_21537	arahy.Tifrunner.gnm2.ann1.AGD9YF
arahy.Tifrunner.gnm2.ann1.5V3X3X	arahy.Tifrunner.gnm2.ann1.RF3Z0U	arahy.Tifrunner.gnm2.ann1.CVK6CU	Arachis_hypogaea_newGene_21572	arahy.Tifrunner.gnm2.ann1.25IQBC
arahy.Tifrunner.gnm2.ann1.Y3R0BI	arahy.Tifrunner.gnm2.ann1.LNY6XG	arahy.Tifrunner.gnm2.ann1.E07VAV	Arachis_hypogaea_newGene_21594	arahy.Tifrunner.gnm2.ann1.6QHG67
arahy.Tifrunner.gnm2.ann1.E2D6CJ	arahy.Tifrunner.gnm2.ann1.S1M1U3	Arachis_hypogaea_newGene_15542	Arachis_hypogaea_newGene_21598	arahy.Tifrunner.gnm2.ann1.L6AUEE
arahy.Tifrunner.gnm2.ann1.37ETDL	arahy.Tifrunner.gnm2.ann1.B572PV	arahy.Tifrunner.gnm2.ann1.X9C0XD	Arachis_hypogaea_newGene_21606	arahy.Tifrunner.gnm2.ann1.M40XL9
arahy.Tifrunner.gnm2.ann1.P82F2J	arahy.Tifrunner.gnm2.ann1.N01QY3	arahy.Tifrunner.gnm2.ann1.JK6VL5	Arachis_hypogaea_newGene_21608	Arachis_hypogaea_newGene_22345
arahy.Tifrunner.gnm2.ann1.TFY1SD	arahy.Tifrunner.gnm2.ann1.99WGGU	arahy.Tifrunner.gnm2.ann1.M0CFGP	Arachis_hypogaea_newGene_21630	arahy.Tifrunner.gnm2.ann1.66GFWV
arahy.Tifrunner.gnm2.ann1.2PT66T	arahy.Tifrunner.gnm2.ann1.EM7V1A	arahy.Tifrunner.gnm2.ann1.U4IPB2	Arachis_hypogaea_newGene_21646	arahy.Tifrunner.gnm2.ann1.0R79PA
arahy.Tifrunner.gnm2.ann1.QXQR94	arahy.Tifrunner.gnm2.ann1.1B7IGJ	arahy.Tifrunner.gnm2.ann1.X48S1N	Arachis_hypogaea_newGene_21653	arahy.Tifrunner.gnm2.ann1.Z63BRR
arahy.Tifrunner.gnm2.ann1.CAS3GS	Arachis_hypogaea_newGene_14690	arahy.Tifrunner.gnm2.ann1.7ZN1JI	Arachis_hypogaea_newGene_21658	Arachis_hypogaea_newGene_5907
Arachis_hypogaea_newGene_17241	Arachis_hypogaea_newGene_14698	arahy.Tifrunner.gnm2.ann1.E8J0ZS	Arachis_hypogaea_newGene_21673	Arachis_hypogaea_newGene_5010
arahy.Tifrunner.gnm2.ann1.43X7GJ	arahy.Tifrunner.gnm2.ann1.D8DD79	arahy.Tifrunner.gnm2.ann1.R7V3DK	Arachis_hypogaea_newGene_21675	Arachis_hypogaea_newGene_5012
arahy.Tifrunner.gnm2.ann1.DX8ZNF	Arachis_hypogaea_newGene_1494	arahy.Tifrunner.gnm2.ann1.YC4E9Q	Arachis_hypogaea_newGene_21686	arahy.Tifrunner.gnm2.ann1.AP71S7
arahy.Tifrunner.gnm2.ann1.JIZ31U	Arachis_hypogaea_newGene_18853	arahy.Tifrunner.gnm2.ann1.JK1SXN	Arachis_hypogaea_newGene_21697	arahy.Tifrunner.gnm2.ann1.E0V30Q
arahy.Tifrunner.gnm2.ann1.KBYK8P	Arachis_hypogaea_newGene_18854	arahy.Tifrunner.gnm2.ann1.6LLT9T	Arachis_hypogaea_newGene_2171	arahy.Tifrunner.gnm2.ann1.I56AH4
arahy.Tifrunner.gnm2.ann1.43Y796	Arachis_hypogaea_newGene_14349	arahy.Tifrunner.gnm2.ann1.40GBPJ	Arachis_hypogaea_newGene_21718	Arachis_hypogaea_newGene_11116
arahy.Tifrunner.gnm2.ann1.KL3D23	arahy.Tifrunner.gnm2.ann1.RJ5P85	arahy.Tifrunner.gnm2.ann1.7J0RKL	Arachis_hypogaea_newGene_2172	arahy.Tifrunner.gnm2.ann1.AV6HSI
arahy.Tifrunner.gnm2.ann1.H2V78R	arahy.Tifrunner.gnm2.ann1.22MEII	arahy.Tifrunner.gnm2.ann1.LTKS6Y	Arachis_hypogaea_newGene_21724	Arachis_hypogaea_newGene_13295
Arachis_hypogaea_newGene_1216	arahy.Tifrunner.gnm2.ann1.SE4UA1	arahy.Tifrunner.gnm2.ann1.ZT4MYH	Arachis_hypogaea_newGene_21731	arahy.Tifrunner.gnm2.ann1.53FINS
arahy.Tifrunner.gnm2.ann1.HX01UU	arahy.Tifrunner.gnm2.ann1.M4GAQY	arahy.Tifrunner.gnm2.ann1.0383SP	Arachis_hypogaea_newGene_21737	Arachis_hypogaea_newGene_19264
arahy.Tifrunner.gnm2.ann1.9KNF1J	arahy.Tifrunner.gnm2.ann1.W4S514	arahy.Tifrunner.gnm2.ann1.KSUC5C	Arachis_hypogaea_newGene_21748	arahy.Tifrunner.gnm2.ann1.6ZR463
Arachis_hypogaea_newGene_1215	Arachis_hypogaea_newGene_2360	arahy.Tifrunner.gnm2.ann1.65NT4G	Arachis_hypogaea_newGene_21749	arahy.Tifrunner.gnm2.ann1.8TPQ4A
arahy.Tifrunner.gnm2.ann1.JEX3F3	arahy.Tifrunner.gnm2.ann1.7Z41ZG	arahy.Tifrunner.gnm2.ann1.Y5G5FZ	Arachis_hypogaea_newGene_21769	arahy.Tifrunner.gnm2.ann1.ITCI1L
arahy.Tifrunner.gnm2.ann1.PDUF2H	arahy.Tifrunner.gnm2.ann1.RHUE9Y	arahy.Tifrunner.gnm2.ann1.RKU1UY	Arachis_hypogaea_newGene_21773	Arachis_hypogaea_newGene_17134
Arachis_hypogaea_newGene_18332	arahy.Tifrunner.gnm2.ann1.Z5ZDSF	arahy.Tifrunner.gnm2.ann1.5TE0FE	Arachis_hypogaea_newGene_21782	arahy.Tifrunner.gnm2.ann1.IJR7LR
arahy.Tifrunner.gnm2.ann1.32Y4H5	arahy.Tifrunner.gnm2.ann1.GXPN7S	arahy.Tifrunner.gnm2.ann1.21MRAZ	Arachis_hypogaea_newGene_21783	arahy.Tifrunner.gnm2.ann1.QN5QPF
Arachis_hypogaea_newGene_17103	arahy.Tifrunner.gnm2.ann1.1E6H8M	arahy.Tifrunner.gnm2.ann1.D3ZUUX	Arachis_hypogaea_newGene_21789	arahy.Tifrunner.gnm2.ann1.WV9N0T
Arachis_hypogaea_newGene_17107	arahy.Tifrunner.gnm2.ann1.WN7XBE	arahy.Tifrunner.gnm2.ann1.GJ802T	Arachis_hypogaea_newGene_21792	arahy.Tifrunner.gnm2.ann1.M9SN56
arahy.Tifrunner.gnm2.ann1.LJYJ4M	arahy.Tifrunner.gnm2.ann1.77RLVP	arahy.Tifrunner.gnm2.ann1.47SLDE	Arachis_hypogaea_newGene_21803	arahy.Tifrunner.gnm2.ann1.37HJXT
arahy.Tifrunner.gnm2.ann1.EMJH24	arahy.Tifrunner.gnm2.ann1.6B5FLC	arahy.Tifrunner.gnm2.ann1.64ZMMV	Arachis_hypogaea_newGene_21804	arahy.Tifrunner.gnm2.ann1.W819WZ
arahy.Tifrunner.gnm2.ann1.F2F8FV	arahy.Tifrunner.gnm2.ann1.V8JY38	arahy.Tifrunner.gnm2.ann1.FQQS7Y	Arachis_hypogaea_newGene_21816	arahy.Tifrunner.gnm2.ann1.G7GJBK
arahy.Tifrunner.gnm2.ann1.XZI9IJ	arahy.Tifrunner.gnm2.ann1.I3Z6BS	arahy.Tifrunner.gnm2.ann1.VHC3ET	Arachis_hypogaea_newGene_21842	arahy.Tifrunner.gnm2.ann1.00UVWE
Arachis_hypogaea_newGene_10871	arahy.Tifrunner.gnm2.ann1.2V316J	arahy.Tifrunner.gnm2.ann1.E9IFW5	Arachis_hypogaea_newGene_21863	Arachis_hypogaea_newGene_14079
Arachis_hypogaea_newGene_10657	arahy.Tifrunner.gnm2.ann1.6PQ8NL	arahy.Tifrunner.gnm2.ann1.Z700ZP	Arachis_hypogaea_newGene_21866	Arachis_hypogaea_newGene_14070
Arachis_hypogaea_newGene_10659	arahy.Tifrunner.gnm2.ann1.C5W65I	arahy.Tifrunner.gnm2.ann1.G7VI5W	Arachis_hypogaea_newGene_21891	Arachis_hypogaea_newGene_13395
arahy.Tifrunner.gnm2.ann1.ZG36KZ	Arachis_hypogaea_newGene_8132	arahy.Tifrunner.gnm2.ann1.5HS8E4	Arachis_hypogaea_newGene_21892	arahy.Tifrunner.gnm2.ann1.M15CPW
arahy.Tifrunner.gnm2.ann1.G6UQCB	arahy.Tifrunner.gnm2.ann1.EXN1BD	Arachis_hypogaea_newGene_7453	Arachis_hypogaea_newGene_21893	arahy.Tifrunner.gnm2.ann1.A3ULYL
arahy.Tifrunner.gnm2.ann1.XI5WK7	arahy.Tifrunner.gnm2.ann1.UE7GQ6	arahy.Tifrunner.gnm2.ann1.JPBR4U	Arachis_hypogaea_newGene_21900	Arachis_hypogaea_newGene_17671
arahy.Tifrunner.gnm2.ann1.1UE66A	arahy.Tifrunner.gnm2.ann1.70I7L0	arahy.Tifrunner.gnm2.ann1.BQWU45	Arachis_hypogaea_newGene_21908	Arachis_hypogaea_newGene_17676
arahy.Tifrunner.gnm2.ann1.VD4QHY	arahy.Tifrunner.gnm2.ann1.VH5N8W	arahy.Tifrunner.gnm2.ann1.2AV6EE	Arachis_hypogaea_newGene_22076	arahy.Tifrunner.gnm2.ann1.B845YX
arahy.Tifrunner.gnm2.ann1.J7VJ5I	arahy.Tifrunner.gnm2.ann1.DU5DDN	arahy.Tifrunner.gnm2.ann1.PDIM12	Arachis_hypogaea_newGene_22110	arahy.Tifrunner.gnm2.ann1.UA577I
Arachis_hypogaea_newGene_20819	Arachis_hypogaea_newGene_8790	arahy.Tifrunner.gnm2.ann1.X8LT49	Arachis_hypogaea_newGene_22114	arahy.Tifrunner.gnm2.ann1.D3S8RY
Arachis_hypogaea_newGene_13300	arahy.Tifrunner.gnm2.ann1.I91RQE	arahy.Tifrunner.gnm2.ann1.03TW92	Arachis_hypogaea_newGene_22117	arahy.Tifrunner.gnm2.ann1.56WPNA
arahy.Tifrunner.gnm2.ann1.86NI01	arahy.Tifrunner.gnm2.ann1.S827EG	arahy.Tifrunner.gnm2.ann1.9BP30P	Arachis_hypogaea_newGene_22121	arahy.Tifrunner.gnm2.ann1.P00SCV
arahy.Tifrunner.gnm2.ann1.3K2ECI	arahy.Tifrunner.gnm2.ann1.VKM1BH	Arachis_hypogaea_newGene_20089	Arachis_hypogaea_newGene_22124	arahy.Tifrunner.gnm2.ann1.PM92F7
Arachis_hypogaea_newGene_6819	arahy.Tifrunner.gnm2.ann1.E2XSSP	arahy.Tifrunner.gnm2.ann1.58UXU2	Arachis_hypogaea_newGene_22125	Arachis_hypogaea_newGene_20558
arahy.Tifrunner.gnm2.ann1.Q8A75M	arahy.Tifrunner.gnm2.ann1.H6IXD1	arahy.Tifrunner.gnm2.ann1.IA583T	Arachis_hypogaea_newGene_22126	arahy.Tifrunner.gnm2.ann1.87AL67
arahy.Tifrunner.gnm2.ann1.G1IBX9	arahy.Tifrunner.gnm2.ann1.97TBCR	Arachis_hypogaea_newGene_3606	Arachis_hypogaea_newGene_22130	arahy.Tifrunner.gnm2.ann1.Q30J3K
arahy.Tifrunner.gnm2.ann1.J34B41	arahy.Tifrunner.gnm2.ann1.JYNE8R	arahy.Tifrunner.gnm2.ann1.914GI4	Arachis_hypogaea_newGene_22140	arahy.Tifrunner.gnm2.ann1.L0LQMM
arahy.Tifrunner.gnm2.ann1.H44KCV	arahy.Tifrunner.gnm2.ann1.MHSG3V	arahy.Tifrunner.gnm2.ann1.6H61SH	Arachis_hypogaea_newGene_22167	arahy.Tifrunner.gnm2.ann1.C4CAJP
arahy.Tifrunner.gnm2.ann1.7SJ9JV	arahy.Tifrunner.gnm2.ann1.7Z1UPL	Arachis_hypogaea_newGene_648	Arachis_hypogaea_newGene_22171	arahy.Tifrunner.gnm2.ann1.V0EZ88
arahy.Tifrunner.gnm2.ann1.JRP0UJ	Arachis_hypogaea_newGene_19273	arahy.Tifrunner.gnm2.ann1.RJ1WNK	Arachis_hypogaea_newGene_22172	arahy.Tifrunner.gnm2.ann1.I0WHJK
arahy.Tifrunner.gnm2.ann1.NV11DU	arahy.Tifrunner.gnm2.ann1.G8XV3D	arahy.Tifrunner.gnm2.ann1.WULW7H	Arachis_hypogaea_newGene_22175	arahy.Tifrunner.gnm2.ann1.8U5IN0
arahy.Tifrunner.gnm2.ann1.JHU363	arahy.Tifrunner.gnm2.ann1.I0G4U8	arahy.Tifrunner.gnm2.ann1.51INSQ	Arachis_hypogaea_newGene_2219	arahy.Tifrunner.gnm2.ann1.F3ECJ7
arahy.Tifrunner.gnm2.ann1.KR5G4U	arahy.Tifrunner.gnm2.ann1.S7JRIG	arahy.Tifrunner.gnm2.ann1.S3X3J8	Arachis_hypogaea_newGene_22198	arahy.Tifrunner.gnm2.ann1.25XALN
arahy.Tifrunner.gnm2.ann1.QP8I27	arahy.Tifrunner.gnm2.ann1.PRB4HP	Arachis_hypogaea_newGene_22117	Arachis_hypogaea_newGene_2220	arahy.Tifrunner.gnm2.ann1.9I0PA4
arahy.Tifrunner.gnm2.ann1.96TV6J	arahy.Tifrunner.gnm2.ann1.CQ5AKN	arahy.Tifrunner.gnm2.ann1.YK1T90	Arachis_hypogaea_newGene_22205	Arachis_hypogaea_newGene_15515
arahy.Tifrunner.gnm2.ann1.XS9HJ1	Arachis_hypogaea_newGene_22510	arahy.Tifrunner.gnm2.ann1.ZV83LZ	Arachis_hypogaea_newGene_2222	Arachis_hypogaea_newGene_13219
arahy.Tifrunner.gnm2.ann1.QWC2CC	Arachis_hypogaea_newGene_5245	arahy.Tifrunner.gnm2.ann1.NBI0A3	Arachis_hypogaea_newGene_22222	Arachis_hypogaea_newGene_13210
Arachis_hypogaea_newGene_22470	Arachis_hypogaea_newGene_14841	arahy.Tifrunner.gnm2.ann1.VYP3BN	Arachis_hypogaea_newGene_22233	arahy.Tifrunner.gnm2.ann1.8HSJ02
arahy.Tifrunner.gnm2.ann1.HJD60P	arahy.Tifrunner.gnm2.ann1.AF6NZ2	arahy.Tifrunner.gnm2.ann1.ZNQH18	Arachis_hypogaea_newGene_22243	arahy.Tifrunner.gnm2.ann1.DIVU4S
arahy.Tifrunner.gnm2.ann1.BSM8HV	arahy.Tifrunner.gnm2.ann1.LC98AP	arahy.Tifrunner.gnm2.ann1.YQ4454	Arachis_hypogaea_newGene_22255	arahy.Tifrunner.gnm2.ann1.56TK9W
arahy.Tifrunner.gnm2.ann1.PU8JJL	arahy.Tifrunner.gnm2.ann1.G1TI3A	arahy.Tifrunner.gnm2.ann1.04P64Q	Arachis_hypogaea_newGene_22261	Arachis_hypogaea_newGene_11501
arahy.Tifrunner.gnm2.ann1.5Z04H8	arahy.Tifrunner.gnm2.ann1.5W0QMQ	arahy.Tifrunner.gnm2.ann1.72MQAV	Arachis_hypogaea_newGene_22263	arahy.Tifrunner.gnm2.ann1.MXS0PT
arahy.Tifrunner.gnm2.ann1.31N1MT	Arachis_hypogaea_newGene_9597	arahy.Tifrunner.gnm2.ann1.Y5JHRV	Arachis_hypogaea_newGene_22266	Arachis_hypogaea_newGene_17822
arahy.Tifrunner.gnm2.ann1.6XGZ20	Arachis_hypogaea_newGene_5797	arahy.Tifrunner.gnm2.ann1.E4NQM7	Arachis_hypogaea_newGene_22270	arahy.Tifrunner.gnm2.ann1.M2V2SZ
arahy.Tifrunner.gnm2.ann1.SL8FFE	arahy.Tifrunner.gnm2.ann1.ID9NSH	arahy.Tifrunner.gnm2.ann1.VW2QG0	Arachis_hypogaea_newGene_22278	arahy.Tifrunner.gnm2.ann1.MI0500
arahy.Tifrunner.gnm2.ann1.49LU7U	arahy.Tifrunner.gnm2.ann1.LJ9V8V	arahy.Tifrunner.gnm2.ann1.Q1PJAN	Arachis_hypogaea_newGene_22286	arahy.Tifrunner.gnm2.ann1.H95TME
arahy.Tifrunner.gnm2.ann1.Y4LGN2	arahy.Tifrunner.gnm2.ann1.S6IS8L	arahy.Tifrunner.gnm2.ann1.U80PFY	Arachis_hypogaea_newGene_22304	arahy.Tifrunner.gnm2.ann1.WSDG12
arahy.Tifrunner.gnm2.ann1.N1ZWYI	arahy.Tifrunner.gnm2.ann1.2TLN1G	arahy.Tifrunner.gnm2.ann1.RJ6BPE	Arachis_hypogaea_newGene_22315	Arachis_hypogaea_newGene_984
arahy.Tifrunner.gnm2.ann1.X24ZF9	arahy.Tifrunner.gnm2.ann1.DXY4C3	arahy.Tifrunner.gnm2.ann1.9X1AFC	Arachis_hypogaea_newGene_22317	arahy.Tifrunner.gnm2.ann1.FU37Q3
arahy.Tifrunner.gnm2.ann1.XN5C49	arahy.Tifrunner.gnm2.ann1.U4RKM8	arahy.Tifrunner.gnm2.ann1.5PG8C6	Arachis_hypogaea_newGene_22334	arahy.Tifrunner.gnm2.ann1.L0Q4PE
arahy.Tifrunner.gnm2.ann1.1DZ6TK	arahy.Tifrunner.gnm2.ann1.TKN2M5	arahy.Tifrunner.gnm2.ann1.XCJ48I	Arachis_hypogaea_newGene_22335	arahy.Tifrunner.gnm2.ann1.PX2G61
arahy.Tifrunner.gnm2.ann1.1C5WUF	Arachis_hypogaea_newGene_1071	arahy.Tifrunner.gnm2.ann1.2KW32D	Arachis_hypogaea_newGene_22336	arahy.Tifrunner.gnm2.ann1.23EZU0
arahy.Tifrunner.gnm2.ann1.SEZ8GA	arahy.Tifrunner.gnm2.ann1.WQF7L9	arahy.Tifrunner.gnm2.ann1.CHP91T	Arachis_hypogaea_newGene_22345	Arachis_hypogaea_newGene_7635
arahy.Tifrunner.gnm2.ann1.I1VTPH	Arachis_hypogaea_newGene_20032	arahy.Tifrunner.gnm2.ann1.I1MYW0	Arachis_hypogaea_newGene_22346	Arachis_hypogaea_newGene_15990
arahy.Tifrunner.gnm2.ann1.7J7UQ4	arahy.Tifrunner.gnm2.ann1.24YBJ7	arahy.Tifrunner.gnm2.ann1.B3AG7P	Arachis_hypogaea_newGene_22352	arahy.Tifrunner.gnm2.ann1.XQ5CGG
Arachis_hypogaea_newGene_21412	arahy.Tifrunner.gnm2.ann1.SJ9QMJ	arahy.Tifrunner.gnm2.ann1.NA407Z	Arachis_hypogaea_newGene_22370	arahy.Tifrunner.gnm2.ann1.2F1JWB
arahy.Tifrunner.gnm2.ann1.GM4EQ1	arahy.Tifrunner.gnm2.ann1.ZPUC8C	arahy.Tifrunner.gnm2.ann1.AGL6EL	Arachis_hypogaea_newGene_22378	Arachis_hypogaea_newGene_17207
arahy.Tifrunner.gnm2.ann1.1C185Z	arahy.Tifrunner.gnm2.ann1.CVX1Z9	arahy.Tifrunner.gnm2.ann1.B5JGZ4	Arachis_hypogaea_newGene_22387	arahy.Tifrunner.gnm2.ann1.4XS3FZ
arahy.Tifrunner.gnm2.ann1.43EIBT	arahy.Tifrunner.gnm2.ann1.E47YJJ	arahy.Tifrunner.gnm2.ann1.CDIJ73	Arachis_hypogaea_newGene_22393	arahy.Tifrunner.gnm2.ann1.6L79I3
arahy.Tifrunner.gnm2.ann1.B0WRJ9	arahy.Tifrunner.gnm2.ann1.4UTS2Z	arahy.Tifrunner.gnm2.ann1.IK60LM	Arachis_hypogaea_newGene_22403	arahy.Tifrunner.gnm2.ann1.J8U9TP
arahy.Tifrunner.gnm2.ann1.53RC8Z	arahy.Tifrunner.gnm2.ann1.Z34153	arahy.Tifrunner.gnm2.ann1.8ZK91E	Arachis_hypogaea_newGene_22409	arahy.Tifrunner.gnm2.ann1.T6LAIA
arahy.Tifrunner.gnm2.ann1.QLLT1A	arahy.Tifrunner.gnm2.ann1.75T26B	arahy.Tifrunner.gnm2.ann1.8CWC6D	Arachis_hypogaea_newGene_22414	arahy.Tifrunner.gnm2.ann1.35E9MG
Arachis_hypogaea_newGene_14157	arahy.Tifrunner.gnm2.ann1.74FSZ0	arahy.Tifrunner.gnm2.ann1.7QB2HQ	Arachis_hypogaea_newGene_22427	arahy.Tifrunner.gnm2.ann1.IM4NH0
arahy.Tifrunner.gnm2.ann1.2R4S5U	Arachis_hypogaea_newGene_21426	Arachis_hypogaea_newGene_11072	Arachis_hypogaea_newGene_22444	Arachis_hypogaea_newGene_17785
arahy.Tifrunner.gnm2.ann1.WMGI63	arahy.Tifrunner.gnm2.ann1.EFNA3N	arahy.Tifrunner.gnm2.ann1.A7U6I8	Arachis_hypogaea_newGene_22447	arahy.Tifrunner.gnm2.ann1.0034KJ
arahy.Tifrunner.gnm2.ann1.WH6N3S	arahy.Tifrunner.gnm2.ann1.6QWV70	arahy.Tifrunner.gnm2.ann1.068WZH	Arachis_hypogaea_newGene_22469	arahy.Tifrunner.gnm2.ann1.B91B55
arahy.Tifrunner.gnm2.ann1.ZL6KGB	arahy.Tifrunner.gnm2.ann1.ETL7ZI	arahy.Tifrunner.gnm2.ann1.X81CAV	Arachis_hypogaea_newGene_22470	arahy.Tifrunner.gnm2.ann1.JU6U3Y
arahy.Tifrunner.gnm2.ann1.XM7912	arahy.Tifrunner.gnm2.ann1.T7FQKJ	arahy.Tifrunner.gnm2.ann1.H925DL	Arachis_hypogaea_newGene_22481	arahy.Tifrunner.gnm2.ann1.U9CJM4
arahy.Tifrunner.gnm2.ann1.GT3YU4	arahy.Tifrunner.gnm2.ann1.KY6MB1	arahy.Tifrunner.gnm2.ann1.4WBN6F	Arachis_hypogaea_newGene_22487	arahy.Tifrunner.gnm2.ann1.HCCD38
arahy.Tifrunner.gnm2.ann1.72AI1G	Arachis_hypogaea_newGene_14068	arahy.Tifrunner.gnm2.ann1.N0ZTM3	Arachis_hypogaea_newGene_22488	Arachis_hypogaea_newGene_18492
Arachis_hypogaea_newGene_10920	arahy.Tifrunner.gnm2.ann1.W60QVJ	arahy.Tifrunner.gnm2.ann1.B86L8S	Arachis_hypogaea_newGene_22490	Arachis_hypogaea_newGene_18491
arahy.Tifrunner.gnm2.ann1.HRR6RE	Arachis_hypogaea_newGene_13383	arahy.Tifrunner.gnm2.ann1.C0RFJ6	Arachis_hypogaea_newGene_22510	arahy.Tifrunner.gnm2.ann1.48UY8P
arahy.Tifrunner.gnm2.ann1.Q8AXKZ	Arachis_hypogaea_newGene_13380	arahy.Tifrunner.gnm2.ann1.18UUNK	Arachis_hypogaea_newGene_22517	arahy.Tifrunner.gnm2.ann1.5E52J9
arahy.Tifrunner.gnm2.ann1.A31QB2	arahy.Tifrunner.gnm2.ann1.5WW9LS	arahy.Tifrunner.gnm2.ann1.6KSP6K	Arachis_hypogaea_newGene_22570	arahy.Tifrunner.gnm2.ann1.HV9GRN
arahy.Tifrunner.gnm2.ann1.BN5MUU	arahy.Tifrunner.gnm2.ann1.S2QYAG	arahy.Tifrunner.gnm2.ann1.6Q5HDN	Arachis_hypogaea_newGene_22597	arahy.Tifrunner.gnm2.ann1.E23XU8
arahy.Tifrunner.gnm2.ann1.K55J2B	arahy.Tifrunner.gnm2.ann1.5RQ1EV	arahy.Tifrunner.gnm2.ann1.D4Y0XB	Arachis_hypogaea_newGene_226	arahy.Tifrunner.gnm2.ann1.X3UYKF
arahy.Tifrunner.gnm2.ann1.Z1TE7K	arahy.Tifrunner.gnm2.ann1.IX1GIK	arahy.Tifrunner.gnm2.ann1.CE4N6Q	Arachis_hypogaea_newGene_22632	arahy.Tifrunner.gnm2.ann1.UN2NP6
arahy.Tifrunner.gnm2.ann1.KL0ZPB	arahy.Tifrunner.gnm2.ann1.IBFP1Z	arahy.Tifrunner.gnm2.ann1.8B02PA	Arachis_hypogaea_newGene_22641	arahy.Tifrunner.gnm2.ann1.C65LVJ
arahy.Tifrunner.gnm2.ann1.C3HPWP	arahy.Tifrunner.gnm2.ann1.H5ECBD	arahy.Tifrunner.gnm2.ann1.FFLV23	Arachis_hypogaea_newGene_22643	arahy.Tifrunner.gnm2.ann1.MQL26I
arahy.Tifrunner.gnm2.ann1.774XMB	arahy.Tifrunner.gnm2.ann1.GMG9S1	arahy.Tifrunner.gnm2.ann1.WLZ7Z3	Arachis_hypogaea_newGene_22650	arahy.Tifrunner.gnm2.ann1.5AAT3A
Arachis_hypogaea_newGene_4519	arahy.Tifrunner.gnm2.ann1.3TG68A	arahy.Tifrunner.gnm2.ann1.F8T0MB	Arachis_hypogaea_newGene_22669	arahy.Tifrunner.gnm2.ann1.40ZGST
arahy.Tifrunner.gnm2.ann1.NGDJ3K	arahy.Tifrunner.gnm2.ann1.5R2T74	arahy.Tifrunner.gnm2.ann1.Q3K67F	Arachis_hypogaea_newGene_22670	arahy.Tifrunner.gnm2.ann1.ZGZX3T
arahy.Tifrunner.gnm2.ann1.8YR14Z	arahy.Tifrunner.gnm2.ann1.S4Y3WA	arahy.Tifrunner.gnm2.ann1.FS695C	Arachis_hypogaea_newGene_22672	arahy.Tifrunner.gnm2.ann1.HBBD6V
arahy.Tifrunner.gnm2.ann1.MI3564	Arachis_hypogaea_newGene_16368	Arachis_hypogaea_newGene_13564	Arachis_hypogaea_newGene_22699	arahy.Tifrunner.gnm2.ann1.TG142F
arahy.Tifrunner.gnm2.ann1.FPX6WQ	Arachis_hypogaea_newGene_13812	arahy.Tifrunner.gnm2.ann1.6WJ0DK	Arachis_hypogaea_newGene_22706	arahy.Tifrunner.gnm2.ann1.RBCV8C
arahy.Tifrunner.gnm2.ann1.VR90R2	arahy.Tifrunner.gnm2.ann1.HMP3A6	arahy.Tifrunner.gnm2.ann1.5JB048	Arachis_hypogaea_newGene_22708	arahy.Tifrunner.gnm2.ann1.AIN499
Arachis_hypogaea_newGene_13403	arahy.Tifrunner.gnm2.ann1.PT6J7Z	arahy.Tifrunner.gnm2.ann1.EAF0L1	Arachis_hypogaea_newGene_22714	arahy.Tifrunner.gnm2.ann1.28MHAL
Arachis_hypogaea_newGene_13402	arahy.Tifrunner.gnm2.ann1.F76963	arahy.Tifrunner.gnm2.ann1.JK6BKQ	Arachis_hypogaea_newGene_22715	arahy.Tifrunner.gnm2.ann1.89W0PE
Arachis_hypogaea_newGene_13405	arahy.Tifrunner.gnm2.ann1.BCQZ8L	Arachis_hypogaea_newGene_4281	Arachis_hypogaea_newGene_22727	arahy.Tifrunner.gnm2.ann1.G2Y3LT
arahy.Tifrunner.gnm2.ann1.C3P2HV	arahy.Tifrunner.gnm2.ann1.Y74X5L	arahy.Tifrunner.gnm2.ann1.QNIY5E	Arachis_hypogaea_newGene_2273	arahy.Tifrunner.gnm2.ann1.BP3FRD
arahy.Tifrunner.gnm2.ann1.1E9HF3	arahy.Tifrunner.gnm2.ann1.G88L7W	arahy.Tifrunner.gnm2.ann1.XU5EBV	Arachis_hypogaea_newGene_22774	arahy.Tifrunner.gnm2.ann1.MH7BQR
Arachis_hypogaea_newGene_17319	arahy.Tifrunner.gnm2.ann1.ELM81N	arahy.Tifrunner.gnm2.ann1.84A022	Arachis_hypogaea_newGene_22818	Arachis_hypogaea_newGene_2865
arahy.Tifrunner.gnm2.ann1.1DL5MS	arahy.Tifrunner.gnm2.ann1.AUV6LD	arahy.Tifrunner.gnm2.ann1.F8NNTU	Arachis_hypogaea_newGene_22823	Arachis_hypogaea_newGene_11679
arahy.Tifrunner.gnm2.ann1.IN8D84	arahy.Tifrunner.gnm2.ann1.D8H3GK	arahy.Tifrunner.gnm2.ann1.181MCE	Arachis_hypogaea_newGene_22835	Arachis_hypogaea_newGene_13291
arahy.Tifrunner.gnm2.ann1.Y4LYPQ	arahy.Tifrunner.gnm2.ann1.Q9X278	arahy.Tifrunner.gnm2.ann1.DC3VUL	Arachis_hypogaea_newGene_22875	arahy.Tifrunner.gnm2.ann1.JNCQ1V
arahy.Tifrunner.gnm2.ann1.0X1Y55	arahy.Tifrunner.gnm2.ann1.XR6FWD	arahy.Tifrunner.gnm2.ann1.93ITJJ	Arachis_hypogaea_newGene_22893	arahy.Tifrunner.gnm2.ann1.P7LCTL
arahy.Tifrunner.gnm2.ann1.1WT5S9	arahy.Tifrunner.gnm2.ann1.MJZV2I	arahy.Tifrunner.gnm2.ann1.SWF8K2	Arachis_hypogaea_newGene_22904	arahy.Tifrunner.gnm2.ann1.Q8KF7J
arahy.Tifrunner.gnm2.ann1.BF69ZZ	arahy.Tifrunner.gnm2.ann1.UY7AXN	arahy.Tifrunner.gnm2.ann1.F7JNQF	Arachis_hypogaea_newGene_22906	arahy.Tifrunner.gnm2.ann1.BW1AWE
Arachis_hypogaea_newGene_12759	arahy.Tifrunner.gnm2.ann1.548AAM	arahy.Tifrunner.gnm2.ann1.IQR3N2	Arachis_hypogaea_newGene_2291	arahy.Tifrunner.gnm2.ann1.JZ8XUN
arahy.Tifrunner.gnm2.ann1.SQ6FML	arahy.Tifrunner.gnm2.ann1.A3E2K1	arahy.Tifrunner.gnm2.ann1.JBW4ZX	Arachis_hypogaea_newGene_22915	arahy.Tifrunner.gnm2.ann1.TT4JII
arahy.Tifrunner.gnm2.ann1.X9H47S	arahy.Tifrunner.gnm2.ann1.UIG78U	arahy.Tifrunner.gnm2.ann1.21R0E2	Arachis_hypogaea_newGene_22932	arahy.Tifrunner.gnm2.ann1.LVD2NH
arahy.Tifrunner.gnm2.ann1.FV5VRM	arahy.Tifrunner.gnm2.ann1.47WA7Y	arahy.Tifrunner.gnm2.ann1.KTR7HF	Arachis_hypogaea_newGene_22942	arahy.Tifrunner.gnm2.ann1.XD696N
arahy.Tifrunner.gnm2.ann1.RH7YXW	arahy.Tifrunner.gnm2.ann1.HD0F2Q	arahy.Tifrunner.gnm2.ann1.QA7CHW	Arachis_hypogaea_newGene_22948	arahy.Tifrunner.gnm2.ann1.TFU8D3
arahy.Tifrunner.gnm2.ann1.6FI8AN	Arachis_hypogaea_newGene_9811	arahy.Tifrunner.gnm2.ann1.I6EE1A	Arachis_hypogaea_newGene_22951	arahy.Tifrunner.gnm2.ann1.QW48HW
arahy.Tifrunner.gnm2.ann1.3PYJ1V	arahy.Tifrunner.gnm2.ann1.6AWZ5A	arahy.Tifrunner.gnm2.ann1.HZHH6G	Arachis_hypogaea_newGene_22972	Arachis_hypogaea_newGene_9905
Arachis_hypogaea_newGene_12489	arahy.Tifrunner.gnm2.ann1.B679M5	arahy.Tifrunner.gnm2.ann1.65HUV4	Arachis_hypogaea_newGene_22974	arahy.Tifrunner.gnm2.ann1.J7GXUY
arahy.Tifrunner.gnm2.ann1.FC3EP2	Arachis_hypogaea_newGene_22942	arahy.Tifrunner.gnm2.ann1.4X2HTN	Arachis_hypogaea_newGene_230	Arachis_hypogaea_newGene_21328
arahy.Tifrunner.gnm2.ann1.9P22GZ	arahy.Tifrunner.gnm2.ann1.KU2JHS	arahy.Tifrunner.gnm2.ann1.4K0ELJ	Arachis_hypogaea_newGene_23018	arahy.Tifrunner.gnm2.ann1.DIS81S
arahy.Tifrunner.gnm2.ann1.0LGZ52	arahy.Tifrunner.gnm2.ann1.2N8YK5	arahy.Tifrunner.gnm2.ann1.S879XT	Arachis_hypogaea_newGene_23031	arahy.Tifrunner.gnm2.ann1.92HACZ
Arachis_hypogaea_newGene_17019	arahy.Tifrunner.gnm2.ann1.U2YMQK	arahy.Tifrunner.gnm2.ann1.M7JB84	Arachis_hypogaea_newGene_23038	arahy.Tifrunner.gnm2.ann1.R3RT9K
arahy.Tifrunner.gnm2.ann1.SZB8BC	Arachis_hypogaea_newGene_8033	arahy.Tifrunner.gnm2.ann1.0YJA3I	Arachis_hypogaea_newGene_23047	arahy.Tifrunner.gnm2.ann1.8PB3CL
arahy.Tifrunner.gnm2.ann1.3P698T	arahy.Tifrunner.gnm2.ann1.EMU47I	arahy.Tifrunner.gnm2.ann1.3G9MJD	Arachis_hypogaea_newGene_23064	arahy.Tifrunner.gnm2.ann1.QYND6D
arahy.Tifrunner.gnm2.ann1.EQ31PG	arahy.Tifrunner.gnm2.ann1.T9Q985	arahy.Tifrunner.gnm2.ann1.0SZ2NS	Arachis_hypogaea_newGene_2307	arahy.Tifrunner.gnm2.ann1.IBR8Q2
arahy.Tifrunner.gnm2.ann1.TYQ19L	arahy.Tifrunner.gnm2.ann1.4FG6XW	arahy.Tifrunner.gnm2.ann1.A6JL9Q	Arachis_hypogaea_newGene_23072	arahy.Tifrunner.gnm2.ann1.8FQY9T
arahy.Tifrunner.gnm2.ann1.0EHY87	arahy.Tifrunner.gnm2.ann1.3UA0UH	arahy.Tifrunner.gnm2.ann1.Y2Z9LS	Arachis_hypogaea_newGene_23091	arahy.Tifrunner.gnm2.ann1.24WTBT
arahy.Tifrunner.gnm2.ann1.2DX304	arahy.Tifrunner.gnm2.ann1.FYZ6HC	arahy.Tifrunner.gnm2.ann1.5A5R3G	Arachis_hypogaea_newGene_2310	arahy.Tifrunner.gnm2.ann1.X6JA7U
Arachis_hypogaea_newGene_13282	arahy.Tifrunner.gnm2.ann1.4ZP1HR	arahy.Tifrunner.gnm2.ann1.FJX2BC	Arachis_hypogaea_newGene_23114	arahy.Tifrunner.gnm2.ann1.8G8R7R
arahy.Tifrunner.gnm2.ann1.JF2XAQ	arahy.Tifrunner.gnm2.ann1.S6RW25	arahy.Tifrunner.gnm2.ann1.P62TZN	Arachis_hypogaea_newGene_23119	arahy.Tifrunner.gnm2.ann1.ENP7F5
Arachis_hypogaea_newGene_6033	arahy.Tifrunner.gnm2.ann1.VK2HD8	arahy.Tifrunner.gnm2.ann1.6Z1LR7	Arachis_hypogaea_newGene_23128	Arachis_hypogaea_newGene_11427
arahy.Tifrunner.gnm2.ann1.4BKT9D	Arachis_hypogaea_newGene_5455	arahy.Tifrunner.gnm2.ann1.BR8QN4	Arachis_hypogaea_newGene_23130	Arachis_hypogaea_newGene_11429
arahy.Tifrunner.gnm2.ann1.A21TQ1	arahy.Tifrunner.gnm2.ann1.S5L7UT	arahy.Tifrunner.gnm2.ann1.5NH7JH	Arachis_hypogaea_newGene_23131	arahy.Tifrunner.gnm2.ann1.7VP0DB
arahy.Tifrunner.gnm2.ann1.0ZGE19	arahy.Tifrunner.gnm2.ann1.ZDV5ZG	arahy.Tifrunner.gnm2.ann1.FHUH7B	Arachis_hypogaea_newGene_23171	arahy.Tifrunner.gnm2.ann1.U7WVQR
arahy.Tifrunner.gnm2.ann1.P46A6H	arahy.Tifrunner.gnm2.ann1.GAX6ZL	arahy.Tifrunner.gnm2.ann1.RN2D7F	Arachis_hypogaea_newGene_23172	arahy.Tifrunner.gnm2.ann1.63QVJR
arahy.Tifrunner.gnm2.ann1.151W35	arahy.Tifrunner.gnm2.ann1.FS0NK9	arahy.Tifrunner.gnm2.ann1.PT16FZ	Arachis_hypogaea_newGene_23173	arahy.Tifrunner.gnm2.ann1.U9U8W4
arahy.Tifrunner.gnm2.ann1.86KBF0	arahy.Tifrunner.gnm2.ann1.XA0Q13	arahy.Tifrunner.gnm2.ann1.3X8FVR	Arachis_hypogaea_newGene_2318	arahy.Tifrunner.gnm2.ann1.C9KQAV
arahy.Tifrunner.gnm2.ann1.XF1RPZ	arahy.Tifrunner.gnm2.ann1.HRUQ2D	arahy.Tifrunner.gnm2.ann1.CGHP2W	Arachis_hypogaea_newGene_23189	arahy.Tifrunner.gnm2.ann1.2YAK67
arahy.Tifrunner.gnm2.ann1.TSL6B6	arahy.Tifrunner.gnm2.ann1.GF06UQ	arahy.Tifrunner.gnm2.ann1.4IVK6N	Arachis_hypogaea_newGene_23208	arahy.Tifrunner.gnm2.ann1.EZF2RR
arahy.Tifrunner.gnm2.ann1.ZY5T03	arahy.Tifrunner.gnm2.ann1.9SE8JW	Arachis_hypogaea_newGene_19604	Arachis_hypogaea_newGene_23209	arahy.Tifrunner.gnm2.ann1.S1MRJ3
arahy.Tifrunner.gnm2.ann1.H7MN3L	arahy.Tifrunner.gnm2.ann1.KFZD2Z	arahy.Tifrunner.gnm2.ann1.F6DY4B	Arachis_hypogaea_newGene_2336	Arachis_hypogaea_newGene_20998
Arachis_hypogaea_newGene_20247	arahy.Tifrunner.gnm2.ann1.LK05G0	arahy.Tifrunner.gnm2.ann1.JIJ5SX	Arachis_hypogaea_newGene_2347	Arachis_hypogaea_newGene_3843
arahy.Tifrunner.gnm2.ann1.T9Z7ZJ	arahy.Tifrunner.gnm2.ann1.3T4KA9	arahy.Tifrunner.gnm2.ann1.N5QLKG	Arachis_hypogaea_newGene_2355	arahy.Tifrunner.gnm2.ann1.06QP13
Arachis_hypogaea_newGene_2642	arahy.Tifrunner.gnm2.ann1.SKH1UB	arahy.Tifrunner.gnm2.ann1.49Z37F	Arachis_hypogaea_newGene_2360	arahy.Tifrunner.gnm2.ann1.F4981M
Arachis_hypogaea_newGene_2643	arahy.Tifrunner.gnm2.ann1.KCS4U6	arahy.Tifrunner.gnm2.ann1.ZNW71Q	Arachis_hypogaea_newGene_2371	arahy.Tifrunner.gnm2.ann1.E570TZ
Arachis_hypogaea_newGene_21594	Arachis_hypogaea_newGene_16891	arahy.Tifrunner.gnm2.ann1.VCQ3E9	Arachis_hypogaea_newGene_2373	arahy.Tifrunner.gnm2.ann1.90NIGC
Arachis_hypogaea_newGene_21598	arahy.Tifrunner.gnm2.ann1.MJD0UZ	arahy.Tifrunner.gnm2.ann1.UEZL6I	Arachis_hypogaea_newGene_2375	arahy.Tifrunner.gnm2.ann1.2I2XLP
arahy.Tifrunner.gnm2.ann1.W9GTE1	arahy.Tifrunner.gnm2.ann1.Z3M8QU	Arachis_hypogaea_newGene_21140	Arachis_hypogaea_newGene_238	arahy.Tifrunner.gnm2.ann1.27A859
Arachis_hypogaea_newGene_3516	arahy.Tifrunner.gnm2.ann1.H4ECE6	Arachis_hypogaea_newGene_21143	Arachis_hypogaea_newGene_240	arahy.Tifrunner.gnm2.ann1.JNL70L
arahy.Tifrunner.gnm2.ann1.5V07QU	arahy.Tifrunner.gnm2.ann1.W2MY31	Arachis_hypogaea_newGene_21147	Arachis_hypogaea_newGene_2412	arahy.Tifrunner.gnm2.ann1.R6C3XD
Arachis_hypogaea_newGene_738	arahy.Tifrunner.gnm2.ann1.NPC14S	arahy.Tifrunner.gnm2.ann1.WK148I	Arachis_hypogaea_newGene_2416	arahy.Tifrunner.gnm2.ann1.I3KG3W
arahy.Tifrunner.gnm2.ann1.RF3Z0U	arahy.Tifrunner.gnm2.ann1.4Z3ULS	arahy.Tifrunner.gnm2.ann1.TBSZ4K	Arachis_hypogaea_newGene_2425	arahy.Tifrunner.gnm2.ann1.B1W7C6
arahy.Tifrunner.gnm2.ann1.D7QXWT	arahy.Tifrunner.gnm2.ann1.0GIF91	Arachis_hypogaea_newGene_12547	Arachis_hypogaea_newGene_2432	arahy.Tifrunner.gnm2.ann1.GP7L65
arahy.Tifrunner.gnm2.ann1.X7UDDV	arahy.Tifrunner.gnm2.ann1.ZY4GTF	arahy.Tifrunner.gnm2.ann1.MNZ0X1	Arachis_hypogaea_newGene_2435	arahy.Tifrunner.gnm2.ann1.QP44U9
arahy.Tifrunner.gnm2.ann1.VIL3TT	Arachis_hypogaea_newGene_13956	arahy.Tifrunner.gnm2.ann1.LV0WMB	Arachis_hypogaea_newGene_2477	arahy.Tifrunner.gnm2.ann1.GN2S36
arahy.Tifrunner.gnm2.ann1.S1M1U3	Arachis_hypogaea_newGene_13953	arahy.Tifrunner.gnm2.ann1.A5PQY8	Arachis_hypogaea_newGene_2478	arahy.Tifrunner.gnm2.ann1.1VL95T
arahy.Tifrunner.gnm2.ann1.0Z8YFF	arahy.Tifrunner.gnm2.ann1.QI0PHV	arahy.Tifrunner.gnm2.ann1.H2I93T	Arachis_hypogaea_newGene_2492	arahy.Tifrunner.gnm2.ann1.58GIJL
arahy.Tifrunner.gnm2.ann1.B572PV	arahy.Tifrunner.gnm2.ann1.V2EIWI	arahy.Tifrunner.gnm2.ann1.JIQ7S4	Arachis_hypogaea_newGene_2504	arahy.Tifrunner.gnm2.ann1.LHA0CF
arahy.Tifrunner.gnm2.ann1.0G7CZ2	Arachis_hypogaea_newGene_17067	arahy.Tifrunner.gnm2.ann1.ZQ8TLC	Arachis_hypogaea_newGene_2508	arahy.Tifrunner.gnm2.ann1.HEER1U
arahy.Tifrunner.gnm2.ann1.RP799M	Arachis_hypogaea_newGene_10288	arahy.Tifrunner.gnm2.ann1.1SMG72	Arachis_hypogaea_newGene_2510	arahy.Tifrunner.gnm2.ann1.N938ZP
arahy.Tifrunner.gnm2.ann1.Z3DQ2P	Arachis_hypogaea_newGene_17061	arahy.Tifrunner.gnm2.ann1.G474U2	Arachis_hypogaea_newGene_2521	Arachis_hypogaea_newGene_20343
arahy.Tifrunner.gnm2.ann1.45L6E0	Arachis_hypogaea_newGene_11889	arahy.Tifrunner.gnm2.ann1.YAN8XY	Arachis_hypogaea_newGene_2524	arahy.Tifrunner.gnm2.ann1.R0WL9G
arahy.Tifrunner.gnm2.ann1.990N5Y	Arachis_hypogaea_newGene_13480	arahy.Tifrunner.gnm2.ann1.8GI8KI	Arachis_hypogaea_newGene_2528	Arachis_hypogaea_newGene_3471
Arachis_hypogaea_newGene_18859	Arachis_hypogaea_newGene_13487	arahy.Tifrunner.gnm2.ann1.WWNC08	Arachis_hypogaea_newGene_2543	Arachis_hypogaea_newGene_15666
Arachis_hypogaea_newGene_18853	Arachis_hypogaea_newGene_15500	arahy.Tifrunner.gnm2.ann1.E948KA	Arachis_hypogaea_newGene_2565	Arachis_hypogaea_newGene_1400
Arachis_hypogaea_newGene_12159	arahy.Tifrunner.gnm2.ann1.PPAS6H	Arachis_hypogaea_newGene_10234	Arachis_hypogaea_newGene_2587	arahy.Tifrunner.gnm2.ann1.HVT10G
Arachis_hypogaea_newGene_14349	Arachis_hypogaea_newGene_13220	arahy.Tifrunner.gnm2.ann1.WXJ9GG	Arachis_hypogaea_newGene_2593	arahy.Tifrunner.gnm2.ann1.59P1C9
Arachis_hypogaea_newGene_14348	Arachis_hypogaea_newGene_13222	arahy.Tifrunner.gnm2.ann1.FWY8EA	Arachis_hypogaea_newGene_26	arahy.Tifrunner.gnm2.ann1.Z4V8RQ
arahy.Tifrunner.gnm2.ann1.RJ5P85	arahy.Tifrunner.gnm2.ann1.R06BW0	arahy.Tifrunner.gnm2.ann1.F7SDYX	Arachis_hypogaea_newGene_2602	arahy.Tifrunner.gnm2.ann1.6WN5RS
Arachis_hypogaea_newGene_6135	arahy.Tifrunner.gnm2.ann1.8NC01M	Arachis_hypogaea_newGene_13768	Arachis_hypogaea_newGene_2604	Arachis_hypogaea_newGene_13466
arahy.Tifrunner.gnm2.ann1.SE4UA1	arahy.Tifrunner.gnm2.ann1.KH9YDP	arahy.Tifrunner.gnm2.ann1.IY45VR	Arachis_hypogaea_newGene_2614	Arachis_hypogaea_newGene_13463
arahy.Tifrunner.gnm2.ann1.B2ZZCM	Arachis_hypogaea_newGene_18060	arahy.Tifrunner.gnm2.ann1.1YDA7U	Arachis_hypogaea_newGene_2618	arahy.Tifrunner.gnm2.ann1.DT5ZWB
arahy.Tifrunner.gnm2.ann1.31TJ00	Arachis_hypogaea_newGene_18261	arahy.Tifrunner.gnm2.ann1.L410JY	Arachis_hypogaea_newGene_2625	arahy.Tifrunner.gnm2.ann1.9CR96V
arahy.Tifrunner.gnm2.ann1.D2W2P8	arahy.Tifrunner.gnm2.ann1.FWQ16B	arahy.Tifrunner.gnm2.ann1.K93IDN	Arachis_hypogaea_newGene_2632	arahy.Tifrunner.gnm2.ann1.F5G8NI
arahy.Tifrunner.gnm2.ann1.558TLZ	Arachis_hypogaea_newGene_17837	Arachis_hypogaea_newGene_6890	Arachis_hypogaea_newGene_2637	arahy.Tifrunner.gnm2.ann1.RE10SM
arahy.Tifrunner.gnm2.ann1.92QAUW	arahy.Tifrunner.gnm2.ann1.HV2TRI	Arachis_hypogaea_newGene_14262	Arachis_hypogaea_newGene_2639	arahy.Tifrunner.gnm2.ann1.MSPK9F
arahy.Tifrunner.gnm2.ann1.M4GAQY	arahy.Tifrunner.gnm2.ann1.0IH89K	Arachis_hypogaea_newGene_14263	Arachis_hypogaea_newGene_2642	arahy.Tifrunner.gnm2.ann1.RCEZ9L
arahy.Tifrunner.gnm2.ann1.W4S514	arahy.Tifrunner.gnm2.ann1.EUC3GX	Arachis_hypogaea_newGene_17514	Arachis_hypogaea_newGene_2643	arahy.Tifrunner.gnm2.ann1.84F6DM
arahy.Tifrunner.gnm2.ann1.PN4MV0	arahy.Tifrunner.gnm2.ann1.Y0QE0E	arahy.Tifrunner.gnm2.ann1.5FW2L6	Arachis_hypogaea_newGene_2650	Arachis_hypogaea_newGene_21608
arahy.Tifrunner.gnm2.ann1.IDW9FH	arahy.Tifrunner.gnm2.ann1.6J07HI	arahy.Tifrunner.gnm2.ann1.WRR8T5	Arachis_hypogaea_newGene_2703	arahy.Tifrunner.gnm2.ann1.4721MN
arahy.Tifrunner.gnm2.ann1.7Z41ZG	arahy.Tifrunner.gnm2.ann1.BC7D9W	arahy.Tifrunner.gnm2.ann1.D8DQXR	Arachis_hypogaea_newGene_2762	arahy.Tifrunner.gnm2.ann1.FF27K2
arahy.Tifrunner.gnm2.ann1.U3S2BX	arahy.Tifrunner.gnm2.ann1.L835I9	arahy.Tifrunner.gnm2.ann1.08G0EU	Arachis_hypogaea_newGene_2770	arahy.Tifrunner.gnm2.ann1.3N9KBA
arahy.Tifrunner.gnm2.ann1.Z5ZDSF	arahy.Tifrunner.gnm2.ann1.SEI0XU	arahy.Tifrunner.gnm2.ann1.7U6XXD	Arachis_hypogaea_newGene_2787	arahy.Tifrunner.gnm2.ann1.DA2DAM
arahy.Tifrunner.gnm2.ann1.90QG24	arahy.Tifrunner.gnm2.ann1.Y9NP63	arahy.Tifrunner.gnm2.ann1.WH7KQ6	Arachis_hypogaea_newGene_2792	arahy.Tifrunner.gnm2.ann1.Z1YI97
arahy.Tifrunner.gnm2.ann1.1E6H8M	arahy.Tifrunner.gnm2.ann1.P712FB	arahy.Tifrunner.gnm2.ann1.6YUQ6U	Arachis_hypogaea_newGene_2798	arahy.Tifrunner.gnm2.ann1.S4JSTS
arahy.Tifrunner.gnm2.ann1.12DG6R	arahy.Tifrunner.gnm2.ann1.QG1AXF	arahy.Tifrunner.gnm2.ann1.5X9BCK	Arachis_hypogaea_newGene_2812	arahy.Tifrunner.gnm2.ann1.CP8RLS
arahy.Tifrunner.gnm2.ann1.V8JY38	Arachis_hypogaea_newGene_5562	arahy.Tifrunner.gnm2.ann1.HIUE3G	Arachis_hypogaea_newGene_2825	Arachis_hypogaea_newGene_18872
arahy.Tifrunner.gnm2.ann1.E3ZYJT	arahy.Tifrunner.gnm2.ann1.392SEK	arahy.Tifrunner.gnm2.ann1.488C3V	Arachis_hypogaea_newGene_2826	arahy.Tifrunner.gnm2.ann1.Z6QUW3
arahy.Tifrunner.gnm2.ann1.2V316J	arahy.Tifrunner.gnm2.ann1.T0P46V	arahy.Tifrunner.gnm2.ann1.Y4R2VT	Arachis_hypogaea_newGene_2831	arahy.Tifrunner.gnm2.ann1.DK6823
arahy.Tifrunner.gnm2.ann1.S1C8P4	arahy.Tifrunner.gnm2.ann1.J4S87V	arahy.Tifrunner.gnm2.ann1.VNL2BE	Arachis_hypogaea_newGene_2850	arahy.Tifrunner.gnm2.ann1.6UH2MB
Arachis_hypogaea_newGene_8132	arahy.Tifrunner.gnm2.ann1.BN4VGF	arahy.Tifrunner.gnm2.ann1.MF2MUZ	Arachis_hypogaea_newGene_2852	arahy.Tifrunner.gnm2.ann1.ASR8I2
arahy.Tifrunner.gnm2.ann1.1B2UBR	arahy.Tifrunner.gnm2.ann1.SEI9RH	arahy.Tifrunner.gnm2.ann1.T0XMQ2	Arachis_hypogaea_newGene_2858	arahy.Tifrunner.gnm2.ann1.7R55CH
arahy.Tifrunner.gnm2.ann1.ER4998	arahy.Tifrunner.gnm2.ann1.HGAE8N	arahy.Tifrunner.gnm2.ann1.CDW9W4	Arachis_hypogaea_newGene_2864	arahy.Tifrunner.gnm2.ann1.68EW5P
arahy.Tifrunner.gnm2.ann1.52KDTF	arahy.Tifrunner.gnm2.ann1.FW110K	arahy.Tifrunner.gnm2.ann1.VYR2NH	Arachis_hypogaea_newGene_2865	arahy.Tifrunner.gnm2.ann1.Y7JGW6
arahy.Tifrunner.gnm2.ann1.EXN1BD	arahy.Tifrunner.gnm2.ann1.WAL6D9	arahy.Tifrunner.gnm2.ann1.7F80QJ	Arachis_hypogaea_newGene_2891	Arachis_hypogaea_newGene_23119
arahy.Tifrunner.gnm2.ann1.9M6DNI	arahy.Tifrunner.gnm2.ann1.TF28KF	arahy.Tifrunner.gnm2.ann1.Z2GU4A	Arachis_hypogaea_newGene_2909	arahy.Tifrunner.gnm2.ann1.14UD5L
arahy.Tifrunner.gnm2.ann1.67ZY63	arahy.Tifrunner.gnm2.ann1.XB6K25	arahy.Tifrunner.gnm2.ann1.ZSLI3V	Arachis_hypogaea_newGene_2925	arahy.Tifrunner.gnm2.ann1.PYTT1E
arahy.Tifrunner.gnm2.ann1.70I7L0	arahy.Tifrunner.gnm2.ann1.E25NJK	arahy.Tifrunner.gnm2.ann1.D7Z7JQ	Arachis_hypogaea_newGene_2931	arahy.Tifrunner.gnm2.ann1.R7UPJF
arahy.Tifrunner.gnm2.ann1.AQ6B1J	arahy.Tifrunner.gnm2.ann1.ZIY68Y	arahy.Tifrunner.gnm2.ann1.Z08FR7	Arachis_hypogaea_newGene_2963	arahy.Tifrunner.gnm2.ann1.UP4XN2
arahy.Tifrunner.gnm2.ann1.S6WAW8	arahy.Tifrunner.gnm2.ann1.JE36Z4	arahy.Tifrunner.gnm2.ann1.ISKM3Z	Arachis_hypogaea_newGene_2964	arahy.Tifrunner.gnm2.ann1.Z348XU
Arachis_hypogaea_newGene_8790	arahy.Tifrunner.gnm2.ann1.UDQ77Z	arahy.Tifrunner.gnm2.ann1.MHUR4I	Arachis_hypogaea_newGene_297	arahy.Tifrunner.gnm2.ann1.ES33NP
arahy.Tifrunner.gnm2.ann1.VKM1BH	Arachis_hypogaea_newGene_23064	arahy.Tifrunner.gnm2.ann1.9IJ3ID	Arachis_hypogaea_newGene_2980	arahy.Tifrunner.gnm2.ann1.4J8AWY
arahy.Tifrunner.gnm2.ann1.E2XSSP	arahy.Tifrunner.gnm2.ann1.LHNV5V	arahy.Tifrunner.gnm2.ann1.755JPD	Arachis_hypogaea_newGene_2995	Arachis_hypogaea_newGene_6931
arahy.Tifrunner.gnm2.ann1.H6IXD1	arahy.Tifrunner.gnm2.ann1.T01IT8	arahy.Tifrunner.gnm2.ann1.S263AF	Arachis_hypogaea_newGene_3005	arahy.Tifrunner.gnm2.ann1.A6N0MA
arahy.Tifrunner.gnm2.ann1.97TBCR	arahy.Tifrunner.gnm2.ann1.M5BF4R	arahy.Tifrunner.gnm2.ann1.4IM268	Arachis_hypogaea_newGene_3006	Arachis_hypogaea_newGene_7221
Arachis_hypogaea_newGene_19273	arahy.Tifrunner.gnm2.ann1.C03B5F	arahy.Tifrunner.gnm2.ann1.YCE7MW	Arachis_hypogaea_newGene_302	arahy.Tifrunner.gnm2.ann1.2R7T4K
arahy.Tifrunner.gnm2.ann1.9YKD4F	arahy.Tifrunner.gnm2.ann1.QYKM8F	arahy.Tifrunner.gnm2.ann1.50S1PH	Arachis_hypogaea_newGene_3030	arahy.Tifrunner.gnm2.ann1.EPZV43
arahy.Tifrunner.gnm2.ann1.T3H8L6	arahy.Tifrunner.gnm2.ann1.4F3XVH	arahy.Tifrunner.gnm2.ann1.K3ZWQ5	Arachis_hypogaea_newGene_3066	Arachis_hypogaea_newGene_20052
arahy.Tifrunner.gnm2.ann1.5RM0K9	arahy.Tifrunner.gnm2.ann1.H8RGTW	arahy.Tifrunner.gnm2.ann1.6RB142	Arachis_hypogaea_newGene_308	arahy.Tifrunner.gnm2.ann1.8B3E5K
Arachis_hypogaea_newGene_21025	arahy.Tifrunner.gnm2.ann1.4CPP5V	arahy.Tifrunner.gnm2.ann1.EJ0XN1	Arachis_hypogaea_newGene_3084	arahy.Tifrunner.gnm2.ann1.U4W3FL
arahy.Tifrunner.gnm2.ann1.5YH4B6	arahy.Tifrunner.gnm2.ann1.2GQ0W5	Arachis_hypogaea_newGene_19446	Arachis_hypogaea_newGene_309	arahy.Tifrunner.gnm2.ann1.KT0UAR
arahy.Tifrunner.gnm2.ann1.I0G4U8	arahy.Tifrunner.gnm2.ann1.MCIS3X	arahy.Tifrunner.gnm2.ann1.D1YG1E	Arachis_hypogaea_newGene_310	arahy.Tifrunner.gnm2.ann1.T1UJ1Q
Arachis_hypogaea_newGene_19285	arahy.Tifrunner.gnm2.ann1.XX1T89	arahy.Tifrunner.gnm2.ann1.U8F0YD	Arachis_hypogaea_newGene_3103	Arachis_hypogaea_newGene_13655
arahy.Tifrunner.gnm2.ann1.VPGQ6L	Arachis_hypogaea_newGene_18764	arahy.Tifrunner.gnm2.ann1.WR54RW	Arachis_hypogaea_newGene_311	arahy.Tifrunner.gnm2.ann1.BEZL7V
Arachis_hypogaea_newGene_19286	Arachis_hypogaea_newGene_1502	Arachis_hypogaea_newGene_9921	Arachis_hypogaea_newGene_3121	arahy.Tifrunner.gnm2.ann1.PD2L4U
arahy.Tifrunner.gnm2.ann1.07YFUR	Arachis_hypogaea_newGene_5087	arahy.Tifrunner.gnm2.ann1.5T71GZ	Arachis_hypogaea_newGene_3145	arahy.Tifrunner.gnm2.ann1.AI0VCX
arahy.Tifrunner.gnm2.ann1.5GRT4L	arahy.Tifrunner.gnm2.ann1.X5N52Z	arahy.Tifrunner.gnm2.ann1.X29WZH	Arachis_hypogaea_newGene_3178	arahy.Tifrunner.gnm2.ann1.JPY1I2
arahy.Tifrunner.gnm2.ann1.FX45DR	arahy.Tifrunner.gnm2.ann1.251ATU	arahy.Tifrunner.gnm2.ann1.GLW41G	Arachis_hypogaea_newGene_3184	arahy.Tifrunner.gnm2.ann1.FZWY62
Arachis_hypogaea_newGene_5245	Arachis_hypogaea_newGene_12193	arahy.Tifrunner.gnm2.ann1.BHNX0U	Arachis_hypogaea_newGene_3199	Arachis_hypogaea_newGene_238
arahy.Tifrunner.gnm2.ann1.C6WPQR	arahy.Tifrunner.gnm2.ann1.8MLT52	arahy.Tifrunner.gnm2.ann1.YJWL0V	Arachis_hypogaea_newGene_320	arahy.Tifrunner.gnm2.ann1.S1G93A
arahy.Tifrunner.gnm2.ann1.8HDV7G	arahy.Tifrunner.gnm2.ann1.LVH8ZT	arahy.Tifrunner.gnm2.ann1.KHPU6T	Arachis_hypogaea_newGene_3216	arahy.Tifrunner.gnm2.ann1.VK0LBE
Arachis_hypogaea_newGene_6913	arahy.Tifrunner.gnm2.ann1.2XA8QH	arahy.Tifrunner.gnm2.ann1.Q2CXKS	Arachis_hypogaea_newGene_323	arahy.Tifrunner.gnm2.ann1.39T2MF
Arachis_hypogaea_newGene_6914	arahy.Tifrunner.gnm2.ann1.4137UB	arahy.Tifrunner.gnm2.ann1.VMK2JT	Arachis_hypogaea_newGene_3233	arahy.Tifrunner.gnm2.ann1.NLPK0N
arahy.Tifrunner.gnm2.ann1.AF6NZ2	arahy.Tifrunner.gnm2.ann1.9P32AD	Arachis_hypogaea_newGene_5344	Arachis_hypogaea_newGene_3237	arahy.Tifrunner.gnm2.ann1.B3BVJM
arahy.Tifrunner.gnm2.ann1.LC98AP	arahy.Tifrunner.gnm2.ann1.K6REY5	Arachis_hypogaea_newGene_1809	Arachis_hypogaea_newGene_3253	arahy.Tifrunner.gnm2.ann1.1A52WD
Arachis_hypogaea_newGene_9597	arahy.Tifrunner.gnm2.ann1.A08QYG	arahy.Tifrunner.gnm2.ann1.9JP5BV	Arachis_hypogaea_newGene_3267	arahy.Tifrunner.gnm2.ann1.0MQH7X
arahy.Tifrunner.gnm2.ann1.706LQI	arahy.Tifrunner.gnm2.ann1.HB12LR	arahy.Tifrunner.gnm2.ann1.62FNLU	Arachis_hypogaea_newGene_3275	Arachis_hypogaea_newGene_4799
Arachis_hypogaea_newGene_5797	arahy.Tifrunner.gnm2.ann1.B18DRP	Arachis_hypogaea_newGene_968	Arachis_hypogaea_newGene_3276	arahy.Tifrunner.gnm2.ann1.T3QZI5
arahy.Tifrunner.gnm2.ann1.S6IS8L	arahy.Tifrunner.gnm2.ann1.WP5XH6	Arachis_hypogaea_newGene_20957	Arachis_hypogaea_newGene_3296	arahy.Tifrunner.gnm2.ann1.Y7I7Z8
arahy.Tifrunner.gnm2.ann1.44B081	Arachis_hypogaea_newGene_7626	Arachis_hypogaea_newGene_20950	Arachis_hypogaea_newGene_330	arahy.Tifrunner.gnm2.ann1.NJAK7N
arahy.Tifrunner.gnm2.ann1.DTN1S6	arahy.Tifrunner.gnm2.ann1.KTB6KE	arahy.Tifrunner.gnm2.ann1.07LUT5	Arachis_hypogaea_newGene_3302	arahy.Tifrunner.gnm2.ann1.15ZADL
arahy.Tifrunner.gnm2.ann1.IQ3ZPK	arahy.Tifrunner.gnm2.ann1.0NF1ZI	arahy.Tifrunner.gnm2.ann1.QT2H54	Arachis_hypogaea_newGene_3305	arahy.Tifrunner.gnm2.ann1.8NT8TY
arahy.Tifrunner.gnm2.ann1.C4X96D	arahy.Tifrunner.gnm2.ann1.I0VWWF	arahy.Tifrunner.gnm2.ann1.9ET73H	Arachis_hypogaea_newGene_3309	arahy.Tifrunner.gnm2.ann1.L3RJRN
arahy.Tifrunner.gnm2.ann1.DXY4C3	arahy.Tifrunner.gnm2.ann1.WHQ58B	arahy.Tifrunner.gnm2.ann1.6Q61F3	Arachis_hypogaea_newGene_331	arahy.Tifrunner.gnm2.ann1.985SC4
arahy.Tifrunner.gnm2.ann1.U4RKM8	arahy.Tifrunner.gnm2.ann1.0GP62G	arahy.Tifrunner.gnm2.ann1.JQ4NV0	Arachis_hypogaea_newGene_3320	arahy.Tifrunner.gnm2.ann1.9JEV76
Arachis_hypogaea_newGene_1071	arahy.Tifrunner.gnm2.ann1.WHJ0M8	arahy.Tifrunner.gnm2.ann1.NX4WQG	Arachis_hypogaea_newGene_3323	arahy.Tifrunner.gnm2.ann1.Y3HE6F
arahy.Tifrunner.gnm2.ann1.6W938P	arahy.Tifrunner.gnm2.ann1.31KTN8	Arachis_hypogaea_newGene_5695	Arachis_hypogaea_newGene_3337	arahy.Tifrunner.gnm2.ann1.2161LW
Arachis_hypogaea_newGene_20032	arahy.Tifrunner.gnm2.ann1.WE7PDB	Arachis_hypogaea_newGene_7920	Arachis_hypogaea_newGene_3338	Arachis_hypogaea_newGene_5225
arahy.Tifrunner.gnm2.ann1.QA2PAR	arahy.Tifrunner.gnm2.ann1.PF6WY1	arahy.Tifrunner.gnm2.ann1.RCVM4C	Arachis_hypogaea_newGene_334	arahy.Tifrunner.gnm2.ann1.YVH9GL
arahy.Tifrunner.gnm2.ann1.24YBJ7	arahy.Tifrunner.gnm2.ann1.9NSW68	arahy.Tifrunner.gnm2.ann1.J7RV1V	Arachis_hypogaea_newGene_3364	arahy.Tifrunner.gnm2.ann1.N044W1
arahy.Tifrunner.gnm2.ann1.P6CEN8	arahy.Tifrunner.gnm2.ann1.JA1EPG	arahy.Tifrunner.gnm2.ann1.M6RMKN	Arachis_hypogaea_newGene_3385	arahy.Tifrunner.gnm2.ann1.9N5T6G
arahy.Tifrunner.gnm2.ann1.G19QUX	arahy.Tifrunner.gnm2.ann1.9LA4BC	arahy.Tifrunner.gnm2.ann1.RJ9TTJ	Arachis_hypogaea_newGene_3391	arahy.Tifrunner.gnm2.ann1.ZDS5RA
Arachis_hypogaea_newGene_19735	arahy.Tifrunner.gnm2.ann1.U3WWWH	arahy.Tifrunner.gnm2.ann1.0B7JEM	Arachis_hypogaea_newGene_3424	arahy.Tifrunner.gnm2.ann1.LX0PL1
Arachis_hypogaea_newGene_14521	arahy.Tifrunner.gnm2.ann1.W6CP3H	arahy.Tifrunner.gnm2.ann1.YDD7G1	Arachis_hypogaea_newGene_3455	arahy.Tifrunner.gnm2.ann1.KH93XI
arahy.Tifrunner.gnm2.ann1.YW30D2	arahy.Tifrunner.gnm2.ann1.XWD1JY	arahy.Tifrunner.gnm2.ann1.YZWE7C	Arachis_hypogaea_newGene_3471	arahy.Tifrunner.gnm2.ann1.TXZ93S
Arachis_hypogaea_newGene_14524	arahy.Tifrunner.gnm2.ann1.W18R9N	arahy.Tifrunner.gnm2.ann1.Q9J6SI	Arachis_hypogaea_newGene_3488	arahy.Tifrunner.gnm2.ann1.1G9108
arahy.Tifrunner.gnm2.ann1.ZPUC8C	Arachis_hypogaea_newGene_4543	arahy.Tifrunner.gnm2.ann1.MMYB4K	Arachis_hypogaea_newGene_3490	arahy.Tifrunner.gnm2.ann1.C5XSWP
arahy.Tifrunner.gnm2.ann1.L8JHJZ	arahy.Tifrunner.gnm2.ann1.XWYH2Z	arahy.Tifrunner.gnm2.ann1.FP7P7G	Arachis_hypogaea_newGene_3495	arahy.Tifrunner.gnm2.ann1.N1W82K
arahy.Tifrunner.gnm2.ann1.NWM239	arahy.Tifrunner.gnm2.ann1.XK2NFV	arahy.Tifrunner.gnm2.ann1.HQ6B45	Arachis_hypogaea_newGene_3516	arahy.Tifrunner.gnm2.ann1.TFRN83
arahy.Tifrunner.gnm2.ann1.N36KAR	arahy.Tifrunner.gnm2.ann1.U9BY3Z	arahy.Tifrunner.gnm2.ann1.CVI481	Arachis_hypogaea_newGene_3521	arahy.Tifrunner.gnm2.ann1.X4KYJQ
arahy.Tifrunner.gnm2.ann1.144CXK	arahy.Tifrunner.gnm2.ann1.235UZX	Arachis_hypogaea_newGene_7694	Arachis_hypogaea_newGene_3531	arahy.Tifrunner.gnm2.ann1.QW0P4Q
arahy.Tifrunner.gnm2.ann1.75T26B	arahy.Tifrunner.gnm2.ann1.WYJ2YE	arahy.Tifrunner.gnm2.ann1.TQ1MU5	Arachis_hypogaea_newGene_3538	arahy.Tifrunner.gnm2.ann1.GJ3E3V
arahy.Tifrunner.gnm2.ann1.2PL4X0	arahy.Tifrunner.gnm2.ann1.AUV3TU	arahy.Tifrunner.gnm2.ann1.G0WLQA	Arachis_hypogaea_newGene_3542	arahy.Tifrunner.gnm2.ann1.M409IX
Arachis_hypogaea_newGene_19741	arahy.Tifrunner.gnm2.ann1.QCL9IC	Arachis_hypogaea_newGene_11158	Arachis_hypogaea_newGene_3569	arahy.Tifrunner.gnm2.ann1.I49I5G
arahy.Tifrunner.gnm2.ann1.6676DN	arahy.Tifrunner.gnm2.ann1.2S9XG1	Arachis_hypogaea_newGene_10436	Arachis_hypogaea_newGene_357	arahy.Tifrunner.gnm2.ann1.271GPI
arahy.Tifrunner.gnm2.ann1.EFNA3N	arahy.Tifrunner.gnm2.ann1.Y409TN	arahy.Tifrunner.gnm2.ann1.1VPR90	Arachis_hypogaea_newGene_3570	arahy.Tifrunner.gnm2.ann1.LSIV7S
arahy.Tifrunner.gnm2.ann1.ER2CNQ	arahy.Tifrunner.gnm2.ann1.WM4DMJ	Arachis_hypogaea_newGene_15390	Arachis_hypogaea_newGene_3606	arahy.Tifrunner.gnm2.ann1.25U7NT
arahy.Tifrunner.gnm2.ann1.WVXV4F	Arachis_hypogaea_newGene_14075	arahy.Tifrunner.gnm2.ann1.W39MEW	Arachis_hypogaea_newGene_3612	arahy.Tifrunner.gnm2.ann1.SN6VSJ
Arachis_hypogaea_newGene_14068	arahy.Tifrunner.gnm2.ann1.S9QWNL	Arachis_hypogaea_newGene_3337	Arachis_hypogaea_newGene_364	arahy.Tifrunner.gnm2.ann1.S8H407
Arachis_hypogaea_newGene_13383	arahy.Tifrunner.gnm2.ann1.ECL9GG	arahy.Tifrunner.gnm2.ann1.MIA0YM	Arachis_hypogaea_newGene_3646	arahy.Tifrunner.gnm2.ann1.90LR3G
Arachis_hypogaea_newGene_13380	arahy.Tifrunner.gnm2.ann1.3M8WGZ	arahy.Tifrunner.gnm2.ann1.KKV2SS	Arachis_hypogaea_newGene_3671	arahy.Tifrunner.gnm2.ann1.6EBR5V
arahy.Tifrunner.gnm2.ann1.5RS65W	arahy.Tifrunner.gnm2.ann1.RD0T5B	Arachis_hypogaea_newGene_3338	Arachis_hypogaea_newGene_3674	arahy.Tifrunner.gnm2.ann1.65FHJK
arahy.Tifrunner.gnm2.ann1.EPKF0N	arahy.Tifrunner.gnm2.ann1.8W2D3B	arahy.Tifrunner.gnm2.ann1.EH9MEX	Arachis_hypogaea_newGene_3679	Arachis_hypogaea_newGene_17327
arahy.Tifrunner.gnm2.ann1.5WW9LS	arahy.Tifrunner.gnm2.ann1.53UM4C	arahy.Tifrunner.gnm2.ann1.GFB1EK	Arachis_hypogaea_newGene_3682	Arachis_hypogaea_newGene_18512
arahy.Tifrunner.gnm2.ann1.GDN2XA	arahy.Tifrunner.gnm2.ann1.5T8U7P	arahy.Tifrunner.gnm2.ann1.0UPN1V	Arachis_hypogaea_newGene_369	arahy.Tifrunner.gnm2.ann1.3U7LNL
Arachis_hypogaea_newGene_12038	arahy.Tifrunner.gnm2.ann1.PQNB6A	arahy.Tifrunner.gnm2.ann1.GG2EN1	Arachis_hypogaea_newGene_3702	arahy.Tifrunner.gnm2.ann1.7Q54VN
arahy.Tifrunner.gnm2.ann1.1D56YB	Arachis_hypogaea_newGene_1107	arahy.Tifrunner.gnm2.ann1.9S5M62	Arachis_hypogaea_newGene_3711
arahy.Tifrunner.gnm2.ann1.S2WTSA	arahy.Tifrunner.gnm2.ann1.9RDP1W	arahy.Tifrunner.gnm2.ann1.C2TYHM	Arachis_hypogaea_newGene_3716
arahy.Tifrunner.gnm2.ann1.F1ZF7M	arahy.Tifrunner.gnm2.ann1.6XM150	arahy.Tifrunner.gnm2.ann1.TN9YNV	Arachis_hypogaea_newGene_3746
Arachis_hypogaea_newGene_20267	arahy.Tifrunner.gnm2.ann1.K71B7K	Arachis_hypogaea_newGene_14446	Arachis_hypogaea_newGene_3749
arahy.Tifrunner.gnm2.ann1.H5ECBD	arahy.Tifrunner.gnm2.ann1.SM3UTK	arahy.Tifrunner.gnm2.ann1.690JG0	Arachis_hypogaea_newGene_3751
arahy.Tifrunner.gnm2.ann1.DB1X0P	arahy.Tifrunner.gnm2.ann1.H7SS2X	arahy.Tifrunner.gnm2.ann1.HPHS27	Arachis_hypogaea_newGene_3760
arahy.Tifrunner.gnm2.ann1.HVM6LZ	Arachis_hypogaea_newGene_10415	arahy.Tifrunner.gnm2.ann1.8MR9WY	Arachis_hypogaea_newGene_3762
Arachis_hypogaea_newGene_16368	Arachis_hypogaea_newGene_3253	arahy.Tifrunner.gnm2.ann1.DV46W1	Arachis_hypogaea_newGene_3768
arahy.Tifrunner.gnm2.ann1.J8PTSA	arahy.Tifrunner.gnm2.ann1.0KE6L8	arahy.Tifrunner.gnm2.ann1.DKZ1IG	Arachis_hypogaea_newGene_3770
arahy.Tifrunner.gnm2.ann1.PT6J7Z	arahy.Tifrunner.gnm2.ann1.N7EMKY	arahy.Tifrunner.gnm2.ann1.18DUMX	Arachis_hypogaea_newGene_3779
arahy.Tifrunner.gnm2.ann1.FIT9JY	Arachis_hypogaea_newGene_21892	Arachis_hypogaea_newGene_10376	Arachis_hypogaea_newGene_3781
arahy.Tifrunner.gnm2.ann1.BCQZ8L	arahy.Tifrunner.gnm2.ann1.AZZ8MP	arahy.Tifrunner.gnm2.ann1.4IR4JS	Arachis_hypogaea_newGene_3787
arahy.Tifrunner.gnm2.ann1.AH9PNT	arahy.Tifrunner.gnm2.ann1.YW0R51	arahy.Tifrunner.gnm2.ann1.F01FM8	Arachis_hypogaea_newGene_3796
arahy.Tifrunner.gnm2.ann1.XR6FWD	Arachis_hypogaea_newGene_11275	arahy.Tifrunner.gnm2.ann1.F06EBP	Arachis_hypogaea_newGene_3807
arahy.Tifrunner.gnm2.ann1.MJZV2I	arahy.Tifrunner.gnm2.ann1.ZE0YJW	arahy.Tifrunner.gnm2.ann1.2E1B03	Arachis_hypogaea_newGene_3817
Arachis_hypogaea_newGene_8851	Arachis_hypogaea_newGene_139	arahy.Tifrunner.gnm2.ann1.82UWY2	Arachis_hypogaea_newGene_384
Arachis_hypogaea_newGene_8855	arahy.Tifrunner.gnm2.ann1.P9D87U	arahy.Tifrunner.gnm2.ann1.3JIH5H	Arachis_hypogaea_newGene_3843
arahy.Tifrunner.gnm2.ann1.VW6V95	arahy.Tifrunner.gnm2.ann1.77GR70	arahy.Tifrunner.gnm2.ann1.7CU32D	Arachis_hypogaea_newGene_3859
arahy.Tifrunner.gnm2.ann1.Z2G3LM	arahy.Tifrunner.gnm2.ann1.734U7E	arahy.Tifrunner.gnm2.ann1.9TS7X7	Arachis_hypogaea_newGene_3870
arahy.Tifrunner.gnm2.ann1.WRP4Q5	Arachis_hypogaea_newGene_22270	arahy.Tifrunner.gnm2.ann1.RYU1I8	Arachis_hypogaea_newGene_3876
Arachis_hypogaea_newGene_15075	Arachis_hypogaea_newGene_8748	arahy.Tifrunner.gnm2.ann1.IZ1RGH	Arachis_hypogaea_newGene_3878
arahy.Tifrunner.gnm2.ann1.1MWR3H	arahy.Tifrunner.gnm2.ann1.I8IQWM	arahy.Tifrunner.gnm2.ann1.X0JMED	Arachis_hypogaea_newGene_3882
arahy.Tifrunner.gnm2.ann1.PX9GP5	arahy.Tifrunner.gnm2.ann1.0XMI5T	arahy.Tifrunner.gnm2.ann1.AL0P5K	Arachis_hypogaea_newGene_390
arahy.Tifrunner.gnm2.ann1.T78K8J	Arachis_hypogaea_newGene_1108	arahy.Tifrunner.gnm2.ann1.VR6UAQ	Arachis_hypogaea_newGene_3910
arahy.Tifrunner.gnm2.ann1.HL09EZ	arahy.Tifrunner.gnm2.ann1.DU8HJ0	arahy.Tifrunner.gnm2.ann1.X05KEZ	Arachis_hypogaea_newGene_3915
arahy.Tifrunner.gnm2.ann1.M8S3TB	arahy.Tifrunner.gnm2.ann1.7NQA48	Arachis_hypogaea_newGene_297	Arachis_hypogaea_newGene_3916
Arachis_hypogaea_newGene_9811	arahy.Tifrunner.gnm2.ann1.WTJ0L8	arahy.Tifrunner.gnm2.ann1.XPT71U	Arachis_hypogaea_newGene_3919
arahy.Tifrunner.gnm2.ann1.P6ZKNU	Arachis_hypogaea_newGene_14837	arahy.Tifrunner.gnm2.ann1.W7Q4YE	Arachis_hypogaea_newGene_3930
arahy.Tifrunner.gnm2.ann1.B679M5	arahy.Tifrunner.gnm2.ann1.NTN37F	arahy.Tifrunner.gnm2.ann1.6J2YJR	Arachis_hypogaea_newGene_3950
Arachis_hypogaea_newGene_22942	arahy.Tifrunner.gnm2.ann1.C29XKN	arahy.Tifrunner.gnm2.ann1.A5H9W7	Arachis_hypogaea_newGene_3973
arahy.Tifrunner.gnm2.ann1.KU2JHS	arahy.Tifrunner.gnm2.ann1.DZTW61	arahy.Tifrunner.gnm2.ann1.KIB2TD	Arachis_hypogaea_newGene_3988
arahy.Tifrunner.gnm2.ann1.NE4VJA	arahy.Tifrunner.gnm2.ann1.WT3AEF	arahy.Tifrunner.gnm2.ann1.W0GCEN	Arachis_hypogaea_newGene_3989
arahy.Tifrunner.gnm2.ann1.IR3FU7	arahy.Tifrunner.gnm2.ann1.LQRE2T	arahy.Tifrunner.gnm2.ann1.D9C684	Arachis_hypogaea_newGene_3991
arahy.Tifrunner.gnm2.ann1.X7S7J8	Arachis_hypogaea_newGene_14	arahy.Tifrunner.gnm2.ann1.A6P7Y5	Arachis_hypogaea_newGene_3994
arahy.Tifrunner.gnm2.ann1.U2YMQK	arahy.Tifrunner.gnm2.ann1.H9HPQV	arahy.Tifrunner.gnm2.ann1.R3A1DK	Arachis_hypogaea_newGene_40
arahy.Tifrunner.gnm2.ann1.98CSRD	arahy.Tifrunner.gnm2.ann1.1EUT60	arahy.Tifrunner.gnm2.ann1.W33KED	Arachis_hypogaea_newGene_401
Arachis_hypogaea_newGene_8033	arahy.Tifrunner.gnm2.ann1.TBRY8S	arahy.Tifrunner.gnm2.ann1.3K2WNH	Arachis_hypogaea_newGene_4010
arahy.Tifrunner.gnm2.ann1.7G7SK7	arahy.Tifrunner.gnm2.ann1.NIVA4V	arahy.Tifrunner.gnm2.ann1.MKUM1Y	Arachis_hypogaea_newGene_4012
arahy.Tifrunner.gnm2.ann1.5I5RMF	arahy.Tifrunner.gnm2.ann1.4PXD14	arahy.Tifrunner.gnm2.ann1.6AK6JC	Arachis_hypogaea_newGene_4021
arahy.Tifrunner.gnm2.ann1.4FG6XW	arahy.Tifrunner.gnm2.ann1.L2GPYS	arahy.Tifrunner.gnm2.ann1.DP1KMD	Arachis_hypogaea_newGene_4022
arahy.Tifrunner.gnm2.ann1.V5MJQ5	arahy.Tifrunner.gnm2.ann1.VU983V	arahy.Tifrunner.gnm2.ann1.8V1LLT	Arachis_hypogaea_newGene_4050
arahy.Tifrunner.gnm2.ann1.ZQR06K	arahy.Tifrunner.gnm2.ann1.8W58Q9	arahy.Tifrunner.gnm2.ann1.GN7FJD	Arachis_hypogaea_newGene_4061
arahy.Tifrunner.gnm2.ann1.S6RW25	arahy.Tifrunner.gnm2.ann1.C9RI5X	arahy.Tifrunner.gnm2.ann1.86V3X8	Arachis_hypogaea_newGene_4076
arahy.Tifrunner.gnm2.ann1.SLD8LW	arahy.Tifrunner.gnm2.ann1.460N9P	arahy.Tifrunner.gnm2.ann1.9BC1I1	Arachis_hypogaea_newGene_4079
arahy.Tifrunner.gnm2.ann1.S5L7UT	arahy.Tifrunner.gnm2.ann1.0J7BXD	arahy.Tifrunner.gnm2.ann1.83HZ7F	Arachis_hypogaea_newGene_4088
arahy.Tifrunner.gnm2.ann1.5H31LD	Arachis_hypogaea_newGene_14795	arahy.Tifrunner.gnm2.ann1.CFJ0KE	Arachis_hypogaea_newGene_412
arahy.Tifrunner.gnm2.ann1.XFK461	arahy.Tifrunner.gnm2.ann1.AKP9LA	arahy.Tifrunner.gnm2.ann1.BL4QB4	Arachis_hypogaea_newGene_413
arahy.Tifrunner.gnm2.ann1.T9PLK1	arahy.Tifrunner.gnm2.ann1.G8A5P6	arahy.Tifrunner.gnm2.ann1.Q6RBV6	Arachis_hypogaea_newGene_4149
arahy.Tifrunner.gnm2.ann1.ZS9VWH	arahy.Tifrunner.gnm2.ann1.XI1KBX	arahy.Tifrunner.gnm2.ann1.QKV9FM	Arachis_hypogaea_newGene_415
arahy.Tifrunner.gnm2.ann1.3WH4I0	arahy.Tifrunner.gnm2.ann1.T2FQN4	Arachis_hypogaea_newGene_11187	Arachis_hypogaea_newGene_4151
arahy.Tifrunner.gnm2.ann1.AL59ZJ	arahy.Tifrunner.gnm2.ann1.5S904D	arahy.Tifrunner.gnm2.ann1.U6WHGD	Arachis_hypogaea_newGene_4156
arahy.Tifrunner.gnm2.ann1.GAX6ZL	arahy.Tifrunner.gnm2.ann1.L7U4FS	arahy.Tifrunner.gnm2.ann1.BP2DBN	Arachis_hypogaea_newGene_4157
arahy.Tifrunner.gnm2.ann1.GF06UQ	arahy.Tifrunner.gnm2.ann1.40TXUY	arahy.Tifrunner.gnm2.ann1.43ZBCD	Arachis_hypogaea_newGene_4166
arahy.Tifrunner.gnm2.ann1.DB4GMR	arahy.Tifrunner.gnm2.ann1.5395L8	arahy.Tifrunner.gnm2.ann1.D79IFD	Arachis_hypogaea_newGene_417
arahy.Tifrunner.gnm2.ann1.9SE8JW	Arachis_hypogaea_newGene_16552	arahy.Tifrunner.gnm2.ann1.40PIV4	Arachis_hypogaea_newGene_4171
arahy.Tifrunner.gnm2.ann1.J44A69	arahy.Tifrunner.gnm2.ann1.5V2Y5E	arahy.Tifrunner.gnm2.ann1.1PEW3E	Arachis_hypogaea_newGene_4172
arahy.Tifrunner.gnm2.ann1.DJS4EN	Arachis_hypogaea_newGene_6080	arahy.Tifrunner.gnm2.ann1.E3E88W	Arachis_hypogaea_newGene_419
arahy.Tifrunner.gnm2.ann1.3T4KA9	arahy.Tifrunner.gnm2.ann1.19TBB5	arahy.Tifrunner.gnm2.ann1.B1JWTK	Arachis_hypogaea_newGene_4201
arahy.Tifrunner.gnm2.ann1.Z3M8QU	arahy.Tifrunner.gnm2.ann1.N9VV4K	arahy.Tifrunner.gnm2.ann1.39X4A2	Arachis_hypogaea_newGene_4207
arahy.Tifrunner.gnm2.ann1.5666S0	arahy.Tifrunner.gnm2.ann1.KF0N62	arahy.Tifrunner.gnm2.ann1.LX0UPC	Arachis_hypogaea_newGene_4209
arahy.Tifrunner.gnm2.ann1.4Z3ULS	arahy.Tifrunner.gnm2.ann1.Q1GHIM	arahy.Tifrunner.gnm2.ann1.QDSH2R	Arachis_hypogaea_newGene_4219
arahy.Tifrunner.gnm2.ann1.69AYC6	arahy.Tifrunner.gnm2.ann1.U3VQ4U	arahy.Tifrunner.gnm2.ann1.0H8WKK	Arachis_hypogaea_newGene_426
arahy.Tifrunner.gnm2.ann1.4DJY3R	arahy.Tifrunner.gnm2.ann1.ZFC78D	arahy.Tifrunner.gnm2.ann1.K9QGVV	Arachis_hypogaea_newGene_4278
arahy.Tifrunner.gnm2.ann1.YFY9ZJ	arahy.Tifrunner.gnm2.ann1.1LGD4F	arahy.Tifrunner.gnm2.ann1.H5B7RS	Arachis_hypogaea_newGene_428
arahy.Tifrunner.gnm2.ann1.7HHZ6C	arahy.Tifrunner.gnm2.ann1.YZ06AV	arahy.Tifrunner.gnm2.ann1.6ERU87	Arachis_hypogaea_newGene_4281
Arachis_hypogaea_newGene_13956	arahy.Tifrunner.gnm2.ann1.VLU73I	arahy.Tifrunner.gnm2.ann1.LPB8X1	Arachis_hypogaea_newGene_4283
Arachis_hypogaea_newGene_13953	arahy.Tifrunner.gnm2.ann1.TLT58G	arahy.Tifrunner.gnm2.ann1.AWBY5G	Arachis_hypogaea_newGene_4284
arahy.Tifrunner.gnm2.ann1.QI0PHV	arahy.Tifrunner.gnm2.ann1.N9Y9CH	arahy.Tifrunner.gnm2.ann1.UZF72T	Arachis_hypogaea_newGene_430
Arachis_hypogaea_newGene_17067	arahy.Tifrunner.gnm2.ann1.GI6498	arahy.Tifrunner.gnm2.ann1.44U0BS	Arachis_hypogaea_newGene_434
Arachis_hypogaea_newGene_17061	arahy.Tifrunner.gnm2.ann1.Y34BLP	arahy.Tifrunner.gnm2.ann1.B2KB4I	Arachis_hypogaea_newGene_4376
arahy.Tifrunner.gnm2.ann1.MDB4JZ	arahy.Tifrunner.gnm2.ann1.PJ1Z6Q	arahy.Tifrunner.gnm2.ann1.KH5R1I	Arachis_hypogaea_newGene_4386
arahy.Tifrunner.gnm2.ann1.N0BKZ2	arahy.Tifrunner.gnm2.ann1.A8XWCU	arahy.Tifrunner.gnm2.ann1.UY0F0V	Arachis_hypogaea_newGene_4387
Arachis_hypogaea_newGene_13480	arahy.Tifrunner.gnm2.ann1.SJ3RYI	arahy.Tifrunner.gnm2.ann1.GYR9IA	Arachis_hypogaea_newGene_4392
Arachis_hypogaea_newGene_13487	arahy.Tifrunner.gnm2.ann1.VH9XRT	arahy.Tifrunner.gnm2.ann1.62IRHW	Arachis_hypogaea_newGene_4402
Arachis_hypogaea_newGene_17395	arahy.Tifrunner.gnm2.ann1.GG3E31	arahy.Tifrunner.gnm2.ann1.KE131Q	Arachis_hypogaea_newGene_4408
Arachis_hypogaea_newGene_17397	arahy.Tifrunner.gnm2.ann1.DCU3FP	arahy.Tifrunner.gnm2.ann1.I5W2ZB	Arachis_hypogaea_newGene_4410
arahy.Tifrunner.gnm2.ann1.K6FYE9	arahy.Tifrunner.gnm2.ann1.S46BTS	arahy.Tifrunner.gnm2.ann1.Y6VK3W	Arachis_hypogaea_newGene_4435
arahy.Tifrunner.gnm2.ann1.NCC7G2	arahy.Tifrunner.gnm2.ann1.V3B20E	Arachis_hypogaea_newGene_19189	Arachis_hypogaea_newGene_447
Arachis_hypogaea_newGene_15501	Arachis_hypogaea_newGene_17408	arahy.Tifrunner.gnm2.ann1.S4HK2G	Arachis_hypogaea_newGene_4470
Arachis_hypogaea_newGene_13222	arahy.Tifrunner.gnm2.ann1.PIT7JA	arahy.Tifrunner.gnm2.ann1.SZ2FPT	Arachis_hypogaea_newGene_4478
Arachis_hypogaea_newGene_19176	arahy.Tifrunner.gnm2.ann1.W3HBVG	arahy.Tifrunner.gnm2.ann1.TIF1LK	Arachis_hypogaea_newGene_4485
arahy.Tifrunner.gnm2.ann1.D4VV12	arahy.Tifrunner.gnm2.ann1.65EKU6	arahy.Tifrunner.gnm2.ann1.UX9YIA	Arachis_hypogaea_newGene_4494
arahy.Tifrunner.gnm2.ann1.GU7A1M	arahy.Tifrunner.gnm2.ann1.2F8F1S	arahy.Tifrunner.gnm2.ann1.64ZY3M	Arachis_hypogaea_newGene_4506
arahy.Tifrunner.gnm2.ann1.CY9PQR	arahy.Tifrunner.gnm2.ann1.42CZAS	arahy.Tifrunner.gnm2.ann1.5E3CW8	Arachis_hypogaea_newGene_4510
arahy.Tifrunner.gnm2.ann1.5Q6PVM	arahy.Tifrunner.gnm2.ann1.60DV95	arahy.Tifrunner.gnm2.ann1.L78SMC	Arachis_hypogaea_newGene_4515
arahy.Tifrunner.gnm2.ann1.8NC01M	arahy.Tifrunner.gnm2.ann1.7X0NJW	arahy.Tifrunner.gnm2.ann1.VD9BGC	Arachis_hypogaea_newGene_4519
arahy.Tifrunner.gnm2.ann1.ZI7XC2	Arachis_hypogaea_newGene_21271	arahy.Tifrunner.gnm2.ann1.L2Q6WP	Arachis_hypogaea_newGene_4524
arahy.Tifrunner.gnm2.ann1.WE10J5	arahy.Tifrunner.gnm2.ann1.3I28FP	Arachis_hypogaea_newGene_881	Arachis_hypogaea_newGene_4530
Arachis_hypogaea_newGene_18902	arahy.Tifrunner.gnm2.ann1.TK42K3	arahy.Tifrunner.gnm2.ann1.K0BPHG	Arachis_hypogaea_newGene_4532
Arachis_hypogaea_newGene_18060	arahy.Tifrunner.gnm2.ann1.VS78B6	Arachis_hypogaea_newGene_15342	Arachis_hypogaea_newGene_4543
arahy.Tifrunner.gnm2.ann1.4Z06T4	arahy.Tifrunner.gnm2.ann1.A0CASP	arahy.Tifrunner.gnm2.ann1.7Z8DLY	Arachis_hypogaea_newGene_4566
arahy.Tifrunner.gnm2.ann1.CEL5PM	arahy.Tifrunner.gnm2.ann1.CLNG3D	arahy.Tifrunner.gnm2.ann1.ZZ4RNK	Arachis_hypogaea_newGene_4576
Arachis_hypogaea_newGene_17837	arahy.Tifrunner.gnm2.ann1.TJLQ2T	arahy.Tifrunner.gnm2.ann1.PR8FDA	Arachis_hypogaea_newGene_4578
arahy.Tifrunner.gnm2.ann1.64516H	arahy.Tifrunner.gnm2.ann1.QQ1SRH	arahy.Tifrunner.gnm2.ann1.AXAR8E	Arachis_hypogaea_newGene_4579
arahy.Tifrunner.gnm2.ann1.HV2TRI	arahy.Tifrunner.gnm2.ann1.BELI5P	Arachis_hypogaea_newGene_4849	Arachis_hypogaea_newGene_4587
arahy.Tifrunner.gnm2.ann1.6J07HI	arahy.Tifrunner.gnm2.ann1.0LZD0Q	arahy.Tifrunner.gnm2.ann1.UHC0W9	Arachis_hypogaea_newGene_461
arahy.Tifrunner.gnm2.ann1.GX4ZEE	arahy.Tifrunner.gnm2.ann1.5U50HE	Arachis_hypogaea_newGene_6998	Arachis_hypogaea_newGene_4613
arahy.Tifrunner.gnm2.ann1.UUZ1A7	Arachis_hypogaea_newGene_4201	Arachis_hypogaea_newGene_6990	Arachis_hypogaea_newGene_4623
arahy.Tifrunner.gnm2.ann1.N26BUN	arahy.Tifrunner.gnm2.ann1.JSVJ2H	arahy.Tifrunner.gnm2.ann1.AUSP9T	Arachis_hypogaea_newGene_4630
arahy.Tifrunner.gnm2.ann1.Y9NP63	arahy.Tifrunner.gnm2.ann1.I827PI	arahy.Tifrunner.gnm2.ann1.SMN61J	Arachis_hypogaea_newGene_4659
arahy.Tifrunner.gnm2.ann1.P712FB	arahy.Tifrunner.gnm2.ann1.UF3XQW	arahy.Tifrunner.gnm2.ann1.B8KTAH	Arachis_hypogaea_newGene_4669
arahy.Tifrunner.gnm2.ann1.QG1AXF	arahy.Tifrunner.gnm2.ann1.27V6C1	arahy.Tifrunner.gnm2.ann1.KK1AAE	Arachis_hypogaea_newGene_4671
arahy.Tifrunner.gnm2.ann1.BKK20Z	arahy.Tifrunner.gnm2.ann1.G42UXY	arahy.Tifrunner.gnm2.ann1.TPQ86D	Arachis_hypogaea_newGene_4672
arahy.Tifrunner.gnm2.ann1.Q4NL7Y	arahy.Tifrunner.gnm2.ann1.5R7M77	arahy.Tifrunner.gnm2.ann1.B53Y8P	Arachis_hypogaea_newGene_4673
arahy.Tifrunner.gnm2.ann1.PKFN9U	arahy.Tifrunner.gnm2.ann1.I9AMSX	arahy.Tifrunner.gnm2.ann1.H5386A	Arachis_hypogaea_newGene_4689
arahy.Tifrunner.gnm2.ann1.BN4VGF	arahy.Tifrunner.gnm2.ann1.PIH8R2	Arachis_hypogaea_newGene_5710	Arachis_hypogaea_newGene_469
arahy.Tifrunner.gnm2.ann1.9Y4GVD	arahy.Tifrunner.gnm2.ann1.G729YX	arahy.Tifrunner.gnm2.ann1.Y3R0BI	Arachis_hypogaea_newGene_470
arahy.Tifrunner.gnm2.ann1.VZK86E	arahy.Tifrunner.gnm2.ann1.I7DA1M	Arachis_hypogaea_newGene_7719	Arachis_hypogaea_newGene_4719
Arachis_hypogaea_newGene_22334	arahy.Tifrunner.gnm2.ann1.NE97L5	arahy.Tifrunner.gnm2.ann1.E2D6CJ	Arachis_hypogaea_newGene_4722
arahy.Tifrunner.gnm2.ann1.HGAE8N	arahy.Tifrunner.gnm2.ann1.Z3XL2P	arahy.Tifrunner.gnm2.ann1.37ETDL	Arachis_hypogaea_newGene_4726
arahy.Tifrunner.gnm2.ann1.WAL6D9	arahy.Tifrunner.gnm2.ann1.2T6Q54	arahy.Tifrunner.gnm2.ann1.V1JI65	Arachis_hypogaea_newGene_4732
arahy.Tifrunner.gnm2.ann1.CI0Z11	Arachis_hypogaea_newGene_20662	arahy.Tifrunner.gnm2.ann1.QXQR94	Arachis_hypogaea_newGene_4733
arahy.Tifrunner.gnm2.ann1.ZIY68Y	arahy.Tifrunner.gnm2.ann1.ZQ0E46	arahy.Tifrunner.gnm2.ann1.34XY90	Arachis_hypogaea_newGene_4736
arahy.Tifrunner.gnm2.ann1.JE36Z4	Arachis_hypogaea_newGene_9285	Arachis_hypogaea_newGene_2291	Arachis_hypogaea_newGene_474
arahy.Tifrunner.gnm2.ann1.UDQ77Z	arahy.Tifrunner.gnm2.ann1.3Z7JIG	arahy.Tifrunner.gnm2.ann1.CAS3GS	Arachis_hypogaea_newGene_4745
Arachis_hypogaea_newGene_23064	arahy.Tifrunner.gnm2.ann1.D8T6NU	arahy.Tifrunner.gnm2.ann1.G9MJR1	Arachis_hypogaea_newGene_4750
arahy.Tifrunner.gnm2.ann1.LHNV5V	arahy.Tifrunner.gnm2.ann1.G2X338	Arachis_hypogaea_newGene_15210	Arachis_hypogaea_newGene_4759
arahy.Tifrunner.gnm2.ann1.B2JAD5	Arachis_hypogaea_newGene_4773	arahy.Tifrunner.gnm2.ann1.8L38IN	Arachis_hypogaea_newGene_4766
arahy.Tifrunner.gnm2.ann1.T01IT8	arahy.Tifrunner.gnm2.ann1.JPV4T4	Arachis_hypogaea_newGene_5424	Arachis_hypogaea_newGene_4773
arahy.Tifrunner.gnm2.ann1.KL7BWI	arahy.Tifrunner.gnm2.ann1.I8B9P0	arahy.Tifrunner.gnm2.ann1.PXFG7S	Arachis_hypogaea_newGene_4776
arahy.Tifrunner.gnm2.ann1.MRR6R9	arahy.Tifrunner.gnm2.ann1.T6S6P4	arahy.Tifrunner.gnm2.ann1.2F0WHB	Arachis_hypogaea_newGene_4779
arahy.Tifrunner.gnm2.ann1.QYKM8F	Arachis_hypogaea_newGene_5825	arahy.Tifrunner.gnm2.ann1.KBYK8P	Arachis_hypogaea_newGene_4783
Arachis_hypogaea_newGene_23171	arahy.Tifrunner.gnm2.ann1.F3F8HA	Arachis_hypogaea_newGene_4435	Arachis_hypogaea_newGene_4784
arahy.Tifrunner.gnm2.ann1.4E7QKU	Arachis_hypogaea_newGene_18073	Arachis_hypogaea_newGene_1216	Arachis_hypogaea_newGene_4786
arahy.Tifrunner.gnm2.ann1.SF9WRK	Arachis_hypogaea_newGene_10208	arahy.Tifrunner.gnm2.ann1.P6P8C4	Arachis_hypogaea_newGene_4789
arahy.Tifrunner.gnm2.ann1.GD0HFB	arahy.Tifrunner.gnm2.ann1.AL1Y46	arahy.Tifrunner.gnm2.ann1.9KNF1J	Arachis_hypogaea_newGene_4793
arahy.Tifrunner.gnm2.ann1.4F3XVH	arahy.Tifrunner.gnm2.ann1.3266V7	Arachis_hypogaea_newGene_1215	Arachis_hypogaea_newGene_4799
arahy.Tifrunner.gnm2.ann1.DHLB5Y	arahy.Tifrunner.gnm2.ann1.TJCL76	arahy.Tifrunner.gnm2.ann1.67ZU0R	Arachis_hypogaea_newGene_4808
arahy.Tifrunner.gnm2.ann1.H8RGTW	arahy.Tifrunner.gnm2.ann1.PE09GK	arahy.Tifrunner.gnm2.ann1.MH7SIY	Arachis_hypogaea_newGene_4809
arahy.Tifrunner.gnm2.ann1.P0FUFN	Arachis_hypogaea_newGene_14188	arahy.Tifrunner.gnm2.ann1.PDUF2H	Arachis_hypogaea_newGene_4814
arahy.Tifrunner.gnm2.ann1.8CZ0II	arahy.Tifrunner.gnm2.ann1.70SKLQ	arahy.Tifrunner.gnm2.ann1.9HQ4ZM	Arachis_hypogaea_newGene_4820
arahy.Tifrunner.gnm2.ann1.8A3W3K	Arachis_hypogaea_newGene_11648	Arachis_hypogaea_newGene_18332	Arachis_hypogaea_newGene_4823
arahy.Tifrunner.gnm2.ann1.L1EFF8	arahy.Tifrunner.gnm2.ann1.ZEH3NP	arahy.Tifrunner.gnm2.ann1.32Y4H5	Arachis_hypogaea_newGene_4827
arahy.Tifrunner.gnm2.ann1.11D7LJ	Arachis_hypogaea_newGene_14234	Arachis_hypogaea_newGene_17103	Arachis_hypogaea_newGene_483
arahy.Tifrunner.gnm2.ann1.X06K7E	Arachis_hypogaea_newGene_14231	arahy.Tifrunner.gnm2.ann1.FMIZ2E	Arachis_hypogaea_newGene_4833
arahy.Tifrunner.gnm2.ann1.QR4UDV	arahy.Tifrunner.gnm2.ann1.XMBW0J	arahy.Tifrunner.gnm2.ann1.EMJH24	Arachis_hypogaea_newGene_4838
arahy.Tifrunner.gnm2.ann1.XX1T89	arahy.Tifrunner.gnm2.ann1.96G9DX	arahy.Tifrunner.gnm2.ann1.ZF4CS3	Arachis_hypogaea_newGene_484
arahy.Tifrunner.gnm2.ann1.93RWPI	arahy.Tifrunner.gnm2.ann1.2G648V	arahy.Tifrunner.gnm2.ann1.F2F8FV	Arachis_hypogaea_newGene_4849
arahy.Tifrunner.gnm2.ann1.ZU9B18	Arachis_hypogaea_newGene_12172	arahy.Tifrunner.gnm2.ann1.XZI9IJ	Arachis_hypogaea_newGene_4855
arahy.Tifrunner.gnm2.ann1.AY2SMN	arahy.Tifrunner.gnm2.ann1.R1MRXV	arahy.Tifrunner.gnm2.ann1.CB1PHB	Arachis_hypogaea_newGene_4866
arahy.Tifrunner.gnm2.ann1.U4WGIZ	arahy.Tifrunner.gnm2.ann1.G3JKAY	arahy.Tifrunner.gnm2.ann1.9ACL7S	Arachis_hypogaea_newGene_4869
arahy.Tifrunner.gnm2.ann1.LSIN77	arahy.Tifrunner.gnm2.ann1.QEW1CD	arahy.Tifrunner.gnm2.ann1.H2RD5E	Arachis_hypogaea_newGene_4870
arahy.Tifrunner.gnm2.ann1.4137UB	Arachis_hypogaea_newGene_10990	arahy.Tifrunner.gnm2.ann1.EX2W6B	Arachis_hypogaea_newGene_4887
arahy.Tifrunner.gnm2.ann1.CYI9B6	Arachis_hypogaea_newGene_16691	arahy.Tifrunner.gnm2.ann1.ZG36KZ	Arachis_hypogaea_newGene_4890
arahy.Tifrunner.gnm2.ann1.K6REY5	Arachis_hypogaea_newGene_16695	arahy.Tifrunner.gnm2.ann1.1I167B	Arachis_hypogaea_newGene_4900
arahy.Tifrunner.gnm2.ann1.A08QYG	arahy.Tifrunner.gnm2.ann1.LQ9P86	arahy.Tifrunner.gnm2.ann1.LML9QV	Arachis_hypogaea_newGene_4903
arahy.Tifrunner.gnm2.ann1.3CC3ME	arahy.Tifrunner.gnm2.ann1.ECZ3V7	arahy.Tifrunner.gnm2.ann1.G5G1MY	Arachis_hypogaea_newGene_4912
arahy.Tifrunner.gnm2.ann1.R1Z4C8	arahy.Tifrunner.gnm2.ann1.Z7C896	arahy.Tifrunner.gnm2.ann1.GVD99J	Arachis_hypogaea_newGene_4921
arahy.Tifrunner.gnm2.ann1.WNIN40	arahy.Tifrunner.gnm2.ann1.JM4LQW	arahy.Tifrunner.gnm2.ann1.VD4QHY	Arachis_hypogaea_newGene_4940
arahy.Tifrunner.gnm2.ann1.WP5XH6	arahy.Tifrunner.gnm2.ann1.N8MPD0	arahy.Tifrunner.gnm2.ann1.49XUJ3	Arachis_hypogaea_newGene_4941
arahy.Tifrunner.gnm2.ann1.HCVK6G	arahy.Tifrunner.gnm2.ann1.9TU2QX	arahy.Tifrunner.gnm2.ann1.J7VJ5I	Arachis_hypogaea_newGene_4953
arahy.Tifrunner.gnm2.ann1.DG4CQN	Arachis_hypogaea_newGene_12592	arahy.Tifrunner.gnm2.ann1.36B3XL	Arachis_hypogaea_newGene_4986
Arachis_hypogaea_newGene_7626	arahy.Tifrunner.gnm2.ann1.YB98JC	Arachis_hypogaea_newGene_16764	Arachis_hypogaea_newGene_4993
arahy.Tifrunner.gnm2.ann1.M8HB72	arahy.Tifrunner.gnm2.ann1.YI6NTU	Arachis_hypogaea_newGene_13300	Arachis_hypogaea_newGene_4995
arahy.Tifrunner.gnm2.ann1.BN4LR6	arahy.Tifrunner.gnm2.ann1.MHF7VE	arahy.Tifrunner.gnm2.ann1.EP35YN	Arachis_hypogaea_newGene_5005
arahy.Tifrunner.gnm2.ann1.KT0H3U	arahy.Tifrunner.gnm2.ann1.311ZAG	arahy.Tifrunner.gnm2.ann1.RPDR7L	Arachis_hypogaea_newGene_5010
arahy.Tifrunner.gnm2.ann1.I0VWWF	arahy.Tifrunner.gnm2.ann1.KPY0UD	arahy.Tifrunner.gnm2.ann1.Y3S9ZW	Arachis_hypogaea_newGene_5012
arahy.Tifrunner.gnm2.ann1.31KTN8	arahy.Tifrunner.gnm2.ann1.X5094R	arahy.Tifrunner.gnm2.ann1.B7DWFC	Arachis_hypogaea_newGene_5017
arahy.Tifrunner.gnm2.ann1.HI4HR4	arahy.Tifrunner.gnm2.ann1.FY8RTQ	arahy.Tifrunner.gnm2.ann1.I8M745	Arachis_hypogaea_newGene_5031
Arachis_hypogaea_newGene_15323	arahy.Tifrunner.gnm2.ann1.40B6EU	arahy.Tifrunner.gnm2.ann1.Q8A75M	Arachis_hypogaea_newGene_5045
arahy.Tifrunner.gnm2.ann1.U3WWWH	arahy.Tifrunner.gnm2.ann1.M7VI42	arahy.Tifrunner.gnm2.ann1.6WS8RX	Arachis_hypogaea_newGene_5047
arahy.Tifrunner.gnm2.ann1.MT49G4	arahy.Tifrunner.gnm2.ann1.P32D72	arahy.Tifrunner.gnm2.ann1.5P3U81	Arachis_hypogaea_newGene_5050
arahy.Tifrunner.gnm2.ann1.235UZX	Arachis_hypogaea_newGene_20467	arahy.Tifrunner.gnm2.ann1.PD2L2L	Arachis_hypogaea_newGene_5060
arahy.Tifrunner.gnm2.ann1.WYJ2YE	arahy.Tifrunner.gnm2.ann1.QC6QX7	Arachis_hypogaea_newGene_11231	Arachis_hypogaea_newGene_5061
arahy.Tifrunner.gnm2.ann1.AUV3TU	arahy.Tifrunner.gnm2.ann1.15MU7G	arahy.Tifrunner.gnm2.ann1.DM5ZEB	Arachis_hypogaea_newGene_5064
arahy.Tifrunner.gnm2.ann1.QCL9IC	arahy.Tifrunner.gnm2.ann1.FNBU82	arahy.Tifrunner.gnm2.ann1.R30FAJ	Arachis_hypogaea_newGene_5066
arahy.Tifrunner.gnm2.ann1.SK97UM	arahy.Tifrunner.gnm2.ann1.GHYC0Q	arahy.Tifrunner.gnm2.ann1.7SJ9JV	Arachis_hypogaea_newGene_5077
arahy.Tifrunner.gnm2.ann1.2S9XG1	arahy.Tifrunner.gnm2.ann1.62BQT7	arahy.Tifrunner.gnm2.ann1.WCZ5FF	Arachis_hypogaea_newGene_5079
arahy.Tifrunner.gnm2.ann1.5Q4L3S	arahy.Tifrunner.gnm2.ann1.69G3D1	arahy.Tifrunner.gnm2.ann1.WP6BXL	Arachis_hypogaea_newGene_5087
arahy.Tifrunner.gnm2.ann1.JE2YM9	arahy.Tifrunner.gnm2.ann1.F71Y9J	arahy.Tifrunner.gnm2.ann1.JHU363	Arachis_hypogaea_newGene_5093
arahy.Tifrunner.gnm2.ann1.6IA9VD	arahy.Tifrunner.gnm2.ann1.76NMAH	arahy.Tifrunner.gnm2.ann1.KR5G4U	Arachis_hypogaea_newGene_5095
arahy.Tifrunner.gnm2.ann1.0Q1UCB	arahy.Tifrunner.gnm2.ann1.2100HK	arahy.Tifrunner.gnm2.ann1.KI1H7A	Arachis_hypogaea_newGene_5152
arahy.Tifrunner.gnm2.ann1.WM4DMJ	arahy.Tifrunner.gnm2.ann1.NA8IDC	arahy.Tifrunner.gnm2.ann1.1SAR8M	Arachis_hypogaea_newGene_5156
Arachis_hypogaea_newGene_14075	arahy.Tifrunner.gnm2.ann1.63G7RJ	arahy.Tifrunner.gnm2.ann1.96TV6J	Arachis_hypogaea_newGene_5158
Arachis_hypogaea_newGene_16165	arahy.Tifrunner.gnm2.ann1.UB0CLU	arahy.Tifrunner.gnm2.ann1.DP3R7M	Arachis_hypogaea_newGene_5178
arahy.Tifrunner.gnm2.ann1.S9QWNL	Arachis_hypogaea_newGene_934	arahy.Tifrunner.gnm2.ann1.8696AT	Arachis_hypogaea_newGene_5181
arahy.Tifrunner.gnm2.ann1.2V6IXK	Arachis_hypogaea_newGene_930	Arachis_hypogaea_newGene_22470	Arachis_hypogaea_newGene_5184
arahy.Tifrunner.gnm2.ann1.N9BW0I	arahy.Tifrunner.gnm2.ann1.1LT7X4	arahy.Tifrunner.gnm2.ann1.PU8JJL	Arachis_hypogaea_newGene_5192
arahy.Tifrunner.gnm2.ann1.3M8WGZ	arahy.Tifrunner.gnm2.ann1.7WP6NL	arahy.Tifrunner.gnm2.ann1.31N1MT	Arachis_hypogaea_newGene_5193
arahy.Tifrunner.gnm2.ann1.8M77KD	arahy.Tifrunner.gnm2.ann1.BQ4NXG	arahy.Tifrunner.gnm2.ann1.EX8XGT	Arachis_hypogaea_newGene_5204
arahy.Tifrunner.gnm2.ann1.IAMR94	arahy.Tifrunner.gnm2.ann1.MHX50Y	arahy.Tifrunner.gnm2.ann1.SL8FFE	Arachis_hypogaea_newGene_5217
arahy.Tifrunner.gnm2.ann1.XN9XNQ	Arachis_hypogaea_newGene_22171	arahy.Tifrunner.gnm2.ann1.49LU7U	Arachis_hypogaea_newGene_5225
Arachis_hypogaea_newGene_1107	Arachis_hypogaea_newGene_22175	arahy.Tifrunner.gnm2.ann1.MIQ9L3	Arachis_hypogaea_newGene_5226
Arachis_hypogaea_newGene_5666	arahy.Tifrunner.gnm2.ann1.78AWB5	arahy.Tifrunner.gnm2.ann1.XGD34M	Arachis_hypogaea_newGene_5231
arahy.Tifrunner.gnm2.ann1.9RDP1W	arahy.Tifrunner.gnm2.ann1.P1T2M1	arahy.Tifrunner.gnm2.ann1.E54J1V	Arachis_hypogaea_newGene_5232
arahy.Tifrunner.gnm2.ann1.HY8A1I	arahy.Tifrunner.gnm2.ann1.ZH7W5S	arahy.Tifrunner.gnm2.ann1.XN5C49	Arachis_hypogaea_newGene_5245
arahy.Tifrunner.gnm2.ann1.K71B7K	Arachis_hypogaea_newGene_1329	arahy.Tifrunner.gnm2.ann1.Z6KLKQ	Arachis_hypogaea_newGene_525
arahy.Tifrunner.gnm2.ann1.DBZ50V	Arachis_hypogaea_newGene_1326	arahy.Tifrunner.gnm2.ann1.1DZ6TK	Arachis_hypogaea_newGene_5258
arahy.Tifrunner.gnm2.ann1.79W14P	arahy.Tifrunner.gnm2.ann1.C1383N	arahy.Tifrunner.gnm2.ann1.G73SPJ	Arachis_hypogaea_newGene_5259
arahy.Tifrunner.gnm2.ann1.JX5WJ5	arahy.Tifrunner.gnm2.ann1.1Y8NUF	arahy.Tifrunner.gnm2.ann1.GHD6QC	Arachis_hypogaea_newGene_5279
arahy.Tifrunner.gnm2.ann1.0EX7F2	arahy.Tifrunner.gnm2.ann1.FRA838	arahy.Tifrunner.gnm2.ann1.1C5WUF	Arachis_hypogaea_newGene_528
arahy.Tifrunner.gnm2.ann1.6BP8PA	arahy.Tifrunner.gnm2.ann1.S0A29X	arahy.Tifrunner.gnm2.ann1.SEZ8GA	Arachis_hypogaea_newGene_5289
arahy.Tifrunner.gnm2.ann1.H5JAQU	arahy.Tifrunner.gnm2.ann1.EZ2Q4B	arahy.Tifrunner.gnm2.ann1.I1VTPH	Arachis_hypogaea_newGene_5290
Arachis_hypogaea_newGene_10415	arahy.Tifrunner.gnm2.ann1.IW22PK	arahy.Tifrunner.gnm2.ann1.7J7UQ4	Arachis_hypogaea_newGene_5306
Arachis_hypogaea_newGene_9514	arahy.Tifrunner.gnm2.ann1.L3JBZI	arahy.Tifrunner.gnm2.ann1.WVDF4F	Arachis_hypogaea_newGene_5318
arahy.Tifrunner.gnm2.ann1.6JCP40	arahy.Tifrunner.gnm2.ann1.M05HM0	arahy.Tifrunner.gnm2.ann1.V3TTHY	Arachis_hypogaea_newGene_5338
arahy.Tifrunner.gnm2.ann1.M1D038	arahy.Tifrunner.gnm2.ann1.H0Z6HL	arahy.Tifrunner.gnm2.ann1.WK29PC	Arachis_hypogaea_newGene_5339
arahy.Tifrunner.gnm2.ann1.0KE6L8	arahy.Tifrunner.gnm2.ann1.Q6L6L9	arahy.Tifrunner.gnm2.ann1.1C185Z	Arachis_hypogaea_newGene_5340
arahy.Tifrunner.gnm2.ann1.6S81H9	arahy.Tifrunner.gnm2.ann1.DJ2H3Y	arahy.Tifrunner.gnm2.ann1.4IWI24	Arachis_hypogaea_newGene_5344
arahy.Tifrunner.gnm2.ann1.N7EMKY	arahy.Tifrunner.gnm2.ann1.0WPF7D	arahy.Tifrunner.gnm2.ann1.43EIBT	Arachis_hypogaea_newGene_5351
arahy.Tifrunner.gnm2.ann1.TX9KIG	arahy.Tifrunner.gnm2.ann1.0IPZ2W	arahy.Tifrunner.gnm2.ann1.G24WC3	Arachis_hypogaea_newGene_5367
arahy.Tifrunner.gnm2.ann1.K8QYDN	arahy.Tifrunner.gnm2.ann1.XUG5FC	Arachis_hypogaea_newGene_12413	Arachis_hypogaea_newGene_5370
Arachis_hypogaea_newGene_11275	arahy.Tifrunner.gnm2.ann1.HH03R7	arahy.Tifrunner.gnm2.ann1.JH6LSL	Arachis_hypogaea_newGene_5384
arahy.Tifrunner.gnm2.ann1.HG0MI4	arahy.Tifrunner.gnm2.ann1.1KZS2F	arahy.Tifrunner.gnm2.ann1.8KX9XE	Arachis_hypogaea_newGene_5393
arahy.Tifrunner.gnm2.ann1.734U7E	arahy.Tifrunner.gnm2.ann1.EQWW51	arahy.Tifrunner.gnm2.ann1.GJ1EJQ	Arachis_hypogaea_newGene_5397
Arachis_hypogaea_newGene_8748	arahy.Tifrunner.gnm2.ann1.9SD0MH	arahy.Tifrunner.gnm2.ann1.2R4S5U	Arachis_hypogaea_newGene_5400
arahy.Tifrunner.gnm2.ann1.ZQ702J	arahy.Tifrunner.gnm2.ann1.LRNE2N	arahy.Tifrunner.gnm2.ann1.WMGI63	Arachis_hypogaea_newGene_5424
arahy.Tifrunner.gnm2.ann1.I8IQWM	arahy.Tifrunner.gnm2.ann1.92S4AT	arahy.Tifrunner.gnm2.ann1.4RN93K	Arachis_hypogaea_newGene_5428
arahy.Tifrunner.gnm2.ann1.Q52RY2	arahy.Tifrunner.gnm2.ann1.N4VW2L	arahy.Tifrunner.gnm2.ann1.WH6N3S	Arachis_hypogaea_newGene_544
Arachis_hypogaea_newGene_5687	arahy.Tifrunner.gnm2.ann1.BD0880	arahy.Tifrunner.gnm2.ann1.ZL6KGB	Arachis_hypogaea_newGene_5444
arahy.Tifrunner.gnm2.ann1.WTJ0L8	arahy.Tifrunner.gnm2.ann1.5RC9P7	arahy.Tifrunner.gnm2.ann1.TH8WCF	Arachis_hypogaea_newGene_5455
arahy.Tifrunner.gnm2.ann1.UPED9V	arahy.Tifrunner.gnm2.ann1.X036C8	arahy.Tifrunner.gnm2.ann1.XM7912	Arachis_hypogaea_newGene_5458
Arachis_hypogaea_newGene_14837	arahy.Tifrunner.gnm2.ann1.ISY40W	arahy.Tifrunner.gnm2.ann1.7G8F9G	Arachis_hypogaea_newGene_5480
arahy.Tifrunner.gnm2.ann1.44UVG6	arahy.Tifrunner.gnm2.ann1.3LM9N0	arahy.Tifrunner.gnm2.ann1.GT3YU4	Arachis_hypogaea_newGene_5488
Arachis_hypogaea_newGene_2770	arahy.Tifrunner.gnm2.ann1.8Z3R8Q	Arachis_hypogaea_newGene_12418	Arachis_hypogaea_newGene_5517
arahy.Tifrunner.gnm2.ann1.C29XKN	arahy.Tifrunner.gnm2.ann1.GM7J7I	arahy.Tifrunner.gnm2.ann1.BH4E67	Arachis_hypogaea_newGene_552
arahy.Tifrunner.gnm2.ann1.H8X8VQ	arahy.Tifrunner.gnm2.ann1.BFE9YH	arahy.Tifrunner.gnm2.ann1.72AI1G	Arachis_hypogaea_newGene_5524
arahy.Tifrunner.gnm2.ann1.U3VHU1	arahy.Tifrunner.gnm2.ann1.6U9S6T	arahy.Tifrunner.gnm2.ann1.P2GJLH	Arachis_hypogaea_newGene_5534
arahy.Tifrunner.gnm2.ann1.338AQV	arahy.Tifrunner.gnm2.ann1.U5C4L6	Arachis_hypogaea_newGene_10921	Arachis_hypogaea_newGene_554
arahy.Tifrunner.gnm2.ann1.HP9A0E	arahy.Tifrunner.gnm2.ann1.BY64RE	Arachis_hypogaea_newGene_10926	Arachis_hypogaea_newGene_556
arahy.Tifrunner.gnm2.ann1.WT3AEF	arahy.Tifrunner.gnm2.ann1.K8VBWC	arahy.Tifrunner.gnm2.ann1.HRR6RE	Arachis_hypogaea_newGene_5562
Arachis_hypogaea_newGene_14	arahy.Tifrunner.gnm2.ann1.ZD4V4J	arahy.Tifrunner.gnm2.ann1.9Y4IVD	Arachis_hypogaea_newGene_5574
arahy.Tifrunner.gnm2.ann1.TBRY8S	arahy.Tifrunner.gnm2.ann1.P6UBAG	arahy.Tifrunner.gnm2.ann1.2P7QNR	Arachis_hypogaea_newGene_5580
arahy.Tifrunner.gnm2.ann1.F59MVU	arahy.Tifrunner.gnm2.ann1.2TV28S	arahy.Tifrunner.gnm2.ann1.ULDL2L	Arachis_hypogaea_newGene_5584
arahy.Tifrunner.gnm2.ann1.1D4W9H	arahy.Tifrunner.gnm2.ann1.GFA6QK	arahy.Tifrunner.gnm2.ann1.Q8AXKZ	Arachis_hypogaea_newGene_559
Arachis_hypogaea_newGene_4386	arahy.Tifrunner.gnm2.ann1.SGC5R3	arahy.Tifrunner.gnm2.ann1.C0H73X	Arachis_hypogaea_newGene_5599
arahy.Tifrunner.gnm2.ann1.USIX8K	arahy.Tifrunner.gnm2.ann1.RT4QRX	arahy.Tifrunner.gnm2.ann1.G51SBL	Arachis_hypogaea_newGene_561
arahy.Tifrunner.gnm2.ann1.7WNE5R	arahy.Tifrunner.gnm2.ann1.EQCY18	arahy.Tifrunner.gnm2.ann1.9Q7QAB	Arachis_hypogaea_newGene_5613
arahy.Tifrunner.gnm2.ann1.215ELL	arahy.Tifrunner.gnm2.ann1.FUXK5I	arahy.Tifrunner.gnm2.ann1.X4FXIQ	Arachis_hypogaea_newGene_5627
arahy.Tifrunner.gnm2.ann1.0J7BXD	arahy.Tifrunner.gnm2.ann1.I1NPUK	Arachis_hypogaea_newGene_14976	Arachis_hypogaea_newGene_5628
Arachis_hypogaea_newGene_14795	arahy.Tifrunner.gnm2.ann1.R6GRWT	arahy.Tifrunner.gnm2.ann1.QEV4QV	Arachis_hypogaea_newGene_5631
Arachis_hypogaea_newGene_14797	arahy.Tifrunner.gnm2.ann1.U4ADFF	arahy.Tifrunner.gnm2.ann1.K55J2B	Arachis_hypogaea_newGene_5645
arahy.Tifrunner.gnm2.ann1.BKZ08E	arahy.Tifrunner.gnm2.ann1.W6Q2IR	arahy.Tifrunner.gnm2.ann1.TUB397	Arachis_hypogaea_newGene_5655
arahy.Tifrunner.gnm2.ann1.AKP9LA	Arachis_hypogaea_newGene_7420	arahy.Tifrunner.gnm2.ann1.KL0ZPB	Arachis_hypogaea_newGene_5666
Arachis_hypogaea_newGene_15696	arahy.Tifrunner.gnm2.ann1.L88N0U	arahy.Tifrunner.gnm2.ann1.N4NI2R	Arachis_hypogaea_newGene_5673
arahy.Tifrunner.gnm2.ann1.FJ610L	arahy.Tifrunner.gnm2.ann1.BX8PA5	arahy.Tifrunner.gnm2.ann1.WWBH0C	Arachis_hypogaea_newGene_5687
arahy.Tifrunner.gnm2.ann1.2K1FXD	arahy.Tifrunner.gnm2.ann1.03IQ9F	arahy.Tifrunner.gnm2.ann1.D9ZGX3	Arachis_hypogaea_newGene_5695
arahy.Tifrunner.gnm2.ann1.T2FQN4	arahy.Tifrunner.gnm2.ann1.SW1UT6	arahy.Tifrunner.gnm2.ann1.CJC4X3	Arachis_hypogaea_newGene_5701
arahy.Tifrunner.gnm2.ann1.Q44N8G	arahy.Tifrunner.gnm2.ann1.59XA26	arahy.Tifrunner.gnm2.ann1.Q6MIXV	Arachis_hypogaea_newGene_5710
arahy.Tifrunner.gnm2.ann1.4S0H6B	arahy.Tifrunner.gnm2.ann1.12N7EC	arahy.Tifrunner.gnm2.ann1.NGDJ3K	Arachis_hypogaea_newGene_5720
arahy.Tifrunner.gnm2.ann1.5S904D	arahy.Tifrunner.gnm2.ann1.0CQJ15	arahy.Tifrunner.gnm2.ann1.8YR14Z	Arachis_hypogaea_newGene_5722
arahy.Tifrunner.gnm2.ann1.KDI7TH	Arachis_hypogaea_newGene_20784	arahy.Tifrunner.gnm2.ann1.MI3564	Arachis_hypogaea_newGene_5723
arahy.Tifrunner.gnm2.ann1.Y75GMV	Arachis_hypogaea_newGene_20786	arahy.Tifrunner.gnm2.ann1.DSV9VH	Arachis_hypogaea_newGene_5725
Arachis_hypogaea_newGene_12301	Arachis_hypogaea_newGene_20787	arahy.Tifrunner.gnm2.ann1.G9KXLY	Arachis_hypogaea_newGene_5743
arahy.Tifrunner.gnm2.ann1.2Q8IWK	arahy.Tifrunner.gnm2.ann1.5BLU0Q	arahy.Tifrunner.gnm2.ann1.ISUI2G	Arachis_hypogaea_newGene_5750
arahy.Tifrunner.gnm2.ann1.XEJ3YL	arahy.Tifrunner.gnm2.ann1.K0T0E2	arahy.Tifrunner.gnm2.ann1.VR90R2	Arachis_hypogaea_newGene_5756
arahy.Tifrunner.gnm2.ann1.IZ2YN8	Arachis_hypogaea_newGene_92	arahy.Tifrunner.gnm2.ann1.DXAL0M	Arachis_hypogaea_newGene_5757
arahy.Tifrunner.gnm2.ann1.WHN6X0	Arachis_hypogaea_newGene_94	Arachis_hypogaea_newGene_13403	Arachis_hypogaea_newGene_5758
arahy.Tifrunner.gnm2.ann1.XE16ZF	Arachis_hypogaea_newGene_21783	Arachis_hypogaea_newGene_13402	Arachis_hypogaea_newGene_5770
arahy.Tifrunner.gnm2.ann1.S77KHM	Arachis_hypogaea_newGene_21782	Arachis_hypogaea_newGene_13405	Arachis_hypogaea_newGene_5777
arahy.Tifrunner.gnm2.ann1.N9VV4K	arahy.Tifrunner.gnm2.ann1.DC1G4E	arahy.Tifrunner.gnm2.ann1.63K8WX	Arachis_hypogaea_newGene_5781
arahy.Tifrunner.gnm2.ann1.Q1GHIM	Arachis_hypogaea_newGene_21789	arahy.Tifrunner.gnm2.ann1.9K340E	Arachis_hypogaea_newGene_5787
arahy.Tifrunner.gnm2.ann1.EVAW89	Arachis_hypogaea_newGene_17717	arahy.Tifrunner.gnm2.ann1.H6GXLW	Arachis_hypogaea_newGene_5797
arahy.Tifrunner.gnm2.ann1.1LGD4F	arahy.Tifrunner.gnm2.ann1.UDW2VH	arahy.Tifrunner.gnm2.ann1.IQM8GD	Arachis_hypogaea_newGene_5802
arahy.Tifrunner.gnm2.ann1.JH8TMD	arahy.Tifrunner.gnm2.ann1.842B2E	arahy.Tifrunner.gnm2.ann1.Z1T37B	Arachis_hypogaea_newGene_5805
arahy.Tifrunner.gnm2.ann1.U4EZEG	arahy.Tifrunner.gnm2.ann1.SBY01L	arahy.Tifrunner.gnm2.ann1.IES0YP	Arachis_hypogaea_newGene_5807
arahy.Tifrunner.gnm2.ann1.N9Y9CH	arahy.Tifrunner.gnm2.ann1.0Z0DIR	arahy.Tifrunner.gnm2.ann1.3DLK77	Arachis_hypogaea_newGene_581
arahy.Tifrunner.gnm2.ann1.D292TH	Arachis_hypogaea_newGene_18404	arahy.Tifrunner.gnm2.ann1.Y4LYPQ	Arachis_hypogaea_newGene_5810
arahy.Tifrunner.gnm2.ann1.A8XWCU	arahy.Tifrunner.gnm2.ann1.WCAK4B	arahy.Tifrunner.gnm2.ann1.0X1Y55	Arachis_hypogaea_newGene_5819
arahy.Tifrunner.gnm2.ann1.91FZ1V	arahy.Tifrunner.gnm2.ann1.MW07R7	arahy.Tifrunner.gnm2.ann1.ME0SR7	Arachis_hypogaea_newGene_5820
arahy.Tifrunner.gnm2.ann1.S7XZ9Q	arahy.Tifrunner.gnm2.ann1.VY5Z2H	arahy.Tifrunner.gnm2.ann1.R92IIS	Arachis_hypogaea_newGene_5825
arahy.Tifrunner.gnm2.ann1.S46BTS	arahy.Tifrunner.gnm2.ann1.DXT6EF	arahy.Tifrunner.gnm2.ann1.BF69ZZ	Arachis_hypogaea_newGene_5828
arahy.Tifrunner.gnm2.ann1.V3B20E	arahy.Tifrunner.gnm2.ann1.7GBM4B	arahy.Tifrunner.gnm2.ann1.825KYQ	Arachis_hypogaea_newGene_5834
Arachis_hypogaea_newGene_15389	arahy.Tifrunner.gnm2.ann1.TUNW8N	arahy.Tifrunner.gnm2.ann1.SQ6FML	Arachis_hypogaea_newGene_5841
arahy.Tifrunner.gnm2.ann1.2F8F1S	arahy.Tifrunner.gnm2.ann1.BFT67J	arahy.Tifrunner.gnm2.ann1.1K4FZB	Arachis_hypogaea_newGene_5866
arahy.Tifrunner.gnm2.ann1.CJKM5C	arahy.Tifrunner.gnm2.ann1.JQE858	arahy.Tifrunner.gnm2.ann1.J5JSS9	Arachis_hypogaea_newGene_5887
arahy.Tifrunner.gnm2.ann1.EID17C	arahy.Tifrunner.gnm2.ann1.2A56XJ	arahy.Tifrunner.gnm2.ann1.8N9YYG	Arachis_hypogaea_newGene_5889
arahy.Tifrunner.gnm2.ann1.V50W2G	arahy.Tifrunner.gnm2.ann1.S2I56E	arahy.Tifrunner.gnm2.ann1.K5IGPH	Arachis_hypogaea_newGene_5907
arahy.Tifrunner.gnm2.ann1.U6R2AI	arahy.Tifrunner.gnm2.ann1.TPZJ2C	arahy.Tifrunner.gnm2.ann1.T7DX97	Arachis_hypogaea_newGene_5929
arahy.Tifrunner.gnm2.ann1.J1TSCZ	arahy.Tifrunner.gnm2.ann1.AD76PW	arahy.Tifrunner.gnm2.ann1.535YF1	Arachis_hypogaea_newGene_5936
arahy.Tifrunner.gnm2.ann1.TK42K3	arahy.Tifrunner.gnm2.ann1.SBZM2C	arahy.Tifrunner.gnm2.ann1.L9Z1TX	Arachis_hypogaea_newGene_5948
arahy.Tifrunner.gnm2.ann1.5I3HHA	arahy.Tifrunner.gnm2.ann1.BGA7XW	arahy.Tifrunner.gnm2.ann1.DG5972	Arachis_hypogaea_newGene_5951
arahy.Tifrunner.gnm2.ann1.5I1DLU	arahy.Tifrunner.gnm2.ann1.K42P2J	Arachis_hypogaea_newGene_12489	Arachis_hypogaea_newGene_5966
arahy.Tifrunner.gnm2.ann1.TJLQ2T	arahy.Tifrunner.gnm2.ann1.F9ETHR	arahy.Tifrunner.gnm2.ann1.H9LPK0	Arachis_hypogaea_newGene_5971
arahy.Tifrunner.gnm2.ann1.F9DTFM	arahy.Tifrunner.gnm2.ann1.H76UH5	arahy.Tifrunner.gnm2.ann1.9P22GZ	Arachis_hypogaea_newGene_5977
Arachis_hypogaea_newGene_5367	arahy.Tifrunner.gnm2.ann1.RNVH09	arahy.Tifrunner.gnm2.ann1.82NANE	Arachis_hypogaea_newGene_6016
arahy.Tifrunner.gnm2.ann1.5U50HE	arahy.Tifrunner.gnm2.ann1.019HRU	arahy.Tifrunner.gnm2.ann1.DP20MQ	Arachis_hypogaea_newGene_6021
arahy.Tifrunner.gnm2.ann1.7Z5EGL	arahy.Tifrunner.gnm2.ann1.P396R6	arahy.Tifrunner.gnm2.ann1.YXRF57	Arachis_hypogaea_newGene_6033
Arachis_hypogaea_newGene_4201	arahy.Tifrunner.gnm2.ann1.B1753N	arahy.Tifrunner.gnm2.ann1.4R9DEN	Arachis_hypogaea_newGene_6046
arahy.Tifrunner.gnm2.ann1.JSVJ2H	arahy.Tifrunner.gnm2.ann1.G1BLE5	arahy.Tifrunner.gnm2.ann1.3P698T	Arachis_hypogaea_newGene_6050
arahy.Tifrunner.gnm2.ann1.I827PI	arahy.Tifrunner.gnm2.ann1.PLVV0P	arahy.Tifrunner.gnm2.ann1.GQD7YX	Arachis_hypogaea_newGene_607
arahy.Tifrunner.gnm2.ann1.G42UXY	arahy.Tifrunner.gnm2.ann1.Y2NACG	arahy.Tifrunner.gnm2.ann1.W2G52I	Arachis_hypogaea_newGene_6080
arahy.Tifrunner.gnm2.ann1.5R7M77	arahy.Tifrunner.gnm2.ann1.CDHX4V	arahy.Tifrunner.gnm2.ann1.EQ31PG	Arachis_hypogaea_newGene_609
arahy.Tifrunner.gnm2.ann1.PIH8R2	arahy.Tifrunner.gnm2.ann1.00AX0T	arahy.Tifrunner.gnm2.ann1.TYQ19L	Arachis_hypogaea_newGene_6094
arahy.Tifrunner.gnm2.ann1.G729YX	arahy.Tifrunner.gnm2.ann1.L5HZ8F	arahy.Tifrunner.gnm2.ann1.0EHY87	Arachis_hypogaea_newGene_6126
arahy.Tifrunner.gnm2.ann1.DV6K6C	arahy.Tifrunner.gnm2.ann1.DZ7Z6Q	arahy.Tifrunner.gnm2.ann1.9JV7L8	Arachis_hypogaea_newGene_6131
arahy.Tifrunner.gnm2.ann1.54PPAU	arahy.Tifrunner.gnm2.ann1.3Y4VDA	arahy.Tifrunner.gnm2.ann1.FGI2QD	Arachis_hypogaea_newGene_6135
arahy.Tifrunner.gnm2.ann1.NE97L5	arahy.Tifrunner.gnm2.ann1.Z3Z7Z5	arahy.Tifrunner.gnm2.ann1.2GL6KB	Arachis_hypogaea_newGene_6153
arahy.Tifrunner.gnm2.ann1.N25XM0	arahy.Tifrunner.gnm2.ann1.84X0BD	Arachis_hypogaea_newGene_13282	Arachis_hypogaea_newGene_6160
Arachis_hypogaea_newGene_19679	arahy.Tifrunner.gnm2.ann1.G02YMJ	arahy.Tifrunner.gnm2.ann1.BUCQ0Y	Arachis_hypogaea_newGene_6161
arahy.Tifrunner.gnm2.ann1.Z3XL2P	arahy.Tifrunner.gnm2.ann1.PSWV5K	arahy.Tifrunner.gnm2.ann1.T4Y60T	Arachis_hypogaea_newGene_6176
arahy.Tifrunner.gnm2.ann1.GE3SEL	arahy.Tifrunner.gnm2.ann1.7Y2C76	arahy.Tifrunner.gnm2.ann1.MJD0TM	Arachis_hypogaea_newGene_6187
arahy.Tifrunner.gnm2.ann1.3Z7JIG	Arachis_hypogaea_newGene_18369	arahy.Tifrunner.gnm2.ann1.9DR5PQ	Arachis_hypogaea_newGene_6216
Arachis_hypogaea_newGene_4779	arahy.Tifrunner.gnm2.ann1.NJE90G	arahy.Tifrunner.gnm2.ann1.P46A6H	Arachis_hypogaea_newGene_6218
arahy.Tifrunner.gnm2.ann1.WZXK6X	arahy.Tifrunner.gnm2.ann1.RJ3HQ5	arahy.Tifrunner.gnm2.ann1.L65DKI	Arachis_hypogaea_newGene_6221
Arachis_hypogaea_newGene_4776	arahy.Tifrunner.gnm2.ann1.39RBWA	arahy.Tifrunner.gnm2.ann1.151W35	Arachis_hypogaea_newGene_6236
arahy.Tifrunner.gnm2.ann1.W2WG0I	arahy.Tifrunner.gnm2.ann1.78W1X5	arahy.Tifrunner.gnm2.ann1.86KBF0	Arachis_hypogaea_newGene_6273
arahy.Tifrunner.gnm2.ann1.I67UCX	Arachis_hypogaea_newGene_10626	arahy.Tifrunner.gnm2.ann1.TSL6B6	Arachis_hypogaea_newGene_6276
arahy.Tifrunner.gnm2.ann1.PL3QI7	arahy.Tifrunner.gnm2.ann1.J31KW7	arahy.Tifrunner.gnm2.ann1.1D4BVZ	Arachis_hypogaea_newGene_6281
arahy.Tifrunner.gnm2.ann1.LH6NP7	arahy.Tifrunner.gnm2.ann1.1W4SSV	arahy.Tifrunner.gnm2.ann1.Z9K4G4	Arachis_hypogaea_newGene_629
arahy.Tifrunner.gnm2.ann1.JPV4T4	arahy.Tifrunner.gnm2.ann1.55VZFW	arahy.Tifrunner.gnm2.ann1.7J7FTE	Arachis_hypogaea_newGene_6303
arahy.Tifrunner.gnm2.ann1.I8B9P0	arahy.Tifrunner.gnm2.ann1.C923ZL	arahy.Tifrunner.gnm2.ann1.D0LYHK	Arachis_hypogaea_newGene_6306
arahy.Tifrunner.gnm2.ann1.T6S6P4	arahy.Tifrunner.gnm2.ann1.IS7D7R	arahy.Tifrunner.gnm2.ann1.833Q1J	Arachis_hypogaea_newGene_6316
arahy.Tifrunner.gnm2.ann1.F3F8HA	arahy.Tifrunner.gnm2.ann1.Y5C6DK	arahy.Tifrunner.gnm2.ann1.YZY52G	Arachis_hypogaea_newGene_6323
Arachis_hypogaea_newGene_18073	arahy.Tifrunner.gnm2.ann1.Y4QQE4	arahy.Tifrunner.gnm2.ann1.T9Z7ZJ	Arachis_hypogaea_newGene_6326
Arachis_hypogaea_newGene_5828	arahy.Tifrunner.gnm2.ann1.8CP0UI	arahy.Tifrunner.gnm2.ann1.0V36VB	Arachis_hypogaea_newGene_6330
Arachis_hypogaea_newGene_10202	arahy.Tifrunner.gnm2.ann1.AUHN72	arahy.Tifrunner.gnm2.ann1.48J8BV	Arachis_hypogaea_newGene_6342
arahy.Tifrunner.gnm2.ann1.3266V7	arahy.Tifrunner.gnm2.ann1.PHP5T6	Arachis_hypogaea_newGene_21594	Arachis_hypogaea_newGene_6436
arahy.Tifrunner.gnm2.ann1.TJCL76	arahy.Tifrunner.gnm2.ann1.E8CC8A	Arachis_hypogaea_newGene_21598	Arachis_hypogaea_newGene_644
Arachis_hypogaea_newGene_15589	Arachis_hypogaea_newGene_2703	Arachis_hypogaea_newGene_3516	Arachis_hypogaea_newGene_6452
arahy.Tifrunner.gnm2.ann1.PE09GK	arahy.Tifrunner.gnm2.ann1.ZHD4SG	Arachis_hypogaea_newGene_484	Arachis_hypogaea_newGene_6457
arahy.Tifrunner.gnm2.ann1.LIT6E9	arahy.Tifrunner.gnm2.ann1.RV7PTT	Arachis_hypogaea_newGene_483	Arachis_hypogaea_newGene_6463
Arachis_hypogaea_newGene_18696	arahy.Tifrunner.gnm2.ann1.V9NZM2	arahy.Tifrunner.gnm2.ann1.1366SV	Arachis_hypogaea_newGene_648
Arachis_hypogaea_newGene_18691	arahy.Tifrunner.gnm2.ann1.R5CNPB	arahy.Tifrunner.gnm2.ann1.900HG3	Arachis_hypogaea_newGene_6500
Arachis_hypogaea_newGene_11648	arahy.Tifrunner.gnm2.ann1.L2Z1RL	arahy.Tifrunner.gnm2.ann1.5V07QU	Arachis_hypogaea_newGene_6517
arahy.Tifrunner.gnm2.ann1.ZEH3NP	arahy.Tifrunner.gnm2.ann1.2ZBI42	arahy.Tifrunner.gnm2.ann1.RF3Z0U	Arachis_hypogaea_newGene_6531
arahy.Tifrunner.gnm2.ann1.GETR6D	arahy.Tifrunner.gnm2.ann1.727QPL	arahy.Tifrunner.gnm2.ann1.YAHF4W	Arachis_hypogaea_newGene_6553
Arachis_hypogaea_newGene_14234	arahy.Tifrunner.gnm2.ann1.1C2IL4	arahy.Tifrunner.gnm2.ann1.X7UDDV	Arachis_hypogaea_newGene_6555
Arachis_hypogaea_newGene_14233	arahy.Tifrunner.gnm2.ann1.3TKR16	arahy.Tifrunner.gnm2.ann1.S1M1U3	Arachis_hypogaea_newGene_6595
Arachis_hypogaea_newGene_14231	arahy.Tifrunner.gnm2.ann1.UB10Y8	arahy.Tifrunner.gnm2.ann1.0G7CZ2	Arachis_hypogaea_newGene_6621
arahy.Tifrunner.gnm2.ann1.GZBK6D	arahy.Tifrunner.gnm2.ann1.CVE390	arahy.Tifrunner.gnm2.ann1.LNGA9N	Arachis_hypogaea_newGene_6630
arahy.Tifrunner.gnm2.ann1.96G9DX	arahy.Tifrunner.gnm2.ann1.431KH3	arahy.Tifrunner.gnm2.ann1.N01QY3	Arachis_hypogaea_newGene_6642
Arachis_hypogaea_newGene_12172	arahy.Tifrunner.gnm2.ann1.6Y4DBB	arahy.Tifrunner.gnm2.ann1.ZVK5KU	Arachis_hypogaea_newGene_6664
arahy.Tifrunner.gnm2.ann1.R1MRXV	arahy.Tifrunner.gnm2.ann1.0V1DCJ	arahy.Tifrunner.gnm2.ann1.AY7U99	Arachis_hypogaea_newGene_6671
arahy.Tifrunner.gnm2.ann1.L47K0F	Arachis_hypogaea_newGene_22427	arahy.Tifrunner.gnm2.ann1.45L6E0	Arachis_hypogaea_newGene_6676
arahy.Tifrunner.gnm2.ann1.DRPT5I	Arachis_hypogaea_newGene_7587	arahy.Tifrunner.gnm2.ann1.AK4T3E	Arachis_hypogaea_newGene_6678
Arachis_hypogaea_newGene_10990	arahy.Tifrunner.gnm2.ann1.HII4RG	arahy.Tifrunner.gnm2.ann1.N1UETT	Arachis_hypogaea_newGene_6689
arahy.Tifrunner.gnm2.ann1.XU3QCQ	arahy.Tifrunner.gnm2.ann1.P5RCVR	arahy.Tifrunner.gnm2.ann1.6CSL00	Arachis_hypogaea_newGene_6694
arahy.Tifrunner.gnm2.ann1.Z7C896	arahy.Tifrunner.gnm2.ann1.RYD0NS	arahy.Tifrunner.gnm2.ann1.99WGGU	Arachis_hypogaea_newGene_6702
arahy.Tifrunner.gnm2.ann1.II8QNR	arahy.Tifrunner.gnm2.ann1.DMW9PU	arahy.Tifrunner.gnm2.ann1.EM7V1A	Arachis_hypogaea_newGene_6708
arahy.Tifrunner.gnm2.ann1.H20E9K	arahy.Tifrunner.gnm2.ann1.U9WR63	arahy.Tifrunner.gnm2.ann1.K2UT7U	Arachis_hypogaea_newGene_6716
arahy.Tifrunner.gnm2.ann1.GD00VG	arahy.Tifrunner.gnm2.ann1.WS32QH	arahy.Tifrunner.gnm2.ann1.X45CIM	Arachis_hypogaea_newGene_6721
arahy.Tifrunner.gnm2.ann1.YB98JC	arahy.Tifrunner.gnm2.ann1.DWP65P	Arachis_hypogaea_newGene_14698	Arachis_hypogaea_newGene_6739
arahy.Tifrunner.gnm2.ann1.YI6NTU	arahy.Tifrunner.gnm2.ann1.N4IWB8	Arachis_hypogaea_newGene_18853	Arachis_hypogaea_newGene_6769
arahy.Tifrunner.gnm2.ann1.MHF7VE	arahy.Tifrunner.gnm2.ann1.CRY945	Arachis_hypogaea_newGene_5005	Arachis_hypogaea_newGene_680
arahy.Tifrunner.gnm2.ann1.BG6V47	arahy.Tifrunner.gnm2.ann1.THHQ0A	arahy.Tifrunner.gnm2.ann1.I9WHAY	Arachis_hypogaea_newGene_6800
arahy.Tifrunner.gnm2.ann1.BMEB8K	Arachis_hypogaea_newGene_20374	Arachis_hypogaea_newGene_14349	Arachis_hypogaea_newGene_6808
arahy.Tifrunner.gnm2.ann1.RWXL5X	arahy.Tifrunner.gnm2.ann1.7W4W3Z	Arachis_hypogaea_newGene_14348	Arachis_hypogaea_newGene_6818
arahy.Tifrunner.gnm2.ann1.E1KG5K	arahy.Tifrunner.gnm2.ann1.4T3VLP	arahy.Tifrunner.gnm2.ann1.RJ5P85	Arachis_hypogaea_newGene_6819
arahy.Tifrunner.gnm2.ann1.X5094R	arahy.Tifrunner.gnm2.ann1.PT01GP	arahy.Tifrunner.gnm2.ann1.J6ZURK	Arachis_hypogaea_newGene_6821
arahy.Tifrunner.gnm2.ann1.40B6EU	arahy.Tifrunner.gnm2.ann1.Y5E155	arahy.Tifrunner.gnm2.ann1.XKA0JW	Arachis_hypogaea_newGene_6835
arahy.Tifrunner.gnm2.ann1.M7VI42	arahy.Tifrunner.gnm2.ann1.KWM0H4	Arachis_hypogaea_newGene_6135	Arachis_hypogaea_newGene_6843
arahy.Tifrunner.gnm2.ann1.IXQG45	arahy.Tifrunner.gnm2.ann1.J2DS6E	arahy.Tifrunner.gnm2.ann1.LYY8GP	Arachis_hypogaea_newGene_686
Arachis_hypogaea_newGene_19473	arahy.Tifrunner.gnm2.ann1.K7FXBU	arahy.Tifrunner.gnm2.ann1.XWQI9I	Arachis_hypogaea_newGene_6875
arahy.Tifrunner.gnm2.ann1.PX2Y9B	arahy.Tifrunner.gnm2.ann1.D2JCSM	arahy.Tifrunner.gnm2.ann1.6KNU8H	Arachis_hypogaea_newGene_6881
arahy.Tifrunner.gnm2.ann1.QC6QX7	arahy.Tifrunner.gnm2.ann1.NDAQ9Q	arahy.Tifrunner.gnm2.ann1.R1PH36	Arachis_hypogaea_newGene_6890
arahy.Tifrunner.gnm2.ann1.15MU7G	Arachis_hypogaea_newGene_13730	arahy.Tifrunner.gnm2.ann1.SE4UA1	Arachis_hypogaea_newGene_69
arahy.Tifrunner.gnm2.ann1.9NYV5L	Arachis_hypogaea_newGene_1431	arahy.Tifrunner.gnm2.ann1.S2CF7K	Arachis_hypogaea_newGene_6904
arahy.Tifrunner.gnm2.ann1.C74E5C	arahy.Tifrunner.gnm2.ann1.FNG8N4	arahy.Tifrunner.gnm2.ann1.B2ZZCM	Arachis_hypogaea_newGene_6905
arahy.Tifrunner.gnm2.ann1.28CQXC	arahy.Tifrunner.gnm2.ann1.MWJV5X	arahy.Tifrunner.gnm2.ann1.1J7JSX	Arachis_hypogaea_newGene_6913
arahy.Tifrunner.gnm2.ann1.ZP4AVM	Arachis_hypogaea_newGene_16612	arahy.Tifrunner.gnm2.ann1.9U2UH9	Arachis_hypogaea_newGene_6914
Arachis_hypogaea_newGene_9914	arahy.Tifrunner.gnm2.ann1.Z6JTIR	arahy.Tifrunner.gnm2.ann1.31TJ00	Arachis_hypogaea_newGene_6915
arahy.Tifrunner.gnm2.ann1.GHYC0Q	arahy.Tifrunner.gnm2.ann1.66WYUB	arahy.Tifrunner.gnm2.ann1.D2W2P8	Arachis_hypogaea_newGene_6917
arahy.Tifrunner.gnm2.ann1.62BQT7	arahy.Tifrunner.gnm2.ann1.D0CGVG	arahy.Tifrunner.gnm2.ann1.RRP5UF	Arachis_hypogaea_newGene_6931
arahy.Tifrunner.gnm2.ann1.0M6NCC	arahy.Tifrunner.gnm2.ann1.VYY6KX	arahy.Tifrunner.gnm2.ann1.SFE8AG	Arachis_hypogaea_newGene_6932
arahy.Tifrunner.gnm2.ann1.69G3D1	Arachis_hypogaea_newGene_14924	arahy.Tifrunner.gnm2.ann1.IDW9FH	Arachis_hypogaea_newGene_6936
arahy.Tifrunner.gnm2.ann1.L7JIJ5	arahy.Tifrunner.gnm2.ann1.H82Y5K	arahy.Tifrunner.gnm2.ann1.RDH5GK	Arachis_hypogaea_newGene_6937
Arachis_hypogaea_newGene_22823	arahy.Tifrunner.gnm2.ann1.EN6SL9	arahy.Tifrunner.gnm2.ann1.7Z41ZG	Arachis_hypogaea_newGene_6949
arahy.Tifrunner.gnm2.ann1.2100HK	arahy.Tifrunner.gnm2.ann1.EDFF2E	arahy.Tifrunner.gnm2.ann1.RHUE9Y	Arachis_hypogaea_newGene_6954
arahy.Tifrunner.gnm2.ann1.GE8ZA7	arahy.Tifrunner.gnm2.ann1.22FGPV	arahy.Tifrunner.gnm2.ann1.35ZHP3	Arachis_hypogaea_newGene_696
arahy.Tifrunner.gnm2.ann1.1LT7X4	arahy.Tifrunner.gnm2.ann1.HBIL5H	arahy.Tifrunner.gnm2.ann1.9T7939	Arachis_hypogaea_newGene_6960
arahy.Tifrunner.gnm2.ann1.LJ2QE1	arahy.Tifrunner.gnm2.ann1.TK5DM0	arahy.Tifrunner.gnm2.ann1.U3S2BX	Arachis_hypogaea_newGene_6964
arahy.Tifrunner.gnm2.ann1.F9S3DP	arahy.Tifrunner.gnm2.ann1.XC8UJG	arahy.Tifrunner.gnm2.ann1.Z5ZDSF	Arachis_hypogaea_newGene_697
Arachis_hypogaea_newGene_15902	arahy.Tifrunner.gnm2.ann1.ZYNV17	arahy.Tifrunner.gnm2.ann1.R2EQ4U	Arachis_hypogaea_newGene_6989
arahy.Tifrunner.gnm2.ann1.H0876V	arahy.Tifrunner.gnm2.ann1.JPXG8L	arahy.Tifrunner.gnm2.ann1.IVF1JM	Arachis_hypogaea_newGene_6990
arahy.Tifrunner.gnm2.ann1.MP3D3D	arahy.Tifrunner.gnm2.ann1.9Q97AW	arahy.Tifrunner.gnm2.ann1.37BVBG	Arachis_hypogaea_newGene_6998
arahy.Tifrunner.gnm2.ann1.WH3Z9P	arahy.Tifrunner.gnm2.ann1.FAEJ2G	arahy.Tifrunner.gnm2.ann1.1E6H8M	Arachis_hypogaea_newGene_7004
Arachis_hypogaea_newGene_1322	arahy.Tifrunner.gnm2.ann1.8X2FSE	arahy.Tifrunner.gnm2.ann1.77RLVP	Arachis_hypogaea_newGene_7009
arahy.Tifrunner.gnm2.ann1.C1383N	arahy.Tifrunner.gnm2.ann1.1U8UFT	arahy.Tifrunner.gnm2.ann1.S8P8CE	Arachis_hypogaea_newGene_7021
arahy.Tifrunner.gnm2.ann1.7YV5MC	arahy.Tifrunner.gnm2.ann1.L8FFLZ	arahy.Tifrunner.gnm2.ann1.E3ZYJT	Arachis_hypogaea_newGene_7022
arahy.Tifrunner.gnm2.ann1.FSGN1A	arahy.Tifrunner.gnm2.ann1.EB8TWM	arahy.Tifrunner.gnm2.ann1.6PQ8NL	Arachis_hypogaea_newGene_7026
arahy.Tifrunner.gnm2.ann1.TV80DA	arahy.Tifrunner.gnm2.ann1.6UA35R	arahy.Tifrunner.gnm2.ann1.MX1GHC	Arachis_hypogaea_newGene_7031
arahy.Tifrunner.gnm2.ann1.8V3MXA	arahy.Tifrunner.gnm2.ann1.YCI3TU	arahy.Tifrunner.gnm2.ann1.C5W65I	Arachis_hypogaea_newGene_7060
arahy.Tifrunner.gnm2.ann1.SKP2YY	arahy.Tifrunner.gnm2.ann1.5EZ2U4	arahy.Tifrunner.gnm2.ann1.S1C8P4	Arachis_hypogaea_newGene_7063
arahy.Tifrunner.gnm2.ann1.SI0BUE	arahy.Tifrunner.gnm2.ann1.6P44XN	arahy.Tifrunner.gnm2.ann1.86MJU4	Arachis_hypogaea_newGene_7069
Arachis_hypogaea_newGene_16903	Arachis_hypogaea_newGene_13477	arahy.Tifrunner.gnm2.ann1.ER4998	Arachis_hypogaea_newGene_7074
arahy.Tifrunner.gnm2.ann1.SVL5FL	Arachis_hypogaea_newGene_17369	arahy.Tifrunner.gnm2.ann1.52KDTF	Arachis_hypogaea_newGene_7090
arahy.Tifrunner.gnm2.ann1.0IPZ2W	Arachis_hypogaea_newGene_3569	arahy.Tifrunner.gnm2.ann1.EXN1BD	Arachis_hypogaea_newGene_7091
arahy.Tifrunner.gnm2.ann1.ZSS812	Arachis_hypogaea_newGene_17364	arahy.Tifrunner.gnm2.ann1.UE7GQ6	Arachis_hypogaea_newGene_7098
arahy.Tifrunner.gnm2.ann1.HH03R7	arahy.Tifrunner.gnm2.ann1.W0PHYB	arahy.Tifrunner.gnm2.ann1.9M6DNI	Arachis_hypogaea_newGene_71
arahy.Tifrunner.gnm2.ann1.IT8P61	arahy.Tifrunner.gnm2.ann1.SH37QY	arahy.Tifrunner.gnm2.ann1.URH2DX	Arachis_hypogaea_newGene_7106
arahy.Tifrunner.gnm2.ann1.982DXJ	arahy.Tifrunner.gnm2.ann1.DY9K7Z	arahy.Tifrunner.gnm2.ann1.70I7L0	Arachis_hypogaea_newGene_7114
arahy.Tifrunner.gnm2.ann1.EQWW51	arahy.Tifrunner.gnm2.ann1.K1WGVP	Arachis_hypogaea_newGene_4887	Arachis_hypogaea_newGene_7121
arahy.Tifrunner.gnm2.ann1.LFS2RN	arahy.Tifrunner.gnm2.ann1.XNKL0N	arahy.Tifrunner.gnm2.ann1.3N2T9Z	Arachis_hypogaea_newGene_7122
arahy.Tifrunner.gnm2.ann1.YSVF0U	arahy.Tifrunner.gnm2.ann1.BQF9AX	arahy.Tifrunner.gnm2.ann1.BKEZ4L	Arachis_hypogaea_newGene_7125
arahy.Tifrunner.gnm2.ann1.9SD0MH	arahy.Tifrunner.gnm2.ann1.UMUA0G	arahy.Tifrunner.gnm2.ann1.I91RQE	Arachis_hypogaea_newGene_714
arahy.Tifrunner.gnm2.ann1.62PGH0	arahy.Tifrunner.gnm2.ann1.IQ6Z4F	arahy.Tifrunner.gnm2.ann1.S7P5W6	Arachis_hypogaea_newGene_7152
arahy.Tifrunner.gnm2.ann1.5N0WN0	arahy.Tifrunner.gnm2.ann1.3QXB2F	arahy.Tifrunner.gnm2.ann1.S827EG	Arachis_hypogaea_newGene_7176
arahy.Tifrunner.gnm2.ann1.STP0AL	arahy.Tifrunner.gnm2.ann1.X9YPPN	arahy.Tifrunner.gnm2.ann1.J2NKIW	Arachis_hypogaea_newGene_7183
arahy.Tifrunner.gnm2.ann1.X94JKI	arahy.Tifrunner.gnm2.ann1.UB5781	arahy.Tifrunner.gnm2.ann1.ZN7Y7A	Arachis_hypogaea_newGene_7186
arahy.Tifrunner.gnm2.ann1.T35Q4E	arahy.Tifrunner.gnm2.ann1.H31DAJ	arahy.Tifrunner.gnm2.ann1.E2XSSP	Arachis_hypogaea_newGene_7192
arahy.Tifrunner.gnm2.ann1.D1QZC1	arahy.Tifrunner.gnm2.ann1.U5RWXF	arahy.Tifrunner.gnm2.ann1.H6IXD1	Arachis_hypogaea_newGene_72
arahy.Tifrunner.gnm2.ann1.92S4AT	arahy.Tifrunner.gnm2.ann1.BT9XI7	arahy.Tifrunner.gnm2.ann1.V7J6Z4	Arachis_hypogaea_newGene_7214
arahy.Tifrunner.gnm2.ann1.A2CAGE	arahy.Tifrunner.gnm2.ann1.SC2UA1	arahy.Tifrunner.gnm2.ann1.Q6PWNF	Arachis_hypogaea_newGene_7221
Arachis_hypogaea_newGene_15427	arahy.Tifrunner.gnm2.ann1.QC4UQW	Arachis_hypogaea_newGene_19273	Arachis_hypogaea_newGene_724
arahy.Tifrunner.gnm2.ann1.4BM18T	Arachis_hypogaea_newGene_20927	arahy.Tifrunner.gnm2.ann1.EL27YX	Arachis_hypogaea_newGene_7240
arahy.Tifrunner.gnm2.ann1.68BC0Z	arahy.Tifrunner.gnm2.ann1.463B8J	arahy.Tifrunner.gnm2.ann1.E0DRGW	Arachis_hypogaea_newGene_7241
arahy.Tifrunner.gnm2.ann1.944YYF	arahy.Tifrunner.gnm2.ann1.AW7LWX	arahy.Tifrunner.gnm2.ann1.UG7PEX	Arachis_hypogaea_newGene_7259
arahy.Tifrunner.gnm2.ann1.NRJ0Q8	arahy.Tifrunner.gnm2.ann1.Q9B6CW	arahy.Tifrunner.gnm2.ann1.8JQN9V	Arachis_hypogaea_newGene_7262
arahy.Tifrunner.gnm2.ann1.X036C8	arahy.Tifrunner.gnm2.ann1.EQ1KI9	arahy.Tifrunner.gnm2.ann1.IRYX6E	Arachis_hypogaea_newGene_7274
arahy.Tifrunner.gnm2.ann1.7CPH5R	arahy.Tifrunner.gnm2.ann1.SUSH0G	arahy.Tifrunner.gnm2.ann1.5RM0K9	Arachis_hypogaea_newGene_7302
arahy.Tifrunner.gnm2.ann1.II6FYR	arahy.Tifrunner.gnm2.ann1.5C0RMJ	arahy.Tifrunner.gnm2.ann1.J0Y6Y5	Arachis_hypogaea_newGene_7325
arahy.Tifrunner.gnm2.ann1.BFE9YH	arahy.Tifrunner.gnm2.ann1.0XPL30	arahy.Tifrunner.gnm2.ann1.5YH4B6	Arachis_hypogaea_newGene_7328
arahy.Tifrunner.gnm2.ann1.6U9S6T	arahy.Tifrunner.gnm2.ann1.8I90HC	arahy.Tifrunner.gnm2.ann1.00XS3D	Arachis_hypogaea_newGene_7329
arahy.Tifrunner.gnm2.ann1.3X2JKH	arahy.Tifrunner.gnm2.ann1.NR8AVU	arahy.Tifrunner.gnm2.ann1.I0G4U8	Arachis_hypogaea_newGene_7335
arahy.Tifrunner.gnm2.ann1.FUN63W	arahy.Tifrunner.gnm2.ann1.D3GWAL	Arachis_hypogaea_newGene_19285	Arachis_hypogaea_newGene_7366
arahy.Tifrunner.gnm2.ann1.NK5JY0	Arachis_hypogaea_newGene_22650	arahy.Tifrunner.gnm2.ann1.S5ZW7E	Arachis_hypogaea_newGene_738
arahy.Tifrunner.gnm2.ann1.ANYE42	arahy.Tifrunner.gnm2.ann1.Q30CKZ	arahy.Tifrunner.gnm2.ann1.VPGQ6L	Arachis_hypogaea_newGene_7381
arahy.Tifrunner.gnm2.ann1.BY64RE	Arachis_hypogaea_newGene_14496	Arachis_hypogaea_newGene_19286	Arachis_hypogaea_newGene_7398
arahy.Tifrunner.gnm2.ann1.ZD4V4J	arahy.Tifrunner.gnm2.ann1.HDM8J3	arahy.Tifrunner.gnm2.ann1.07YFUR	Arachis_hypogaea_newGene_7411
arahy.Tifrunner.gnm2.ann1.ZC6WS5	arahy.Tifrunner.gnm2.ann1.7BL1JC	arahy.Tifrunner.gnm2.ann1.LVF3KP	Arachis_hypogaea_newGene_7417
arahy.Tifrunner.gnm2.ann1.58L4GY	arahy.Tifrunner.gnm2.ann1.H9YH0C	arahy.Tifrunner.gnm2.ann1.5GRT4L	Arachis_hypogaea_newGene_7419
arahy.Tifrunner.gnm2.ann1.5U4ZXD	arahy.Tifrunner.gnm2.ann1.44VHKN	arahy.Tifrunner.gnm2.ann1.9LZ6WQ	Arachis_hypogaea_newGene_7420
arahy.Tifrunner.gnm2.ann1.IL3JDW	arahy.Tifrunner.gnm2.ann1.UY7CFX	arahy.Tifrunner.gnm2.ann1.N9TR2Q	Arachis_hypogaea_newGene_7435
Arachis_hypogaea_newGene_4576	arahy.Tifrunner.gnm2.ann1.I40MZ1	arahy.Tifrunner.gnm2.ann1.FD8SVX	Arachis_hypogaea_newGene_7445
arahy.Tifrunner.gnm2.ann1.C74GHG	Arachis_hypogaea_newGene_10324	Arachis_hypogaea_newGene_22510	Arachis_hypogaea_newGene_7449
arahy.Tifrunner.gnm2.ann1.EPR46C	arahy.Tifrunner.gnm2.ann1.04GDI5	Arachis_hypogaea_newGene_14841	Arachis_hypogaea_newGene_7453
arahy.Tifrunner.gnm2.ann1.63ATS7	arahy.Tifrunner.gnm2.ann1.3ZI6V8	Arachis_hypogaea_newGene_6915	Arachis_hypogaea_newGene_7455
arahy.Tifrunner.gnm2.ann1.FUXK5I	arahy.Tifrunner.gnm2.ann1.CC7STI	Arachis_hypogaea_newGene_6917	Arachis_hypogaea_newGene_7473
arahy.Tifrunner.gnm2.ann1.KJ15H2	arahy.Tifrunner.gnm2.ann1.RH103U	arahy.Tifrunner.gnm2.ann1.LC98AP	Arachis_hypogaea_newGene_7477
Arachis_hypogaea_newGene_10463	arahy.Tifrunner.gnm2.ann1.RLY867	Arachis_hypogaea_newGene_9591	Arachis_hypogaea_newGene_7483
Arachis_hypogaea_newGene_10460	arahy.Tifrunner.gnm2.ann1.8FUA72	Arachis_hypogaea_newGene_9597	Arachis_hypogaea_newGene_7487
arahy.Tifrunner.gnm2.ann1.3MB22H	arahy.Tifrunner.gnm2.ann1.RZQZ1K	arahy.Tifrunner.gnm2.ann1.ID9NSH	Arachis_hypogaea_newGene_7492
arahy.Tifrunner.gnm2.ann1.R6GRWT	Arachis_hypogaea_newGene_12234	arahy.Tifrunner.gnm2.ann1.J6YJME	Arachis_hypogaea_newGene_7507
arahy.Tifrunner.gnm2.ann1.U4ADFF	arahy.Tifrunner.gnm2.ann1.WB0D1L	arahy.Tifrunner.gnm2.ann1.BNJ0D6	Arachis_hypogaea_newGene_751
arahy.Tifrunner.gnm2.ann1.ZL8RP9	arahy.Tifrunner.gnm2.ann1.ETHX4E	arahy.Tifrunner.gnm2.ann1.IQ3ZPK	Arachis_hypogaea_newGene_7517
arahy.Tifrunner.gnm2.ann1.W6Q2IR	arahy.Tifrunner.gnm2.ann1.W26JNR	arahy.Tifrunner.gnm2.ann1.NR4K5D	Arachis_hypogaea_newGene_7524
arahy.Tifrunner.gnm2.ann1.L88N0U	Arachis_hypogaea_newGene_19170	arahy.Tifrunner.gnm2.ann1.DXY4C3	Arachis_hypogaea_newGene_7531
arahy.Tifrunner.gnm2.ann1.4M0U4E	arahy.Tifrunner.gnm2.ann1.I9I2G1	arahy.Tifrunner.gnm2.ann1.U4RKM8	Arachis_hypogaea_newGene_756
arahy.Tifrunner.gnm2.ann1.JCXG2J	arahy.Tifrunner.gnm2.ann1.NS6D80	arahy.Tifrunner.gnm2.ann1.JA81W4	Arachis_hypogaea_newGene_7563
arahy.Tifrunner.gnm2.ann1.T5XFPK	arahy.Tifrunner.gnm2.ann1.DAK0DB	arahy.Tifrunner.gnm2.ann1.TKN2M5	Arachis_hypogaea_newGene_7570
arahy.Tifrunner.gnm2.ann1.Z22D2G	arahy.Tifrunner.gnm2.ann1.XW7UYZ	arahy.Tifrunner.gnm2.ann1.WQF7L9	Arachis_hypogaea_newGene_7587
arahy.Tifrunner.gnm2.ann1.03IQ9F	arahy.Tifrunner.gnm2.ann1.9943LY	Arachis_hypogaea_newGene_2565	Arachis_hypogaea_newGene_7588
arahy.Tifrunner.gnm2.ann1.SW1UT6	arahy.Tifrunner.gnm2.ann1.67WLF9	arahy.Tifrunner.gnm2.ann1.6AIY7W	Arachis_hypogaea_newGene_7626
arahy.Tifrunner.gnm2.ann1.59XA26	arahy.Tifrunner.gnm2.ann1.WJU1NN	arahy.Tifrunner.gnm2.ann1.6W938P	Arachis_hypogaea_newGene_7631
arahy.Tifrunner.gnm2.ann1.12N7EC	arahy.Tifrunner.gnm2.ann1.MVDX5J	arahy.Tifrunner.gnm2.ann1.QA2PAR	Arachis_hypogaea_newGene_7632
Arachis_hypogaea_newGene_364	Arachis_hypogaea_newGene_14808	arahy.Tifrunner.gnm2.ann1.YKDH6D	Arachis_hypogaea_newGene_7633
[truncated: 12,690 more rows]
