# Supplementary material for: Metabolomics combined with transcriptomics analyses of mechanism regulating testa pigmentation in peanut
Source: Front Plant Sci. 2022 Dec 16;13:1065049. doi: 10.3389/fpls.2022.1065049 (PMC9800836; doi:10.3389/fpls.2022.1065049)
Supplement: Supplementary file 7 [file Table_7.xlsx]

## Sheet: all DEGs
Table S7. KEGG pathway enrichment analysis of differentially expressed genes. Enrichment factors and fisher test were applied in the determination of enrichment degree and significancy of the pathway. The top 20 enriched pathways (with smallest adjusted p-value) were shown.
Kegg pathway	ko ID	Gene Ratio	Background Ratio	Enrichment factor	P-value	adjusted p-value	Gene ID	Gene number
Flavonoid biosynthesis	ko00941	0.0201854	0.0100601	2.00648	0	0	arahy.Tifrunner.gnm2.ann1.0FI6RG;arahy.Tifrunner.gnm2.ann1.0N85F7;arahy.Tifrunner.gnm2.ann1.1B4KK2;arahy.Tifrunner.gnm2.ann1.1N9K04;arahy.Tifrunner.gnm2.ann1.2T7FQZ;arahy.Tifrunner.gnm2.ann1.303ZYM;arahy.Tifrunner.gnm2.ann1.333C3Q;arahy.Tifrunner.gnm2.ann1.3DZG8W;arahy.Tifrunner.gnm2.ann1.3WH5A3;arahy.Tifrunner.gnm2.ann1.3Z4TCL;arahy.Tifrunner.gnm2.ann1.4AAN5M;arahy.Tifrunner.gnm2.ann1.4IBX4Q;ara…	98
Circadian rhythm - plant	ko04712	0.0245108	0.0131491	1.86407	0	0	Arachis_hypogaea_newGene_120;arahy.Tifrunner.gnm2.ann1.00JV9G;arahy.Tifrunner.gnm2.ann1.02S8F1;arahy.Tifrunner.gnm2.ann1.0FI6RG;arahy.Tifrunner.gnm2.ann1.0U0SSW;arahy.Tifrunner.gnm2.ann1.1B4KK2;arahy.Tifrunner.gnm2.ann1.1N9K04;arahy.Tifrunner.gnm2.ann1.2T7FQZ;arahy.Tifrunner.gnm2.ann1.303ZYM;arahy.Tifrunner.gnm2.ann1.3DZG8W;arahy.Tifrunner.gnm2.ann1.3J9I9S;arahy.Tifrunner.gnm2.ann1.3WH5A3;arahy.T…	119
Starch and sucrose metabolism	ko00500	0.0663234	0.0471281	1.4073	0	0	Arachis_hypogaea_newGene_19234;Arachis_hypogaea_newGene_21773;Arachis_hypogaea_newGene_2416;Arachis_hypogaea_newGene_2650;Arachis_hypogaea_newGene_4736;Arachis_hypogaea_newGene_6998;Arachis_hypogaea_newGene_7802;Arachis_hypogaea_newGene_881;arahy.Tifrunner.gnm2.ann1.071IAB;arahy.Tifrunner.gnm2.ann1.0DZS3V;arahy.Tifrunner.gnm2.ann1.0F3SR2;arahy.Tifrunner.gnm2.ann1.0FY2NM;arahy.Tifrunner.gnm2.ann1.…	322
Plant-pathogen interaction	ko04626	0.105458	0.0802722	1.31376	0	0	Arachis_hypogaea_newGene_10720;Arachis_hypogaea_newGene_11625;Arachis_hypogaea_newGene_12022;Arachis_hypogaea_newGene_12289;Arachis_hypogaea_newGene_1315;Arachis_hypogaea_newGene_13440;Arachis_hypogaea_newGene_1370;Arachis_hypogaea_newGene_14274;Arachis_hypogaea_newGene_14524;Arachis_hypogaea_newGene_150;Arachis_hypogaea_newGene_16219;Arachis_hypogaea_newGene_16264;Arachis_hypogaea_newGene_16552;…	512
MAPK signaling pathway - plant	ko04016	0.0628218	0.0445817	1.40914	1.94847e-11	2.61096e-09	Arachis_hypogaea_newGene_12289;Arachis_hypogaea_newGene_1315;Arachis_hypogaea_newGene_13829;Arachis_hypogaea_newGene_13832;Arachis_hypogaea_newGene_14274;Arachis_hypogaea_newGene_16219;Arachis_hypogaea_newGene_16903;Arachis_hypogaea_newGene_17627;Arachis_hypogaea_newGene_20957;Arachis_hypogaea_newGene_22972;Arachis_hypogaea_newGene_3762;Arachis_hypogaea_newGene_4750;Arachis_hypogaea_newGene_5562;…	305
Plant hormone signal transduction	ko04075	0.0906282	0.067624	1.34018	2.30073e-11	3.08297e-09	Arachis_hypogaea_newGene_10317;Arachis_hypogaea_newGene_10985;Arachis_hypogaea_newGene_13052;Arachis_hypogaea_newGene_13162;Arachis_hypogaea_newGene_14274;Arachis_hypogaea_newGene_15342;Arachis_hypogaea_newGene_16209;Arachis_hypogaea_newGene_17627;Arachis_hypogaea_newGene_1908;Arachis_hypogaea_newGene_19186;Arachis_hypogaea_newGene_20957;Arachis_hypogaea_newGene_22378;Arachis_hypogaea_newGene_227…	440
alpha-Linolenic acid metabolism	ko00592	0.0131823	0.00692937	1.90238	4.30464e-08	5.76822e-06	Arachis_hypogaea_newGene_13956;Arachis_hypogaea_newGene_20784;arahy.Tifrunner.gnm2.ann1.03WWG0;arahy.Tifrunner.gnm2.ann1.04F84Q;arahy.Tifrunner.gnm2.ann1.16A6WD;arahy.Tifrunner.gnm2.ann1.1KSV8R;arahy.Tifrunner.gnm2.ann1.25V5XE;arahy.Tifrunner.gnm2.ann1.2WV311;arahy.Tifrunner.gnm2.ann1.31N1MT;arahy.Tifrunner.gnm2.ann1.57G84F;arahy.Tifrunner.gnm2.ann1.5A3JDR;arahy.Tifrunner.gnm2.ann1.5KWE5R;arahy.T…	64
Phenylpropanoid biosynthesis	ko00940	0.0399588	0.0304308	1.3131	1.65856e-05	0.00222247	Arachis_hypogaea_newGene_10370;Arachis_hypogaea_newGene_10645;Arachis_hypogaea_newGene_13628;Arachis_hypogaea_newGene_1496;Arachis_hypogaea_newGene_16326;Arachis_hypogaea_newGene_17207;Arachis_hypogaea_newGene_18859;Arachis_hypogaea_newGene_311;Arachis_hypogaea_newGene_3768;Arachis_hypogaea_newGene_428;Arachis_hypogaea_newGene_5178;arahy.Tifrunner.gnm2.ann1.06QP13;arahy.Tifrunner.gnm2.ann1.08LC4Y…	194
Alanine, aspartate and glutamate metabolism	ko00250	0.0109166	0.00663717	1.64476	7.54217e-05	0.0101065	arahy.Tifrunner.gnm2.ann1.03A2T4;arahy.Tifrunner.gnm2.ann1.0KDC5W;arahy.Tifrunner.gnm2.ann1.0XA03X;arahy.Tifrunner.gnm2.ann1.2N4ZV5;arahy.Tifrunner.gnm2.ann1.2QK23Q;arahy.Tifrunner.gnm2.ann1.369VWG;arahy.Tifrunner.gnm2.ann1.42WI7N;arahy.Tifrunner.gnm2.ann1.4DUV6V;arahy.Tifrunner.gnm2.ann1.4QQ966;arahy.Tifrunner.gnm2.ann1.55VZFW;arahy.Tifrunner.gnm2.ann1.5EY78G;arahy.Tifrunner.gnm2.ann1.7YQ2TW;ara…	53
Glycerophospholipid metabolism	ko00564	0.023275	0.0167808	1.387	9.18479e-05	0.0123076	Arachis_hypogaea_newGene_12230;Arachis_hypogaea_newGene_2373;Arachis_hypogaea_newGene_8644;arahy.Tifrunner.gnm2.ann1.019LBF;arahy.Tifrunner.gnm2.ann1.0FVV8A;arahy.Tifrunner.gnm2.ann1.0G9KRE;arahy.Tifrunner.gnm2.ann1.0NSC2B;arahy.Tifrunner.gnm2.ann1.0PNZ7T;arahy.Tifrunner.gnm2.ann1.16A6WD;arahy.Tifrunner.gnm2.ann1.1GQ87W;arahy.Tifrunner.gnm2.ann1.22F4HD;arahy.Tifrunner.gnm2.ann1.31N1MT;arahy.Tifru…	113
Taurine and hypotaurine metabolism	ko00430	0.00205973	0.000626148	3.28953	0.00012664	0.0169697	arahy.Tifrunner.gnm2.ann1.4QQ966;arahy.Tifrunner.gnm2.ann1.5EY78G;arahy.Tifrunner.gnm2.ann1.CT84XJ;arahy.Tifrunner.gnm2.ann1.HQU2A8;arahy.Tifrunner.gnm2.ann1.JR38A6;arahy.Tifrunner.gnm2.ann1.LKLM88;arahy.Tifrunner.gnm2.ann1.N9KY97;arahy.Tifrunner.gnm2.ann1.Q3N7T1;arahy.Tifrunner.gnm2.ann1.Q6LURQ;arahy.Tifrunner.gnm2.ann1.WWNC08	10
Sphingolipid metabolism	ko00600	0.0129763	0.00855736	1.51639	0.000243529	0.0326329	Arachis_hypogaea_newGene_17937;Arachis_hypogaea_newGene_2478;Arachis_hypogaea_newGene_5225;Arachis_hypogaea_newGene_6135;arahy.Tifrunner.gnm2.ann1.00B185;arahy.Tifrunner.gnm2.ann1.01GDC8;arahy.Tifrunner.gnm2.ann1.0ZF8VJ;arahy.Tifrunner.gnm2.ann1.108W4S;arahy.Tifrunner.gnm2.ann1.15T1EA;arahy.Tifrunner.gnm2.ann1.1YSK8M;arahy.Tifrunner.gnm2.ann1.26IG8H;arahy.Tifrunner.gnm2.ann1.2X39TD;arahy.Tifrunne…	63
Glycosphingolipid biosynthesis - ganglio series	ko00604	0.0084449	0.00525964	1.6056	0.000801989	0.107467	Arachis_hypogaea_newGene_17937;Arachis_hypogaea_newGene_2478;Arachis_hypogaea_newGene_5225;arahy.Tifrunner.gnm2.ann1.00B185;arahy.Tifrunner.gnm2.ann1.0ZF8VJ;arahy.Tifrunner.gnm2.ann1.108W4S;arahy.Tifrunner.gnm2.ann1.1YSK8M;arahy.Tifrunner.gnm2.ann1.2X39TD;arahy.Tifrunner.gnm2.ann1.4MT9SK;arahy.Tifrunner.gnm2.ann1.4UE924;arahy.Tifrunner.gnm2.ann1.56IG2I;arahy.Tifrunner.gnm2.ann1.5RS65W;arahy.Tifru…	41
ABC transporters	ko02010	0.0199794	0.0148606	1.34446	0.00087023	0.116611	Arachis_hypogaea_newGene_16501;Arachis_hypogaea_newGene_2909;arahy.Tifrunner.gnm2.ann1.01D1MQ;arahy.Tifrunner.gnm2.ann1.0C87BF;arahy.Tifrunner.gnm2.ann1.0C9UPH;arahy.Tifrunner.gnm2.ann1.1366SV;arahy.Tifrunner.gnm2.ann1.1798VR;arahy.Tifrunner.gnm2.ann1.322AAU;arahy.Tifrunner.gnm2.ann1.37P1GN;arahy.Tifrunner.gnm2.ann1.3RZR96;arahy.Tifrunner.gnm2.ann1.3TPM0V;arahy.Tifrunner.gnm2.ann1.3X0BKP;arahy.Ti…	97
Brassinosteroid biosynthesis	ko00905	0.0030896	0.00137753	2.24286	0.000961469	0.128837	Arachis_hypogaea_newGene_13003;arahy.Tifrunner.gnm2.ann1.2F8F1S;arahy.Tifrunner.gnm2.ann1.31R89H;arahy.Tifrunner.gnm2.ann1.B5JY05;arahy.Tifrunner.gnm2.ann1.B5QQYI;arahy.Tifrunner.gnm2.ann1.FYP59N;arahy.Tifrunner.gnm2.ann1.J201LF;arahy.Tifrunner.gnm2.ann1.M3F96W;arahy.Tifrunner.gnm2.ann1.MA1Z2D;arahy.Tifrunner.gnm2.ann1.Q94UE0;arahy.Tifrunner.gnm2.ann1.TK42K3;arahy.Tifrunner.gnm2.ann1.U2CXJI;arahy…	15
Carotenoid biosynthesis	ko00906	0.00865088	0.00555185	1.5582	0.00136066	0.182329	Arachis_hypogaea_newGene_18476;arahy.Tifrunner.gnm2.ann1.1PI95V;arahy.Tifrunner.gnm2.ann1.21I7WM;arahy.Tifrunner.gnm2.ann1.2M7K4U;arahy.Tifrunner.gnm2.ann1.3475Q7;arahy.Tifrunner.gnm2.ann1.39HIQW;arahy.Tifrunner.gnm2.ann1.43A3FA;arahy.Tifrunner.gnm2.ann1.4KPL6Q;arahy.Tifrunner.gnm2.ann1.570P5C;arahy.Tifrunner.gnm2.ann1.5ITW1B;arahy.Tifrunner.gnm2.ann1.663RID;arahy.Tifrunner.gnm2.ann1.71H07L;arahy…	42
Galactose metabolism	ko00052	0.0214212	0.0164468	1.30245	0.00183582	0.246	Arachis_hypogaea_newGene_10192;Arachis_hypogaea_newGene_1390;Arachis_hypogaea_newGene_16800;Arachis_hypogaea_newGene_17937;Arachis_hypogaea_newGene_19234;Arachis_hypogaea_newGene_20491;Arachis_hypogaea_newGene_21773;Arachis_hypogaea_newGene_2478;Arachis_hypogaea_newGene_5225;Arachis_hypogaea_newGene_7704;Arachis_hypogaea_newGene_7802;arahy.Tifrunner.gnm2.ann1.00B185;arahy.Tifrunner.gnm2.ann1.0BP8…	104
Arachidonic acid metabolism	ko00590	0.0061792	0.00379863	1.62669	0.00303532	0.406733	arahy.Tifrunner.gnm2.ann1.0SP0C0;arahy.Tifrunner.gnm2.ann1.24HCRC;arahy.Tifrunner.gnm2.ann1.4T5RFS;arahy.Tifrunner.gnm2.ann1.5MTU38;arahy.Tifrunner.gnm2.ann1.6Z8VVX;arahy.Tifrunner.gnm2.ann1.84B366;arahy.Tifrunner.gnm2.ann1.92S4AT;arahy.Tifrunner.gnm2.ann1.9K82HI;arahy.Tifrunner.gnm2.ann1.A21TQ1;arahy.Tifrunner.gnm2.ann1.D47ALZ;arahy.Tifrunner.gnm2.ann1.EKA7CT;arahy.Tifrunner.gnm2.ann1.FD543A;ara…	30
Glycolysis / Gluconeogenesis	ko00010	0.0282183	0.0228335	1.23583	0.00347761	0.465999	Arachis_hypogaea_newGene_20784;Arachis_hypogaea_newGene_4021;arahy.Tifrunner.gnm2.ann1.05E95R;arahy.Tifrunner.gnm2.ann1.0B7PBW;arahy.Tifrunner.gnm2.ann1.0BP8ZB;arahy.Tifrunner.gnm2.ann1.0INE4H;arahy.Tifrunner.gnm2.ann1.0IPZ2W;arahy.Tifrunner.gnm2.ann1.11K8WE;arahy.Tifrunner.gnm2.ann1.1C2IL4;arahy.Tifrunner.gnm2.ann1.1GV9IW;arahy.Tifrunner.gnm2.ann1.1LRU74;arahy.Tifrunner.gnm2.ann1.1T0QE3;arahy.Ti…	137
Vitamin B6 metabolism	ko00750	0.00267765	0.00137753	1.94381	0.00912349	1	arahy.Tifrunner.gnm2.ann1.2FHK03;arahy.Tifrunner.gnm2.ann1.6374NN;arahy.Tifrunner.gnm2.ann1.6PF3XA;arahy.Tifrunner.gnm2.ann1.DXI2WM;arahy.Tifrunner.gnm2.ann1.J9251A;arahy.Tifrunner.gnm2.ann1.JA012F;arahy.Tifrunner.gnm2.ann1.K5MJK0;arahy.Tifrunner.gnm2.ann1.QAT0QL;arahy.Tifrunner.gnm2.ann1.U3WWWH;arahy.Tifrunner.gnm2.ann1.U4FEQP;arahy.Tifrunner.gnm2.ann1.X5NJ7E;arahy.Tifrunner.gnm2.ann1.XC3EXN;ara…	13

## Sheet: White vs Black
Table S7. KEGG pathway enrichment analysis of differentially expressed genes.
Pathway	ID	GeneRatio	BgRatio	enrich_factor	pvalue	qvalue	geneID	gene_number
Flavonoid biosynthesis	ko00941	0.0334	0.0101	3.32	3.92865e-21	4.25949e-19	arahy.Tifrunner.gnm2.ann1.0FI6RG;arahy.Tifrunner.gnm2.ann1.0N85F7;arahy.Tifrunner.gnm2.ann1.1B4KK2;arahy.Tifrunner.gnm2.ann1.1N9K04;arahy.Tifrunner.gnm2.ann1.2T7FQZ;arahy.Tifrunner.gnm2.ann1.333C3Q;arahy.Tifrunner.gnm2.ann1.3DZG8W;arahy.Tifrunner.gnm2.ann1.3WH5A3;arahy.Tifrunner.gnm2.ann1.3Z4TCL;arahy.Tifrunner.gnm2.ann1.4AAN5M;arahy.Tifrunner.gnm2.ann1.4IBX4Q;arahy.Tifrunner.gnm2.ann1.4Y1607;ara…	74
Circadian rhythm - plant	ko04712	0.0365	0.0131	2.78	9.26673e-18	5.02354e-16	Arachis_hypogaea_newGene_120;arahy.Tifrunner.gnm2.ann1.00JV9G;arahy.Tifrunner.gnm2.ann1.02S8F1;arahy.Tifrunner.gnm2.ann1.0FI6RG;arahy.Tifrunner.gnm2.ann1.0U0SSW;arahy.Tifrunner.gnm2.ann1.1B4KK2;arahy.Tifrunner.gnm2.ann1.1N9K04;arahy.Tifrunner.gnm2.ann1.2T7FQZ;arahy.Tifrunner.gnm2.ann1.3DZG8W;arahy.Tifrunner.gnm2.ann1.3J9I9S;arahy.Tifrunner.gnm2.ann1.3WH5A3;arahy.Tifrunner.gnm2.ann1.3Z4TCL;arahy.T…	81
alpha-Linolenic acid metabolism	ko00592	0.018	0.0069	2.6	1.28491e-08	4.64373e-07	Arachis_hypogaea_newGene_13956;arahy.Tifrunner.gnm2.ann1.03WWG0;arahy.Tifrunner.gnm2.ann1.1KSV8R;arahy.Tifrunner.gnm2.ann1.25V5XE;arahy.Tifrunner.gnm2.ann1.31N1MT;arahy.Tifrunner.gnm2.ann1.57G84F;arahy.Tifrunner.gnm2.ann1.5A3JDR;arahy.Tifrunner.gnm2.ann1.5KWE5R;arahy.Tifrunner.gnm2.ann1.60VMKJ;arahy.Tifrunner.gnm2.ann1.6FI8AN;arahy.Tifrunner.gnm2.ann1.6XGZ20;arahy.Tifrunner.gnm2.ann1.92S4AT;arahy…	40
Starch and sucrose metabolism	ko00500	0.069	0.0471	1.46	8.71797e-07	2.36303e-05	Arachis_hypogaea_newGene_19234;Arachis_hypogaea_newGene_2416;Arachis_hypogaea_newGene_4736;Arachis_hypogaea_newGene_6998;Arachis_hypogaea_newGene_7802;arahy.Tifrunner.gnm2.ann1.071IAB;arahy.Tifrunner.gnm2.ann1.0INE4H;arahy.Tifrunner.gnm2.ann1.0RR02G;arahy.Tifrunner.gnm2.ann1.0S0AWB;arahy.Tifrunner.gnm2.ann1.0T4V2C;arahy.Tifrunner.gnm2.ann1.0XM443;arahy.Tifrunner.gnm2.ann1.1C185Z;arahy.Tifrunner.g…	153
MAPK signaling pathway - plant	ko04016	0.0654	0.0446	1.47	1.5277e-06	3.19331e-05	Arachis_hypogaea_newGene_13832;Arachis_hypogaea_newGene_14274;Arachis_hypogaea_newGene_16903;Arachis_hypogaea_newGene_20957;Arachis_hypogaea_newGene_22972;arahy.Tifrunner.gnm2.ann1.09KCYQ;arahy.Tifrunner.gnm2.ann1.0HE1Z7;arahy.Tifrunner.gnm2.ann1.0Q085S;arahy.Tifrunner.gnm2.ann1.1984FG;arahy.Tifrunner.gnm2.ann1.1BSW5W;arahy.Tifrunner.gnm2.ann1.1DL5MS;arahy.Tifrunner.gnm2.ann1.1L0XSC;arahy.Tifrunn…	145
Plant hormone signal transduction	ko04075	0.0924	0.0676	1.37	1.76717e-06	3.19331e-05	Arachis_hypogaea_newGene_10985;Arachis_hypogaea_newGene_13162;Arachis_hypogaea_newGene_14274;Arachis_hypogaea_newGene_1908;Arachis_hypogaea_newGene_19186;Arachis_hypogaea_newGene_20957;Arachis_hypogaea_newGene_22378;Arachis_hypogaea_newGene_4166;Arachis_hypogaea_newGene_4779;Arachis_hypogaea_newGene_7445;Arachis_hypogaea_newGene_8844;Arachis_hypogaea_newGene_983;Arachis_hypogaea_newGene_9860;arah…	205
Taurine and hypotaurine metabolism	ko00430	0.0036	0.0006	5.76	1.89081e-05	0.000292862	arahy.Tifrunner.gnm2.ann1.4QQ966;arahy.Tifrunner.gnm2.ann1.5EY78G;arahy.Tifrunner.gnm2.ann1.CT84XJ;arahy.Tifrunner.gnm2.ann1.JR38A6;arahy.Tifrunner.gnm2.ann1.LKLM88;arahy.Tifrunner.gnm2.ann1.N9KY97;arahy.Tifrunner.gnm2.ann1.Q6LURQ;arahy.Tifrunner.gnm2.ann1.WWNC08	8
Phenylpropanoid biosynthesis	ko00940	0.0446	0.0304	1.47	6.85044e-05	0.000928414	Arachis_hypogaea_newGene_10370;Arachis_hypogaea_newGene_10645;Arachis_hypogaea_newGene_16326;Arachis_hypogaea_newGene_17207;Arachis_hypogaea_newGene_18859;Arachis_hypogaea_newGene_3768;Arachis_hypogaea_newGene_5178;arahy.Tifrunner.gnm2.ann1.06QP13;arahy.Tifrunner.gnm2.ann1.0B4MFB;arahy.Tifrunner.gnm2.ann1.0GHG5C;arahy.Tifrunner.gnm2.ann1.0N85F7;arahy.Tifrunner.gnm2.ann1.0XM443;arahy.Tifrunner.gnm…	99
Cysteine and methionine metabolism	ko00270	0.0248	0.0147	1.68	9.0133e-05	0.00108581	Arachis_hypogaea_newGene_18316;Arachis_hypogaea_newGene_6046;arahy.Tifrunner.gnm2.ann1.0034KJ;arahy.Tifrunner.gnm2.ann1.06ZF6Z;arahy.Tifrunner.gnm2.ann1.0JH0K6;arahy.Tifrunner.gnm2.ann1.0XA03X;arahy.Tifrunner.gnm2.ann1.22AMRS;arahy.Tifrunner.gnm2.ann1.2DX304;arahy.Tifrunner.gnm2.ann1.2N4ZV5;arahy.Tifrunner.gnm2.ann1.3MHK8M;arahy.Tifrunner.gnm2.ann1.45MQKA;arahy.Tifrunner.gnm2.ann1.4DUV6V;arahy.Ti…	55
Arachidonic acid metabolism	ko00590	0.009	0.0038	2.37	0.000205984	0.0022333	arahy.Tifrunner.gnm2.ann1.24HCRC;arahy.Tifrunner.gnm2.ann1.4T5RFS;arahy.Tifrunner.gnm2.ann1.6Z8VVX;arahy.Tifrunner.gnm2.ann1.84B366;arahy.Tifrunner.gnm2.ann1.92S4AT;arahy.Tifrunner.gnm2.ann1.9K82HI;arahy.Tifrunner.gnm2.ann1.A21TQ1;arahy.Tifrunner.gnm2.ann1.D47ALZ;arahy.Tifrunner.gnm2.ann1.EKA7CT;arahy.Tifrunner.gnm2.ann1.FPLI9C;arahy.Tifrunner.gnm2.ann1.JR38A6;arahy.Tifrunner.gnm2.ann1.K52S6H;ara…	20
Fatty acid elongation	ko00062	0.0095	0.0045	2.12	0.000730992	0.00696362	Arachis_hypogaea_newGene_14524;arahy.Tifrunner.gnm2.ann1.0GWZ16;arahy.Tifrunner.gnm2.ann1.1FMC3R;arahy.Tifrunner.gnm2.ann1.3ATP19;arahy.Tifrunner.gnm2.ann1.AYAJ7Z;arahy.Tifrunner.gnm2.ann1.BGR17W;arahy.Tifrunner.gnm2.ann1.CI504D;arahy.Tifrunner.gnm2.ann1.IFJ1V3;arahy.Tifrunner.gnm2.ann1.IRUX7A;arahy.Tifrunner.gnm2.ann1.KTR7HF;arahy.Tifrunner.gnm2.ann1.KX913X;arahy.Tifrunner.gnm2.ann1.LACR9M;arahy…	21
Thiamine metabolism	ko00730	0.0086	0.0039	2.21	0.000770731	0.00696362	arahy.Tifrunner.gnm2.ann1.00UVWE;arahy.Tifrunner.gnm2.ann1.1181X5;arahy.Tifrunner.gnm2.ann1.76C20C;arahy.Tifrunner.gnm2.ann1.91FZ1V;arahy.Tifrunner.gnm2.ann1.E5IAKT;arahy.Tifrunner.gnm2.ann1.F7MUQP;arahy.Tifrunner.gnm2.ann1.I8UD53;arahy.Tifrunner.gnm2.ann1.K6REY5;arahy.Tifrunner.gnm2.ann1.K92LHN;arahy.Tifrunner.gnm2.ann1.L4HCA7;arahy.Tifrunner.gnm2.ann1.M1ZEFN;arahy.Tifrunner.gnm2.ann1.N1U5TX;ara…	19
Plant-pathogen interaction	ko04626	0.0978	0.0803	1.22	0.00103993	0.00864953	Arachis_hypogaea_newGene_10720;Arachis_hypogaea_newGene_11625;Arachis_hypogaea_newGene_14274;Arachis_hypogaea_newGene_14524;Arachis_hypogaea_newGene_16903;Arachis_hypogaea_newGene_18211;Arachis_hypogaea_newGene_19576;Arachis_hypogaea_newGene_19604;Arachis_hypogaea_newGene_22972;Arachis_hypogaea_newGene_6094;Arachis_hypogaea_newGene_6221;Arachis_hypogaea_newGene_997;arahy.Tifrunner.gnm2.ann1.098P1…	217
Carotenoid biosynthesis	ko00906	0.0108	0.0056	1.95	0.00111688	0.00864953	Arachis_hypogaea_newGene_18476;arahy.Tifrunner.gnm2.ann1.2M7K4U;arahy.Tifrunner.gnm2.ann1.3475Q7;arahy.Tifrunner.gnm2.ann1.39HIQW;arahy.Tifrunner.gnm2.ann1.4KPL6Q;arahy.Tifrunner.gnm2.ann1.5ITW1B;arahy.Tifrunner.gnm2.ann1.71H07L;arahy.Tifrunner.gnm2.ann1.7TZU8P;arahy.Tifrunner.gnm2.ann1.8Q6BIU;arahy.Tifrunner.gnm2.ann1.8YR14Z;arahy.Tifrunner.gnm2.ann1.F8T0MB;arahy.Tifrunner.gnm2.ann1.FI0VBI;arahy…	24
Cyanoamino acid metabolism	ko00460	0.018	0.011	1.64	0.0012304	0.00889344	Arachis_hypogaea_newGene_14464;Arachis_hypogaea_newGene_7060;arahy.Tifrunner.gnm2.ann1.0XM443;arahy.Tifrunner.gnm2.ann1.1DZ6TK;arahy.Tifrunner.gnm2.ann1.271GPI;arahy.Tifrunner.gnm2.ann1.33A95W;arahy.Tifrunner.gnm2.ann1.369VWG;arahy.Tifrunner.gnm2.ann1.3Q5F2Z;arahy.Tifrunner.gnm2.ann1.4J2USK;arahy.Tifrunner.gnm2.ann1.54ALND;arahy.Tifrunner.gnm2.ann1.6IA9VD;arahy.Tifrunner.gnm2.ann1.7GZ93W;arahy.Ti…	40
Brassinosteroid biosynthesis	ko00905	0.0041	0.0014	2.95	0.00243184	0.0164789	arahy.Tifrunner.gnm2.ann1.2F8F1S;arahy.Tifrunner.gnm2.ann1.31R89H;arahy.Tifrunner.gnm2.ann1.B5JY05;arahy.Tifrunner.gnm2.ann1.FYP59N;arahy.Tifrunner.gnm2.ann1.J201LF;arahy.Tifrunner.gnm2.ann1.M3F96W;arahy.Tifrunner.gnm2.ann1.TK42K3;arahy.Tifrunner.gnm2.ann1.U2CXJI;arahy.Tifrunner.gnm2.ann1.YJ0504	9
Glycolysis / Gluconeogenesis	ko00010	0.0302	0.0228	1.32	0.0110534	0.0696655	arahy.Tifrunner.gnm2.ann1.0BP8ZB;arahy.Tifrunner.gnm2.ann1.0INE4H;arahy.Tifrunner.gnm2.ann1.0IPZ2W;arahy.Tifrunner.gnm2.ann1.1GV9IW;arahy.Tifrunner.gnm2.ann1.2V00G0;arahy.Tifrunner.gnm2.ann1.2YAK67;arahy.Tifrunner.gnm2.ann1.3C7WBJ;arahy.Tifrunner.gnm2.ann1.3CBS5R;arahy.Tifrunner.gnm2.ann1.3VL916;arahy.Tifrunner.gnm2.ann1.3X0VU9;arahy.Tifrunner.gnm2.ann1.533ER3;arahy.Tifrunner.gnm2.ann1.59GG00;ara…	67
Alanine, aspartate and glutamate metabolism	ko00250	0.0108	0.0066	1.63	0.0115658	0.0696655	arahy.Tifrunner.gnm2.ann1.0XA03X;arahy.Tifrunner.gnm2.ann1.2N4ZV5;arahy.Tifrunner.gnm2.ann1.369VWG;arahy.Tifrunner.gnm2.ann1.42WI7N;arahy.Tifrunner.gnm2.ann1.4DUV6V;arahy.Tifrunner.gnm2.ann1.4QQ966;arahy.Tifrunner.gnm2.ann1.5EY78G;arahy.Tifrunner.gnm2.ann1.7YQ2TW;arahy.Tifrunner.gnm2.ann1.8A3W3K;arahy.Tifrunner.gnm2.ann1.8EFC3U;arahy.Tifrunner.gnm2.ann1.A1ZC3A;arahy.Tifrunner.gnm2.ann1.CFM630;ara…	24
Sulfur metabolism	ko00920	0.0081	0.0047	1.72	0.0158432	0.0904075	Arachis_hypogaea_newGene_18316;Arachis_hypogaea_newGene_7673;arahy.Tifrunner.gnm2.ann1.0JH0K6;arahy.Tifrunner.gnm2.ann1.2DX304;arahy.Tifrunner.gnm2.ann1.40G96H;arahy.Tifrunner.gnm2.ann1.52MV3Q;arahy.Tifrunner.gnm2.ann1.5H5XYM;arahy.Tifrunner.gnm2.ann1.AI24NX;arahy.Tifrunner.gnm2.ann1.B36403;arahy.Tifrunner.gnm2.ann1.B3L4BD;arahy.Tifrunner.gnm2.ann1.G7WV5I;arahy.Tifrunner.gnm2.ann1.I2BVW6;arahy.Ti…	18
Citrate cycle (TCA cycle)	ko00020	0.0122	0.0081	1.51	0.0199907	0.108371	arahy.Tifrunner.gnm2.ann1.0IPZ2W;arahy.Tifrunner.gnm2.ann1.251GCH;arahy.Tifrunner.gnm2.ann1.3VL916;arahy.Tifrunner.gnm2.ann1.76IQRR;arahy.Tifrunner.gnm2.ann1.7SJ9JV;arahy.Tifrunner.gnm2.ann1.AAGX57;arahy.Tifrunner.gnm2.ann1.D51ZYB;arahy.Tifrunner.gnm2.ann1.DB2P39;arahy.Tifrunner.gnm2.ann1.DDY9I8;arahy.Tifrunner.gnm2.ann1.DT0NNH;arahy.Tifrunner.gnm2.ann1.ETNK13;arahy.Tifrunner.gnm2.ann1.G31VK2;ara…	27

## Sheet: Red vs Black
Table S7. KEGG pathway enrichment analysis of differentially expressed genes.
Pathway	ID	GeneRatio	BgRatio	enrich_factor	pvalue	qvalue	geneID	gene_number
Circadian rhythm - plant	ko04712	0.0297	0.0131	2.26	4.20397e-14	4.60224e-12	Arachis_hypogaea_newGene_120;arahy.Tifrunner.gnm2.ann1.02S8F1;arahy.Tifrunner.gnm2.ann1.0FI6RG;arahy.Tifrunner.gnm2.ann1.0U0SSW;arahy.Tifrunner.gnm2.ann1.1B4KK2;arahy.Tifrunner.gnm2.ann1.1N9K04;arahy.Tifrunner.gnm2.ann1.303ZYM;arahy.Tifrunner.gnm2.ann1.3DZG8W;arahy.Tifrunner.gnm2.ann1.3WH5A3;arahy.Tifrunner.gnm2.ann1.3Z4TCL;arahy.Tifrunner.gnm2.ann1.4IBX4Q;arahy.Tifrunner.gnm2.ann1.52XQ2N;arahy.T…	89
MAPK signaling pathway - plant	ko04016	0.0715	0.0446	1.6	6.21029e-13	3.39932e-11	Arachis_hypogaea_newGene_12289;Arachis_hypogaea_newGene_1315;Arachis_hypogaea_newGene_13829;Arachis_hypogaea_newGene_13832;Arachis_hypogaea_newGene_16219;Arachis_hypogaea_newGene_16903;Arachis_hypogaea_newGene_17627;Arachis_hypogaea_newGene_20957;Arachis_hypogaea_newGene_22972;Arachis_hypogaea_newGene_3762;Arachis_hypogaea_newGene_5562;Arachis_hypogaea_newGene_6676;arahy.Tifrunner.gnm2.ann1.03K4C…	214
Plant hormone signal transduction	ko04075	0.0989	0.0676	1.46	2.79522e-12	1.02001e-10	Arachis_hypogaea_newGene_10317;Arachis_hypogaea_newGene_13052;Arachis_hypogaea_newGene_13162;Arachis_hypogaea_newGene_15342;Arachis_hypogaea_newGene_16209;Arachis_hypogaea_newGene_17627;Arachis_hypogaea_newGene_1908;Arachis_hypogaea_newGene_20957;Arachis_hypogaea_newGene_22378;Arachis_hypogaea_newGene_3762;Arachis_hypogaea_newGene_4166;Arachis_hypogaea_newGene_5192;Arachis_hypogaea_newGene_5397;A…	296
Plant-pathogen interaction	ko04626	0.1126	0.0803	1.4	1.71734e-11	4.70008e-10	Arachis_hypogaea_newGene_10720;Arachis_hypogaea_newGene_12289;Arachis_hypogaea_newGene_1315;Arachis_hypogaea_newGene_13440;Arachis_hypogaea_newGene_1370;Arachis_hypogaea_newGene_16219;Arachis_hypogaea_newGene_16903;Arachis_hypogaea_newGene_17627;Arachis_hypogaea_newGene_18211;Arachis_hypogaea_newGene_19604;Arachis_hypogaea_newGene_21731;Arachis_hypogaea_newGene_22167;Arachis_hypogaea_newGene_2297…	337
Starch and sucrose metabolism	ko00500	0.0682	0.0471	1.45	2.11335e-08	4.62712e-07	Arachis_hypogaea_newGene_21773;Arachis_hypogaea_newGene_2416;Arachis_hypogaea_newGene_2650;Arachis_hypogaea_newGene_6998;Arachis_hypogaea_newGene_7802;Arachis_hypogaea_newGene_881;arahy.Tifrunner.gnm2.ann1.0DZS3V;arahy.Tifrunner.gnm2.ann1.0F3SR2;arahy.Tifrunner.gnm2.ann1.0Q5BJB;arahy.Tifrunner.gnm2.ann1.0RR02G;arahy.Tifrunner.gnm2.ann1.0T4V2C;arahy.Tifrunner.gnm2.ann1.0XM443;arahy.Tifrunner.gnm2.…	204
Flavonoid biosynthesis	ko00941	0.0204	0.0101	2.03	3.90361e-08	7.12238e-07	arahy.Tifrunner.gnm2.ann1.0FI6RG;arahy.Tifrunner.gnm2.ann1.0N85F7;arahy.Tifrunner.gnm2.ann1.1B4KK2;arahy.Tifrunner.gnm2.ann1.1N9K04;arahy.Tifrunner.gnm2.ann1.303ZYM;arahy.Tifrunner.gnm2.ann1.333C3Q;arahy.Tifrunner.gnm2.ann1.3DZG8W;arahy.Tifrunner.gnm2.ann1.3WH5A3;arahy.Tifrunner.gnm2.ann1.3Z4TCL;arahy.Tifrunner.gnm2.ann1.4IBX4Q;arahy.Tifrunner.gnm2.ann1.5YH4B6;arahy.Tifrunner.gnm2.ann1.63FKND;ara…	61
alpha-Linolenic acid metabolism	ko00592	0.0147	0.0069	2.12	7.54575e-07	1.18009e-05	Arachis_hypogaea_newGene_13956;Arachis_hypogaea_newGene_20784;arahy.Tifrunner.gnm2.ann1.04F84Q;arahy.Tifrunner.gnm2.ann1.16A6WD;arahy.Tifrunner.gnm2.ann1.1KSV8R;arahy.Tifrunner.gnm2.ann1.2WV311;arahy.Tifrunner.gnm2.ann1.31N1MT;arahy.Tifrunner.gnm2.ann1.5A3JDR;arahy.Tifrunner.gnm2.ann1.60VMKJ;arahy.Tifrunner.gnm2.ann1.66WYUB;arahy.Tifrunner.gnm2.ann1.6Q1F8D;arahy.Tifrunner.gnm2.ann1.6TJ5BP;arahy.T…	44
Galactose metabolism	ko00052	0.0241	0.0164	1.46	0.000558532	0.00701044	Arachis_hypogaea_newGene_10192;Arachis_hypogaea_newGene_1390;Arachis_hypogaea_newGene_17937;Arachis_hypogaea_newGene_20491;Arachis_hypogaea_newGene_21773;Arachis_hypogaea_newGene_2478;Arachis_hypogaea_newGene_5225;Arachis_hypogaea_newGene_7704;Arachis_hypogaea_newGene_7802;arahy.Tifrunner.gnm2.ann1.0BP8ZB;arahy.Tifrunner.gnm2.ann1.0Q5BJB;arahy.Tifrunner.gnm2.ann1.108W4S;arahy.Tifrunner.gnm2.ann1.…	72
Isoflavonoid biosynthesis	ko00943	0.01	0.0054	1.85	0.000576339	0.00701044	Arachis_hypogaea_newGene_13056;Arachis_hypogaea_newGene_13463;Arachis_hypogaea_newGene_5971;arahy.Tifrunner.gnm2.ann1.2KRB9I;arahy.Tifrunner.gnm2.ann1.35X7CR;arahy.Tifrunner.gnm2.ann1.3E45N9;arahy.Tifrunner.gnm2.ann1.3FEN5I;arahy.Tifrunner.gnm2.ann1.6NY03D;arahy.Tifrunner.gnm2.ann1.96EPTX;arahy.Tifrunner.gnm2.ann1.99RKF3;arahy.Tifrunner.gnm2.ann1.9J8RGD;arahy.Tifrunner.gnm2.ann1.9P22GZ;arahy.Tifr…	30
Vitamin B6 metabolism	ko00750	0.0037	0.0014	2.67	0.00157258	0.0156506	arahy.Tifrunner.gnm2.ann1.2FHK03;arahy.Tifrunner.gnm2.ann1.6374NN;arahy.Tifrunner.gnm2.ann1.6PF3XA;arahy.Tifrunner.gnm2.ann1.DXI2WM;arahy.Tifrunner.gnm2.ann1.J9251A;arahy.Tifrunner.gnm2.ann1.K5MJK0;arahy.Tifrunner.gnm2.ann1.U3WWWH;arahy.Tifrunner.gnm2.ann1.U4FEQP;arahy.Tifrunner.gnm2.ann1.X5NJ7E;arahy.Tifrunner.gnm2.ann1.XC3EXN;arahy.Tifrunner.gnm2.ann1.ZW54SW	11
Brassinosteroid biosynthesis	ko00905	0.0037	0.0014	2.67	0.00157258	0.0156506	Arachis_hypogaea_newGene_13003;arahy.Tifrunner.gnm2.ann1.2F8F1S;arahy.Tifrunner.gnm2.ann1.B5JY05;arahy.Tifrunner.gnm2.ann1.B5QQYI;arahy.Tifrunner.gnm2.ann1.FYP59N;arahy.Tifrunner.gnm2.ann1.M3F96W;arahy.Tifrunner.gnm2.ann1.MA1Z2D;arahy.Tifrunner.gnm2.ann1.Q94UE0;arahy.Tifrunner.gnm2.ann1.TK42K3;arahy.Tifrunner.gnm2.ann1.YW8AM8;arahy.Tifrunner.gnm2.ann1.ZIVF7P	11
Linoleic acid metabolism	ko00591	0.0057	0.0029	1.97	0.00413812	0.0377513	Arachis_hypogaea_newGene_13956;Arachis_hypogaea_newGene_756;arahy.Tifrunner.gnm2.ann1.04F84Q;arahy.Tifrunner.gnm2.ann1.0UNU52;arahy.Tifrunner.gnm2.ann1.6TJ5BP;arahy.Tifrunner.gnm2.ann1.9LG0C7;arahy.Tifrunner.gnm2.ann1.B9PVT7;arahy.Tifrunner.gnm2.ann1.J2XU5N;arahy.Tifrunner.gnm2.ann1.K52S6H;arahy.Tifrunner.gnm2.ann1.KS8M6W;arahy.Tifrunner.gnm2.ann1.NDAY03;arahy.Tifrunner.gnm2.ann1.S68QGU;arahy.Tif…	17
Glucosinolate biosynthesis	ko00966	0.0047	0.0023	2.08	0.00546578	0.0437022	Arachis_hypogaea_newGene_13530;Arachis_hypogaea_newGene_1421;Arachis_hypogaea_newGene_7060;arahy.Tifrunner.gnm2.ann1.33A95W;arahy.Tifrunner.gnm2.ann1.CTE8UD;arahy.Tifrunner.gnm2.ann1.E8J0ZS;arahy.Tifrunner.gnm2.ann1.E9QM6P;arahy.Tifrunner.gnm2.ann1.GL6CS5;arahy.Tifrunner.gnm2.ann1.IAPX52;arahy.Tifrunner.gnm2.ann1.L114HI;arahy.Tifrunner.gnm2.ann1.UIBC0V;arahy.Tifrunner.gnm2.ann1.WFM3MS;arahy.Tifru…	14
Glycerophospholipid metabolism	ko00564	0.0227	0.0168	1.35	0.00558884	0.0437022	Arachis_hypogaea_newGene_12230;arahy.Tifrunner.gnm2.ann1.0FVV8A;arahy.Tifrunner.gnm2.ann1.16A6WD;arahy.Tifrunner.gnm2.ann1.31N1MT;arahy.Tifrunner.gnm2.ann1.32Y4H5;arahy.Tifrunner.gnm2.ann1.407M44;arahy.Tifrunner.gnm2.ann1.4HY23M;arahy.Tifrunner.gnm2.ann1.4IL771;arahy.Tifrunner.gnm2.ann1.5U50HE;arahy.Tifrunner.gnm2.ann1.60VMKJ;arahy.Tifrunner.gnm2.ann1.6FB6MR;arahy.Tifrunner.gnm2.ann1.6Q1F8D;arahy…	68
Biotin metabolism	ko00780	0.0047	0.0023	2.04	0.00650675	0.0474879	Arachis_hypogaea_newGene_17874;arahy.Tifrunner.gnm2.ann1.1178KH;arahy.Tifrunner.gnm2.ann1.39SMC6;arahy.Tifrunner.gnm2.ann1.5PC8HY;arahy.Tifrunner.gnm2.ann1.7KI1S0;arahy.Tifrunner.gnm2.ann1.95MHTD;arahy.Tifrunner.gnm2.ann1.9IJ3ID;arahy.Tifrunner.gnm2.ann1.C0H73X;arahy.Tifrunner.gnm2.ann1.KNM3C9;arahy.Tifrunner.gnm2.ann1.S8KTUY;arahy.Tifrunner.gnm2.ann1.T4YVHB;arahy.Tifrunner.gnm2.ann1.VC16G5;arahy…	14
Limonene and pinene degradation	ko00903	0.0033	0.0015	2.22	0.0107093	0.0732741	arahy.Tifrunner.gnm2.ann1.0B7PBW;arahy.Tifrunner.gnm2.ann1.3CBS5R;arahy.Tifrunner.gnm2.ann1.8CP0UI;arahy.Tifrunner.gnm2.ann1.9H5ER3;arahy.Tifrunner.gnm2.ann1.P5XJ25;arahy.Tifrunner.gnm2.ann1.Q3LZKR;arahy.Tifrunner.gnm2.ann1.STWC1J;arahy.Tifrunner.gnm2.ann1.W2MY31;arahy.Tifrunner.gnm2.ann1.Z6ZXKG;arahy.Tifrunner.gnm2.ann1.ZMIE54	10
Phosphonate and phosphinate metabolism	ko00440	0.0033	0.0015	2.16	0.0130706	0.0841695	arahy.Tifrunner.gnm2.ann1.6FB6MR;arahy.Tifrunner.gnm2.ann1.86FTER;arahy.Tifrunner.gnm2.ann1.CTM7LX;arahy.Tifrunner.gnm2.ann1.FGF3C7;arahy.Tifrunner.gnm2.ann1.P0SR8M;arahy.Tifrunner.gnm2.ann1.QS9UFC;arahy.Tifrunner.gnm2.ann1.R7HTY3;arahy.Tifrunner.gnm2.ann1.SU5HAA;arahy.Tifrunner.gnm2.ann1.W17ZP3;arahy.Tifrunner.gnm2.ann1.X5NWFC	10
Glycolysis / Gluconeogenesis	ko00010	0.0287	0.0228	1.26	0.0142034	0.0863831	Arachis_hypogaea_newGene_20784;arahy.Tifrunner.gnm2.ann1.05E95R;arahy.Tifrunner.gnm2.ann1.0B7PBW;arahy.Tifrunner.gnm2.ann1.0BP8ZB;arahy.Tifrunner.gnm2.ann1.2V00G0;arahy.Tifrunner.gnm2.ann1.2WV311;arahy.Tifrunner.gnm2.ann1.2YAK67;arahy.Tifrunner.gnm2.ann1.37HJI4;arahy.Tifrunner.gnm2.ann1.3C7WBJ;arahy.Tifrunner.gnm2.ann1.3CBS5R;arahy.Tifrunner.gnm2.ann1.3X0VU9;arahy.Tifrunner.gnm2.ann1.4Y6QEN;arahy…	86
Arachidonic acid metabolism	ko00590	0.0064	0.0038	1.67	0.0161295	0.0929344	arahy.Tifrunner.gnm2.ann1.24HCRC;arahy.Tifrunner.gnm2.ann1.4T5RFS;arahy.Tifrunner.gnm2.ann1.5MTU38;arahy.Tifrunner.gnm2.ann1.6Z8VVX;arahy.Tifrunner.gnm2.ann1.84B366;arahy.Tifrunner.gnm2.ann1.9K82HI;arahy.Tifrunner.gnm2.ann1.FLPC2Q;arahy.Tifrunner.gnm2.ann1.FPLI9C;arahy.Tifrunner.gnm2.ann1.GKFC1I;arahy.Tifrunner.gnm2.ann1.JCCX09;arahy.Tifrunner.gnm2.ann1.JR38A6;arahy.Tifrunner.gnm2.ann1.K52S6H;ara…	19
Biosynthesis of unsaturated fatty acids	ko01040	0.0053	0.0031	1.73	0.018917	0.103546	arahy.Tifrunner.gnm2.ann1.0GWZ16;arahy.Tifrunner.gnm2.ann1.5913QL;arahy.Tifrunner.gnm2.ann1.6AK6JC;arahy.Tifrunner.gnm2.ann1.74NP28;arahy.Tifrunner.gnm2.ann1.8TPQ4A;arahy.Tifrunner.gnm2.ann1.BR0SNA;arahy.Tifrunner.gnm2.ann1.BY45PL;arahy.Tifrunner.gnm2.ann1.CI504D;arahy.Tifrunner.gnm2.ann1.E24IL6;arahy.Tifrunner.gnm2.ann1.EE1039;arahy.Tifrunner.gnm2.ann1.I9A8PV;arahy.Tifrunner.gnm2.ann1.JX5WJ5;ara…	16

## Sheet: Spot vs Black
Table S7. KEGG pathway enrichment analysis of differentially expressed genes.
Pathway	ID	GeneRatio	BgRatio	enrich_factor	pvalue	qvalue	geneID	gene_number
Starch and sucrose metabolism	ko00500	0.0685	0.0471	1.45	5.98507e-06	0.000661508	Arachis_hypogaea_newGene_19234;arahy.Tifrunner.gnm2.ann1.071IAB;arahy.Tifrunner.gnm2.ann1.0DZS3V;arahy.Tifrunner.gnm2.ann1.0F3SR2;arahy.Tifrunner.gnm2.ann1.0FY2NM;arahy.Tifrunner.gnm2.ann1.0S0AWB;arahy.Tifrunner.gnm2.ann1.1C185Z;arahy.Tifrunner.gnm2.ann1.1PEU5R;arahy.Tifrunner.gnm2.ann1.1XW75L;arahy.Tifrunner.gnm2.ann1.271GPI;arahy.Tifrunner.gnm2.ann1.27BWBV;arahy.Tifrunner.gnm2.ann1.39T2MF;arahy…	135
Plant-pathogen interaction	ko04626	0.1055	0.0803	1.31	1.96322e-05	0.00108494	Arachis_hypogaea_newGene_12022;Arachis_hypogaea_newGene_14274;Arachis_hypogaea_newGene_150;Arachis_hypogaea_newGene_16264;Arachis_hypogaea_newGene_16552;Arachis_hypogaea_newGene_3751;Arachis_hypogaea_newGene_3762;Arachis_hypogaea_newGene_4750;Arachis_hypogaea_newGene_5562;Arachis_hypogaea_newGene_8228;arahy.Tifrunner.gnm2.ann1.06CD8W;arahy.Tifrunner.gnm2.ann1.0A6Y9S;arahy.Tifrunner.gnm2.ann1.0G4I…	208
Glycolysis / Gluconeogenesis	ko00010	0.0355	0.0228	1.56	0.000147164	0.00542183	Arachis_hypogaea_newGene_20784;Arachis_hypogaea_newGene_4021;arahy.Tifrunner.gnm2.ann1.05E95R;arahy.Tifrunner.gnm2.ann1.0BP8ZB;arahy.Tifrunner.gnm2.ann1.0IPZ2W;arahy.Tifrunner.gnm2.ann1.11K8WE;arahy.Tifrunner.gnm2.ann1.1C2IL4;arahy.Tifrunner.gnm2.ann1.1GV9IW;arahy.Tifrunner.gnm2.ann1.1LRU74;arahy.Tifrunner.gnm2.ann1.1T0QE3;arahy.Tifrunner.gnm2.ann1.2WV311;arahy.Tifrunner.gnm2.ann1.2YAK67;arahy.Ti…	70
alpha-Linolenic acid metabolism	ko00592	0.0142	0.0069	2.05	0.000209356	0.00578483	Arachis_hypogaea_newGene_13956;Arachis_hypogaea_newGene_20784;arahy.Tifrunner.gnm2.ann1.03WWG0;arahy.Tifrunner.gnm2.ann1.16A6WD;arahy.Tifrunner.gnm2.ann1.2WV311;arahy.Tifrunner.gnm2.ann1.31N1MT;arahy.Tifrunner.gnm2.ann1.5A3JDR;arahy.Tifrunner.gnm2.ann1.66WYUB;arahy.Tifrunner.gnm2.ann1.6TJ5BP;arahy.Tifrunner.gnm2.ann1.6XGZ20;arahy.Tifrunner.gnm2.ann1.7CJ2RM;arahy.Tifrunner.gnm2.ann1.8A3KH0;arahy.T…	28
Plant hormone signal transduction	ko04075	0.0873	0.0676	1.29	0.000269951	0.00596733	Arachis_hypogaea_newGene_10985;Arachis_hypogaea_newGene_13052;Arachis_hypogaea_newGene_13162;Arachis_hypogaea_newGene_14274;Arachis_hypogaea_newGene_1908;Arachis_hypogaea_newGene_20957;Arachis_hypogaea_newGene_22378;Arachis_hypogaea_newGene_22706;Arachis_hypogaea_newGene_3030;Arachis_hypogaea_newGene_3762;Arachis_hypogaea_newGene_4750;Arachis_hypogaea_newGene_5192;Arachis_hypogaea_newGene_5562;Ar…	172
Phenylpropanoid biosynthesis	ko00940	0.0436	0.0304	1.43	0.000443444	0.00816871	Arachis_hypogaea_newGene_17207;Arachis_hypogaea_newGene_311;Arachis_hypogaea_newGene_428;arahy.Tifrunner.gnm2.ann1.06QP13;arahy.Tifrunner.gnm2.ann1.0DV40D;arahy.Tifrunner.gnm2.ann1.126HVE;arahy.Tifrunner.gnm2.ann1.271GPI;arahy.Tifrunner.gnm2.ann1.2CFU61;arahy.Tifrunner.gnm2.ann1.35X8AA;arahy.Tifrunner.gnm2.ann1.3Q5F2Z;arahy.Tifrunner.gnm2.ann1.424QFW;arahy.Tifrunner.gnm2.ann1.49I11A;arahy.Tifrunn…	86
Sphingolipid metabolism	ko00600	0.0157	0.0086	1.84	0.000709689	0.0112056	Arachis_hypogaea_newGene_17937;Arachis_hypogaea_newGene_5225;arahy.Tifrunner.gnm2.ann1.01GDC8;arahy.Tifrunner.gnm2.ann1.15T1EA;arahy.Tifrunner.gnm2.ann1.26IG8H;arahy.Tifrunner.gnm2.ann1.2X39TD;arahy.Tifrunner.gnm2.ann1.4MT9SK;arahy.Tifrunner.gnm2.ann1.5678GR;arahy.Tifrunner.gnm2.ann1.56IG2I;arahy.Tifrunner.gnm2.ann1.5IXZ6F;arahy.Tifrunner.gnm2.ann1.6835ZM;arahy.Tifrunner.gnm2.ann1.6CGE3J;arahy.Ti…	31
Fructose and mannose metabolism	ko00051	0.0183	0.0111	1.64	0.00215491	0.0273492	arahy.Tifrunner.gnm2.ann1.033PPZ;arahy.Tifrunner.gnm2.ann1.0568A9;arahy.Tifrunner.gnm2.ann1.0BP8ZB;arahy.Tifrunner.gnm2.ann1.1C2IL4;arahy.Tifrunner.gnm2.ann1.1GV9IW;arahy.Tifrunner.gnm2.ann1.1PEU5R;arahy.Tifrunner.gnm2.ann1.1T0QE3;arahy.Tifrunner.gnm2.ann1.2YAK67;arahy.Tifrunner.gnm2.ann1.47WA7Y;arahy.Tifrunner.gnm2.ann1.4ZP1HR;arahy.Tifrunner.gnm2.ann1.51RIH8;arahy.Tifrunner.gnm2.ann1.86IGSK;ara…	36
Glycerophospholipid metabolism	ko00564	0.0254	0.0168	1.51	0.002227	0.0273492	Arachis_hypogaea_newGene_2373;Arachis_hypogaea_newGene_8644;arahy.Tifrunner.gnm2.ann1.019LBF;arahy.Tifrunner.gnm2.ann1.0G9KRE;arahy.Tifrunner.gnm2.ann1.0NSC2B;arahy.Tifrunner.gnm2.ann1.0PNZ7T;arahy.Tifrunner.gnm2.ann1.16A6WD;arahy.Tifrunner.gnm2.ann1.22F4HD;arahy.Tifrunner.gnm2.ann1.31N1MT;arahy.Tifrunner.gnm2.ann1.32Y4H5;arahy.Tifrunner.gnm2.ann1.477DTQ;arahy.Tifrunner.gnm2.ann1.4HY23M;arahy.Tif…	50
Diterpenoid biosynthesis	ko00904	0.0096	0.0051	1.91	0.00466125	0.0515191	arahy.Tifrunner.gnm2.ann1.26YYGP;arahy.Tifrunner.gnm2.ann1.47A3W6;arahy.Tifrunner.gnm2.ann1.4LXS91;arahy.Tifrunner.gnm2.ann1.4TCZ1X;arahy.Tifrunner.gnm2.ann1.909YBZ;arahy.Tifrunner.gnm2.ann1.985SC4;arahy.Tifrunner.gnm2.ann1.C5YR29;arahy.Tifrunner.gnm2.ann1.DXX0FL;arahy.Tifrunner.gnm2.ann1.FH4MAJ;arahy.Tifrunner.gnm2.ann1.GH5A87;arahy.Tifrunner.gnm2.ann1.I0H7MH;arahy.Tifrunner.gnm2.ann1.JY6JSS;ara…	19
Glycosphingolipid biosynthesis - ganglio series	ko00604	0.0096	0.0053	1.83	0.00724561	0.0728028	Arachis_hypogaea_newGene_17937;Arachis_hypogaea_newGene_5225;arahy.Tifrunner.gnm2.ann1.2X39TD;arahy.Tifrunner.gnm2.ann1.4MT9SK;arahy.Tifrunner.gnm2.ann1.56IG2I;arahy.Tifrunner.gnm2.ann1.6835ZM;arahy.Tifrunner.gnm2.ann1.6CGE3J;arahy.Tifrunner.gnm2.ann1.7NQA48;arahy.Tifrunner.gnm2.ann1.8W2D3B;arahy.Tifrunner.gnm2.ann1.951CXV;arahy.Tifrunner.gnm2.ann1.DX8F1P;arahy.Tifrunner.gnm2.ann1.G8SY23;arahy.Ti…	19
MAPK signaling pathway - plant	ko04016	0.0558	0.0446	1.25	0.0082324	0.0758247	Arachis_hypogaea_newGene_14274;Arachis_hypogaea_newGene_20957;Arachis_hypogaea_newGene_3762;Arachis_hypogaea_newGene_4750;Arachis_hypogaea_newGene_5562;arahy.Tifrunner.gnm2.ann1.05P1IU;arahy.Tifrunner.gnm2.ann1.0A6Y9S;arahy.Tifrunner.gnm2.ann1.0F111G;arahy.Tifrunner.gnm2.ann1.0H8WKK;arahy.Tifrunner.gnm2.ann1.0IH89K;arahy.Tifrunner.gnm2.ann1.0MYI9I;arahy.Tifrunner.gnm2.ann1.1BSW5W;arahy.Tifrunner.…	110
Arginine and proline metabolism	ko00330	0.0142	0.009	1.58	0.0110705	0.0941219	arahy.Tifrunner.gnm2.ann1.0034KJ;arahy.Tifrunner.gnm2.ann1.0Y1PWL;arahy.Tifrunner.gnm2.ann1.2QK23Q;arahy.Tifrunner.gnm2.ann1.60IM8Z;arahy.Tifrunner.gnm2.ann1.76NMAH;arahy.Tifrunner.gnm2.ann1.8CP0UI;arahy.Tifrunner.gnm2.ann1.9G159B;arahy.Tifrunner.gnm2.ann1.AKE21I;arahy.Tifrunner.gnm2.ann1.BRNL8L;arahy.Tifrunner.gnm2.ann1.CD11VG;arahy.Tifrunner.gnm2.ann1.DES9ZX;arahy.Tifrunner.gnm2.ann1.E6P4EG;ara…	28
Glycosaminoglycan degradation	ko00531	0.0122	0.0076	1.59	0.0155001	0.122369	Arachis_hypogaea_newGene_17937;Arachis_hypogaea_newGene_5225;arahy.Tifrunner.gnm2.ann1.22VPXE;arahy.Tifrunner.gnm2.ann1.2X39TD;arahy.Tifrunner.gnm2.ann1.4MT9SK;arahy.Tifrunner.gnm2.ann1.56IG2I;arahy.Tifrunner.gnm2.ann1.6835ZM;arahy.Tifrunner.gnm2.ann1.6CGE3J;arahy.Tifrunner.gnm2.ann1.7NQA48;arahy.Tifrunner.gnm2.ann1.8W2D3B;arahy.Tifrunner.gnm2.ann1.951CXV;arahy.Tifrunner.gnm2.ann1.DFNV57;arahy.Ti…	24
Caffeine metabolism	ko00232	0.002	0.0005	3.74	0.0178592	0.131594	arahy.Tifrunner.gnm2.ann1.EX6ZD6;arahy.Tifrunner.gnm2.ann1.QNY1I5;arahy.Tifrunner.gnm2.ann1.V4FSHN;arahy.Tifrunner.gnm2.ann1.Z71440	4
Thiamine metabolism	ko00730	0.0071	0.0039	1.83	0.0196091	0.135457	arahy.Tifrunner.gnm2.ann1.00UVWE;arahy.Tifrunner.gnm2.ann1.1181X5;arahy.Tifrunner.gnm2.ann1.K20VQB;arahy.Tifrunner.gnm2.ann1.K6REY5;arahy.Tifrunner.gnm2.ann1.K8NNXW;arahy.Tifrunner.gnm2.ann1.M1ZEFN;arahy.Tifrunner.gnm2.ann1.N0ZTM3;arahy.Tifrunner.gnm2.ann1.Q36MFY;arahy.Tifrunner.gnm2.ann1.RRZ6LI;arahy.Tifrunner.gnm2.ann1.S6IS8L;arahy.Tifrunner.gnm2.ann1.UN6GTT;arahy.Tifrunner.gnm2.ann1.V8DYZI;ara…	14
Stilbenoid, diarylheptanoid and gingerol biosynthesis	ko00945	0.0081	0.0048	1.71	0.0243969	0.151359	arahy.Tifrunner.gnm2.ann1.AXL13P;arahy.Tifrunner.gnm2.ann1.DMW9PU;arahy.Tifrunner.gnm2.ann1.GZ7CAY;arahy.Tifrunner.gnm2.ann1.I1NPUK;arahy.Tifrunner.gnm2.ann1.IF8SZ4;arahy.Tifrunner.gnm2.ann1.J5JSS9;arahy.Tifrunner.gnm2.ann1.JB63H4;arahy.Tifrunner.gnm2.ann1.K92K0Z;arahy.Tifrunner.gnm2.ann1.K9QGVV;arahy.Tifrunner.gnm2.ann1.P6PKMQ;arahy.Tifrunner.gnm2.ann1.Q7SBED;arahy.Tifrunner.gnm2.ann1.QLKH66;ara…	16
Linoleic acid metabolism	ko00591	0.0056	0.0029	1.94	0.0246499	0.151359	Arachis_hypogaea_newGene_13956;Arachis_hypogaea_newGene_756;arahy.Tifrunner.gnm2.ann1.07SUKG;arahy.Tifrunner.gnm2.ann1.6TJ5BP;arahy.Tifrunner.gnm2.ann1.7CJ2RM;arahy.Tifrunner.gnm2.ann1.92S4AT;arahy.Tifrunner.gnm2.ann1.CU7JXX;arahy.Tifrunner.gnm2.ann1.R0TYU9;arahy.Tifrunner.gnm2.ann1.TRRP7J;arahy.Tifrunner.gnm2.ann1.Y6Q89P;arahy.Tifrunner.gnm2.ann1.ZS7YSR	11
Steroid biosynthesis	ko00100	0.0086	0.0052	1.65	0.0273957	0.159366	arahy.Tifrunner.gnm2.ann1.18Z3WC;arahy.Tifrunner.gnm2.ann1.1RGA44;arahy.Tifrunner.gnm2.ann1.8BL5SS;arahy.Tifrunner.gnm2.ann1.8F47NR;arahy.Tifrunner.gnm2.ann1.92S4AT;arahy.Tifrunner.gnm2.ann1.CT5VFU;arahy.Tifrunner.gnm2.ann1.D0CGVG;arahy.Tifrunner.gnm2.ann1.F74L81;arahy.Tifrunner.gnm2.ann1.F7J56T;arahy.Tifrunner.gnm2.ann1.GMG9S1;arahy.Tifrunner.gnm2.ann1.IBW8RK;arahy.Tifrunner.gnm2.ann1.J84JDI;ara…	17
Taurine and hypotaurine metabolism	ko00430	0.002	0.0006	3.24	0.0298848	0.161502	arahy.Tifrunner.gnm2.ann1.HQU2A8;arahy.Tifrunner.gnm2.ann1.JR38A6;arahy.Tifrunner.gnm2.ann1.Q3N7T1;arahy.Tifrunner.gnm2.ann1.WWNC08	4
