# Supplementary material for: Metabolomics combined with transcriptomics analyses of mechanism regulating testa pigmentation in peanut
Source: Front Plant Sci. 2022 Dec 16;13:1065049. doi: 10.3389/fpls.2022.1065049 (PMC9800836; doi:10.3389/fpls.2022.1065049)
Supplement: Supplementary file 8 [file Table_8.xlsx]

## Sheet: list of genes input for WGCNA 
Table S8. The Gene list input for WGCNA. FPKM values of the identified 14688 DEGs derived from the 12 samples were used to build a gene co-expression network.
Gene ID	NR_annotation	Black_1	Black_2	Black_3	Red_1	Red_2	Red_3	Spot_1	Spot_2	Spot_3	White_1	White_2	White_3
Arachis_hypogaea_newGene_10000	--	0	0	0	0.682834	0.943228	0.901226	0	0	0	1.928	2.03128	1.26625
Arachis_hypogaea_newGene_10001	--	1.43562	1.7653	1.27117	0	0	0	2.92791	2.91208	2.82393	0	0	0
Arachis_hypogaea_newGene_10009	O-fucosyltransferase 38-like isoform X2 [Arachis hypogaea]	4.70331	7.79004	5.14668	5.42299	6.07091	3.91389	13.9718	17.3782	12.5343	9.25753	4.30389	7.19074
Arachis_hypogaea_newGene_10013	uncharacterized protein DS421_12g371050 [Arachis hypogaea]	0.016875	0.143072	0.3757	5.91733	5.07788	4.24432	0.031406	0	0.020599	5.57329	6.74199	5.41559
Arachis_hypogaea_newGene_10014	uncharacterized protein LOC107625519 isoform X1 [Arachis ipaensis]	18.4043	17.269	15.273	0	0.112694	0	16.0959	15.0355	21.4378	0	0	0
Arachis_hypogaea_newGene_10015	uncharacterized protein DS421_12g371170 [Arachis hypogaea]	7.03333	9.5283	5.43701	0.769699	7.53599	2.9446	4.66026	3.71129	0.237643	81.4124	40.8874	34.1418
Arachis_hypogaea_newGene_10039	--	2.33777	2.4556	1.86466	0.96117	0.873424	1.16853	1.89564	1.36525	1.86503	0.488614	0.736355	1.54364
Arachis_hypogaea_newGene_10052	uncharacterized protein DS421_12g372070 [Arachis hypogaea]	1.10179	1.36277	1.82531	0	0.06836	0	0.053172	0	0.049804	0.255873	0.845817	0.081174
Arachis_hypogaea_newGene_10065	--	0	0	0	1.1307	2.72221	2.41234	0	0	0	1.57324	2.92693	2.09397
Arachis_hypogaea_newGene_1009	Integrase, catalytic core [Corchorus capsularis]	2.0719	4.4946	3.58829	0.17695	0.056276	0	5.9219	4.82617	7.53162	5.48745	2.99657	5.42302
Arachis_hypogaea_newGene_10108	--	2.48235	3.50716	2.98604	0.828918	0.888946	0.320814	3.43193	2.76442	4.39457	1.90407	1.72416	0.947755
Arachis_hypogaea_newGene_10127	--	0.057228	0.166125	0.063999	2.18527	1.01418	0.862349	0.186918	0.056792	0.111502	2.74109	1.84051	2.37391
Arachis_hypogaea_newGene_10133	--	2.09313	2.51251	2.05226	0	0	0	1.99274	2.48911	2.79367	0	0	0
Arachis_hypogaea_newGene_10144	Lactate utilization B [Gossypium arboreum]	6.00757	5.81931	3.73224	1.48648	0.755913	1.11852	3.75875	3.42015	4.07997	4.22216	5.69866	2.60115
Arachis_hypogaea_newGene_10165	uncharacterized protein DS421_17g585700 [Arachis hypogaea]	0	0	0	2.74032	2.65379	2.20936	0.018011	0	0	2.09132	2.74871	3.432
Arachis_hypogaea_newGene_10169	uncharacterized acetyltransferase At3g50280 [Arachis hypogaea]	18.3566	2.87375	3.32002	32.3021	84.7573	132.129	55.2387	29.1069	78.2045	61.6967	82.9007	70.6427
Arachis_hypogaea_newGene_10187	uncharacterized protein LOC110268986 [Arachis ipaensis]	9.11513	7.01378	6.59955	0	0	0	0	0	0	0	0	0
Arachis_hypogaea_newGene_10192	hypothetical protein Ahy_B02g061168 [Arachis hypogaea]	0	0	0	0.908949	0.787701	0.654267	0	0	0	1.13317	0.57113	0.543233
Arachis_hypogaea_newGene_10202	--	4.77504	3.30067	2.92173	6.9065	2.75483	3.78809	2.10907	2.21698	1.25134	1.42709	1.44588	0.733333
Arachis_hypogaea_newGene_10208	--	0.88668	0.774762	1.40767	0.397265	0.443485	1.07857	0.162942	0.342134	0.167967	0.376139	0.597551	0.3867
Arachis_hypogaea_newGene_10219	--	1.44166	1.78379	1.72694	0.162648	0	0.363327	0.322788	0.313642	0.429719	1.46425	1.71424	0.691328
Arachis_hypogaea_newGene_10234	uncharacterized protein DS421_2g39670 [Arachis hypogaea]	3.10472	4.12734	2.89574	1.25761	1.72241	0.86777	3.66192	4.102	3.41967	2.68621	1.53678	3.42978
Arachis_hypogaea_newGene_10243	--	13.5822	15.0109	13.0319	12.7566	11.335	13.401	0	0	0	12.9846	13.1469	13.1689
Arachis_hypogaea_newGene_10250	hypothetical protein Ahy_B02g061367 [Arachis hypogaea]	4.41538	5.62862	3.99451	2.57343	1.26619	0.244278	1.02213	3.15279	0.368414	0	0	0
Arachis_hypogaea_newGene_10251	uncharacterized protein DS421_12g376140 [Arachis hypogaea]	0.931098	0.493861	0.819771	0.938133	0.303306	1.73272	0	0.065146	0.056541	0	0	0
Arachis_hypogaea_newGene_10254	hypothetical protein Ahy_B02g061375 [Arachis hypogaea]	2.11211	1.4421	1.15531	9.07684	7.67782	3.28819	0.266511	0.329669	1.58152	2.2525	2.67979	14.0458
Arachis_hypogaea_newGene_10263	uncharacterized protein DS421_12g376500 [Arachis hypogaea]	10.1812	12.1806	9.02751	6.08427	5.58567	4.05386	0.035789	0	0	10.9458	12.6498	10.6364
Arachis_hypogaea_newGene_10266	hypothetical protein Ahy_B02g061423 [Arachis hypogaea]	1.09597	1.63684	1.23615	0.506782	0.502984	0.477409	1.59013	1.49466	1.72654	1.07395	0.778004	0.582198
Arachis_hypogaea_newGene_10270	formin-like protein 5 isoform X3 [Arachis hypogaea]	3.19913	3.96405	2.98031	1.43113	1.75845	1.02497	2.75115	2.62981	3.70077	3.62728	3.44233	4.69951
Arachis_hypogaea_newGene_10279	ferritin-1, chloroplastic-like isoform X2 [Arachis ipaensis]	2.47135	2.83326	1.85475	2.98316	2.0198	1.13912	5.51221	4.51668	3.57818	1.51749	0.888678	1.55295
Arachis_hypogaea_newGene_10284	uncharacterized protein LOC112728132 isoform X2 [Arachis hypogaea]	3.66874	4.75006	2.91543	2.03203	1.87778	1.11087	0.047289	0	0.069273	0.353463	0.519508	0.469011
Arachis_hypogaea_newGene_10288	dof zinc finger protein DOF2.5 isoform X1 [Arachis ipaensis]	0	0	0	0	0	0	1.53728	2.10052	2.44735	0	0	0
Arachis_hypogaea_newGene_10290	CBL-interacting protein kinase 2 [Arachis ipaensis]	1.51243	0.520156	0.709013	6.80358	7.95373	16.0758	1.88347	1.75633	2.24946	7.13918	5.28859	6.56959
Arachis_hypogaea_newGene_10292	uncharacterized protein DS421_2g48870 [Arachis hypogaea]	11.3408	11.0793	10.6692	8.7425	8.32418	7.51184	0.184598	0.152537	0.073794	8.79269	9.02602	9.99175
Arachis_hypogaea_newGene_10300	uncharacterized protein DS421_6g183370 [Arachis hypogaea]	0.393621	0.373371	0.663308	0.048078	0.027109	0.046077	0.786466	0.715582	1.01293	0	0	0
Arachis_hypogaea_newGene_10301	protein FAR1-RELATED SEQUENCE 5 [Arachis hypogaea]	0.110347	0.184231	0.246633	1.13092	2.98748	0.470513	0	0	0	1.79933	1.74097	1.60791
Arachis_hypogaea_newGene_10317	scarecrow-like protein 6 [Arachis ipaensis]	4.91697	5.06435	5.08339	3.33846	1.63021	1.09312	8.69256	8.40139	9.23229	4.08798	3.39235	3.5614
Arachis_hypogaea_newGene_10318	uncharacterized protein DS421_12g378110 [Arachis hypogaea]	6.89845	6.16581	8.00496	7.4684	3.63959	4.84184	0	0	0	6.26726	7.90362	6.15997
Arachis_hypogaea_newGene_10324	uncharacterized protein DS421_1g32880 [Arachis hypogaea]	2.83691	1.49583	1.9775	3.04333	1.20163	1.65545	0	0	0.080575	0.729352	1.05538	1.08004
Arachis_hypogaea_newGene_10337	--	6.99875	7.52338	4.97004	8.28357	9.00514	10.2751	0	0	0	0	0	0
Arachis_hypogaea_newGene_10342	uncharacterized protein DS421_12g379200 [Arachis hypogaea]	49.0687	58.313	30.6539	2.44492	13.6569	6.68054	1.68816	2.83611	0.526257	93.2334	46.3593	46.5841
Arachis_hypogaea_newGene_10344	uncharacterized protein DS421_2g57310 [Arachis hypogaea]	161.453	117.009	81.169	12.4129	32.9174	19.7761	4.61152	4.69787	1.41455	89.6068	72.7901	48.0307
Arachis_hypogaea_newGene_10355	uncharacterized protein LOC112728288 [Arachis hypogaea]	2.11921	1.81908	3.10479	1.06574	2.34723	0.714677	0.701868	0.691922	0.803952	2.32172	2.12846	2.24981
Arachis_hypogaea_newGene_10356	uncharacterized protein DS421_12g379320 [Arachis hypogaea]	2.80841	2.08356	1.82177	2.38546	2.30678	2.10453	2.18022	2.88238	2.05078	0.176257	0.194712	0
Arachis_hypogaea_newGene_10370	uncharacterized protein LOC107627862 [Arachis ipaensis]	1.65754	1.61133	1.36435	1.82446	1.21946	1.08795	2.20976	2.04358	1.80297	0.872191	0.686853	0.605548
Arachis_hypogaea_newGene_10375	uncharacterized protein LOC110263424 [Arachis ipaensis]	0	0	0	0	0	0	43.2703	43.4494	55.5335	0	0	0
Arachis_hypogaea_newGene_10376	uncharacterized protein LOC107628556 isoform X1 [Arachis ipaensis]	57.6992	63.5877	60.9488	18.023	15.5624	9.90927	0.02945	0.033478	0.032236	47.293	40.8092	41.0418
Arachis_hypogaea_newGene_10392	vacuolar protein 8 [Arachis hypogaea]	0.809062	1.7492	1.56609	1.51113	0.928048	0.867545	4.27827	3.22555	3.50696	1.54396	0.626155	0.408163
Arachis_hypogaea_newGene_10395	hypothetical protein GH714_024494 [Hevea brasiliensis]	9.54317	8.67168	8.21486	55.8718	81.7503	34.2487	12.3701	10.0762	18.4727	23.0973	18.3722	19.7267
Arachis_hypogaea_newGene_10408	uncharacterized protein DS421_16g555700 [Arachis hypogaea]	0.843047	0.456157	0.880406	0.597836	0.800944	0.644612	0.211705	0.122451	0.176755	0.187325	0.302457	0.172062
Arachis_hypogaea_newGene_10415	uncharacterized protein DS421_16g566080 [Arachis hypogaea]	0.632712	0.639377	0.904891	0.158735	0.046317	0.044617	0.090411	0.08638	0.085431	0.024534	0.018997	0.226628
Arachis_hypogaea_newGene_10428	PREDICTED: uncharacterized protein LOC108323704, partial [Vigna angularis]	0.867471	0.412854	0.646003	4.51705	2.55312	2.62684	0.406125	0.307154	0.541779	1.33137	2.17289	2.57499
Arachis_hypogaea_newGene_10431	putative disease resistance RPP13-like protein 1 [Arachis ipaensis]	0.116243	0.270596	0.075817	0.226888	0.06804	0.146752	0.585155	0.439713	0.785402	1.27669	1.55521	1.12505
Arachis_hypogaea_newGene_10435	uncharacterized protein LOC107626176 [Arachis ipaensis]	2.5846	2.55617	2.19338	0.600238	0.408027	0.821479	4.02553	3.14091	3.13855	0.890435	1.29397	0.814986
Arachis_hypogaea_newGene_10436	--	1.17764	1.21213	1.47103	0	0	0.015428	0.404023	0.620054	0.263738	0	0	0
Arachis_hypogaea_newGene_10460	putative disease resistance protein At3g14460 isoform X1 [Arachis hypogaea]	0	0	0	0.023852	0.072648	0.036751	0	0	0	3.34837	3.84274	3.63623
Arachis_hypogaea_newGene_10461	--	0	0	0	0	0	0	0	0	0	3.91382	3.89552	4.73618
Arachis_hypogaea_newGene_10462	pentatricopeptide repeat-containing protein At2g02980, chloroplastic isoform X2 [Arachis ipaensis]	0.092722	0.063864	0.02072	0.614607	0.570427	0.049078	0.057386	0.075285	0.033849	2.32842	2.2962	2.93531
Arachis_hypogaea_newGene_10463	--	0.049091	0.134142	0.03787	0.930729	0.730932	0.169406	0.059148	0.140597	0	7.05288	8.52629	6.93519
Arachis_hypogaea_newGene_10470	NDR1/HIN1-like protein 26 [Arachis hypogaea]	7.15464	8.32419	6.78382	2.30691	8.37148	6.11333	4.92336	4.05538	4.85387	32.6703	27.5002	27.4341
Arachis_hypogaea_newGene_10474	hypothetical protein Ahy_A02g005672 [Arachis hypogaea]	0.825907	0.628141	0.661521	1.28881	1.69759	1.60514	0.583928	0.824459	0.561028	1.97015	2.29185	3.89505
Arachis_hypogaea_newGene_1048	hypothetical protein ES288_A07G113900v1 [Gossypium darwinii]	0.316994	0.430099	0.624584	2.08905	1.51199	1.35547	0.137815	0.226281	0.47112	0.20409	0.203596	0.273684
Arachis_hypogaea_newGene_10494	pentatricopeptide repeat-containing protein At5g27460 [Arachis hypogaea]	1.69855	3.36147	4.4814	3.97108	3.31957	1.33862	1.71931	2.22221	2.18073	1.40214	0.893667	1.27787
Arachis_hypogaea_newGene_10500	--	22.7023	17.3538	32.5086	156.269	107.681	84.0256	37.1406	55.8913	44.469	13.1571	11.4508	21.6537
Arachis_hypogaea_newGene_10502	lipid phosphate phosphatase gamma, chloroplastic [Arachis duranensis]	17.5932	11.8862	13.1724	21.6301	10.7896	17.9635	7.29976	7.5933	8.31244	12.339	19.4278	14.9504
Arachis_hypogaea_newGene_10504	uncharacterized protein DS421_12g388500 [Arachis hypogaea]	3.42828	1.13825	2.62975	7.3592	3.99135	5.11858	0.795113	0.768737	0.989347	1.55483	2.54167	1.7855
Arachis_hypogaea_newGene_10507	uncharacterized protein LOC112729014 isoform X1 [Arachis hypogaea]	2.83937	2.08921	3.28866	1.74225	0.392005	0.94529	1.94968	2.31715	2.1407	0	0	0
Arachis_hypogaea_newGene_10510	--	2.08086	3.59584	2.1435	2.66957	1.31738	0.69887	1.0103	0.541465	0.986706	4.20409	2.38847	2.35848
Arachis_hypogaea_newGene_10513	uncharacterized protein DS421_17g571080 [Arachis hypogaea]	2.12931	1.00832	0.532975	1.23562	0.043133	0.39494	0.508897	0.556095	0.288305	0.574002	0.233751	0.339988
Arachis_hypogaea_newGene_10519	gibberellin-regulated protein 12-like [Arachis ipaensis]	63.2084	66.0299	30.6661	8.30094	58.7707	78.6722	7.42339	4.96786	1.40586	182.014	145.114	167.455
Arachis_hypogaea_newGene_10559	--	0.043719	0	0	0.112196	0.244871	0.229187	0.505541	1.15068	0.580263	2.15867	3.10088	1.81182
Arachis_hypogaea_newGene_10565	cullin-1-like [Arachis ipaensis]	1.94002	1.81882	1.88789	1.34392	0.52184	0.567112	0.919161	1.4123	0.585717	1.04974	0.784765	0.693225
Arachis_hypogaea_newGene_1057	Coatomer subunit [Arachis hypogaea]	0	0	0	0	0	0	0	0	0.025816	1.3418	1.90674	1.38385
Arachis_hypogaea_newGene_10590	uncharacterized protein LOC107636918 [Arachis ipaensis]	2.00905	2.09741	3.26746	1.72153	0.892328	0.87761	0.413425	2.17688	0.659318	0.062	0	0
Arachis_hypogaea_newGene_10599	pentatricopeptide repeat-containing protein At1g71210 isoform X2 [Arachis ipaensis]	3.94568	2.63244	3.49365	4.65172	7.01489	6.08399	1.73062	1.59005	3.2939	3.06487	2.85155	2.70294
Arachis_hypogaea_newGene_10603	extensin-2 [Arachis ipaensis]	0.047515	0.05852	0.130992	9.50753	5.74657	23.6071	0.521085	0.413725	0.018869	0.740796	0.37783	3.34151
Arachis_hypogaea_newGene_10604	extensin-2-like [Arachis hypogaea]	0.397718	0.722332	0.446201	14.2251	3.22965	3.99754	0	0	0.137888	0.89503	1.21849	1.85419
Arachis_hypogaea_newGene_10610	lipoamide acyltransferase component of branched-chain alpha-keto acid dehydrogenase complex, mitochondrial isoform X1 [Arachis hypogaea]	0.606434	0.285498	0.670643	1.61029	3.08461	1.03839	0.40545	0.582672	0.301394	0.725999	0.404598	0.4481
Arachis_hypogaea_newGene_10611	Fructose-1,6-bisphosphatase, cytosolic [Arachis hypogaea]	0	0	0	0	0	0	3.10275	2.46461	2.6018	0	0	0
Arachis_hypogaea_newGene_10626	uncharacterized protein LOC107628857 [Arachis ipaensis]	4.8336	5.90727	8.44035	7.22671	6.28748	9.94838	1.02496	1.78845	1.66046	23.7795	23.0929	14.1031
Arachis_hypogaea_newGene_10633	--	7.18537	6.81666	5.39091	2.19433	1.34831	1.48526	4.84743	4.7797	5.40803	0.104648	0	0.172115
Arachis_hypogaea_newGene_10640	--	3.80928	1.995	0.699043	0.205489	0.051315	0	0.133397	0.070534	1.01127	0.014019	0.064116	0.630698
Arachis_hypogaea_newGene_10645	hypothetical protein Ahy_B08g091077 [Arachis hypogaea]	2.06501	2.0943	3.37117	3.64578	6.415	1.95945	0	0	0.422269	7.4595	6.82066	8.87114
Arachis_hypogaea_newGene_1065	uncharacterized protein DS421_11g330040 [Arachis hypogaea]	0	0	0	2.20443	1.62381	1.35617	0	0	0	0.628166	2.52533	2.36334
Arachis_hypogaea_newGene_10657	hypothetical protein Ahy_B02g057597 isoform A [Arachis hypogaea]	0.099426	0	0	0	0.228645	0	1.29204	1.97572	1.04873	2.17753	1.39972	2.18393
Arachis_hypogaea_newGene_10659	uncharacterized protein DS421_2g41680 [Arachis hypogaea]	0.972687	1.31386	1.07742	0.034578	0.513702	0.193864	0.082917	0.203533	0.348929	0	0	0
Arachis_hypogaea_newGene_10660	--	2.88407	1.89224	1.03293	0	0	0	0.210202	0.202611	0	0	0	0.53947
Arachis_hypogaea_newGene_10665	--	4.1608	3.55899	3.61952	1.19583	1.95557	1.08461	2.67136	1.95812	1.77879	1.55719	1.31589	2.67482
Arachis_hypogaea_newGene_10685	uncharacterized protein At4g19900 [Arachis hypogaea]	1.68256	0.603529	0.845673	9.53256	15.4973	7.32994	0.854906	0.721604	2.63992	1.46654	1.80729	2.85536
Arachis_hypogaea_newGene_10688	--	3.17915	3.82857	1.95243	0.290439	0.173149	1.12669	0.906776	0.037401	1.55558	3.59043	3.46261	0.519628
Arachis_hypogaea_newGene_1071	CBL-interacting protein kinase 2 [Arachis hypogaea]	112.018	99.0333	100.397	51.4744	55.2773	42.3049	60.3827	46.185	60.9753	50.9484	51.544	53.9572
Arachis_hypogaea_newGene_10717	--	0	0	0.043115	0.549482	0.675415	0.275976	7.10251	9.58885	7.48971	9.55262	8.91099	9.61053
Arachis_hypogaea_newGene_10720	calcium-binding allergen Ole e 8-like [Arachis ipaensis]	1.27067	1.50347	1.20552	0.292375	0.143141	0.290481	0.735788	0.259609	0.586401	0.123551	0.063405	0.378953
Arachis_hypogaea_newGene_10753	--	0	0	0	1.58344	2.08979	1.13967	0	0	0	0	0	0
Arachis_hypogaea_newGene_10762	UDP-glucuronate 4-epimerase 2 [Arachis ipaensis]	16.7882	14.5404	12.57	29.0179	25.027	37.668	5.39141	5.8937	6.28488	13.4663	14.7575	15.0894
Arachis_hypogaea_newGene_1077	--	0.128723	0.131318	0.218839	2.51145	1.11283	0.69501	0.257661	0.027014	0.019472	0.035967	0.010786	0.160206
Arachis_hypogaea_newGene_10777	--	0	0	0.287549	1.97095	3.39531	1.75007	0	0.39569	0.123017	0	0	0
Arachis_hypogaea_newGene_10804	--	3.36424	3.74182	2.99903	0	0	0	0	0	0	0	0	0
Arachis_hypogaea_newGene_10823	--	4.95543	3.00278	3.67733	0	0	0	3.85907	3.6956	3.10567	0	0	0
Arachis_hypogaea_newGene_10843	uncharacterized protein LOC112737561 [Arachis hypogaea]	0	0	0.053018	0.613942	1.36792	0.093876	18.3242	12.3131	17.1049	14.2159	21.1603	18.5613
Arachis_hypogaea_newGene_1085	--	0.58601	0.60475	1.12952	0.460177	0.806758	0.429199	0.15844	0.13065	0.164677	0.684717	0.545427	0.357338
Arachis_hypogaea_newGene_10856	uncharacterized protein LOC107470481 isoform X7 [Arachis duranensis]	6.60488	8.73455	9.05756	4.70326	8.13896	1.98772	9.584	7.56656	11.2457	4.31222	2.96155	4.52865
Arachis_hypogaea_newGene_10867	uncharacterized protein DS421_13g404530 [Arachis hypogaea]	0.78389	1.13764	0.479546	0	0.140673	0.066063	0.739101	0.994203	1.22124	0.484526	0.366256	1.07969
Arachis_hypogaea_newGene_10871	uncharacterized protein LOC107629902 [Arachis ipaensis]	0.689666	1.39362	2.62407	0.993744	0.160775	0.132571	0.419734	0	0.062014	0.32414	0.274066	0.157841
Arachis_hypogaea_newGene_10876	hypothetical protein Ahy_B06g081253 isoform B [Arachis hypogaea]	5.60281	4.35247	4.22747	1.70551	2.06355	1.08575	4.27518	4.68466	5.24117	5.42515	4.65383	4.51889
Arachis_hypogaea_newGene_109	--	0.117535	0.050167	0	0.411322	0.757389	1.55213	0.032041	0	0	0.048352	0.245711	0.177247
Arachis_hypogaea_newGene_10902	--	2.56881	2.11632	1.87298	4.05397	4.95745	4.10632	2.98335	2.96036	3.37451	3.51041	4.12808	2.57787
Arachis_hypogaea_newGene_1091	uncharacterized protein LOC107485256 [Arachis duranensis]	10.7579	12.8965	13.6313	0	0	0	0.029778	0	0	0	0	0
Arachis_hypogaea_newGene_10920	hypothetical protein Ahy_B09g095992 isoform G [Arachis hypogaea]	3.48839	3.24042	3.77091	2.24517	3.17697	2.39564	5.53877	4.19221	4.14165	0	0	0
Arachis_hypogaea_newGene_10921	hypothetical protein Ahy_B09g095992 isoform G [Arachis hypogaea]	0.242757	0.192247	0.356491	1.06299	0.954505	0.802944	0.815777	1.47505	1.4285	0	0	0
Arachis_hypogaea_newGene_10926	--	0	0	0	1.40745	1.05277	1.41342	0	0	0	0	0	0
Arachis_hypogaea_newGene_10948	pentatricopeptide repeat-containing protein At4g21300 [Arachis hypogaea]	2.91624	2.73993	3.75603	2.05176	1.64184	1.09786	3.17943	3.80505	3.31601	2.31786	1.61054	2.10362
Arachis_hypogaea_newGene_10956	hypothetical protein Ahy_B03g066624 [Arachis hypogaea]	1.55949	1.96972	1.11728	0	0.117656	0	2.26153	3.19059	1.45955	0	0	0
Arachis_hypogaea_newGene_10961	--	4.3623	5.04492	4.83866	0.219524	0.845903	0.15389	6.84302	6.71564	7.98467	4.49864	4.02348	3.44915
Arachis_hypogaea_newGene_10970	--	0	0	0	1.97909	3.18659	1.76147	0	0	0	0.689199	0.897507	0.966654
Arachis_hypogaea_newGene_10982	hypothetical protein Ahy_B03g066518 [Arachis hypogaea]	0.146424	0.534155	0	0.254138	0.242508	0	1.4734	2.61184	1.67504	0	0	0.155756
Arachis_hypogaea_newGene_10983	--	1.12263	0.839809	1.1887	0.420524	0.278961	0.403359	1.28205	1.65357	1.44157	1.01413	0.741848	0.679082
Arachis_hypogaea_newGene_10985	chitin-inducible gibberellin-responsive protein 1 [Arachis ipaensis]	14.4708	26.3605	32.025	47.588	42.2059	30.2571	5.32725	5.47451	7.54393	7.70423	6.67319	14.2271
Arachis_hypogaea_newGene_10989	--	0	0	0	0	0	0	4.21841	4.71976	1.99987	0	0	0
Arachis_hypogaea_newGene_10990	LOW QUALITY PROTEIN: protein SET DOMAIN GROUP 40 [Arachis hypogaea]	2.57866	2.65325	2.02948	0	0	0	0	0	0	0	0	0
Arachis_hypogaea_newGene_10999	myosin-2 isoform X2 [Arachis hypogaea]	4.81382	6.06223	4.87076	1.85172	2.11506	1.65559	4.82368	5.25861	5.96424	2.17145	3.12721	3.32379
Arachis_hypogaea_newGene_1100	--	0.383239	0.15643	0.414013	0.165306	0.450355	0.410112	0.077793	0	0.093958	5.91362	6.4445	4.27899
Arachis_hypogaea_newGene_11000	myosin-2 isoform X2 [Arachis ipaensis]	5.2711	5.96002	4.71064	1.86358	2.23496	1.4191	4.39601	4.74092	5.14653	2.51164	2.50619	2.38515
Arachis_hypogaea_newGene_11004	--	0	0	0	0	0	0	0	0	0	11.4718	10.9595	8.44938
Arachis_hypogaea_newGene_11012	peptidyl-prolyl cis-trans isomerase FKBP62-like [Arachis ipaensis]	0	0	0	0	0	0	3.91988	2.26578	3.07123	0.014702	0	0
Arachis_hypogaea_newGene_11040	--	0	0	0	0.516202	1.54721	0.20639	0	0	0	6.03926	4.01546	6.42998
Arachis_hypogaea_newGene_1106	--	3.10392	3.53577	4.5988	6.90053	8.10497	5.88864	6.86857	5.54521	6.53183	3.97636	3.88755	3.59031
Arachis_hypogaea_newGene_1107	hypothetical protein Ahy_A07g036794 [Arachis hypogaea]	0.768715	0.906173	0.665356	0	0	0	0.187441	0.017625	0.040479	0	0	0
Arachis_hypogaea_newGene_11072	--	2.56962	3.35066	3.18537	0	0	0	4.292	3.69018	4.14918	0	0	0
Arachis_hypogaea_newGene_1108	--	0	0	0	0	0	0	1.46775	3.81114	4.06557	0	0	0
Arachis_hypogaea_newGene_11092	--	7.38626	6.30241	10.2135	18.4025	20.9967	13.5194	3.26337	5.01287	4.6759	8.83111	7.56369	10.4617
Arachis_hypogaea_newGene_11094	--	1.93676	4.58423	1.3788	0.995491	0.684158	0.841473	3.61458	2.03962	1.7339	0.376883	1.1622	0.738376
Arachis_hypogaea_newGene_11112	uncharacterized protein DS421_13g410820 [Arachis hypogaea]	9.465	7.46435	4.98405	0	0.038746	0	0	0	0	6.86806	9.19834	9.28653
Arachis_hypogaea_newGene_11116	hypothetical protein Ahy_A01g000205 [Arachis hypogaea]	0	0	0	1.36162	2.04995	1.38728	1.43203	1.27559	1.50314	1.91468	1.45418	1.39524
Arachis_hypogaea_newGene_11148	leucine-rich repeat extensin-like protein 4 [Arachis ipaensis]	8.88673	10.174	9.20468	6.63362	5.69072	5.68081	3.38654	1.98409	3.04084	3.5638	3.29699	4.28102
Arachis_hypogaea_newGene_11158	--	0	0.051314	0	1.56484	3.43163	2.70646	0	0	0	0	0	0
Arachis_hypogaea_newGene_11187	uncharacterized protein LOC110265145 [Arachis ipaensis]	0	0.075926	0	4.83796	5.46389	5.14875	0	0	0	0	0	0
Arachis_hypogaea_newGene_11196	uncharacterized protein DS421_13g418010 [Arachis hypogaea]	0	0	0	1.49241	1.92678	0.176476	3.4276	3.48245	2.36977	6.54668	5.81179	6.13106
Arachis_hypogaea_newGene_1122	--	5.96376	4.78173	4.12694	0.59667	1.89086	0.37588	2.7961	0.007197	0.860763	2.55416	2.39101	3.60978
Arachis_hypogaea_newGene_11220	uncharacterized protein DS421_9g268960 [Arachis hypogaea]	0	0	0.111603	7.53604	6.95853	4.67192	6.88216	4.74989	6.10538	6.15563	7.22342	5.67429
Arachis_hypogaea_newGene_11222	--	1.0349	5.55745	1.86405	0.673709	0.541979	0.719475	0.751657	0.332894	2.95307	0.152103	0.426396	0.185199
Arachis_hypogaea_newGene_11231	uncharacterized protein DS421_13g413220 [Arachis hypogaea]	1.23022	1.84815	1.08255	5.85127	4.57754	4.83463	0	0.088837	0.080969	1.09964	0.900585	1.43237
Arachis_hypogaea_newGene_11233	uncharacterized protein LOC107634423 [Arachis ipaensis]	0	0	0.031863	1.19993	1.43402	0	4.37083	2.74064	4.54477	0	0	0
Arachis_hypogaea_newGene_11245	replication protein A 70 kDa DNA-binding subunit A-like [Arachis ipaensis]	0.720109	1.66735	1.23987	0.103959	1.18497	0.361441	0.145233	0.038998	0.29695	1.29208	0.609465	1.01169
Arachis_hypogaea_newGene_11254	--	0.515622	0.699435	1.12671	9.28603	7.64904	3.61146	1.63592	0	0.207518	8.63657	8.32819	5.38493
Arachis_hypogaea_newGene_11267	--	1.6485	2.94866	2.3016	0.526475	0.574513	0	2.007	1.70759	2.06948	1.15977	1.09501	1.01718
Arachis_hypogaea_newGene_11270	uncharacterized protein LOC107630494 isoform X3 [Arachis ipaensis]	2.87329	3.88964	2.00946	3.85681	4.06652	4.20167	1.80473	0.904923	0.367611	14.0345	10.3185	10.9482
Arachis_hypogaea_newGene_11274	--	0.123618	0	0	0.634842	1.63634	0.476189	2.28645	1.11102	1.09649	0	0	0.04279
Arachis_hypogaea_newGene_11275	protein FAR1-RELATED SEQUENCE 5 [Arachis hypogaea]	1.30772	2.10684	1.93155	5.68508	4.14879	4.18224	4.32317	4.39592	6.49941	0.764206	0.696077	1.35072
Arachis_hypogaea_newGene_11294	uncharacterized protein DS421_5g151020 [Arachis hypogaea]	0	0	0	1.1173	0.711104	0.759398	0.112618	0	0	1.54758	1.26344	1.38044
Arachis_hypogaea_newGene_11298	--	0.090582	0.699487	0	0.837019	0	0.198258	0	0	0	4.92082	2.46497	2.90005
Arachis_hypogaea_newGene_1130	--	7.84286	6.61958	6.36638	2.31405	2.85869	1.87868	3.55713	3.36689	2.78189	2.68027	2.19133	2.86225
Arachis_hypogaea_newGene_11300	uncharacterized protein LOC107634430 [Arachis ipaensis]	0	0	0.24112	2.92993	4.86912	5.05819	0	0	0	0	0	0
Arachis_hypogaea_newGene_11310	uncharacterized protein DS421_17g586190 [Arachis hypogaea]	7.07333	6.71035	5.05883	3.54671	3.29021	1.62864	9.26466	6.56243	7.16963	4.92879	6.17176	4.98795
Arachis_hypogaea_newGene_1134	uncharacterized protein DS421_4g128520 [Arachis hypogaea]	5.48197	8.40827	6.21255	1.09997	0.834586	1.25389	2.19098	4.18301	3.66978	4.66394	2.77474	2.34425
Arachis_hypogaea_newGene_1135	uncharacterized protein LOC112802124 isoform X3 [Arachis hypogaea]	3.84881	5.65917	4.10919	0.099026	0.330342	0	0	0	0	0	0	0
Arachis_hypogaea_newGene_11367	uncharacterized protein DS421_17g589530 [Arachis hypogaea]	9.37932	6.33911	6.61341	0.164396	0.913138	0.050625	0	0	0	0	0	0
Arachis_hypogaea_newGene_11370	uncharacterized protein LOC107630551 [Arachis ipaensis]	21.0978	25.1831	20.5927	2.09674	5.63802	4.27233	31.003	28.0816	33.1774	3.22534	4.81744	4.8884
Arachis_hypogaea_newGene_11416	--	2.62919	3.72001	2.89797	1.58859	2.40613	0.827882	0	0	0	0	0.085993	0
Arachis_hypogaea_newGene_11420	uncharacterized protein DS421_11g336270 [Arachis hypogaea]	2.17878	1.72561	2.10652	0.212971	0.227668	0.021574	0	0	0	0	0	0
Arachis_hypogaea_newGene_11427	uncharacterized protein LOC110271055 [Arachis ipaensis]	3.90819	2.56097	2.45676	0.110608	0.344572	0	0	0	0	0	0	0
Arachis_hypogaea_newGene_11429	peptidyl-prolyl cis-trans isomerase FKBP16-3, chloroplastic-like isoform X2 [Arachis hypogaea]	0.758535	2.41875	1.68906	0	0	0	0	0	0	0	0	0
Arachis_hypogaea_newGene_11435	uncharacterized protein LOC107465435 [Arachis duranensis]	2.42021	2.32518	2.08914	0.75089	0.675959	0.81542	2.87766	1.57023	2.21749	2.53342	1.57666	2.20018
Arachis_hypogaea_newGene_1145	hypothetical protein Ahy_A04g018534 [Arachis hypogaea]	7.14826	8.07638	6.83648	4.15754	2.58756	1.96914	3.3848	3.14806	2.26452	3.27848	2.14914	6.73462
Arachis_hypogaea_newGene_1147	uncharacterized protein DS421_4g128820 [Arachis hypogaea]	4.17575	3.76068	4.1264	2.91429	3.95309	4.47449	2.15161	2.74268	2.82823	2.40483	2.70325	3.50343
Arachis_hypogaea_newGene_1150	uncharacterized protein LOC107485527 [Arachis duranensis]	4.82598	5.83749	7.29584	3.46918	2.76401	2.26986	2.78077	2.77713	4.14801	2.06759	1.67685	2.15704
Arachis_hypogaea_newGene_11501	--	3.78753	1.08244	1.90664	22.9122	50.3048	50.5368	17.6003	5.65374	24.0458	18.7138	17.1416	38.9065
Arachis_hypogaea_newGene_1151	uncharacterized protein DS421_4g128950 [Arachis hypogaea]	0	0	0	0.128344	0.494703	0	3.74034	3.11703	3.84515	0	0	0
Arachis_hypogaea_newGene_11522	uncharacterized protein DS421_13g418200 [Arachis hypogaea]	0	0.057568	0	2.63489	2.11428	2.68117	3.40258	3.69802	6.11381	0	0	0
Arachis_hypogaea_newGene_11535	uncharacterized protein DS421_17g594480 [Arachis hypogaea]	0	0.180994	0.068945	22.8172	21.5007	13.8078	23.5034	21.4406	20.974	20.6472	17.639	13.6243
Arachis_hypogaea_newGene_11569	--	0.763905	1.25511	1.32757	1.32999	0.395466	0.323377	3.04279	3.00044	2.45611	2.39163	1.38979	1.04653
Arachis_hypogaea_newGene_1158	uncharacterized protein LOC107485497 [Arachis duranensis]	1.02633	1.78162	2.80353	0	0.262069	0.070177	1.08678	0.375228	1.16562	0.897266	0.320192	2.37487
Arachis_hypogaea_newGene_11582	uncharacterized protein DS421_13g419530 [Arachis hypogaea]	4.66363	5.84381	4.59721	3.76846	1.68179	1.18432	3.15583	3.0575	5.44993	2.86772	2.23606	2.07445
Arachis_hypogaea_newGene_1159	uncharacterized protein DS421_1g16010 [Arachis hypogaea]	0.974465	0.794801	0.759437	0.211908	0.135143	0.139946	0.09131	0.013661	0	0.162624	0.184528	0.179035
Arachis_hypogaea_newGene_11597	--	0	0	0	1.28492	1.27221	0.592964	1.42419	1.10963	1.9196	1.58717	1.24598	1.42728
Arachis_hypogaea_newGene_11601	5'-nucleotidase SurE [Arachis hypogaea]	1.80036	2.66856	2.17881	2.66751	1.55633	0.827907	8.0176	8.41599	7.17436	0.584083	0.452823	0.656595
Arachis_hypogaea_newGene_11614	--	0.457437	0.457656	0.762837	0.530777	0.277451	0.230785	0.37802	0.297002	0.596998	0.09571	0.026723	0.153403
Arachis_hypogaea_newGene_11625	uncharacterized protein LOC107627269 [Arachis ipaensis]	0.927521	0.912078	1.55772	0.56069	0.84351	0.397705	1.53113	1.42814	1.84728	0.254031	0.144881	0.059784
Arachis_hypogaea_newGene_11634	cytochrome P450 86A22 [Arachis ipaensis]	4.14013	8.91211	5.31511	4.02936	2.09443	4.11024	2.40329	1.93576	3.3358	1.43951	1.36929	1.56864
Arachis_hypogaea_newGene_11639	uncharacterized protein LOC112735989 [Arachis hypogaea]	0.605756	1.95793	7.33255	0.038015	0.018873	0.017658	0	0.029303	0.093532	0	0	0
Arachis_hypogaea_newGene_11643	5-amino-6-(5-phospho-D-ribitylamino)uracil phosphatase, chloroplastic [Arachis ipaensis]	5.62392	6.28939	7.46615	8.37244	18.9379	17.2839	13.0309	10.9106	14.3812	13.8983	12.8128	15.9414
Arachis_hypogaea_newGene_11648	Riboflavin biosynthesis protein PYRR [Arachis hypogaea]	0	0.023025	0	2.94952	5.32317	1.70276	11.5883	11.2785	12.6121	11.6565	6.37667	11.2999
Arachis_hypogaea_newGene_1165	hypothetical protein Ahy_A02g009560 [Arachis hypogaea]	4.4638	3.78502	2.55855	2.09442	2.47418	2.20144	4.22997	4.01238	4.51215	1.73842	1.05949	1.10763
Arachis_hypogaea_newGene_11652	sodium/hydrogen exchanger 8-like isoform X2 [Arachis ipaensis]	1.12274	0.924235	1.34751	0.548688	0.917295	0.377836	0.723471	0.279483	0.27893	1.33164	0.976672	2.01602
Arachis_hypogaea_newGene_1166	uncharacterized protein LOC112797358 [Arachis hypogaea]	33.0516	30.8228	28.0897	20.6962	13.5013	12.4123	9.38983	10.403	11.9584	12.8842	17.365	8.80145
Arachis_hypogaea_newGene_11674	uncharacterized protein LOC107634584 [Arachis ipaensis]	5.47003	9.01667	4.81075	3.77081	1.64475	2.31771	3.12223	2.26088	2.31059	3.51356	5.73652	2.89774
Arachis_hypogaea_newGene_11679	probable LRR receptor-like serine/threonine-protein kinase At5g45780 [Arachis ipaensis]	3.65815	5.75591	5.78364	0	0	0	0	0	0	0	0	0
Arachis_hypogaea_newGene_11717	uncharacterized protein DS421_13g422430 [Arachis hypogaea]	0	0.040817	0	0.283571	0.669062	0.026913	5.66944	4.45553	5.28617	0	0	0
Arachis_hypogaea_newGene_11718	uncharacterized protein DS421_13g422470 [Arachis hypogaea]	8.96829	10.0947	8.75281	0.764702	1.05172	0.250414	1.31499	0.230998	1.49569	4.72238	4.283	3.10848
Arachis_hypogaea_newGene_11727	uncharacterized protein LOC112741639 [Arachis hypogaea]	8.1331	8.14183	4.41026	2.91039	3.63758	2.5307	8.43382	9.80833	11.2734	0.060534	0	0.068899
Arachis_hypogaea_newGene_11739	uncharacterized protein LOC107630916 [Arachis ipaensis]	0	0	0	0	0.005266	0	6.90763	5.07846	5.91295	0	0	0
Arachis_hypogaea_newGene_11740	uncharacterized protein DS421_13g422900 [Arachis hypogaea]	0.828621	1.00414	1.40532	2.06046	3.2391	2.52248	1.5683	1.01376	0.960759	2.26197	1.29999	1.54963
Arachis_hypogaea_newGene_11751	--	3.28178	4.04384	4.01225	2.53929	1.27815	1.00525	1.58076	1.93876	2.916	2.47525	2.35661	0.887618
Arachis_hypogaea_newGene_11811	uncharacterized protein LOC107634656 [Arachis ipaensis]	39.0345	102.442	72.0177	5.62109	4.60774	1.35414	10.1052	5.15743	2.7051	11.0336	7.24308	5.10444
Arachis_hypogaea_newGene_11822	verprolin-like [Arachis ipaensis]	1.04536	0.527948	0.928287	1.33659	0.758408	0.717511	0.380734	0.615344	0.449562	3.1519	5.00003	6.14494
Arachis_hypogaea_newGene_11824	uncharacterized protein LOC107631092 [Arachis ipaensis]	5.88544	4.08341	8.03848	7.14457	5.38669	9.1536	2.8823	2.96626	3.4212	4.8442	7.9351	7.46249
Arachis_hypogaea_newGene_11829	uncharacterized protein DS421_13g425280 [Arachis hypogaea]	4.65599	5.33999	4.60748	0.292907	4.58464	0.444969	0.79965	2.69676	0.196347	3.34546	6.46406	2.25022
Arachis_hypogaea_newGene_1184	uncharacterized protein DS421_4g130140 [Arachis hypogaea]	7.33406	7.97013	8.96304	5.89383	6.19987	3.95057	4.24806	2.50666	4.06867	4.11432	5.67575	5.2088
Arachis_hypogaea_newGene_11841	uncharacterized protein LOC112778576 [Arachis hypogaea]	0	0	0	1.74359	0.995446	1.51125	2.19469	1.70355	2.42354	1.95946	2.16224	2.29166
Arachis_hypogaea_newGene_11843	eukaryotic translation initiation factor 3 subunit A-like [Arachis ipaensis]	2.00185	1.61986	0.876684	3.09541	3.59796	3.86271	1.81644	1.49209	1.0699	2.44639	1.75964	3.12692
Arachis_hypogaea_newGene_11845	hypothetical protein Ahy_A01g002002 [Arachis hypogaea]	0	0	0	0	0	0	2.28386	4.40737	3.30176	4.38396	4.27887	3.5283
Arachis_hypogaea_newGene_11867	5-oxoprolinase isoform X1 [Arachis hypogaea]	3.98923	5.07797	3.98964	1.68132	1.30052	1.55099	4.07385	5.00277	3.58281	4.96396	4.40043	4.33141
Arachis_hypogaea_newGene_1187	transcription factor bHLH51-like [Arachis duranensis]	6.80557	6.23206	7.62855	1.66887	2.59387	1.14318	2.55353	3.32526	2.36838	1.6909	1.42886	3.15163
Arachis_hypogaea_newGene_11889	--	0.090799	0.393228	0.384674	0.117305	0.050188	0.023542	1.38072	1.18417	1.33021	0	0.045797	0.092514
Arachis_hypogaea_newGene_11908	uncharacterized protein DS421_14g473710 [Arachis hypogaea]	0.591538	0.825633	0.408878	0.061834	0	0	0.814653	0.75192	0.889339	0.060233	0.105744	0.052981
Arachis_hypogaea_newGene_11912	pentatricopeptide repeat-containing protein At1g77360, mitochondrial [Arachis hypogaea]	4.35049	2.89545	3.5505	1.80724	1.20412	1.52259	4.01473	2.9248	3.95001	4.76833	7.15384	4.61694
Arachis_hypogaea_newGene_11917	uncharacterized protein LOC112733701 [Arachis hypogaea]	3.7162	2.18275	2.7336	1.1447	5.62669	0.745492	0.510208	0.277678	0.963213	1.95911	2.40872	2.95704
Arachis_hypogaea_newGene_1193	--	5.37687	10.972	8.09228	2.346	3.80281	2.69985	4.94657	5.3788	5.95913	3.80558	2.8937	4.78904
Arachis_hypogaea_newGene_1195	protein FAR1-RELATED SEQUENCE 5 isoform X1 [Arachis hypogaea]	0	0.00879	0.107755	5.03292	5.04538	4.865	7.87682	5.64654	7.74974	0.413824	0.062431	0.015804
Arachis_hypogaea_newGene_11959	uncharacterized protein DS421_12g376840 [Arachis hypogaea]	171.288	144.473	165.674	2.51546	3.44775	1.49974	163.648	190.702	193.06	4.09643	2.45984	3.4004
Arachis_hypogaea_newGene_1196	--	9.55038	9.2807	9.92294	4.37037	3.96945	2.05546	3.08845	3.61503	4.87637	3.44026	1.80816	3.42397
Arachis_hypogaea_newGene_11963	RING-H2 finger protein ATL47 [Arachis duranensis]	1.91685	3.37961	3.59532	1.41096	0.760431	0.949608	2.00268	3.12379	1.5696	2.15728	2.20792	2.01135
Arachis_hypogaea_newGene_11969	pentatricopeptide repeat-containing protein At1g59720, chloroplastic/mitochondrial [Arachis hypogaea]	0.351879	0.353047	0.336363	0.554446	0.332599	0.097258	0.804011	1.09175	1.35488	0.413703	0.329286	0.397062
Arachis_hypogaea_newGene_1199	uncharacterized protein DS421_4g118310 [Arachis hypogaea]	3.48476	5.73504	4.90996	1.89143	3.60853	1.32224	3.91371	2.49527	3.70676	1.87299	1.24308	2.28648
Arachis_hypogaea_newGene_11999	pentatricopeptide repeat-containing protein At2g03380, mitochondrial [Arachis duranensis]	1.90156	1.42894	2.15625	3.58776	2.44772	4.23254	0.680121	0.664335	0.651048	2.35828	1.94353	2.71345
Arachis_hypogaea_newGene_120	cyclic dof factor 1 isoform X1 [Arachis hypogaea]	46.7718	35.1194	35.7683	13.3622	10.4898	10.5552	26.0907	26.2891	25.6382	12.8978	15.7022	9.68504
Arachis_hypogaea_newGene_12001	--	4.32386	5.66661	6.28682	10.64	8.63649	4.60445	5.43722	5.41437	7.08216	2.23326	2.96352	3.36393
Arachis_hypogaea_newGene_12017	uncharacterized protein DS421_13g432710 [Arachis hypogaea]	0.074636	0.258351	0.161341	1.02041	0.658158	0.585747	0.064206	0.156053	0.075703	0	0	0.3052
Arachis_hypogaea_newGene_12022	probable calcium-binding protein CML26 isoform X3 [Arachis hypogaea]	23.4066	34.9029	38.6813	17.9913	44.0145	73.4242	8.27926	7.33739	7.54577	34.5528	25.5138	86.6404
Arachis_hypogaea_newGene_12038	--	0.662806	0.611586	0.521868	3.18678	2.01796	2.03029	0.951139	2.05393	1.13049	1.45364	1.3638	2.29657
Arachis_hypogaea_newGene_1205	--	3.66289	4.3014	4.10216	1.43875	1.70101	1.11783	2.30707	3.06179	2.62785	2.57539	1.59979	2.48965
Arachis_hypogaea_newGene_12057	uncharacterized protein DS421_12g366890 [Arachis hypogaea]	3.6089	2.64318	2.45726	0.154814	0.13754	0	2.39608	4.5987	3.96995	0	0	0
Arachis_hypogaea_newGene_12062	F-box/kelch-repeat protein At1g22040 [Arachis duranensis]	2.41356	3.27929	3.70001	2.87207	5.16454	3.1283	10.2494	8.68366	8.80426	6.04776	3.58983	5.80325
Arachis_hypogaea_newGene_12072	TIR-NBS-LRR type disease resistance protein [Arachis hypogaea]	0	0	0	2.02405	2.0718	1.15959	0	0	0	1.19743	1.72414	0.927599
Arachis_hypogaea_newGene_12108	pentatricopeptide repeat-containing protein At1g79540-like [Arachis hypogaea]	0.773721	0.732508	0.769013	3.07645	3.88561	6.71428	0.861611	0.914272	1.61204	1.78731	2.6336	2.70973
Arachis_hypogaea_newGene_12112	hypothetical protein Ahy_A05g025195 [Arachis hypogaea]	0	0	0	0	0.45968	0	3.94801	5.69454	3.39453	0	0	0
Arachis_hypogaea_newGene_1213	uncharacterized protein DS421_4g130750 [Arachis hypogaea]	4.41076	4.45655	4.59447	1.3829	1.49155	0.459728	2.27302	4.06385	3.61931	1.42757	1.46097	2.09584
Arachis_hypogaea_newGene_1215	uncharacterized protein LOC112797460 [Arachis hypogaea]	5.51472	4.28172	3.28735	1.30845	1.3097	1.07612	1.27596	0.93642	1.5061	1.94134	2.21979	1.48746
Arachis_hypogaea_newGene_12152	protein RALF-like 32 [Arachis duranensis]	7.20178	4.86231	3.49764	0.857122	0.53024	0.711895	5.62205	8.11299	5.44549	3.3626	4.12282	4.6567
Arachis_hypogaea_newGene_12159	gibberellin-regulated protein 12 [Arachis hypogaea]	0.862716	0.739631	0.730606	0.069903	1.06918	1.55375	0.224117	0	0	7.10425	4.90595	7.10967
Arachis_hypogaea_newGene_1216	uncharacterized protein LOC112797461 [Arachis hypogaea]	7.69091	4.8552	5.6764	2.30637	1.5943	1.69982	2.9011	2.7088	3.3785	2.57408	2.76805	3.15116
Arachis_hypogaea_newGene_12160	--	1.7116	1.08588	1.43321	1.49577	3.29521	1.14641	2.04733	1.12358	1.41208	0.801535	0.452495	0.35075
Arachis_hypogaea_newGene_12161	probable polyamine transporter At3g13620 [Arachis hypogaea]	20.3337	10.6722	8.25627	19.4112	48.4274	35.5602	20.5692	13.314	27.2215	26.8206	20.6863	35.3877
Arachis_hypogaea_newGene_12172	ubiquitin-like-specific protease 1D isoform X1 [Arachis hypogaea]	2.92084	3.0204	3.12593	0	0	0	0.449807	0	0	0	0	0
Arachis_hypogaea_newGene_12178	uncharacterized protein LOC112792730 [Arachis hypogaea]	4.69845	4.88137	4.91537	8.22018	14.8906	28.4916	3.59364	3.16553	3.67151	9.17996	11.1348	15.6362
Arachis_hypogaea_newGene_12179	--	0	0	0	0.150704	0.138464	0	1.38245	2.15218	1.22861	1.64961	3.08705	2.67903
Arachis_hypogaea_newGene_12193	hypothetical protein Ahy_B09g099309 [Arachis hypogaea]	1.13836	1.27226	0.556925	0	0.841708	0.662865	9.7218	3.5749	23.7884	0	0.198647	1.25681
Arachis_hypogaea_newGene_12219	--	19.1367	15.1236	19.6977	8.74113	10.3897	5.82227	15.2766	15.022	15.8201	8.41624	10.1386	9.44383
Arachis_hypogaea_newGene_12228	uncharacterized protein LOC107638263 isoform X1 [Arachis ipaensis]	1.19108	0.738637	0.701766	1.49166	0.616427	1.08849	2.82247	2.8131	3.6716	1.67248	2.19266	2.62018
Arachis_hypogaea_newGene_12230	uncharacterized protein LOC107638262 isoform X2 [Arachis ipaensis]	0.458289	0.381223	0.205996	1.666	1.50918	1.63052	0.700551	0.892479	1.09787	0.752509	1.20914	2.22309
Arachis_hypogaea_newGene_12234	uncharacterized protein LOC110270507 [Arachis ipaensis]	0.682742	0.811886	1.14136	0.957869	0.878368	0.669264	0.080406	0	0.157812	0.169689	0.387911	0.513324
Arachis_hypogaea_newGene_12239	--	3.42477	5.81262	5.78852	4.08625	4.58863	2.14388	6.1704	5.17024	8.6235	2.71629	1.723	2.03864
Arachis_hypogaea_newGene_12244	serine/threonine/tyrosine-protein kinase HT1-like [Arachis hypogaea]	0	0	0.079705	0.105844	0.285343	0.07854	13.7916	13.0726	13.2144	3.18577	3.22852	2.42151
Arachis_hypogaea_newGene_12247	uncharacterized protein DS421_13g407190 [Arachis hypogaea]	3.75882	4.41026	1.33065	2.4099	1.74463	1.37726	0.253095	1.14704	0.913866	0.414912	1.16505	0.304039
Arachis_hypogaea_newGene_1225	protein ASPARTIC PROTEASE IN GUARD CELL 1 [Arachis hypogaea]	2.46681	1.89647	2.18878	3.72817	1.50772	1.62821	1.03875	0.454527	1.14287	1.00494	0.976163	1.54713
Arachis_hypogaea_newGene_12276	--	2.97016	2.65272	1.69838	0	0	0	0	0	0	0.098148	0.570391	0.316521
Arachis_hypogaea_newGene_12280	--	24.898	20.0959	9.15312	0	0	0	0	0.135466	0	3.01724	2.62594	3.12429
Arachis_hypogaea_newGene_12289	Polyprotein [Arachis hypogaea]	3.84939	3.92311	3.71682	1.09742	0.976154	0.309675	3.54282	4.82831	3.48712	8.71902	10.1457	6.43918
Arachis_hypogaea_newGene_123	uncharacterized protein LOC110270168 isoform X1 [Arachis ipaensis]	0	0.063029	0.024267	11.9496	6.98357	7.18089	5.90043	5.64352	5.90131	10.3575	7.16666	9.31212
Arachis_hypogaea_newGene_12301	uncharacterized protein DS421_14g451640 [Arachis hypogaea]	0.8919	1.86831	1.43364	0	1.14705	1.57566	0	0.432605	0	15.7967	7.4118	4.36476
Arachis_hypogaea_newGene_12321	--	0	0	0	2.10324	0.972116	1.27226	1.62483	1.64033	2.04857	0	0	0
Arachis_hypogaea_newGene_12322	uncharacterized protein LOC110265288 [Arachis ipaensis]	0	0	0	1.25204	1.31652	0.607299	2.28268	2.69466	3.33513	0	0	0
Arachis_hypogaea_newGene_12324	Putative membrane protein [Arachis hypogaea]	6.77517	8.25146	7.87172	7.6912	7.70116	3.47098	6.78399	7.71943	7.8792	3.37393	2.87045	3.16011
Arachis_hypogaea_newGene_12328	--	2.35079	3.10559	2.08922	2.76066	1.5845	1.63644	6.93564	7.61546	4.95682	2.43485	1.80361	3.61891
Arachis_hypogaea_newGene_12337	uncharacterized protein LOC112763953 [Arachis hypogaea]	0	0	0	0.856017	0.44442	1.03364	1.08329	1.45867	1.45286	0.120873	0.033086	0.328651
Arachis_hypogaea_newGene_12341	uncharacterized protein LOC107460120 [Arachis duranensis]	0.097261	0.643879	0.486442	1.17245	1.55757	1.118	1.04933	1.20018	1.16867	0.066648	0.212782	0.059912
Arachis_hypogaea_newGene_12344	hypothetical protein Ahy_B06g080918 [Arachis hypogaea]	2.53951	2.44613	2.96105	2.58237	3.76269	2.59264	0.111516	0.036371	0.098038	2.7195	1.7823	3.89549
Arachis_hypogaea_newGene_12348	uncharacterized protein LOC112741402 [Arachis hypogaea]	2.4258	1.63455	1.39463	0.824732	0.388147	0.22511	0	0	0	0	0	0
Arachis_hypogaea_newGene_12376	Protein FAR1-RELATED SEQUENCE [Arachis hypogaea]	0.042714	0.164971	0.233907	0.759383	0.182605	0	1.16072	2.8125	0.981847	0	0	0
Arachis_hypogaea_newGene_1240	TIR NB-ARC LRR protein [Arachis hypogaea]	19.0367	23.1673	15.4536	9.41723	9.62554	9.53256	9.46876	9.32615	9.63885	6.82723	8.84516	7.8428
Arachis_hypogaea_newGene_12408	hypothetical protein Ahy_B04g069989 isoform A [Arachis hypogaea]	0	0	0	0	0	0.021804	1.11148	0.783863	1.08133	0	0	0
Arachis_hypogaea_newGene_12412	--	0	0	0	0.167055	0	0.185235	5.75851	2.60776	5.37197	0	0	0
Arachis_hypogaea_newGene_12413	uncharacterized protein LOC107636075 [Arachis ipaensis]	0.179268	0.072664	0.161687	0.908006	0.580217	0.570886	0.024791	0	0	0	0	0.012081
Arachis_hypogaea_newGene_12418	uncharacterized protein LOC112695441 isoform X2 [Arachis hypogaea]	1.38071	0.947856	0.910463	0.249385	0.317183	0.060886	2.19143	2.35132	0.772934	1.53157	2.57692	1.37981
Arachis_hypogaea_newGene_12430	uncharacterized protein LOC114924973 [Arachis hypogaea]	8.24281	6.12135	6.10219	2.20138	1.23452	0.547993	7.53509	7.25437	6.42269	3.85625	3.18171	4.45151
Arachis_hypogaea_newGene_12435	--	4.01407	3.67729	3.45878	1.6063	0.818733	1.15925	3.32034	2.56261	3.37608	2.3502	4.54443	2.43627
Arachis_hypogaea_newGene_12441	uncharacterized protein DS421_19g661690 [Arachis hypogaea]	1.69429	1.8642	1.8421	1.06685	1.65308	0.823584	1.83287	2.33918	2.23018	0.744748	0.471191	0.855914
Arachis_hypogaea_newGene_12442	uncharacterized protein LOC107638873 [Arachis ipaensis]	4.15043	3.19268	3.82832	1.84605	1.45867	0.833406	2.41322	1.31224	3.20569	3.68746	2.56171	2.20671
Arachis_hypogaea_newGene_12450	--	1.11006	0.361523	0.392785	1.49899	1.23402	0.364526	2.09341	2.79978	2.6021	2.66178	3.12784	2.43107
Arachis_hypogaea_newGene_12451	hypothetical protein Ahy_B09g096723 isoform E [Arachis hypogaea]	0.600448	1.22594	1.8776	0	0	0	2.99679	1.33302	2.95114	0.941018	0.306734	1.73278
Arachis_hypogaea_newGene_12459	uncharacterized protein DS421_14g465560 [Arachis hypogaea]	2.92272	2.74539	2.16033	1.44925	1.15943	0.352044	2.86731	3.1659	4.14335	3.40928	2.35435	3.74191
Arachis_hypogaea_newGene_12473	--	4.73297	4.36349	3.55793	6.6908	8.39886	9.71973	4.62998	3.22947	2.48964	4.0416	4.21859	4.15337
Arachis_hypogaea_newGene_12479	uncharacterized protein LOC110273620 [Arachis duranensis]	1.05677	1.09269	0.927164	1.84629	2.58917	1.93629	1.79236	1.26968	1.96867	0.332695	0.585998	0.725066
Arachis_hypogaea_newGene_12480	protein FAR1-RELATED SEQUENCE 5-like [Arachis ipaensis]	0.177525	0.093779	0.186096	0.062222	0.428899	0.639913	0	0.063265	0	1.01542	0.488131	0.534847
Arachis_hypogaea_newGene_12489	uncharacterized protein DS421_4g120190 [Arachis hypogaea]	2.51294	1.31832	3.37206	0.079858	0	0.056807	0.735488	0.203812	0	0.761699	0.50064	0.868968
Arachis_hypogaea_newGene_12491	uncharacterized protein DS421_14g476320 [Arachis hypogaea]	3.68543	9.778	7.44958	2.61924	5.62425	0.303508	2.09472	2.97687	1.61472	8.21088	5.75182	8.34485
Arachis_hypogaea_newGene_12500	--	0.302812	0.159495	0.145472	2.05704	1.1664	2.10203	0.512905	0.249511	0.385562	0.30004	0.081091	0.173176
Arachis_hypogaea_newGene_12504	--	5.60224	1.76221	3.20098	3.69647	4.08282	7.01859	10.2408	11.8676	11.5565	7.94713	5.38162	17.0571
Arachis_hypogaea_newGene_1251	uncharacterized protein DS421_12g376840 [Arachis hypogaea]	159.492	167.57	156.278	61.7164	54.2314	42.9632	76.747	81.4301	82.6606	59.373	60.7142	55.5462
Arachis_hypogaea_newGene_1252	hypothetical protein Ahy_B05g077799 isoform C [Arachis hypogaea]	0	0	0.023851	3.51786	1.50217	2.19102	0	0	0	5.95808	4.2402	7.88904
Arachis_hypogaea_newGene_12520	uncharacterized protein LOC113865571 isoform X3 [Abrus precatorius]	2.29467	2.19924	2.42191	0.516097	0.130822	0.255669	0.564149	0.398032	0.22298	0.204078	0.086074	0.392591
Arachis_hypogaea_newGene_12527	uncharacterized protein LOC107458965 [Arachis duranensis]	0	0	0	1.77682	1.70261	1.29955	0	0	0	0	0	0
Arachis_hypogaea_newGene_12533	putative purine permease [Arachis hypogaea]	3.68671	3.08496	4.25361	1.10747	2.35608	2.53302	1.16689	0.533837	0.661276	11.7634	9.49904	16.6636
Arachis_hypogaea_newGene_12547	uncharacterized protein LOC110278784 [Arachis duranensis]	1.85921	1.29514	1.54233	0.749198	0.689731	0.345022	1.46696	1.5599	1.89664	0.580492	0.397351	0.703509
Arachis_hypogaea_newGene_12556	--	1.73135	5.1751	3.02205	0	0	0	0	0	0.02128	0	0	0.085792
Arachis_hypogaea_newGene_1257	receptor-like protein CLAVATA2 isoform X2 [Arachis hypogaea]	2.22857	1.54246	1.30203	0.307603	0.528796	0.303474	1.7087	0.56972	1.18366	0.769498	1.02627	1.18426
Arachis_hypogaea_newGene_12592	G-type lectin S-receptor-like serine/threonine-protein kinase [Arachis hypogaea]	4.08017	4.75927	4.35293	8.35296	5.46483	2.29992	2.10553	1.33433	1.73373	2.94968	3.27903	4.20016
Arachis_hypogaea_newGene_12608	uncharacterized protein LOC110281148 [Arachis duranensis]	0	0	0	1.20577	1.92042	2.11782	0	0	0	0	0	0
Arachis_hypogaea_newGene_12609	hypothetical protein Ahy_B04g073096 [Arachis hypogaea]	1.77042	1.52148	1.84469	0.508349	0.212865	0.149306	1.78754	1.21917	2.60635	0.875068	0.851462	1.66725
Arachis_hypogaea_newGene_12617	--	4.4172	6.79002	7.3607	0.659515	1.00955	0.3437	0.14439	0.025772	0.147431	1.56299	1.10794	0.563184
Arachis_hypogaea_newGene_12626	--	2.62234	2.05563	1.35084	0	0	0.019233	1.95135	1.38559	1.96161	1.99496	2.37059	1.59637
Arachis_hypogaea_newGene_12628	--	2.41658	1.89257	2.07831	3.95864	3.41476	2.52689	6.14963	5.42114	7.23669	6.45007	4.04123	10.0164
Arachis_hypogaea_newGene_12640	--	0	0	0	1.12948	2.55831	1.19424	0	0	0	0	0	0
Arachis_hypogaea_newGene_12647	DNA ligase [Arachis hypogaea]	7.15811	6.42413	6.08138	15.4206	11.5575	9.87027	5.31031	4.6387	6.0679	5.24529	5.55752	6.21318
Arachis_hypogaea_newGene_12689	uncharacterized protein LOC112741989 isoform X3 [Arachis hypogaea]	10.0878	9.31991	6.57304	3.44635	2.72952	1.48315	4.33159	2.20567	5.33785	2.9368	3.58883	3.57056
Arachis_hypogaea_newGene_12695	uncharacterized protein LOC107636469 [Arachis ipaensis]	10.6321	7.90941	7.84638	1.64386	6.39842	5.84359	14.507	14.4748	13.1272	0.020168	0.236965	0.496355
Arachis_hypogaea_newGene_12701	leucine-rich repeat extensin-like protein 5 [Arachis ipaensis]	22.7449	17.6105	11.4738	2.85414	1.678	1.43045	15.0503	12.1909	11.4375	14.0853	21.5546	7.86349
Arachis_hypogaea_newGene_12707	hypothetical protein Ahy_A02g008594 [Arachis hypogaea]	1.70942	1.43419	1.51396	0.416314	2.39584	0.332833	0.226848	0.183067	0.496148	0.302732	0.105383	1.14112
Arachis_hypogaea_newGene_12744	--	8.05959	10.6509	5.69758	0.412313	1.49624	0	10.4764	11.6848	12.0376	0	0	0
Arachis_hypogaea_newGene_12759	--	1.70877	2.03509	1.89278	0	0.560925	0	0	0	0	0	0	0
Arachis_hypogaea_newGene_1276	--	2.06521	0.737414	1.10033	0.759934	0.926836	1.01051	0.092233	0.028806	0	3.69353	3.92775	6.01783
Arachis_hypogaea_newGene_12775	uncharacterized protein LOC107611183 [Arachis ipaensis]	3.60025	1.9811	3.13037	0.291156	0.389915	0	1.81792	2.10829	2.65095	2.08774	1.39772	2.29781
Arachis_hypogaea_newGene_12792	hypothetical protein Ahy_A02g008577 [Arachis hypogaea]	4.16727	4.12943	2.67073	0	0	0	2.96668	4.39366	3.23347	0	0	0
Arachis_hypogaea_newGene_12827	calmodulin binding protein PICBP-like [Arachis hypogaea]	0.212186	0.047389	0.202463	3.79552	3.01517	1.74778	0.854149	0.523836	0.207895	0.956216	0.47986	1.35908
Arachis_hypogaea_newGene_12851	--	52.7407	52.0482	17.2349	4.37826	46.8647	38.1002	6.87076	7.77997	1.30924	122.883	75.5653	40.5542
Arachis_hypogaea_newGene_12859	--	3.61052	5.39519	3.6644	0.618171	0.452496	0	0	0	0	0	0	0
Arachis_hypogaea_newGene_12860	--	1.69632	2.13636	1.20822	0	0	0	0.491439	1.02	0.286159	0.514779	0.651596	0.538339
Arachis_hypogaea_newGene_12872	uncharacterized protein LOC107460785 [Arachis duranensis]	1.23681	2.17867	3.19118	0	0	0	1.46426	2.19592	1.2	0	0	0
Arachis_hypogaea_newGene_12875	uncharacterized protein LOC107486573 [Arachis duranensis]	3.50567	1.9654	2.65755	0	0	0	4.55761	2.95199	3.71984	3.05739	3.0484	1.43892
Arachis_hypogaea_newGene_12878	transcription factor AS1 [Arachis ipaensis]	18.6337	25.5483	25.0135	0.066597	0.035891	0.011475	16.9378	20.7767	19.5408	28.6158	34.2551	24.9254
Arachis_hypogaea_newGene_12900	probable E3 ubiquitin-protein ligase RHC1A [Arachis duranensis]	12.2127	10.1042	9.06958	19.1642	15.6256	14.1511	10.1233	8.92805	6.8486	16.9221	15.6126	19.0404
Arachis_hypogaea_newGene_12905	uncharacterized protein LOC107637841 isoform X2 [Arachis ipaensis]	2.24139	2.72	2.59915	0	0	0	2.88438	3.21647	3.66348	2.36413	0.825433	1.27094
Arachis_hypogaea_newGene_12906	uncharacterized protein LOC107639438 [Arachis ipaensis]	4.13897	3.84997	4.39767	0	0	0	4.20193	3.95691	5.11458	2.68632	2.90125	3.00319
Arachis_hypogaea_newGene_12931	villin-2-like isoform X3 [Arachis ipaensis]	13.6974	11.9872	8.23222	1.17082	1.06289	0.107804	12.1151	9.02943	14.9116	21.4737	18.9115	13.7985
Arachis_hypogaea_newGene_12958	uncharacterized protein LOC107458173 isoform X3 [Arachis duranensis]	4.48849	4.58921	5.48512	0	0	0	3.24804	3.7222	5.13312	0	0	0
Arachis_hypogaea_newGene_12972	uncharacterized protein DS421_14g465500 [Arachis hypogaea]	2.84292	2.92393	2.82893	1.62147	0.474262	0.616005	3.82336	4.8356	3.01778	2.22473	2.93502	2.80683
Arachis_hypogaea_newGene_12975	--	7.75864	5.19539	6.22314	3.90056	3.24048	2.71089	3.79353	3.61463	4.02779	2.78654	4.74262	2.32217
Arachis_hypogaea_newGene_13003	steroid 5-alpha-reductase DET2 [Arachis ipaensis]	1.12215	1.04744	1.11999	1.89613	2.18594	2.08064	0.68052	1.13037	0.862189	2.57848	2.71992	2.18569
Arachis_hypogaea_newGene_1302	receptor-like protein EIX2 [Quercus lobata]	3.86171	4.69119	2.91595	1.05587	0.857835	0.73326	1.93461	2.67375	3.06697	0.737561	0.893368	1.3584
Arachis_hypogaea_newGene_1305	uncharacterized protein LOC112710714 isoform X1 [Arachis hypogaea]	17.3841	14.6546	13.5304	11.0831	10.1689	6.49246	10.1567	7.17157	10.3525	6.18524	7.32581	6.34405
Arachis_hypogaea_newGene_13052	transcription factor HBP-1b(c38) [Arachis ipaensis]	10.8858	6.24812	3.92244	2.63353	2.1015	1.5904	2.4108	1.79224	2.71003	6.5627	7.58836	4.02536
Arachis_hypogaea_newGene_13056	malonyl-CoA:anthocyanidin 5-O-glucoside-6''-O-malonyltransferase [Arachis hypogaea]	0.737592	0.534273	1.18778	3.9622	4.0065	3.92704	1.00126	1.66066	2.34403	2.49458	1.30597	2.11482
Arachis_hypogaea_newGene_1308	--	1.24257	0.761685	0.240406	1.92993	3.48136	4.99468	0	0	0	2.54724	1.74009	1.53702
Arachis_hypogaea_newGene_13102	--	3.06159	2.79636	3.18348	1.08767	0.414155	0.190263	2.70596	2.14574	2.24059	2.4476	1.53932	1.62177
Arachis_hypogaea_newGene_13129	CBL-interacting protein kinase 2 [Arachis ipaensis]	59.6948	59.9675	60.2727	29.3188	32.9857	29.6968	30.7892	22.7115	27.226	26.9973	25.3387	31.4498
Arachis_hypogaea_newGene_13136	--	1.20316	0.958105	0.871497	0.307645	0.467648	0.553875	0.090075	0.302151	0.413763	0.109524	0.310953	0.229328
Arachis_hypogaea_newGene_13139	hypothetical protein Ahy_B06g085355 isoform I [Arachis hypogaea]	2.83867	3.11804	2.63898	0.419838	0.72287	0.725634	2.45851	2.01954	3.082	3.13862	1.98179	1.57478
Arachis_hypogaea_newGene_1315	Putative ribonuclease H protein [Arachis hypogaea]	0	0	0	2.45362	3.93109	2.01135	0	0	0	0	0	0
Arachis_hypogaea_newGene_13152	--	7.44874	9.32917	10.5081	5.06327	1.87485	1.79906	6.71595	5.14112	9.1307	6.16026	3.03887	4.87732
Arachis_hypogaea_newGene_13159	unnamed protein product, partial [Vitis vinifera]	0	0	0	1.03627	0.329754	0.474783	1.24236	1.45954	1.14196	2.75368	2.2689	1.55258
Arachis_hypogaea_newGene_13162	auxin-responsive protein IAA9 [Arachis duranensis]	0.031277	0	0	2.84119	1.85208	1.77593	2.00187	3.00961	1.54366	1.15975	0.874288	1.40505
Arachis_hypogaea_newGene_13166	uncharacterized protein LOC107639747 [Arachis ipaensis]	0	0	0	1.53629	2.51732	1.82559	3.57833	3.3617	3.54934	5.00172	4.85033	3.2678
Arachis_hypogaea_newGene_13173	--	0	0.052018	0	7.11137	7.57563	5.97912	3.2198	3.2675	4.3463	4.3662	2.73601	3.43099
Arachis_hypogaea_newGene_13178	LOB domain-containing protein 18-like isoform X1 [Arachis ipaensis]	0	0	0	0.800182	1.91022	1.89012	0.67279	0.169585	1.12763	3.61838	2.78221	2.26701
Arachis_hypogaea_newGene_13180	LOB domain-containing protein [Arachis hypogaea]	0	0	0	1.1136	0.795606	1.16513	3.37847	1.89788	1.1089	1.70392	1.67861	2.64546
Arachis_hypogaea_newGene_13190	fasciclin-like arabinogalactan protein 10 [Arachis ipaensis]	0	0	0.018114	1.06814	0.263544	0.255312	4.3586	4.45014	3.95639	2.357	3.31627	2.5336
Arachis_hypogaea_newGene_13192	50S ribosomal protein L33 [Glycine max]	0	0	0	1.02806	1.30301	1.80601	3.89442	4.59999	3.65823	2.3344	0.583827	2.25036
Arachis_hypogaea_newGene_13197	50S ribosomal protein L33 [Glycine max]	0	0	0	1.88187	1.45869	1.46999	4.23074	4.64369	5.80238	5.06457	3.46974	5.16423
Arachis_hypogaea_newGene_13199	protein FAR1-RELATED SEQUENCE 5-like [Arachis ipaensis]	0	0	0	0.167884	0.262098	0	1.12781	2.73496	1.66197	0	0	0
Arachis_hypogaea_newGene_13203	uncharacterized protein LOC112743970 isoform X2 [Arachis hypogaea]	0	0	0	10.571	8.40436	9.81802	8.25996	9.5854	10.4683	0	0	0
Arachis_hypogaea_newGene_13210	Protein NRT1/ PTR FAMILY 5 [Arachis hypogaea]	0	0	0	4.43936	5.84928	3.09244	2.63234	2.77148	2.52641	3.15968	2.99342	2.11255
Arachis_hypogaea_newGene_13211	--	0	0.066006	0.020103	1.43989	1.32105	1.06702	1.32787	1.11449	1.2249	0.802855	0.255311	0.146085
Arachis_hypogaea_newGene_13215	putative disease resistance protein RGA3 [Arachis hypogaea]	0	0	0	0.300017	0.422621	0.456657	0.2689	0.207197	0.210412	0.920012	0.643825	0.393864
Arachis_hypogaea_newGene_13219	Putative WRKY transcription factor [Arachis hypogaea]	0	0	0.028275	3.91581	2.28473	1.48464	8.0711	9.15007	7.19995	4.59617	6.6038	2.89799
Arachis_hypogaea_newGene_1322	uncharacterized protein DS421_4g134200 [Arachis hypogaea]	5.05138	5.3304	11.4956	4.39125	4.52539	1.88929	4.35931	7.97133	3.19447	0.906075	0.392248	1.00936
Arachis_hypogaea_newGene_13220	--	0	0	0	0.544415	0.692256	0.502014	2.24955	1.69685	1.61806	1.02604	0.663518	0.191874
Arachis_hypogaea_newGene_13222	uncharacterized protein LOC112744003 [Arachis hypogaea]	0	0.015659	0.04363	2.81691	4.17907	2.71923	4.51008	4.79188	4.15947	2.76929	2.23203	3.59875
Arachis_hypogaea_newGene_13231	uncharacterized protein LOC110268967 isoform X1 [Arachis ipaensis]	0	0	0	4.61668	7.78815	4.09517	3.25176	4.32294	5.54446	2.72891	2.47956	3.48387
Arachis_hypogaea_newGene_13242	uncharacterized protein DS421_12g376840 [Arachis hypogaea]	17.1292	18.2099	14.901	5.48422	10.4811	2.87676	14.7011	17.3102	19.2606	1.16878	1.18424	1.45617
Arachis_hypogaea_newGene_13246	uncharacterized protein DS421_14g473870 [Arachis hypogaea]	0	0	0	0.589785	2.24187	0.959136	0.508021	3.87421	0	16.468	9.52591	10.2398
Arachis_hypogaea_newGene_13248	hypothetical protein Ahy_B04g071973 isoform B [Arachis hypogaea]	0	0	0	1.18858	5.81763	1.75771	3.43518	0.983146	0.109668	32.0341	11.6564	19.6255
Arachis_hypogaea_newGene_13249	uncharacterized protein DS421_4g130220 [Arachis hypogaea]	0	0	0	0.45684	1.43607	1.80625	1.63786	1.49276	0	12.3584	10.6587	9.21808
Arachis_hypogaea_newGene_13253	FT-interacting protein 1-like [Arachis ipaensis]	0.007359	0.044729	0.079758	19.0835	20.4848	26.9008	1.64169	3.70856	2.16659	1.22047	0.569242	2.47194
Arachis_hypogaea_newGene_13257	--	0	0	0	3.78514	2.48481	2.43203	3.87781	4.41291	4.52782	5.15584	2.90421	4.04902
Arachis_hypogaea_newGene_1326	--	0	0	0	0	0.041791	0	1.74606	2.67453	1.42621	0.587069	1.08554	0.505493
Arachis_hypogaea_newGene_13266	uncharacterized protein DS421_14g473690 [Arachis hypogaea]	0	0	0.011036	11.254	9.07481	8.09309	4.85795	5.39551	5.25593	9.98275	7.70942	9.93546
Arachis_hypogaea_newGene_13276	--	0	0	0	0.165553	0.38273	0.188304	0.073437	0.047229	0.115371	1.05568	0.841872	0.507999
Arachis_hypogaea_newGene_13279	uncharacterized protein DS421_18g625280 [Arachis hypogaea]	0	0	0	4.3771	5.86154	5.47131	7.28286	9.37522	8.44514	14.6285	9.88118	12.6137
Arachis_hypogaea_newGene_13282	uncharacterized protein LOC107635034 [Arachis ipaensis]	0	0	0.114974	4.13539	2.12874	2.60868	4.04522	4.01036	5.34688	5.99571	6.02526	6.73301
Arachis_hypogaea_newGene_13284	RING-H2 finger protein [Arachis hypogaea]	0	0	0	2.80862	1.64306	1.95558	1.69962	2.53362	2.68087	1.91517	2.08219	1.63601
Arachis_hypogaea_newGene_13285	uncharacterized protein LOC112744111 isoform X1 [Arachis hypogaea]	0	0	0	11.1726	7.90929	14.7945	12.0876	12.5869	16.1888	10.4264	9.76913	11.9908
Arachis_hypogaea_newGene_13288	uncharacterized protein DS421_12g352150 [Arachis hypogaea]	0	0	0	6.50207	5.96575	6.13285	4.21257	3.99612	5.161	5.15355	6.79517	4.83555
Arachis_hypogaea_newGene_13289	uncharacterized protein LOC112744126 isoform X4 [Arachis hypogaea]	0.007495	0	0	3.08942	2.87104	0.950582	4.7333	4.19231	6.95435	3.02467	3.74324	2.50744
Arachis_hypogaea_newGene_1329	uncharacterized protein DS421_13g432510 [Arachis hypogaea]	12.3203	11.4927	15.6775	2.56949	7.92573	2.94137	1.98122	6.26617	2.35439	13.2478	6.04764	11.5866
Arachis_hypogaea_newGene_13291	--	0	0	0	4.89583	6.39756	9.29055	5.5702	3.37459	5.47249	6.77899	9.85357	5.96157
Arachis_hypogaea_newGene_13295	uncharacterized protein DS421_12g352150 [Arachis hypogaea]	0	0	0	9.19852	10.8234	10.9968	5.254	5.4247	3.83405	10.0822	10.4948	6.8728
Arachis_hypogaea_newGene_13300	uncharacterized protein LOC112744142 isoform X1 [Arachis hypogaea]	0	0	0.012338	3.87456	5.04343	6.87404	3.94003	3.29881	4.63073	5.29324	7.17406	6.16146
Arachis_hypogaea_newGene_1331	uncharacterized protein At3g28850 isoform X1 [Arachis hypogaea]	3.29258	3.1565	2.21247	1.12555	2.12851	1.72405	3.77556	3.87729	5.93068	0.840683	1.22817	1.52693
Arachis_hypogaea_newGene_13312	--	0	0	0	0.455591	0.852074	0.533302	1.1601	1.09831	1.98031	4.58166	2.57145	2.73883
Arachis_hypogaea_newGene_13316	--	0	0	0	4.84471	4.12176	2.04412	2.38291	1.05182	0.444888	0.852222	0.261835	0.490102
Arachis_hypogaea_newGene_13323	--	0	0	0.011126	4.83651	6.24526	2.29384	5.20495	5.7535	6.28468	3.64029	2.45053	4.30712
Arachis_hypogaea_newGene_13324	uncharacterized protein LOC112744196 isoform X1 [Arachis hypogaea]	0	0	0	0.874136	1.34303	0.747219	1.63311	0.893176	1.68785	0.977422	0.271962	0.335435
Arachis_hypogaea_newGene_13335	uncharacterized protein DS421_13g411040 [Arachis hypogaea]	0	0	0	5.93666	8.09282	4.36896	13.006	10.379	15.3422	8.53931	6.59201	11.9155
Arachis_hypogaea_newGene_13340	leucine-rich repeat receptor-like protein CLAVATA2 isoform X2 [Arachis ipaensis]	0.050067	0	0	0.468435	0.472936	0.508698	1.59867	1.04043	1.21761	1.25689	0.939774	1.33621
Arachis_hypogaea_newGene_13341	uncharacterized protein DS421_14g467500 [Arachis hypogaea]	0	0	0.077802	8.43384	6.1613	5.79236	5.91925	4.63308	5.76926	7.52161	6.15755	9.20826
Arachis_hypogaea_newGene_1335	uncharacterized protein DS421_14g488670 [Arachis hypogaea]	12.1104	9.48134	7.26116	4.7504	2.51667	3.54367	4.66532	5.44074	8.34759	5.22154	7.13769	5.81656
Arachis_hypogaea_newGene_13351	--	0	0	0	0	0.593272	0	0	0	0	5.53487	3.43398	5.14786
Arachis_hypogaea_newGene_13356	uncharacterized protein DS421_14g476680 [Arachis hypogaea]	0	0	0	0.259261	1.46338	0	7.96206	7.23728	9.09938	0	0	0
Arachis_hypogaea_newGene_13375	uncharacterized protein DS421_14g477510 [Arachis hypogaea]	0	0	0	0.405119	0.186327	0.26876	0.953283	1.74386	1.82016	0.652951	0.624119	0.691639
Arachis_hypogaea_newGene_13380	uncharacterized protein LOC107635241 [Arachis ipaensis]	0	0	0	4.62371	4.57616	3.61851	3.54622	3.24504	3.79006	4.0936	3.90741	4.47992
Arachis_hypogaea_newGene_13383	--	0	0.066745	0.015364	5.98963	6.32587	2.59561	5.11338	4.82545	5.17093	4.93446	3.77475	4.34073
Arachis_hypogaea_newGene_13395	uncharacterized protein LOC107635264 [Arachis ipaensis]	0.060654	0	0.039482	17.1817	16.2195	18.2247	12.1499	12.6719	15.6274	15.9428	16.3553	18.7247
Arachis_hypogaea_newGene_13397	uncharacterized protein DS421_15g521900 [Arachis hypogaea]	0	0	0	0	0	0	0	0	0	9.70912	5.41339	9.88831
Arachis_hypogaea_newGene_13402	30S ribosomal protein S17, chloroplastic [Arachis ipaensis]	0	0	0	5.71714	2.63804	9.25815	5.79244	3.22259	5.17732	5.13462	9.7523	7.36103
Arachis_hypogaea_newGene_13403	uncharacterized protein DS421_14g478360 [Arachis hypogaea]	0	0.028284	0.033323	3.86989	6.05875	2.13783	31.741	43.6866	31.7772	3.05513	1.72389	4.36329
Arachis_hypogaea_newGene_13405	uncharacterized protein LOC112744451 isoform X5 [Arachis hypogaea]	0	0.02756	0	7.38993	5.13783	5.34491	8.60576	9.36375	10.7117	10.035	11.6455	10.2038
Arachis_hypogaea_newGene_1341	--	5.1582	6.09738	2.80424	0.498912	1.60074	0.080098	6.20638	6.88884	6.66453	13.8794	13.2434	9.38256
Arachis_hypogaea_newGene_13412	pentatricopeptide repeat-containing protein At3g61360 [Arachis ipaensis]	0.103257	0.014704	0.083985	1.3833	0.981809	0.802506	1.72487	1.62168	1.41901	1.08527	1.99707	1.94644
Arachis_hypogaea_newGene_13418	--	0	0	0	1.81858	1.9905	0.887467	3.63129	2.08833	2.9745	0	0	0
Arachis_hypogaea_newGene_13419	hypothetical protein Ahy_B04g073288 isoform C [Arachis hypogaea]	0	0.018033	0.018818	9.48042	7.90284	7.32796	1.4341	1.41733	1.79451	3.06008	4.25356	2.93386
Arachis_hypogaea_newGene_13420	--	0.109662	0.240715	0.035725	5.96335	7.23755	7.67902	4.57584	4.86618	5.09981	2.92421	3.9518	4.27739
Arachis_hypogaea_newGene_13430	--	0	0.035114	0.032965	1.85329	1.14495	0.712127	2.35698	2.09791	2.92748	1.03458	1.78389	1.2096
Arachis_hypogaea_newGene_13436	--	0	0	0	2.35973	3.20087	1.32898	4.51679	2.60773	6.04205	4.88609	3.08707	4.51353
Arachis_hypogaea_newGene_13440	LRR receptor-like serine/threonine-protein kinase GSO1 [Arachis ipaensis]	0	0	0	1.14312	0.386553	0.900359	0	0.043647	0.026039	0.307941	0.086978	0.399064
Arachis_hypogaea_newGene_13442	uncharacterized protein DS421_16g538350 [Arachis hypogaea]	0	0	0	0	0	0	15.9834	11.1209	17.7927	0	0	0
Arachis_hypogaea_newGene_13443	uncharacterized protein LOC107635372 [Arachis ipaensis]	0	0	0.12936	4.36295	5.77076	4.586	3.25323	3.41232	3.178	6.31214	4.41006	4.23478
Arachis_hypogaea_newGene_13445	biorientation of chromosomes in cell division protein 1-like 1 [Arachis ipaensis]	0	0	0	1.32586	0.886995	0.416771	2.7009	4.65287	3.58232	2.0422	2.42288	2.63055
Arachis_hypogaea_newGene_13448	LYR motif-containing protein 4 [Arachis duranensis]	0	0.144662	0	4.56136	5.75175	4.59441	14.0324	12.3357	12.0368	8.28649	8.86271	8.06964
Arachis_hypogaea_newGene_1345	biorientation of chromosomes in cell division protein 1-like 1 [Arachis hypogaea]	1.03222	0.642059	1.58457	0.256864	0.333271	0.343495	2.00843	1.8017	0.681833	0.267929	0.38978	0.678938
Arachis_hypogaea_newGene_13450	UDP-glucose 6-dehydrogenase 1 [Arachis ipaensis]	0.222077	0.733171	2.74037	67.0983	121.754	106.203	29.3337	24.5694	32.9695	87.885	85.8782	63.7807
Arachis_hypogaea_newGene_13452	--	0	0	0	13.0972	11.4541	9.38958	15.6171	17.7862	16.7601	18.0049	14.5317	17.956
Arachis_hypogaea_newGene_13454	exocyst complex component EXO70B1 [Arachis ipaensis]	0.426869	0.283236	0.733742	8.11253	13.204	5.59791	11.8284	9.37154	14.2317	9.03026	7.20148	10.7139
Arachis_hypogaea_newGene_1346	UDP-glucose 6-dehydrogenase 1 [Arachis ipaensis]	136.701	184.907	209.668	72.266	142.376	127.844	33.4633	27.268	38.3508	82.1499	72.5327	61.3123
Arachis_hypogaea_newGene_13462	--	0	0	0	2.40819	3.08811	2.53521	2.98481	2.68986	3.11561	0	0	0
Arachis_hypogaea_newGene_13463	malonyl-CoA:anthocyanidin 5-O-glucoside-6''-O-malonyltransferase-like [Arachis hypogaea]	0	0.042614	0	6.2986	7.36188	17.5321	0.363041	0.659278	1.05648	6.19535	7.73263	11.2953
Arachis_hypogaea_newGene_13466	transcription factor TCP13 [Arachis ipaensis]	0	0	0	1.89783	1.77018	1.77404	3.20969	3.52045	4.1894	6.92343	5.48373	7.41302
Arachis_hypogaea_newGene_13475	F-box/kelch-repeat protein At5g15710 isoform X2 [Arachis ipaensis]	0.015078	0.037177	0.014704	2.79183	3.63878	2.77394	2.95372	2.56215	3.21287	2.09856	2.10354	3.40884
Arachis_hypogaea_newGene_13477	uncharacterized protein DS421_14g481040 [Arachis hypogaea]	0	0	0	0	0	0	4.08685	5.33048	5.19599	0	0	0
Arachis_hypogaea_newGene_13478	uncharacterized protein LOC107638165 [Arachis ipaensis]	0	0	0.082071	5.40599	8.87726	4.29027	10.6542	7.93814	9.99788	5.64693	4.78463	5.8781
Arachis_hypogaea_newGene_13480	--	0	0	0	0.990086	0.887587	0.451071	2.80793	2.53189	2.60144	2.14595	1.05739	1.19868
Arachis_hypogaea_newGene_13484	--	0	0	0	3.02085	2.17061	1.56907	7.01003	6.17682	8.09364	1.79041	1.76227	0.904734
Arachis_hypogaea_newGene_13485	uncharacterized protein LOC112735569 [Arachis hypogaea]	0	0	0.021249	2.23887	2.2267	2.18884	5.17419	8.47092	3.96843	0.481346	0.65932	0.559319
Arachis_hypogaea_newGene_13487	wiskott-Aldrich syndrome protein family member 2 [Arachis duranensis]	0.042938	0.350742	0.845696	95.5583	149.117	145.411	42.2098	37.1713	44.8727	607.208	451.28	623.645
Arachis_hypogaea_newGene_13497	uncharacterized protein DS421_14g476320 [Arachis hypogaea]	0	0.017525	0	0.786136	2.73944	1.15747	0.590818	0	0.50839	3.41519	5.00307	1.8963
Arachis_hypogaea_newGene_13520	uncharacterized protein DS421_2g49370 [Arachis hypogaea]	9.07151	9.86758	8.70057	4.42569	3.51937	2.71817	0	0	0	4.78679	5.66775	7.00666
Arachis_hypogaea_newGene_13522	uncharacterized protein DS421_2g49380 [Arachis hypogaea]	48.8141	26.2695	24.0457	6.49955	15.049	14.5312	8.44502	9.30513	1.95623	170.505	211.821	82.1487
Arachis_hypogaea_newGene_13530	uncharacterized protein LOC107635682 isoform X1 [Arachis ipaensis]	0.15658	0.058514	0.198385	1.33272	1.92612	1.82828	0.040324	0.020745	0.044961	0.086753	0.036857	0.195757
Arachis_hypogaea_newGene_13541	uncharacterized protein DS421_14g483740 [Arachis hypogaea]	0.660604	0.607952	0.456518	0.733872	1.53483	0.323772	2.99119	2.34177	3.81394	2.0899	0.865184	1.6001
Arachis_hypogaea_newGene_13542	adenylate isopentenyltransferase 5, chloroplastic-like [Arachis ipaensis]	1.08705	1.48212	1.69792	0.627952	2.40888	0.873222	0.278565	0.400084	0.031538	11.5366	7.44334	8.66699
Arachis_hypogaea_newGene_13552	replication protein A 70 kDa DNA-binding subunit C-like isoform X1 [Arachis hypogaea]	3.64094	2.85061	4.15329	1.83848	9.36694	1.84669	1.3312	0.640015	1.72657	2.63658	1.28027	2.70497
Arachis_hypogaea_newGene_13563	glycine-rich cell wall structural protein 1.0 isoform X1 [Arachis duranensis]	0.260514	0.219707	0.134159	0.38599	1.87616	1.88867	2.60142	1.98597	0.665634	10.3229	14.2702	5.92303
Arachis_hypogaea_newGene_13564	glycine-rich cell wall structural protein 1.0-like [Arachis hypogaea]	0.093606	0.175433	0.464428	2.06449	4.93854	3.47073	1.23047	1.53792	2.00877	1.65656	2.03193	0.614585
Arachis_hypogaea_newGene_13573	putative disease resistance RPP13-like protein 1 [Arachis hypogaea]	0.13274	0.075243	0.023451	0.198602	0.271485	0	0.689517	0.700548	0.63514	0.316471	0.161283	0.298521
Arachis_hypogaea_newGene_13589	uncharacterized protein DS421_2g49720 [Arachis hypogaea]	1.54575	1.78032	1.5336	0.03318	0.284757	0.028525	2.0628	2.06577	1.89222	0	0	0
Arachis_hypogaea_newGene_13597	hypothetical protein Ahy_Scaffold1g107261 [Arachis hypogaea]	0.008871	0	0	0.079413	1.29218	0.022725	4.48301	3.10935	2.96902	0	0	0
Arachis_hypogaea_newGene_13603	Putative ribonuclease H protein [Arachis hypogaea]	0.066004	0.118353	0.117788	2.53824	1.19107	1.92897	0.036011	0.053037	0.017011	0.192834	0.305368	0.412676
Arachis_hypogaea_newGene_1361	transcription factor TCP13 [Arachis hypogaea]	1.74439	2.14704	2.05718	2.21478	1.09521	2.19223	2.48191	4.02584	4.00624	10.284	9.21569	9.91353
Arachis_hypogaea_newGene_13625	hypothetical protein TSUD_156670 [Trifolium subterraneum]	0.654808	0.924172	0.49882	0.820505	0.368073	0.165499	4.32436	2.17131	2.43023	0.546047	0.416705	0.418968
Arachis_hypogaea_newGene_13628	peroxidase 20-like isoform X1 [Arachis hypogaea]	1.0185	0.746252	0.683143	3.58774	2.75902	3.99921	0.844161	0.893591	0.990117	1.13259	1.30385	3.55691
Arachis_hypogaea_newGene_13639	--	0.343674	0.027164	0.049484	2.27215	0.795586	0.866733	0.280332	0.091404	0.826198	0.233181	0.179907	0.360698
Arachis_hypogaea_newGene_13655	--	0	0	0	2.70539	1.4602	2.01526	4.16759	1.55411	7.0712	4.68069	3.03016	2.99688
Arachis_hypogaea_newGene_13661	hypothetical protein Ahy_B05g079626 [Arachis hypogaea]	3.23904	2.21932	2.06848	10.3859	8.69299	6.64818	1.81052	1.60682	0.632942	2.62676	1.75545	4.07333
Arachis_hypogaea_newGene_13674	uncharacterized protein DS421_10g298720 [Arachis hypogaea]	0.540611	0.813283	1.55608	0.029252	1.2968	0.351477	3.26504	3.60973	2.96423	2.64763	1.69544	2.39876
Arachis_hypogaea_newGene_13678	--	5.89223	5.17495	4.17732	0.203487	0.0604	0	4.66195	6.43832	5.59284	0	0	0
Arachis_hypogaea_newGene_13695	uncharacterized protein LOC112747722 [Arachis hypogaea]	1.3264	1.35102	1.11571	0.289923	0.425494	0.474937	0.668695	0.114162	0.207054	0.94052	1.2696	0.884546
Arachis_hypogaea_newGene_1370	putative receptor-like protein kinase At5g39000 [Arachis hypogaea]	10.3657	6.24767	10.591	28.3811	24.6736	27.8865	3.53701	6.8564	1.9078	13.3073	11.2349	14.423
Arachis_hypogaea_newGene_13702	--	20.0865	14.1165	14.7531	0	0	0	0	0	0	0	0	0
Arachis_hypogaea_newGene_13709	velvet complex subunit B-like [Arachis hypogaea]	2.24317	1.56278	0.877128	0	0	0	0.265609	0.66801	0.596933	0	0	0
Arachis_hypogaea_newGene_13710	--	1.5225	1.01814	0.93242	0.194483	0.091706	0.171177	0.035939	0.213628	0.140902	0.373721	0.064534	0.136082
Arachis_hypogaea_newGene_13716	uncharacterized protein DS421_16g553690 [Arachis hypogaea]	0	0	0	3.9881	3.27532	3.19095	0	0	0	3.47339	3.17162	4.75396
Arachis_hypogaea_newGene_1373	hypothetical protein Ahy_A04g017452 [Arachis hypogaea]	11.474	12.0231	13.9154	4.73748	4.32179	3.84976	7.27799	7.70417	7.94175	6.29925	6.65648	7.28208
Arachis_hypogaea_newGene_13730	--	6.81595	7.00579	5.56842	0	0	0	0	0	0	0	0	0
Arachis_hypogaea_newGene_13748	molybdenum cofactor sulfurase-like [Arachis ipaensis]	4.914	3.01546	2.94833	1.85131	0.696799	0.531442	1.91128	2.83749	3.48636	2.02991	3.55911	1.88938
Arachis_hypogaea_newGene_1375	F-box/kelch-repeat protein At5g15710 isoform X2 [Arachis hypogaea]	8.71419	5.56786	5.791	3.10605	3.94591	3.47502	3.01988	3.74396	3.74826	2.91381	3.38814	2.87971
Arachis_hypogaea_newGene_13766	--	1.82173	2.36968	1.11716	0.821372	1.79146	2.04001	0.981158	0.396156	0.564028	0.578588	1.17946	0.686838
Arachis_hypogaea_newGene_13768	uncharacterized protein DS421_17g583730 [Arachis hypogaea]	0	0	0	3.10494	1.40393	1.54348	0.12675	0.081524	0.055291	0.004775	0	0.596407
Arachis_hypogaea_newGene_13782	--	0.440338	1.31014	1.39867	0	0.344738	0	0	0.645406	0.409909	4.38959	2.75105	6.43822
Arachis_hypogaea_newGene_13788	uncharacterized protein DS421_15g493970 [Arachis hypogaea]	3.72566	7.96981	6.45358	2.34511	3.4729	1.23275	2.02075	3.70716	2.49362	0.704055	1.15121	2.40672
Arachis_hypogaea_newGene_1379	6-phosphogluconate dehydrogenase, decarboxylating 3 [Arachis duranensis]	48.2371	43.8952	45.6211	25.2705	33.5623	24.6442	23.4721	22.0408	22.6357	44.8603	42.4693	56.0186
Arachis_hypogaea_newGene_13809	uncharacterized protein DS421_5g143600 [Arachis hypogaea]	10.3867	11.4828	10.8948	0	0	0	12.4251	11.8882	12.3573	0	0	0
Arachis_hypogaea_newGene_13812	hypothetical protein Ahy_B05g078928 isoform L [Arachis hypogaea]	0.006533	0	0.009428	0.179061	0.651424	0	5.57098	6.23797	7.24692	0.032564	0	0
Arachis_hypogaea_newGene_13829	uncharacterized protein DS421_15g495290 [Arachis hypogaea]	3.52962	4.97701	5.09332	2.07367	1.69847	0.645787	3.23302	2.53432	3.04416	3.15466	2.08269	3.19617
Arachis_hypogaea_newGene_13832	uncharacterized protein DS421_15g495290 [Arachis hypogaea]	5.22181	8.58726	6.04063	2.83927	2.84152	1.14692	5.37332	3.83927	5.97445	3.77103	3.14342	4.42973
Arachis_hypogaea_newGene_13840	uncharacterized protein LOC107643134 isoform X1 [Arachis ipaensis]	0	0	0.021802	1.09013	0.728466	0.462018	2.74524	3.07158	3.08462	1.79654	2.36892	1.23328
Arachis_hypogaea_newGene_13863	uncharacterized protein LOC107478856 [Arachis duranensis]	2.1322	2.62784	2.35566	2.00256	2.25675	1.39399	5.87286	6.31279	5.10333	4.57538	3.3512	4.07257
Arachis_hypogaea_newGene_13865	--	0.26349	0.056128	0.425318	6.12122	7.35126	4.39707	10.8646	9.16911	11.5782	5.63638	5.20233	4.85478
Arachis_hypogaea_newGene_13870	--	1.17216	1.43785	1.2763	1.59847	1.19472	0.36676	2.01192	2.38129	2.43145	0.434026	0.561021	0.215493
Arachis_hypogaea_newGene_13896	--	0.101095	0	0.080711	1.672	1.91959	3.11883	0.138665	0	0.17747	0.115026	0.179134	0.636221
Arachis_hypogaea_newGene_139	--	0	0.114367	0	0.64076	0.459111	0.842017	2.54038	1.28724	1.18298	0	0	0
Arachis_hypogaea_newGene_1390	hypothetical protein Ahy_A01g003307 [Arachis hypogaea]	41.947	72.0717	53.977	20.0401	18.2371	11.7145	36.6766	39.632	42.5319	4.32874	4.29206	4.56489
Arachis_hypogaea_newGene_1392	--	47.4561	47.0423	28.0126	10.1368	10.7626	13.9938	2.06781	1.3208	0.965655	38.9562	39.6077	42.0989
Arachis_hypogaea_newGene_13925	uncharacterized protein LOC112749976 [Arachis hypogaea]	0	0	0	1.56597	2.86513	1.01914	10.4148	14.0322	11.4981	0	0	0
Arachis_hypogaea_newGene_1395	putative MADS-box family transcription factor [Pinus radiata]	4.76236	6.5146	5.41485	1.96923	2.75613	1.49796	4.16367	4.18425	4.22068	2.67564	3.41758	1.60568
Arachis_hypogaea_newGene_13953	hypothetical protein Ahy_B06g085216 isoform C [Arachis hypogaea]	0.02323	0	0	0	0	0	1.40547	1.72405	1.50202	1.60735	1.29479	1.44136
Arachis_hypogaea_newGene_13956	uncharacterized protein LOC110271846 [Arachis ipaensis]	3.45022	4.35979	3.99645	0	0	0	0	0	0	0	0	0
Arachis_hypogaea_newGene_13963	uncharacterized protein DS421_2g51020 [Arachis hypogaea]	3.59836	3.63154	2.61657	1.65409	1.24904	1.31262	5.15473	4.9461	5.2244	3.3123	4.56795	3.73751
Arachis_hypogaea_newGene_13968	hypothetical protein Ahy_A06g027964 [Arachis hypogaea]	0	0	0.052437	0	0	0	0	0	0	7.6791	9.4525	6.89499
Arachis_hypogaea_newGene_13986	uncharacterized protein LOC107641790 [Arachis ipaensis]	6.28278	7.26618	6.38611	0	0	0	0	0	0	0	0	0
Arachis_hypogaea_newGene_13994	uncharacterized protein LOC107643510 isoform X2 [Arachis ipaensis]	4.63291	5.29772	3.44501	1.08109	1.60835	1.64967	3.4542	4.52058	2.56208	4.41569	2.47687	4.66921
Arachis_hypogaea_newGene_13999	--	2.78558	3.62444	4.4297	5.88735	5.35527	4.0058	3.44625	3.81063	3.1682	1.5957	2.09639	2.34841
Arachis_hypogaea_newGene_14	--	7.45335	9.05262	7.41276	0.846753	1.10682	0.087693	0	0	0	0	0	0
Arachis_hypogaea_newGene_1400	uncharacterized protein DS421_14g486210 [Arachis hypogaea]	9.73257	11.1192	9.73458	0.18564	0.456857	0.08155	0.146648	0.39193	0.179655	6.72974	4.92245	4.02531
Arachis_hypogaea_newGene_1401	Serine/arginine-rich splicing factor [Arachis hypogaea]	1.25901	1.56078	1.75355	2.17634	1.28456	1.03656	0.643214	0.515195	0.788686	0.248907	0.283231	0.229888
Arachis_hypogaea_newGene_14020	uncharacterized protein LOC107474214 [Arachis duranensis]	2.09991	1.05172	1.95367	0	0.078599	0.060392	2.40714	1.92296	1.73313	0.322661	0.187486	0.089342
Arachis_hypogaea_newGene_14023	hypothetical protein Ahy_B05g078116 isoform B [Arachis hypogaea]	11.5615	7.29108	9.87118	26.8792	20.0555	20.002	6.27553	8.08554	6.06337	4.05401	6.0612	9.563
Arachis_hypogaea_newGene_14037	CLAVATA3/ESR (CLE)-related protein [Arachis hypogaea]	0.632669	0.18134	0.131308	0.499653	0.493674	0.298568	1.04862	1.18384	3.69451	0.721906	0.64054	1.30171
Arachis_hypogaea_newGene_14039	--	3.92747	3.13045	2.6502	0.058367	0	0	0	0	0	0	0	0
Arachis_hypogaea_newGene_14042	--	0	0.103308	0.19704	0.121906	0.051702	0	0.75945	1.07213	0.54922	0.082704	0	0
Arachis_hypogaea_newGene_14046	FT-interacting protein 1-like isoform X1 [Arachis ipaensis]	1.25725	1.12928	1.53102	0.686928	1.12375	1.54981	0.604889	0.852063	0.523325	1.13482	1.13824	1.58614
Arachis_hypogaea_newGene_14048	uncharacterized protein DS421_15g500510 [Arachis hypogaea]	0.194495	0.362695	0.358676	0.174089	0.147238	0.122261	0.295058	0.416418	0.289003	2.22988	2.16523	3.32992
Arachis_hypogaea_newGene_14051	uncharacterized protein DS421_10g307980 [Arachis hypogaea]	1.44515	1.40093	1.4979	0.500737	0.689188	0.961623	0.068465	0.180219	0.153976	0	0.041079	0.279398
Arachis_hypogaea_newGene_14068	uncharacterized protein LOC107621105 [Arachis ipaensis]	0	0.038461	0	15.2336	17.0769	9.6588	16.8597	14.9299	16.4759	14.3459	11.2773	17.2934
Arachis_hypogaea_newGene_14070	uncharacterized protein LOC112750170 [Arachis hypogaea]	0	0.027347	0.074451	4.07027	3.83469	3.40052	2.99817	2.62011	4.54642	4.61308	4.27613	5.19463
Arachis_hypogaea_newGene_14071	--	0	0	0	0	1.45204	0	5.24339	4.93634	4.76102	0	0	0
Arachis_hypogaea_newGene_14075	probable rRNA-processing protein EBP2 homolog [Arachis ipaensis]	0	0.036809	0.158648	6.33352	2.92769	5.73221	7.75597	6.33683	6.62528	6.84564	10.4876	5.27335
Arachis_hypogaea_newGene_14079	--	0	0	0	1.39612	0.823349	1.07715	3.03615	2.66492	3.73438	1.6667	1.77854	1.18702
Arachis_hypogaea_newGene_14080	uncharacterized protein DS421_15g501330 [Arachis hypogaea]	0	0	0.123554	7.2358	7.29541	5.36061	0	0	0	15.0093	11.9801	16.8351
Arachis_hypogaea_newGene_14085	uncharacterized protein DS421_16g538410 [Arachis hypogaea]	0	0	0	3.81468	3.64086	5.15409	0	0	0	0	0	0
Arachis_hypogaea_newGene_14093	--	0	0	0	1.35306	1.5566	1.27388	3.92175	2.76419	4.10073	3.70714	2.55364	3.61285
Arachis_hypogaea_newGene_14115	hypothetical protein Ahy_B05g077736 [Arachis hypogaea]	3.54475	3.94028	2.34348	3.57524	3.85599	1.79856	0	0	0	0.245691	0.398154	0.513066
Arachis_hypogaea_newGene_1413		2.07417	3.22631	2.14327	1.96527	2.11357	1.09988	0	0	0	0	0	0.081329
f cell cycle (GO:0051726);; Biological Process: regulation of nervous system development (GO:0051960);; Biological Process: positive regulation of nervous system development (GO:0051962);; Cellular Component: cytoplasmic vesicle lumen (GO:0060205);; Biological Process: regulation of macromolecule metabolic process (GO:0060255);; Biological Process: regulation of cell development (GO:0060284);; Bi…		[V]	--	S	Signal peptide peptidase-like [Arachis hypogaea]
Arachis_hypogaea_newGene_14132	uncharacterized protein LOC112750244 isoform X1 [Arachis hypogaea]	0	0	0	1.63586	1.88219	1.52084	0	0	0	0	0	0
Arachis_hypogaea_newGene_14138	--	0	0	0	0	0	0	2.06513	1.99166	2.93731	0	0	0
Arachis_hypogaea_newGene_14149	uncharacterized protein DS421_12g366890 [Arachis hypogaea]	3.64272	4.77689	3.58433	0	0	0	0	0	0	0	0	0
Arachis_hypogaea_newGene_1415	--	0.114974	0.14218	0.234363	16.933	13.9071	11.5979	6.86736	6.04295	7.98518	3.81547	4.90058	5.85664
Arachis_hypogaea_newGene_14157	uncharacterized protein LOC107643662 isoform X1 [Arachis ipaensis]	3.81962	4.18819	3.99396	1.66097	2.11763	3.01229	4.41073	5.66662	4.33073	0	0	0
Arachis_hypogaea_newGene_14173	--	4.32774	5.11369	4.45936	2.87891	3.83901	3.52496	4.33107	2.77958	4.85107	3.06271	1.81177	3.20334
Arachis_hypogaea_newGene_14188	--	3.52216	3.22641	7.4996	1.78414	8.1514	2.01755	1.25551	1.28225	2.99686	5.06352	2.86115	3.83994
Arachis_hypogaea_newGene_14207	hypothetical protein Ahy_B05g077255 isoform B [Arachis hypogaea]	0	0	0	1.10106	2.31614	0	0	0	0	16.5645	13.9681	16.6642
Arachis_hypogaea_newGene_14208	--	10.701	10.6414	9.75304	0	0	0	0	0	0	0	0	0
Arachis_hypogaea_newGene_1421	uncharacterized protein LOC107635682 isoform X1 [Arachis ipaensis]	0.080369	0.057398	0.193213	1.2808	1.84891	1.41021	0.039361	0.020062	0.043524	0.105118	0.033445	0.084539
Arachis_hypogaea_newGene_14227	--	5.88155	7.50099	6.80624	0	0	0	6.56667	5.63295	6.47566	0.066309	0	0
Arachis_hypogaea_newGene_1423	hypothetical protein Ahy_B06g084215 [Arachis hypogaea]	3.63394	4.54882	5.57628	2.48464	1.58118	1.48891	4.60726	3.73239	3.83311	3.4816	3.6812	3.12244
Arachis_hypogaea_newGene_14231	--	0.107426	0.258807	0.061467	0.982113	2.19157	1.15921	2.33609	4.33225	3.13571	3.06551	2.05081	1.88141
Arachis_hypogaea_newGene_14233	uncharacterized protein DS421_2g51590 [Arachis hypogaea]	6.38168	6.45473	3.83039	5.34272	3.52918	3.20106	6.0019	6.997	8.22791	2.11402	3.07877	2.95061
Arachis_hypogaea_newGene_14234	Calcium-transporting ATPase 10, plasma membrane-type [Arachis hypogaea]	0	0	0.033585	11.0553	11.2192	8.35934	2.21157	2.02421	2.66329	2.523	2.27229	4.6242
Arachis_hypogaea_newGene_14253	--	4.33101	3.68551	5.58391	0	0	0	0	0	0	0	0	0
Arachis_hypogaea_newGene_14255	uncharacterized protein DS421_19g665530 [Arachis hypogaea]	0	0.262194	0.42542	30.8518	21.0552	20.1502	1.50364	1.27091	1.78003	2.19695	3.71964	3.13058
Arachis_hypogaea_newGene_14262	uncharacterized protein DS421_15g503750 [Arachis hypogaea]	2.70977	3.13777	2.33623	0	0	0	2.68225	2.53273	2.42456	0	0	0.077412
Arachis_hypogaea_newGene_14263	--	2.21493	1.37115	2.39725	0	0	0	0	0	0	0	0	0
Arachis_hypogaea_newGene_14267	--	0	0	0	0	0	0	1.72148	1.55558	1.78491	0	0	0
Arachis_hypogaea_newGene_14271	uncharacterized protein DS421_20g695720 [Arachis hypogaea]	2.15742	3.02649	1.30272	0.08255	0.376944	0	0.012696	0	0	0	0	0
Arachis_hypogaea_newGene_14274	hypothetical protein Ahy_B08g091781 isoform A [Arachis hypogaea]	3.87275	5.27605	4.16409	0.125737	0.972088	0	0	0	0	0	0	0
Arachis_hypogaea_newGene_14300	--	0	0	0	0	0	0	4.10326	4.1905	4.7985	0	0	0
Arachis_hypogaea_newGene_14303	uncharacterized protein LOC110262906 [Arachis ipaensis]	5.32848	9.90804	6.77695	0	0	0	0	0	0	0	0	0
Arachis_hypogaea_newGene_1431	uncharacterized protein DS421_14g483740 [Arachis hypogaea]	0.671675	0.618146	0.464158	0.745935	1.52298	0.329094	3.03353	2.3114	3.82133	2.06886	0.879687	1.62694
Arachis_hypogaea_newGene_1433	adenylate isopentenyltransferase 5, chloroplastic-like [Arachis ipaensis]	1.04051	1.48212	1.58371	0.627952	2.36196	0.847119	0.247468	0.400084	0.031538	11.2171	7.34507	8.38356
Arachis_hypogaea_newGene_14337	uncharacterized protein DS421_15g505010 [Arachis hypogaea]	3.51706	4.73276	4.48457	0.077696	1.73717	1.38307	0.040619	0.095161	0.040922	6.3199	2.3691	6.31551
Arachis_hypogaea_newGene_14339	--	3.96548	4.91917	5.57156	0	0	0	0	0	0	0	0	0
Arachis_hypogaea_newGene_14343	--	3.04396	3.46183	2.51918	0	0	0	0	0	0.083942	0	0	0
Arachis_hypogaea_newGene_14348	--	1.37634	2.83005	0.390631	5.06587	4.18277	4.0456	3.47296	2.81056	5.29604	7.17474	6.55097	7.74113
Arachis_hypogaea_newGene_14349	uncharacterized protein LOC107641860 [Arachis ipaensis]	4.03321	8.28888	3.86213	0.053206	0	0	0.412646	0.428271	0.726952	2.67796	0.906684	1.03216
Arachis_hypogaea_newGene_14352	--	0	0	0	0.05377	0.365169	0	4.85315	4.85255	5.31153	2.2803	1.67152	2.15816
Arachis_hypogaea_newGene_14362	--	28.1525	37.028	30.7587	0	0	0	0	0	0	0	0	0
Arachis_hypogaea_newGene_14380	--	0	0	0	3.01595	2.34647	2.60469	0	0	0	0	0	0
Arachis_hypogaea_newGene_14382	--	1.03635	0.935001	0.885149	0.65809	0.618065	0.321099	0.859756	0.561269	0.896337	0.442039	0.145308	0.260617
Arachis_hypogaea_newGene_14386	uncharacterized protein DS421_17g574280 [Arachis hypogaea]	0	0	0	0	0	0	8.6169	6.16527	8.38657	0	0	0
Arachis_hypogaea_newGene_14390	uncharacterized protein LOC114924999 [Arachis hypogaea]	0	0	0	0	0	0	2.27927	3.40395	2.59903	0	0	0
Arachis_hypogaea_newGene_14392	uncharacterized protein DS421_13g406720 [Arachis hypogaea]	63.2034	101.361	84.7826	76.8839	77.9128	42.7264	25.1	30.3546	29.2041	20.753	17.582	23.2396
Arachis_hypogaea_newGene_14418	--	4.94579	2.80699	4.05267	1.50233	1.20524	0.75803	3.09271	3.23181	1.74626	2.49946	2.96198	2.33234
Arachis_hypogaea_newGene_1443	replication protein A 70 kDa DNA-binding subunit C-like isoform X1 [Arachis hypogaea]	2.79575	2.49404	3.87641	1.23617	6.10168	2.02519	0.368276	0.667817	2.50312	1.28334	1.82223	1.91547
Arachis_hypogaea_newGene_14446	uncharacterized protein DS421_12g372950 [Arachis hypogaea]	2.33878	3.16691	2.60005	4.80161	9.11035	5.8619	2.46371	2.76939	3.17298	8.61771	1.90201	8.32297
Arachis_hypogaea_newGene_1446	protein FAR1-RELATED SEQUENCE 5-like [Arachis ipaensis]	0	0	0	0.125962	0.281452	0	3.06988	2.062	1.18826	0	0	0
Arachis_hypogaea_newGene_14464	hypothetical protein Ahy_B05g076510 [Arachis hypogaea]	7.56649	4.59162	1.90458	1.77007	1.46068	1.90235	5.04707	3.62972	4.7496	1.19168	0.929151	0.198705
Arachis_hypogaea_newGene_14466	--	0	0	0	0	0	0	0	0	0	4.67956	2.90965	5.78875
Arachis_hypogaea_newGene_14475	--	0	0	0	0.213981	0.372765	0.208889	0	0	0	2.73396	4.30345	5.80495
Arachis_hypogaea_newGene_14482	--	2.61832	3.35665	3.25148	0.439138	0.824347	0.009769	2.83887	4.11243	3.03772	0.352588	0.148328	0.107657
Arachis_hypogaea_newGene_14491	--	0	0.027017	0.036719	3.20385	3.47234	2.39258	0	0.079884	0	0	0.031468	0
Arachis_hypogaea_newGene_14494	--	0	0	0	0	0.042759	0	0	0	0	2.25699	3.01871	0.839165
Arachis_hypogaea_newGene_14496	--	0	0	0.011992	0	0	0.101745	6.40698	3.64631	6.12928	0	0	0
Arachis_hypogaea_newGene_14500	uncharacterized protein LOC107643855 [Arachis ipaensis]	3.073	2.9724	2.31286	1.6496	0.491805	0.38594	2.1214	4.15785	4.60854	0.908889	1.09514	3.26162
Arachis_hypogaea_newGene_14501	uncharacterized protein LOC112783060 isoform X2 [Arachis hypogaea]	0.408569	0.331044	0.946878	2.36521	1.31266	1.36617	0.276304	0.155773	0.247774	0	0	0.128476
Arachis_hypogaea_newGene_14514	--	0	0	0	4.29635	3.98869	3.3824	1.8044	1.94918	1.80625	0	0	0
Arachis_hypogaea_newGene_14515	--	7.93823	6.94327	6.41343	3.83545	1.96781	2.9878	3.57847	4.25357	3.96375	7.13195	8.34545	7.15256
Arachis_hypogaea_newGene_1452	glycine-rich cell wall structural protein 1.0 isoform X1 [Arachis duranensis]	0.267686	0.232844	0.138725	0.377097	1.93111	1.91586	2.52272	1.75954	0.647565	7.90806	11.6503	3.72399
Arachis_hypogaea_newGene_14521	Guanine nucleotide exchange factor SPIKE [Arachis hypogaea]	18.8562	24.4464	19.1982	7.11696	5.79789	7.22669	10.2732	9.97482	15.6042	9.14189	8.39314	12.0741
Arachis_hypogaea_newGene_14524	3-ketoacyl-CoA synthase 11-like [Arachis ipaensis]	1.54885	1.32715	1.70635	1.90466	1.90664	2.58572	1.61846	2.50263	2.13444	0.349237	0.814876	0.722292
Arachis_hypogaea_newGene_14526	uncharacterized protein LOC112748498 [Arachis hypogaea]	0.141897	0.342627	0.182328	0.203642	0.32966	0.322494	0.971926	1.95196	1.04585	0.822237	0.110396	0.545153
Arachis_hypogaea_newGene_14530	hypothetical protein Ahy_B07g086955 [Arachis hypogaea]	0.413288	0.315168	0.512762	5.56016	3.07726	3.53698	0.189725	0.365652	0.056876	0.069384	0.104603	0.473964
Arachis_hypogaea_newGene_14534	uncharacterized protein LOC112747145 [Arachis hypogaea]	14.5222	18.7419	19.5928	0	0	0	0	0	0	0	0	0
Arachis_hypogaea_newGene_14539	--	0	0	0	0	0	0	11.4716	9.16361	9.9005	0	0	0
Arachis_hypogaea_newGene_14540	subtilisin-like protease SBT4.6 [Arachis ipaensis]	1.58962	1.58331	1.35354	0.830085	1.53892	1.92817	0.410825	0.033038	0.253996	0.684052	0.561253	0.273914
Arachis_hypogaea_newGene_14541	uncharacterized protein LOC112701251 [Arachis hypogaea]	1.03164	1.78772	1.05805	0.526627	0.264742	0.120149	1.13782	0.928497	1.58424	0.702713	0.723946	0.537925
Arachis_hypogaea_newGene_14544	--	2.93396	2.18057	1.42602	1.17577	0.288642	0.175254	0.611212	0.390246	1.24462	3.50751	6.04063	2.82666
Arachis_hypogaea_newGene_14557	--	0	0	0	0	0	0	4.5589	3.8488	3.1804	0	0	0
Arachis_hypogaea_newGene_14559	hypothetical protein Ahy_B05g076110 [Arachis hypogaea]	0	0	0	4.5633	4.26467	3.45723	0	0	0	0	0	0
Arachis_hypogaea_newGene_14560	--	0.037414	0	0.447755	0.199869	0.915679	0.065531	0	0	0.111183	1.69621	1.44825	2.31332
Arachis_hypogaea_newGene_14594	--	1.23845	3.03681	2.05029	0.483132	0.701493	0.225231	2.3509	2.36512	3.42392	1.27832	0.855364	0.952573
Arachis_hypogaea_newGene_14606	uncharacterized protein LOC112729667 [Arachis hypogaea]	0.028107	0	0.05915	0.107878	0.409166	0.08141	0	0	0.045798	0.592819	0.66983	0.905218
Arachis_hypogaea_newGene_14625	uncharacterized protein LOC107644045 [Arachis ipaensis]	2.75553	2.64169	2.31713	0	0.124018	0.029387	2.69373	0.907814	3.23897	0	0	0
Arachis_hypogaea_newGene_14664	uncharacterized protein DS421_18g627540 [Arachis hypogaea]	3.74153	4.03207	4.90383	0	0	0	0	0	0	0	0	0
Arachis_hypogaea_newGene_14681	uncharacterized protein DS421_12g366330 [Arachis hypogaea]	0.500749	0.343202	0.564124	1.34595	0.9049	0.146925	1.05796	1.87793	1.94804	0.931051	0.357444	0.522523
Arachis_hypogaea_newGene_14689	unknown [Arachis hypogaea]	0.216857	0	0	0	0.046607	0.021566	1.63742	3.03361	2.20089	0	0	0
Arachis_hypogaea_newGene_14690	--	1.22058	2.40864	1.81112	0.703131	0.322014	0.667693	0.057349	0	0	2.09017	1.06024	1.8165
Arachis_hypogaea_newGene_14698	uncharacterized protein DS421_11g329820 [Arachis hypogaea]	0.018077	0	0	10.3754	16.4044	12.4989	6.40421	5.56142	4.94367	0	0	0
Arachis_hypogaea_newGene_147	--	1.28717	2.44684	1.90799	0.271415	0.289014	0.398413	0.457722	0.410174	0.791923	2.97917	1.29636	2.63726
Arachis_hypogaea_newGene_14704	--	6.06377	7.59082	7.74931	5.43721	5.88499	3.78165	5.88277	4.38117	5.18962	4.3494	3.1068	3.5771
Arachis_hypogaea_newGene_14706	uncharacterized protein DS421_15g512280 [Arachis hypogaea]	0	0	0	0	0	0	0	0	0	3.59106	2.64111	3.3407
Arachis_hypogaea_newGene_14723	--	0.316471	0.34348	0.284974	0	0.128324	0	2.22335	2.0053	2.24715	0.376906	0.811449	0.160183
Arachis_hypogaea_newGene_14724	--	2.87152	2.06117	1.99574	0.209485	0.84766	0.696433	2.14614	3.13135	3.30173	3.02924	2.06392	2.18551
Arachis_hypogaea_newGene_14741	--	2.34141	1.28106	1.54495	0	0.581064	0	0.034314	0.066724	0	1.67962	2.142	2.32207
Arachis_hypogaea_newGene_14744	pentatricopeptide repeat-containing protein At1g62670, mitochondrial-like [Arachis hypogaea]	1.24357	1.85316	1.53763	0.181631	0.075452	0.033425	0	0	0.249009	1.98349	1.82993	1.45408
Arachis_hypogaea_newGene_1477	hypothetical protein Ahy_Scaffold1g107261 [Arachis hypogaea]	0.008871	0	0	0.079341	0.558866	0.022725	1.84317	2.91339	2.68718	0	0	0
Arachis_hypogaea_newGene_14784	--	0.268319	0.38003	0.217146	0.61603	0.644497	0.141895	2.04464	1.72703	1.8096	0	0	0
Arachis_hypogaea_newGene_14795	hypothetical protein Ahy_B05g075022 [Arachis hypogaea]	4.49645	2.98921	2.72174	0	0.018393	0	0	0	0	0	0	0
Arachis_hypogaea_newGene_14797	uncharacterized protein DS421_15g513700 [Arachis hypogaea]	0.623988	0.988815	0.873886	0.362362	0.779318	0.575721	1.01138	1.37592	1.147	0.246158	0.592245	0.556785
Arachis_hypogaea_newGene_14800	zinc finger BED domain-containing protein RICESLEEPER 1-like [Arachis ipaensis]	0.013621	0	0.021682	4.00727	1.18588	1.75991	3.93479	6.48024	3.81233	0	0	0
Arachis_hypogaea_newGene_14805	uncharacterized protein LOC110271230 [Arachis ipaensis]	12.1872	13.0533	9.21679	5.87748	5.00373	5.4044	8.38669	7.04103	7.50877	7.33309	4.19309	6.91634
Arachis_hypogaea_newGene_14808	leucine-rich repeat extensin-like protein 4 [Arachis hypogaea]	32.8963	41.5552	44.6888	34.0813	21.6709	23.0717	20.6202	20.4316	12.5825	22.6618	27.1201	22.8314
Arachis_hypogaea_newGene_14814	DNA mismatch repair protein MSH7-like isoform X1 [Arachis ipaensis]	0	0	0	0.0679	0	0.043891	0	0	0	0.911327	0.690221	0.813614
Arachis_hypogaea_newGene_1482	Putative ribonuclease H protein [Arachis hypogaea]	0.056629	0.118353	0.117788	2.51868	1.13349	1.86456	0.036011	0.053037	0.017011	0.176656	0.29757	0.393711
Arachis_hypogaea_newGene_14837	--	2.78711	4.53509	3.51686	0	0	0	0	0	0	0	0	0.01392
Arachis_hypogaea_newGene_14841	heme-binding-like protein At3g10130, chloroplastic [Arachis hypogaea]	22.5887	12.0639	9.25591	4.00228	3.22481	5.79043	8.29229	8.2824	7.42748	14.3323	16.1486	11.6786
Arachis_hypogaea_newGene_14846	uncharacterized protein DS421_16g547410 [Arachis hypogaea]	0.994973	1.55517	0.706103	0	0	0	0	0	0	0	0	0
Arachis_hypogaea_newGene_14852	--	0	0	0	0	0.314139	0.444607	0.149089	0.520692	0.206082	0.605503	0.784647	0.87956
Arachis_hypogaea_newGene_14854	uncharacterized protein DS421_17g594180 [Arachis hypogaea]	0.67958	0.441212	0.347754	20.9008	21.4893	24.2293	0.105397	0	0.027127	23.6868	24.6848	21.7296
Arachis_hypogaea_newGene_14864	uncharacterized protein LOC107642142 [Arachis ipaensis]	2.82409	2.09256	1.13298	0	0	0	0.639585	1.08243	1.30587	0	0	0
Arachis_hypogaea_newGene_14873	zinc finger CCCH domain-containing protein 20 [Arachis hypogaea]	57.7195	100.917	114.007	25.0911	32.5743	50.3363	18.6708	17.004	17.5453	66.1364	57.9573	79.6954
Arachis_hypogaea_newGene_14874	uncharacterized protein LOC107644470 [Arachis ipaensis]	0	0.019425	0	2.47069	1.67936	1.24298	2.96296	3.9742	3.44534	2.00634	2.54574	1.77203
Arachis_hypogaea_newGene_14879	--	0.450291	0.548292	0.434217	0.648862	1.58488	0.574311	1.71323	0.904117	1.99006	2.19706	1.12783	3.44596
Arachis_hypogaea_newGene_14900	uncharacterized protein LOC107478310 isoform X2 [Arachis duranensis]	1.6998	1.22989	0.973675	0.899129	1.2813	1.21776	1.51062	1.00374	0.980192	0	0	0
Arachis_hypogaea_newGene_14901	Uric acid degradation bifunctional protein TTL [Arachis hypogaea]	2.34103	4.68808	3.92517	3.33189	4.93314	2.35959	3.54094	3.91087	4.55301	0	0	0
Arachis_hypogaea_newGene_14909	uncharacterized protein LOC110269333 [Arachis ipaensis]	0	0.121651	0	0	0	0	2.14203	0.981282	1.15466	0	0	0.157923
Arachis_hypogaea_newGene_14915	--	1.06619	2.44566	1.96359	0	0	0	0	0	0	0	0	0
Arachis_hypogaea_newGene_14924	uncharacterized protein DS421_15g518580 [Arachis hypogaea]	1.82698	0.843079	0.83976	0.053659	0.71135	0.149569	0.183022	0.117738	0.234135	1.88159	2.1344	2.02161
Arachis_hypogaea_newGene_14925	Leguminosin secreted peptide [Arachis hypogaea]	6.89637	6.48794	3.04867	0.442864	3.47191	2.27082	0.21031	0.13691	0	20.2754	8.16228	16.7198
Arachis_hypogaea_newGene_14939	--	10.107	18.5215	14.4069	26.5033	14.7962	3.32442	355.497	332.283	321.566	0	0	0.263339
Arachis_hypogaea_newGene_1494	hypothetical protein TSUD_156670 [Trifolium subterraneum]	0.626335	0.889138	0.49882	0.791272	0.334281	0.138286	4.00589	2.10158	2.29425	0.511862	0.397793	0.418827
Arachis_hypogaea_newGene_14941	uncharacterized protein DS421_15g518810 [Arachis hypogaea]	5.93342	6.40432	7.42749	46.9137	28.732	47.6344	3.69952	4.92873	1.90937	24.8582	30.2445	19.0334
Arachis_hypogaea_newGene_1496	peroxidase 20-like isoform X2 [Arachis hypogaea]	1.16194	0.867128	0.772198	4.9145	4.11306	5.36927	1.02168	1.07918	1.08827	1.85218	1.04709	4.65641
Arachis_hypogaea_newGene_14967	hypothetical protein Ahy_B05g074308 isoform A [Arachis hypogaea]	0.88532	1.08851	0.765573	0.871003	0.304401	0.406631	0.332764	0.260047	0.162551	0.770274	0.520926	0.376185
Arachis_hypogaea_newGene_14976	protein OCTOPUS [Arachis hypogaea]	0.275095	0.241175	0.361584	0.815194	0.880632	0.840508	1.6364	1.80818	0.802471	0.472112	1.02372	0.840336
Arachis_hypogaea_newGene_150	probable calcium-binding protein CML26 isoform X1 [Arachis hypogaea]	104.125	64.8401	101.178	87.2015	149.571	227.042	19.5719	15.2195	17.7885	131.554	124.845	132.367
Arachis_hypogaea_newGene_15011	uncharacterized protein DS421_17g595320 [Arachis hypogaea]	10.532	9.1595	7.07335	5.50319	4.86737	4.95004	0	0	0	9.16798	12.664	9.66234
Arachis_hypogaea_newGene_1502	uncharacterized protein DS421_5g138360 [Arachis hypogaea]	0	0	0	0.302132	1.02927	0	8.21446	9.59335	4.1642	0	0	0
Arachis_hypogaea_newGene_15035	uncharacterized protein LOC112802862 [Arachis hypogaea]	0.960143	1.14715	1.39193	0.531861	0.604694	0.172446	0.285621	0.321568	0.455376	0.051935	0.278167	0.385961
Arachis_hypogaea_newGene_15037	protein SRC2 homolog [Arachis hypogaea]	64.1878	59.9942	60.3806	59.2426	59.8703	86.5252	23.6741	23.6993	22.6922	33.8697	43.0847	44.3835
Arachis_hypogaea_newGene_15050	Endonuclease/exonuclease/phosphatase family protein [Arachis hypogaea]	0.186167	0.019997	0.109968	2.20699	2.24606	2.7199	0.307899	0.035679	0.393971	1.27857	0.951231	1.52644
Arachis_hypogaea_newGene_15055	BAHD acyltransferase DCR [Arachis duranensis]	7.30607	1.9087	1.76754	21.8893	36.7855	67.6069	26.9976	15.8821	22.1042	50.5742	65.4675	64.0474
Arachis_hypogaea_newGene_15057	U-box domain-containing protein 28 [Arachis ipaensis]	5.52737	6.13755	8.27464	16.6484	16.195	16.2567	6.26093	6.02945	4.97295	9.64775	9.01678	17.0465
Arachis_hypogaea_newGene_15063	hypothetical protein Ahy_A09g045127 isoform A [Arachis hypogaea]	0	0	0	0.583373	2.17534	0.168071	0.00816	0	0	2.08351	1.78056	1.97821
Arachis_hypogaea_newGene_15066	vacuolar iron transporter homolog 3 [Arachis hypogaea]	9.8874	6.51628	4.44997	0.822053	2.41584	0.911142	6.14253	5.46989	8.46396	3.09916	1.87043	1.34771
Arachis_hypogaea_newGene_15069	uncharacterized protein DS421_2g53490 [Arachis hypogaea]	3.83488	6.61144	5.47968	0.252818	0.550256	0.143508	3.93173	4.14481	3.12495	2.55579	1.51863	2.38916
Arachis_hypogaea_newGene_15075	probable inorganic phosphate transporter 1-5 [Arachis ipaensis]	11.5221	11.6314	10.6315	29.8507	28.2658	28.6883	7.30822	2.98093	8.61653	29.4574	27.2118	35.3342
Arachis_hypogaea_newGene_15084	--	1.11947	1.17387	1.72484	0.198078	0.827392	0.438674	0.434983	0.406334	0.061866	0.952435	0.594808	1.36352
Arachis_hypogaea_newGene_15102	uncharacterized protein DS421_6g183470 [Arachis hypogaea]	0	0.039696	0.467192	11.1675	19.2758	2.58801	0.694501	0.496258	0.255544	0.24069	0.310297	1.84427
Arachis_hypogaea_newGene_15113	uncharacterized protein LOC112754442 [Arachis hypogaea]	0	0	0	0.069572	0	0	9.89359	10.2277	10.3198	0	0	0
Arachis_hypogaea_newGene_15114	hypothetical protein Ahy_B06g079962 isoform A [Arachis hypogaea]	0	0	0	0	0	0	3.73033	3.02261	3.94565	0	0	0
Arachis_hypogaea_newGene_15115	--	0	0	0	6.6869	9.28407	3.41842	0	0	0	7.74901	5.55959	6.80904
Arachis_hypogaea_newGene_15129	uncharacterized protein DS421_14g473710 [Arachis hypogaea]	0.77995	0.424868	0.596088	1.09778	0.541473	0.294932	0.256729	0.435726	1.70589	0.033517	0.073504	0
Arachis_hypogaea_newGene_15180	--	1.58403	3.49523	1.51572	0.342494	0.035838	0.255089	1.45821	1.41161	1.75036	0.402165	0.545472	0.850224
Arachis_hypogaea_newGene_15192	--	0	0	0	0	0	0	3.23219	4.46509	4.37866	0	0	0
Arachis_hypogaea_newGene_15210	--	0.170149	0.031143	0.072311	2.83682	1.66	3.09553	0.785455	0.298627	0.838938	0.541356	0.842297	1.33331
Arachis_hypogaea_newGene_15233	--	1.76089	2.50402	3.34391	0.551567	0.989727	0.494515	0.266546	0.342712	0.291147	1.36291	1.27424	0.729666
Arachis_hypogaea_newGene_15237	probable galacturonosyltransferase-like 7 [Arachis hypogaea]	9.86748	12.0861	11.3646	14.1151	5.95749	9.62289	4.8412	3.38521	4.48517	5.3604	6.7164	3.90262
Arachis_hypogaea_newGene_15254	uncharacterized protein LOC107648047 [Arachis ipaensis]	0.528627	1.55866	0.527228	0.359523	0.134676	0.348934	0.093343	0.071871	0.384786	0.345229	0.284833	0.186455
Arachis_hypogaea_newGene_1526	--	0.041021	0	0	0.28457	0.155571	0.352651	1.45544	1.62662	2.53049	0.664079	2.25433	1.1425
Arachis_hypogaea_newGene_15261	--	0.51177	0.140195	0.179618	1.99169	0.997757	2.17815	0.843705	0.832956	0.286438	0.140055	0.528336	1.38782
Arachis_hypogaea_newGene_15268	60S ribosomal protein L27a-3 [Arachis duranensis]	4.49423	3.12319	3.07009	9.19341	7.12746	5.66578	3.59996	2.6033	2.32808	2.67765	3.44652	4.99292
Arachis_hypogaea_newGene_1527	uncharacterized protein LOC107482929 isoform X2 [Arachis duranensis]	0.021485	0.027587	0.171517	12.0524	6.72479	9.65333	1.03034	0.834628	1.20022	0.385719	0.222167	0.446844
Arachis_hypogaea_newGene_15272	uncharacterized protein LOC112757775 [Arachis hypogaea]	0.202174	0.319265	0.29443	0.726689	0.998506	0.196075	0.020713	0	0.082508	0	0.010353	0.235946
Arachis_hypogaea_newGene_15275	Putative microtubule-associated protein [Arachis hypogaea]	2.91269	2.16889	1.38765	0.214062	0.81347	1.95486	0	0.041763	0.03074	0.129065	0.459372	1.64119
Arachis_hypogaea_newGene_15276	filensin isoform X3 [Arachis ipaensis]	50.4418	38.9525	18.2539	2.28496	8.78507	29.1814	1.77488	0.682477	0.121438	97.3268	141.026	55.4731
Arachis_hypogaea_newGene_15277	filensin isoform X3 [Arachis ipaensis]	57.7244	39.2196	19.45	3.98883	12.9872	27.0319	2.45812	1.9803	0.695098	90.4217	117.096	49.4791
Arachis_hypogaea_newGene_1528	AT-hook motif nuclear-localized protein 24-like [Arachis duranensis]	0	0	0	0.579566	0.722884	0.878747	0	0.028073	0.131911	0.196149	0.090631	0.136875
Arachis_hypogaea_newGene_15285	uncharacterized protein DS421_16g533540 [Arachis hypogaea]	0.888081	1.41585	1.33849	15.8796	5.73725	8.3906	0.179128	0.860883	0.454928	2.31443	1.55086	2.25957
Arachis_hypogaea_newGene_15286	uncharacterized protein LOC107645998 [Arachis ipaensis]	3.07837	2.62347	2.14117	13.1777	19.9807	16.5292	1.98395	1.55136	3.91202	3.60899	2.34045	4.4464
Arachis_hypogaea_newGene_15302	--	0.122902	0.052834	0.497762	0	0.18698	0	0	0	0	3.55602	2.44929	1.64626
Arachis_hypogaea_newGene_15308	platelet glycoprotein Ib alpha chain-like [Arachis ipaensis]	0.820885	0.634291	2.48145	1.69548	0.404216	0.333093	0.025572	0	0	0.663968	1.02961	0.301466
Arachis_hypogaea_newGene_15323	uncharacterized protein DS421_16g534810 [Arachis hypogaea]	76.4482	102.569	105.714	106.908	101.142	84.5683	72.0588	76.9805	47.9471	52.8675	51.8791	46.8298
Arachis_hypogaea_newGene_15332	uncharacterized protein DS421_2g54410 [Arachis hypogaea]	0.162405	0	0.128083	0.816443	1.49771	1.11144	0.186937	0.851249	0.084132	0.313798	0.216309	0.512114
Arachis_hypogaea_newGene_15342	gibberellin receptor GID1C [Arachis ipaensis]	14.1767	13.8797	12.5329	4.71358	4.59691	3.55636	19.7756	22.3693	25.336	13.8033	15.0183	17.5132
Arachis_hypogaea_newGene_15347	uncharacterized protein DS421_2g54480 [Arachis hypogaea]	0	0.100707	0	4.72801	6.68132	4.20943	0	0	0	4.21631	4.3174	6.64509
Arachis_hypogaea_newGene_15350	--	0.575634	0.640652	1.16088	5.37137	9.54409	10.6726	0.239478	0.575063	0.272823	3.08761	2.90043	3.34577
Arachis_hypogaea_newGene_15354	uncharacterized protein DS421_7g204550 [Arachis hypogaea]	2.70879	2.39531	2.12986	2.64035	2.63664	2.532	4.368	3.86517	4.54799	0	0	0.032336
Arachis_hypogaea_newGene_1536	Uroporphyrinogen-III synthase [Arachis hypogaea]	2.94277	5.03415	5.78453	14.8108	16.2475	8.36288	9.24851	6.85029	10.6732	7.33283	5.94879	11.6581
Arachis_hypogaea_newGene_15364	hypothetical protein Ahy_B06g081197 [Arachis hypogaea]	4.79738	4.92135	4.54466	4.08998	2.83155	4.42966	2.56133	2.33574	2.48241	5.00869	7.62515	5.53974
Arachis_hypogaea_newGene_15378	glutelin-2-like [Arachis ipaensis]	0.381811	0.483602	0.117286	1.6764	1.04642	1.89059	1.21656	1.2212	0.803703	0.117643	0.110219	0.271593
Arachis_hypogaea_newGene_15389	uncharacterized protein LOC110263195 [Arachis ipaensis]	0.724938	0.343639	0.482956	0.27687	0.769427	0.698773	0	0.276055	0.128459	1.6373	1.52361	1.61732
Arachis_hypogaea_newGene_15390	Trihelix transcription factor [Arachis hypogaea]	6.61601	4.73934	4.49428	11.8462	9.29964	9.85868	8.48	7.86055	8.0419	5.71321	7.174	4.86227
Arachis_hypogaea_newGene_154	LysM and putative peptidoglycan-binding domain-containing protein [Arachis hypogaea]	0.888348	0.704784	0.552372	0.688368	0.489354	0.205537	0.132656	0.114987	0.200691	0.854743	0.591616	0.582963
Arachis_hypogaea_newGene_15402	uncharacterized protein LOC110280433 [Arachis duranensis]	0.073178	0.082966	0.06846	0.126649	0.117715	0.022734	2.96773	2.43962	2.5705	0	0	0
Arachis_hypogaea_newGene_15404	uncharacterized protein DS421_4g123030 [Arachis hypogaea]	1.62105	2.07822	0.714933	0.276413	0.385356	0.205639	0.153631	0.394682	0.919934	1.41321	1.40146	3.1567
Arachis_hypogaea_newGene_15405	uncharacterized protein DS421_15g500970 [Arachis hypogaea]	5.17308	5.60307	5.7115	3.84559	4.10154	3.19561	1.80464	1.85023	3.93559	3.4497	3.41502	4.21169
Arachis_hypogaea_newGene_15410	--	2.53744	3.70821	3.56095	0.767532	0.896665	0.184349	2.89294	2.13199	3.59462	2.23701	1.36053	2.64442
Arachis_hypogaea_newGene_15418	F-box/kelch-repeat protein At3g61590-like [Arachis ipaensis]	3.49859	5.7437	8.70832	4.90819	5.0696	1.98409	6.26281	8.0134	4.96824	2.43465	3.18616	1.81689
Arachis_hypogaea_newGene_15427	--	0	0	0	2.44739	1.99468	1.23375	0	0	0	2.46191	2.56828	2.24705
Arachis_hypogaea_newGene_15432	--	0.791786	0.627493	0.52428	0.395016	0.834919	0.678171	5.87099	6.48293	9.32207	0.957998	0.631774	1.23661
Arachis_hypogaea_newGene_15437	uncharacterized protein DS421_17g597510 [Arachis hypogaea]	0	0	0	0	0	0	0	0	0	1.64696	1.68548	0.979832
Arachis_hypogaea_newGene_15444	--	0	0	0	0.223358	2.76106	0.154268	0	0	0	24.3785	21.0972	23.5252
Arachis_hypogaea_newGene_15462	uncharacterized protein DS421_16g537910 [Arachis hypogaea]	1.11885	0.432926	0.754475	2.31628	5.62395	3.23761	1.14378	0.593555	1.85029	1.44819	1.10968	2.57983
Arachis_hypogaea_newGene_15465	uncharacterized protein LOC107645688 [Arachis ipaensis]	2.91996	2.2624	3.68137	0.596382	1.35724	1.51999	0.936207	0.642905	0.66817	0.025518	0.052482	0
Arachis_hypogaea_newGene_15467	uncharacterized protein DS421_14g476320 [Arachis hypogaea]	0.664332	1.46985	1.95544	1.14579	0.943976	0.484968	0.472856	0.44428	0.743716	0.1897	0.118408	2.35793
Arachis_hypogaea_newGene_15469	dof zinc finger protein DOF2.5 isoform X1 [Arachis ipaensis]	9.61604	11.4326	15.1687	10.7867	25.5613	9.54606	30.0961	21.4654	37.9208	22.3908	18.8645	33.6458
Arachis_hypogaea_newGene_15476	--	1.89975	2.62538	1.60178	1.90289	2.16268	1.0398	0.424194	1.0401	0.869737	0.547433	1.68759	1.00685
Arachis_hypogaea_newGene_15480	uncharacterized protein DS421_12g356560 [Arachis hypogaea]	5.77901	7.45644	7.17443	3.34021	2.15024	1.25446	5.82288	6.61159	7.50691	0	0	0
Arachis_hypogaea_newGene_15490	Putative permease/transmembrane protein [Arachis hypogaea]	3.91843	3.68965	1.39675	1.18781	1.20471	1.21581	3.65677	3.8165	3.50725	1.2443	0.382598	1.01497
Arachis_hypogaea_newGene_15497	--	0.015645	0	0.039289	0.063046	0.717558	0	0	0	0.059054	2.38414	1.96411	1.96571
Arachis_hypogaea_newGene_15499	uncharacterized protein DS421_16g538570 [Arachis hypogaea]	6.50825	4.59125	5.89337	3.44135	3.87367	2.34131	3.23018	3.44346	2.33503	3.74474	4.26096	4.5906
Arachis_hypogaea_newGene_15500	metal tolerance protein 1 [Arachis ipaensis]	0.046718	0.058537	0.077906	0.189658	0.157224	0.131474	0.782886	0.502588	1.00955	0	0	0
Arachis_hypogaea_newGene_15501	uncharacterized protein LOC112723878 [Arachis hypogaea]	0	0	0	2.67431	1.99008	0.92868	0	0	0	2.80748	2.65748	2.86565
Arachis_hypogaea_newGene_15506	uncharacterized protein DS421_16g538780 [Arachis hypogaea]	0	0	0	0	0	0	0	0	0	6.21399	5.33795	7.73543
Arachis_hypogaea_newGene_15515	11S globulin subunit beta [Arachis ipaensis]	0.137981	0.236992	0.786062	0.957621	2.10207	1.04696	1.94242	1.65977	2.65652	1.38547	2.04929	1.71068
Arachis_hypogaea_newGene_15528	--	0	0	0	0	0	0	0	0	0	2.39297	3.60938	2.18776
Arachis_hypogaea_newGene_15533	--	0	0.357943	0	0.602445	0.79703	0.809187	0	0	0	5.61444	5.09223	3.00985
Arachis_hypogaea_newGene_1554	elongation of fatty acids protein 3-like [Arachis hypogaea]	3.0422	4.04747	1.98799	18.4402	17.7097	24.085	4.88505	4.38097	4.72624	8.81307	10.6282	8.44919
Arachis_hypogaea_newGene_15542	uncharacterized protein DS421_20g699950 [Arachis hypogaea]	2.37386	8.29152	4.20001	0.146193	0.843175	0.700649	2.46248	1.31467	3.25352	6.69925	2.01247	6.75714
Arachis_hypogaea_newGene_15548	--	0.437775	0.25036	0.249353	1.00486	0.445495	0.339608	1.50198	0.71185	1.61163	1.46792	2.01055	1.02076
Arachis_hypogaea_newGene_15555	protein RTF1 homolog [Arachis ipaensis]	4.50446	5.701	6.85398	2.48135	2.295	1.95388	4.70678	3.64419	4.18397	5.75519	3.57926	4.09807
Arachis_hypogaea_newGene_15560	--	0	0	0	0.564575	1.08729	2.13898	1.85427	1.85875	2.75261	2.36654	3.47187	2.5023
Arachis_hypogaea_newGene_15566	uncharacterized protein LOC112758835 isoform X1 [Arachis hypogaea]	1.15255	1.08719	0.717322	1.71385	2.86013	1.43895	2.61043	3.30788	2.97458	3.35969	3.20451	2.86922
Arachis_hypogaea_newGene_1557	uncharacterized protein LOC107487705 isoform X2 [Arachis duranensis]	5.34779	6.97382	7.41899	2.49392	2.47139	2.03445	5.36176	5.22766	5.22209	3.30086	3.29842	4.10933
Arachis_hypogaea_newGene_15589	uncharacterized protein LOC107646864 [Arachis ipaensis]	0.477278	0.438278	0.728249	0.432345	0.815974	0.289764	0.433588	0.203454	0	2.24985	2.39298	1.35364
Arachis_hypogaea_newGene_15618	uncharacterized protein DS421_16g541870 [Arachis hypogaea]	1.4659	2.92267	1.15589	0.097362	0.049901	0.359596	1.59279	0.677135	1.51139	1.793	1.26735	2.01089
Arachis_hypogaea_newGene_15626	myb-like protein V [Arachis ipaensis]	1.92824	1.65581	1.3944	2.8061	0.920969	0.497911	0.521853	0.71566	0.51011	1.71481	2.10756	1.71374
Arachis_hypogaea_newGene_15628	uncharacterized protein K02A2.6-like [Arachis duranensis]	0.030953	0.228405	0.214536	0.750497	0.867387	0.089254	6.57701	3.82652	4.54763	0.419071	0.264248	0.402299
Arachis_hypogaea_newGene_15630	riboflavin synthase isoform X1 [Arachis ipaensis]	6.22925	7.26322	6.2321	1.28698	1.27002	0.844298	2.53194	1.60309	1.77981	3.35744	5.20354	2.72882
Arachis_hypogaea_newGene_15646	uncharacterized protein LOC110268967 isoform X1 [Arachis ipaensis]	1.71032	2.37474	3.16557	2.1607	6.28247	2.12477	23.5942	19.7452	24.2737	1.96298	1.62548	1.42803
Arachis_hypogaea_newGene_15652	--	7.5752	3.84543	2.38133	0.721023	0.902882	0.822923	5.20659	3.4746	4.57675	5.75918	5.5202	3.77289
Arachis_hypogaea_newGene_15666	uncharacterized protein LOC107648146 isoform X2 [Arachis ipaensis]	1.62156	3.91514	4.22628	0.005614	0	0	0	0	0	0	0	0
Arachis_hypogaea_newGene_15673	uncharacterized protein DS421_2g41270 [Arachis hypogaea]	1.83177	2.08842	2.03554	2.38293	1.5044	1.84745	2.00428	2.963	3.79803	3.83491	5.01654	4.53059
Arachis_hypogaea_newGene_15680	uncharacterized protein LOC110263307 isoform X1 [Arachis ipaensis]	3.8164	3.72942	4.0439	3.54271	5.04406	1.97289	4.53269	3.37169	4.00388	2.29683	1.55577	3.0455
Arachis_hypogaea_newGene_15696	--	2.42661	2.3506	2.01774	1.42861	1.50733	0.418248	2.99075	2.94802	2.62881	0.528938	0.92438	0.483821
Arachis_hypogaea_newGene_1571	uncharacterized protein DS421_1g15430 [Arachis hypogaea]	2.30348	2.70631	1.28002	2.32354	0.97384	0.60606	2.22625	1.33971	4.05609	0.198421	0.191744	0.211229
Arachis_hypogaea_newGene_15719	uncharacterized protein DS421_16g543740 [Arachis hypogaea]	3.65857	4.6427	4.66695	0.132472	0.561099	0.124293	4.95658	4.69598	5.7532	0.011755	0	0
Arachis_hypogaea_newGene_15723	hypothetical protein Ahy_B09g095850 [Arachis hypogaea]	0.867204	0.68519	0.315306	6.05831	4.93937	8.54051	0.866308	1.66141	1.17099	1.19033	2.21392	1.11015
Arachis_hypogaea_newGene_15724	uncharacterized protein DS421_5g157180 [Arachis hypogaea]	8.94679	12.613	7.16249	4.92818	7.81336	5.26035	2.6249	4.07416	3.26383	13.0236	7.58632	15.0768
Arachis_hypogaea_newGene_15745	--	0	0	0	0	0	0	3.88526	4.63617	3.29729	0	0	0
Arachis_hypogaea_newGene_15766	--	2.94032	4.13073	3.27987	1.13181	1.02585	0.644909	3.0353	3.56807	2.74708	2.26207	2.13557	3.35573
Arachis_hypogaea_newGene_15783	--	6.06817	4.83982	7.06036	4.67513	5.21183	4.94643	0	0	0	5.12491	5.38233	4.81741
Arachis_hypogaea_newGene_15784	--	4.04982	4.83556	4.93925	2.44928	1.40047	1.89243	0	0	0	2.51811	2.12439	4.21459
Arachis_hypogaea_newGene_15808	cytochrome P450 76A2 [Arachis hypogaea]	0.02004	0.234728	0.266516	1.09882	0.658891	0.811621	0.663884	0.253126	0.269953	0.152192	0.12425	0
Arachis_hypogaea_newGene_15835	--	0	0	0	0.534746	0.802257	0.145856	5.42885	5.12039	6.4863	0	0	0
Arachis_hypogaea_newGene_15847	uncharacterized protein LOC112732273 [Arachis hypogaea]	0	0	0	0.100302	0.71546	0.138142	4.41474	4.7811	5.28249	0	0	0
Arachis_hypogaea_newGene_159	--	1.00916	0.732679	1.23055	0.319479	0.169273	0.081239	0.309518	0.170385	0.663061	0.802205	0.766773	0.549336
Arachis_hypogaea_newGene_15902	uncharacterized protein DS421_14g463570 [Arachis hypogaea]	2.55394	2.54801	2.82579	2.04879	2.69253	2.22417	1.82618	1.74072	1.67728	1.06353	0.902619	0.691817
Arachis_hypogaea_newGene_15915	--	0.53828	0.487273	0.535067	0.695395	0.59535	0.144245	0.223694	0.071963	0.320768	1.36219	2.15429	1.21462
Arachis_hypogaea_newGene_15965	uncharacterized protein LOC114924801 [Arachis hypogaea]	0	0	0	0.426444	0.422222	0.042751	0	0	0	3.53827	2.85403	3.91833
Arachis_hypogaea_newGene_15970	uncharacterized protein LOC112728141 [Arachis hypogaea]	0.157094	0.173389	0.437202	1.90358	2.05032	0.547975	5.28658	4.09136	6.75971	1.67884	1.13533	1.29283
Arachis_hypogaea_newGene_15990	CBL-interacting protein kinase 2 [Arachis hypogaea]	1.08377	0.304717	0.521601	8.58993	15.523	25.724	2.90539	2.19103	3.01908	5.65643	5.4657	5.09929
Arachis_hypogaea_newGene_1601	--	2.62071	3.35777	2.62674	0	0	0	0	0	0	0	0	0
Arachis_hypogaea_newGene_16025	uncharacterized protein LOC110263426 [Arachis ipaensis]	0.737623	0.557183	0.460995	1.19955	0.3878	1.13477	0.805622	0.733097	1.80164	0.01311	0.141692	0.063998
Arachis_hypogaea_newGene_16026	uncharacterized protein LOC107488958 [Arachis duranensis]	0.28334	0.715105	0.220541	0.451153	0.269508	0.325694	0.203358	0.194966	0.35304	0	0	0
Arachis_hypogaea_newGene_16027	uncharacterized protein LOC112797977 [Arachis hypogaea]	12.2716	17.5343	12.7843	43.4544	33.2861	32.6062	11.9708	14.28	21.9584	41.4662	24.1923	39.2676
Arachis_hypogaea_newGene_1604	--	1.96528	6.07493	2.13207	0.273219	0.303899	0	0.940783	0.642921	0.915787	2.5761	1.90332	1.70325
Arachis_hypogaea_newGene_16084	uncharacterized protein LOC112754789 isoform X2 [Arachis hypogaea]	41.658	35.953	42.6983	74.5072	64.8325	64.7015	17.6535	21.3786	20.5089	25.7532	28.2998	28.4527
Arachis_hypogaea_newGene_16095	--	5.81273	10.1459	8.87526	0.369473	1.52081	0.119663	4.93948	7.50163	6.14362	12.2608	5.19411	8.54135
Arachis_hypogaea_newGene_16100	uncharacterized protein DS421_17g594480 [Arachis hypogaea]	3.53394	3.78599	3.2745	6.16544	8.8238	6.05699	6.2927	3.56044	3.81351	5.39455	2.517	6.35076
Arachis_hypogaea_newGene_16119	DNA ligase 1 [Arachis ipaensis]	479.009	437.095	327.479	1049.43	749.998	1072.15	229.189	176.149	239.473	202.451	809.125	385.223
Arachis_hypogaea_newGene_16135	--	0.762678	1.60967	1.93635	0.67733	0.260882	0.52713	1.05378	1.29105	1.21231	0.455744	0.383012	0.386216
Arachis_hypogaea_newGene_16153	Pentatricopeptide repeat-containing protein [Arachis hypogaea]	0.525243	0.531218	0.535236	0.425326	0.906215	0.22699	1.51309	1.89306	1.40985	1.6079	0.397336	1.32741
Arachis_hypogaea_newGene_16165	uncharacterized protein LOC107604894 [Arachis ipaensis]	0	0	0	0	0	0	0	0	0	5.34392	3.18441	5.46964
Arachis_hypogaea_newGene_16186	uncharacterized protein LOC107646622 [Arachis ipaensis]	0.620867	0.57374	0.564406	0.866203	1.33364	0.925494	0.846107	0.866507	1.32207	0.407682	0.264709	0.444366
Arachis_hypogaea_newGene_16209	scarecrow-like protein 6 [Arachis hypogaea]	8.25652	8.5135	7.14494	2.74432	2.7214	2.15908	10.8401	10.3275	10.8444	4.41261	4.66936	4.90264
Arachis_hypogaea_newGene_16217	--	3.96847	3.00967	2.91894	1.72563	2.75071	1.78839	4.51363	4.7784	5.05121	0.26808	0.104928	0.123589
Arachis_hypogaea_newGene_16219	hypothetical protein Ahy_A02g009560 [Arachis hypogaea]	0	0.007164	0.01996	1.61744	2.73576	0.872093	0	0	0	0	0	0
Arachis_hypogaea_newGene_16233	PREDICTED: probable methyltransferase At1g27930 [Lupinus angustifolius]	2.14108	1.24321	0.866669	2.42978	1.15957	1.61995	3.39835	4.05928	3.47521	0.173511	0.249219	0.390967
Arachis_hypogaea_newGene_1625	dehydration-responsive element-binding protein 1E [Arachis duranensis]	16.2422	21.9463	18.5493	15.97	18.98	7.54454	6.81951	6.33527	4.25578	10.6083	8.20138	19.8044
Arachis_hypogaea_newGene_16251	hypothetical protein PHAVU_009G167200g [Phaseolus vulgaris]	5.3727	2.04431	3.64123	35.6402	29.318	29.8428	3.97759	4.99979	4.26548	2.62353	3.2336	12.1487
Arachis_hypogaea_newGene_1626	--	4.50777	7.57361	7.06909	5.21641	5.35753	2.10205	2.43127	3.47611	2.58568	1.58306	2.25268	2.36242
Arachis_hypogaea_newGene_16264	F-box protein CPR30 isoform X1 [Arachis ipaensis]	4.88546	4.43231	5.41454	2.51278	2.73234	1.22586	1.41398	1.65979	1.62307	5.17834	3.44881	3.03639
Arachis_hypogaea_newGene_16307	uncharacterized protein DS421_2g56580 [Arachis hypogaea]	30.856	34.6478	25.1893	4.77508	4.0822	6.32619	11.9846	10.6592	21.9905	18.6782	16.9296	21.736
Arachis_hypogaea_newGene_16315	uncharacterized protein DS421_2g56580 [Arachis hypogaea]	3.86647	3.47391	3.45255	0.777955	0.673059	0.058468	1.30806	0.904154	2.28913	3.67201	2.48452	2.43398
Arachis_hypogaea_newGene_16326	UDP-glycosyltransferase 90A1-like [Arachis ipaensis]	3.71803	3.4977	2.27374	4.1343	1.50532	1.53825	5.49876	6.27096	6.46959	11.7603	17.7313	3.98597
Arachis_hypogaea_newGene_16343	uncharacterized protein DS421_16g555700 [Arachis hypogaea]	3.32011	1.25639	1.28774	1.62826	4.70136	3.12743	0.570133	0.707473	0.801758	0.735855	2.25473	1.79763
Arachis_hypogaea_newGene_16344	uncharacterized protein DS421_17g571080 [Arachis hypogaea]	1.88199	0.594274	0.444283	1.14272	2.00446	1.91066	0.285372	0.324807	0.253917	0.434914	1.20815	0.277532
Arachis_hypogaea_newGene_16346	hydroquinone glucosyltransferase [Arachis ipaensis]	8.19369	10.5622	5.0616	3.73441	2.86505	2.44368	9.23001	7.30412	7.74191	6.48842	8.50945	4.57942
Arachis_hypogaea_newGene_1636	--	0	0	0	0.039976	0.030316	0	1.10753	0.883974	1.03822	0	0	0
Arachis_hypogaea_newGene_16368	--	3.15919	0.925662	1.16758	0	0	0	0	0	0	0	0	0
Arachis_hypogaea_newGene_16374	--	0.200721	0.334213	0.05965	3.45019	1.63495	2.80459	5.58001	3.53724	4.55943	0	0	0.192314
Arachis_hypogaea_newGene_16386	--	0	0	0	0	0.059807	0	0	0	0	25.0215	24.8131	30.4119
Arachis_hypogaea_newGene_16399	--	5.66681	9.62851	9.51342	2.85212	6.94191	2.44417	2.24213	7.14812	2.88112	5.43053	4.22267	6.18669
Arachis_hypogaea_newGene_16403	--	29.0316	27.5994	28.485	13.6286	9.97254	11.2117	15.2005	16.454	18.7458	23.217	28.8091	19.2258
Arachis_hypogaea_newGene_16412	--	1.76424	1.09253	1.64227	0.016472	0.367253	0	0	0.283421	1.02184	1.93354	1.93569	1.14377
Arachis_hypogaea_newGene_16416	hypothetical protein Ahy_B06g085619 [Arachis hypogaea]	1.47016	0.715666	1.59554	0.168909	0.188308	0.187334	0.949717	0.814194	1.5183	0.656173	0.485194	0.696564
Arachis_hypogaea_newGene_16418	subtilisin-like protease SBT4.8 [Arachis hypogaea]	1.61426	1.06082	1.68503	0.448632	0.584982	0.435628	1.14752	1.30432	1.19424	1.3012	1.13962	1.065
Arachis_hypogaea_newGene_16420	uncharacterized protein LOC112697527 isoform X2 [Arachis hypogaea]	1.50071	2.60848	2.37068	0.916276	0.622055	0.866029	1.87401	1.77378	1.9221	1.06362	0.864305	0.864867
Arachis_hypogaea_newGene_16424	--	4.74753	3.80262	3.10553	0	0	0	4.05933	3.80294	5.2263	4.42015	3.33462	5.43184
Arachis_hypogaea_newGene_16431	hypothetical protein Ahy_B06g085715 [Arachis hypogaea]	0	0.029305	0	8.42693	4.44756	6.00199	0	0.047236	0	0	0	0
Arachis_hypogaea_newGene_16442	putative pentatricopeptide repeat-containing protein At1g77010, mitochondrial [Arachis hypogaea]	0.08688	0.117161	0.11574	0.430159	0.230245	0.067682	0.501089	0.575277	0.539562	0.384366	0.283949	0.67528
Arachis_hypogaea_newGene_16444	uncharacterized protein DS421_16g559940 [Arachis hypogaea]	6.12173	6.82351	6.18649	2.18883	1.85624	0.692012	5.52306	4.47032	5.43606	3.4518	5.26328	4.04678
Arachis_hypogaea_newGene_16461	putative disease resistance protein [Arachis hypogaea]	2.27093	2.30603	1.67065	0.468947	0.085708	0.135071	0.622509	0.760408	0.97296	0.59178	0.785429	2.10921
Arachis_hypogaea_newGene_16494	--	0.053593	0.023949	0.072067	0.417115	0.341784	0.109664	1.20837	0.584689	0.64225	0.319754	0.100126	0.03643
Arachis_hypogaea_newGene_16498	uncharacterized protein DS421_16g564170 [Arachis hypogaea]	0.584017	0.400877	0.26048	5.5822	4.69044	3.80213	0.098676	0	0.056198	0.551483	0.775181	3.76828
Arachis_hypogaea_newGene_16501	ABC transporter I family member 17 isoform X1 [Arachis ipaensis]	2.30876	2.54955	0.196357	0.350558	3.41048	2.30394	7.73506	6.34689	8.14759	4.46802	4.67314	4.80196
Arachis_hypogaea_newGene_16507	--	0.038247	0	0	0.323461	0.422174	0.026536	1.54093	1.4083	1.8711	0.016471	0.07598	0
Arachis_hypogaea_newGene_16512	uncharacterized protein LOC112697887 [Arachis hypogaea]	0.012147	0.024787	0.023403	0.261122	3.48188	2.35215	1.3121	2.76083	2.11061	1.36977	0.082388	2.54131
Arachis_hypogaea_newGene_16513	uncharacterized protein LOC110275053 isoform X2 [Arachis duranensis]	0.190214	0.251342	0.031094	0	0.255794	0.071548	0.045629	0.126985	0	6.31538	6.85183	7.40958
Arachis_hypogaea_newGene_16518	--	10.0047	15.0037	20.4677	16.2985	35.0199	18.3867	7.79961	8.3768	9.53061	7.29663	6.29071	6.94312
Arachis_hypogaea_newGene_16522	Auxin response factor [Arachis hypogaea]	0.490966	0.366367	0.778946	4.31246	1.69053	2.3007	1.3291	1.55312	1.55895	0.567699	1.21747	0.652874
Arachis_hypogaea_newGene_16528	uncharacterized protein DS421_18g633440 [Arachis hypogaea]	0	0	0	3.9587	5.02527	5.29661	0	0	0	4.75166	5.08869	5.44805
Arachis_hypogaea_newGene_16535	brefeldin A-inhibited guanine nucleotide-exchange protein 3 [Arachis hypogaea]	1.17701	0.738584	0.6396	0.422739	0.872408	0.85332	0.405655	0.502736	0.716097	0.289515	0.416298	0.339181
Arachis_hypogaea_newGene_16536	hypothetical protein Ahy_B07g088919 isoform B [Arachis hypogaea]	0.194019	0.23317	0.381243	5.82202	3.49567	1.85396	0.796619	0.757781	0.276549	0.570571	0.524659	0.502324
Arachis_hypogaea_newGene_16552	disease resistance protein RPM1 [Arachis ipaensis]	0.752153	0.52867	0.563516	0.454812	0.156445	0.216817	1.64331	1.69166	1.31888	0.913824	0.771236	1.1381
Arachis_hypogaea_newGene_16577	Oxidoreductase/transition metal ion-binding protein [Arachis hypogaea]	0.94451	1.04914	1.10514	0	0	0	0.685459	0.537084	0.939493	0	0	0
Arachis_hypogaea_newGene_16602	--	0	0	0	0	0	0	0	0	0	23.7902	26.3165	47.7194
Arachis_hypogaea_newGene_16608	uncharacterized protein LOC107624739 [Arachis ipaensis]	5.54493	5.51012	6.10722	21.6216	23.7867	21.4237	9.00664	13.147	4.883	5.94621	3.99826	9.35596
Arachis_hypogaea_newGene_16609	--	0.641335	0.893424	0.455005	1.71093	0.663282	0.683412	1.48448	1.22324	1.34123	0.125865	0	0
Arachis_hypogaea_newGene_16612	F-box protein At5g46170 [Arachis ipaensis]	48.2108	37.3247	46.9407	37.7972	34.6231	62.58	19.4085	20.2067	17.8931	24.0886	40.1624	28.9549
Arachis_hypogaea_newGene_16614	hypothetical protein Ahy_B03g064186 isoform E [Arachis hypogaea]	1.70988	1.55186	1.61667	0.738999	1.2065	0.549948	3.36776	2.57155	3.27188	0	0	0
Arachis_hypogaea_newGene_1662	--	0.555746	0.071332	0.488413	3.663	2.87521	2.64719	0.140313	0.279135	0.029033	0	0	0
Arachis_hypogaea_newGene_16679	uncharacterized protein DS421_17g574800 [Arachis hypogaea]	248.506	150.657	95.3746	14.0951	126.106	343.463	19.3141	28.0735	10.0952	558.101	751.818	192.539
Arachis_hypogaea_newGene_16685	uncharacterized protein LOC112765211 isoform X2 [Arachis hypogaea]	0	0	0	1.52551	0.487557	1.81118	0.862906	1.56739	3.07062	0	0.152864	0.082966
Arachis_hypogaea_newGene_16687	uncharacterized protein LOC114925406 [Arachis hypogaea]	1.13491	0.846853	1.48251	5.90724	4.25563	4.31888	0.507962	0.482674	0.541984	1.4947	1.35106	2.77538
Arachis_hypogaea_newGene_16691	uncharacterized protein DS421_17g575550 [Arachis hypogaea]	0	0	0.09968	0.368892	0.297754	0.228969	0.982081	1.73086	0.918481	0.067936	0.115578	0
Arachis_hypogaea_newGene_16694	uncharacterized protein DS421_2g58360 [Arachis hypogaea]	1.21227	0.858229	1.01686	0.45162	0.382954	1.56573	2.91384	3.9426	2.03912	2.30386	1.24264	0.527144
Arachis_hypogaea_newGene_16695	--	0	0	0	0.889698	0.713431	0	1.26583	1.42315	2.69048	0	0	0
Arachis_hypogaea_newGene_16708	CLP protease regulatory subunit CLPX1, mitochondrial isoform X2 [Arachis hypogaea]	2.23312	3.29772	3.00796	7.00092	7.88066	4.83681	4.88589	2.904	6.40529	9.97823	8.12045	7.15974
Arachis_hypogaea_newGene_16727	uncharacterized protein DS421_9g269490 [Arachis hypogaea]	8.29349	10.7516	6.00502	1.34913	2.69062	0.269213	12.3729	12.2806	11.2057	4.66112	4.48055	3.03834
Arachis_hypogaea_newGene_16728	uncharacterized protein DS421_8g248920 [Arachis hypogaea]	6.83034	6.01702	5.38686	1.5899	0.704185	1.16741	9.00798	8.1274	7.3623	3.52918	3.15368	1.50935
Arachis_hypogaea_newGene_16729	uncharacterized protein LOC112705809 [Arachis hypogaea]	0.113529	0.022667	0.195675	0.225365	0.023105	0.10674	0.975338	2.23757	0.774001	0.446759	0.397502	0.089163
Arachis_hypogaea_newGene_1675	uncharacterized protein DS421_5g143600 [Arachis hypogaea]	0	0	0.146491	13.5579	15.75	14.2896	33.1788	30.5878	39.9336	29.948	21.8866	31.0644
Arachis_hypogaea_newGene_16754	hypothetical protein Ahy_B07g087724 isoform B [Arachis hypogaea]	0.926911	2.40859	3.79215	1.22747	1.01204	0.405759	6.59785	6.17704	3.22241	17.6489	15.5809	3.67769
Arachis_hypogaea_newGene_16764	hypothetical protein Ahy_B07g087681 [Arachis hypogaea]	4.95591	5.26456	5.38737	2.2722	1.75496	1.45056	2.88895	4.70281	3.37952	4.73303	3.27812	3.68505
Arachis_hypogaea_newGene_16766	uncharacterized protein DS421_17g577730 [Arachis hypogaea]	11.6962	14.8255	10.2197	10.3549	6.57212	7.10379	4.57404	5.02928	4.58953	11.3623	15.7137	12.8312
Arachis_hypogaea_newGene_16771	--	1.82196	2.00368	2.56675	0.806078	0.127298	0.252173	0	0.789877	0.435423	0.161583	0	0
Arachis_hypogaea_newGene_16781	protein ROS1 [Arachis duranensis]	0.077273	0.680287	0.61663	0.083292	0	0	1.29133	2.58174	1.35624	0.016786	0.082909	0
Arachis_hypogaea_newGene_16788	uncharacterized protein DS421_17g578330 [Arachis hypogaea]	0	0	0	0	0.14981	0.0377	0	0	0	4.87835	5.88103	6.94512
Arachis_hypogaea_newGene_16800	uncharacterized protein LOC112701718 [Arachis hypogaea]	0	0	0	0	0	0	0	0	0	1.17754	1.46984	2.76574
Arachis_hypogaea_newGene_16801	L-type lectin-domain containing receptor kinase VIII.1 [Arachis ipaensis]	3.58799	3.05494	2.46132	1.02434	0.542943	0.343084	4.8004	4.06854	6.62718	2.60439	2.70166	1.50425
Arachis_hypogaea_newGene_16807	--	7.90289	7.59656	6.88562	7.02148	7.14633	6.08222	0	0.005497	0	0	0	0
Arachis_hypogaea_newGene_16817	--	3.13282	5.2813	3.53265	2.90062	2.55738	2.42473	4.15191	4.03159	5.28109	2.406	1.53133	2.53172
Arachis_hypogaea_newGene_16842	vacuolar protein 8 [Arachis hypogaea]	0.832864	1.49171	1.44348	0.74927	0.931213	0.620035	2.57219	2.6631	2.86826	5.33757	4.8275	3.50279
Arachis_hypogaea_newGene_16881	uncharacterized protein LOC112762998 [Arachis hypogaea]	0	0	0	0	0	0	0	0	0	3.08839	2.08852	2.05792
Arachis_hypogaea_newGene_16891	uncharacterized protein LOC112763006 [Arachis hypogaea]	0.255948	0.289921	0.299632	0.588425	0.483074	0.218404	1.06525	2.47571	1.32875	0.52143	0.234324	0.501986
Arachis_hypogaea_newGene_16899	uncharacterized protein DS421_14g475730 [Arachis hypogaea]	0	0	0.046206	6.93206	10.63	11.693	0.033258	0	0	0	0	0
Arachis_hypogaea_newGene_16903	uncharacterized protein LOC107608227 [Arachis ipaensis]	2.49346	0.710076	1.68756	23.1428	7.65572	10.6798	1.51113	1.1874	0.562834	4.36377	5.67704	7.36408
Arachis_hypogaea_newGene_16906	--	0.095598	0	0.059129	1.76826	1.30411	1.12822	0	0.1846	0.207357	0.289742	0.208814	0.117254
Arachis_hypogaea_newGene_16916	--	17.1811	15.93	17.2387	2.41149	5.38893	2.16787	8.92013	10.1004	10.7727	6.96268	5.60087	6.05411
Arachis_hypogaea_newGene_16922	--	0	0	0	0.132818	0.197884	0.174251	1.45273	1.36567	1.71192	0.720163	1.44184	1.2284
Arachis_hypogaea_newGene_16925	--	0.239167	0.050639	0	0.993528	1.41503	0.80221	0.282922	0.08826	0.233392	0	0.221693	0.092365
Arachis_hypogaea_newGene_16927	uncharacterized protein LOC112767117 [Arachis hypogaea]	0	0	0	2.24173	1.83871	1.05755	4.14233	2.15077	4.15325	1.46828	2.59414	3.1396
Arachis_hypogaea_newGene_16929	--	1.91355	1.90506	1.38967	0.469045	0.231874	0.336213	0.67705	1.06734	0.514762	1.78262	0.985998	1.23477
Arachis_hypogaea_newGene_16943	--	13.2626	15.4528	3.88613	3.87864	1.01204	1.04267	10.2639	5.63466	10.009	1.87992	1.60055	1.50001
Arachis_hypogaea_newGene_16948	uncharacterized protein LOC112790920 [Arachis hypogaea]	0	0	0	0	0	0	4.17375	3.16099	4.06028	0	0	0.014998
Arachis_hypogaea_newGene_16957	uncharacterized protein DS421_17g582490 [Arachis hypogaea]	3.53885	4.9828	6.32695	2.00883	2.05084	1.28801	4.36552	4.47532	5.29909	4.61011	2.94855	3.41066
Arachis_hypogaea_newGene_16959	protein STRUBBELIG-RECEPTOR FAMILY 6-like isoform X1 [Arachis hypogaea]	0	0	0.017752	10.1719	10.1536	6.60999	10.0612	10.3099	11.0386	0	0	0
Arachis_hypogaea_newGene_16969	uncharacterized protein DS421_12g376830 [Arachis hypogaea]	0	0	0	0.034663	0.230088	0	4.37133	3.63803	3.92605	2.09239	3.32027	2.8498
Arachis_hypogaea_newGene_16991	uncharacterized protein DS421_19g660930 [Arachis hypogaea]	2.45047	2.60519	3.18879	0	0	0	0	0	0	0	0	0
Arachis_hypogaea_newGene_17017	uncharacterized protein LOC112740446 [Arachis hypogaea]	0.02855	0.020876	0.025152	0.527227	0.152992	0	5.01623	6.12093	5.25061	0	0.019804	0.022618
Arachis_hypogaea_newGene_17019	uncharacterized protein DS421_17g583660 [Arachis hypogaea]	4.12734	3.67588	3.51653	1.91832	3.15264	2.47708	4.01248	3.62948	4.7287	0	0	0
Arachis_hypogaea_newGene_17020	--	0.691796	0.455622	0.427746	2.16149	2.89773	3.18626	0.411987	0.52892	0.750299	1.20445	0.991329	1.82399
Arachis_hypogaea_newGene_1703	uncharacterized protein LOC107489056 [Arachis duranensis]	4.12986	5.14396	4.62808	1.34125	5.81643	2.24382	0	0	0	0	0	0
Arachis_hypogaea_newGene_17040	uncharacterized protein LOC107608254 [Arachis ipaensis]	1.18131	0.848886	0.328732	2.08966	4.10869	2.94019	0.984085	1.66633	1.35027	0	0	0
Arachis_hypogaea_newGene_17043	protein FAR1-RELATED SEQUENCE 5 [Arachis hypogaea]	2.5649	2.33342	2.67649	0.174911	0.040821	0.0206	2.03129	3.2418	2.80718	0.010704	0.114766	0.153862
Arachis_hypogaea_newGene_17052	--	0	0	0.020113	1.92226	2.16934	2.68131	0	0	0	0	0	0
Arachis_hypogaea_newGene_17061	--	3.96295	5.92667	6.19451	1.38252	0.677673	0	0	0	0	0	0	0
Arachis_hypogaea_newGene_17067	uncharacterized protein LOC110265426 [Arachis ipaensis]	4.40294	4.03716	3.29636	0	0	0	0	0	0	0	0	0
Arachis_hypogaea_newGene_17086	histone-lysine N-methyltransferase family member SUVH9-like [Arachis hypogaea]	2.46028	1.95697	2.00812	0.882226	0.851064	0.762354	2.17179	2.51268	1.86454	2.42114	2.50981	2.49779
Arachis_hypogaea_newGene_17092	--	0	0	0	0.300422	0.666669	0	3.70069	3.77148	4.98012	0	0	0
Arachis_hypogaea_newGene_17100	zinc finger BED domain-containing protein RICESLEEPER 2-like [Arachis duranensis]	1.12995	1.10711	1.26913	0.516675	0.486309	0.224275	1.44727	1.54208	1.61971	1.12066	1.17535	1.42004
Arachis_hypogaea_newGene_17103	uncharacterized protein DS421_20g701880 [Arachis hypogaea]	4.59173	3.75832	4.90259	0.936905	0.430533	1.07594	0	0	0	1.48941	1.93928	1.75801
Arachis_hypogaea_newGene_17107	--	0	0	0	1.86866	0.321813	0.567676	2.36038	0.959623	1.65454	1.81066	2.39077	1.57973
Arachis_hypogaea_newGene_17113	zinc finger BED domain-containing protein RICESLEEPER 2-like [Arachis ipaensis]	0.729499	0.653666	1.50451	0.276441	0.446534	0.498996	0.242219	0.387678	0.12026	1.55995	0.745457	1.00541
Arachis_hypogaea_newGene_17120	zinc finger BED domain-containing protein RICESLEEPER 2-like [Arachis ipaensis]	0.615609	0.371761	0.911132	0.096725	0.311514	0.09109	0.15362	0	0.079644	0.624712	0.936066	0.292101
Arachis_hypogaea_newGene_17121	zinc-finger homeodomain protein 2 isoform X2 [Arachis hypogaea]	2.70024	1.83699	3.12045	0.218646	1.39762	1.6035	0.964574	0.247268	1.34554	1.61689	2.24228	3.93101
Arachis_hypogaea_newGene_17132	extensin-like [Arachis ipaensis]	4.31785	0.966862	1.39633	5.19432	11.5745	10.4637	3.9847	1.47685	2.31884	7.13034	12.8668	13.682
Arachis_hypogaea_newGene_17134	uncharacterized protein LOC112770223 [Arachis hypogaea]	3.42195	4.03536	4.83363	0.106441	0	0.018087	0	0.038944	0	1.33737	3.49469	0.872392
Arachis_hypogaea_newGene_17137	--	4.76124	5.10366	4.25938	0.161384	0.166699	0.142477	2.36272	2.2207	4.48918	0.501693	0.375759	0.484264
Arachis_hypogaea_newGene_17143	--	5.22394	3.62268	3.64034	3.5806	1.99196	1.89888	6.24695	5.10717	7.23097	0.239471	0.080916	0.021951
Arachis_hypogaea_newGene_17147	uncharacterized protein LOC107643378 isoform X2 [Arachis ipaensis]	5.11936	5.14219	4.37089	0	0	0	0	0	0	0	0	0
Arachis_hypogaea_newGene_17157	--	3.17759	4.02675	3.55529	0	0	0	0	0	0	0	0	0
Arachis_hypogaea_newGene_1716	--	1.39074	0.98792	1.88605	1.62769	1.76908	0.459668	0.251348	0.255556	0.461304	0.768874	1.14155	1.89193
Arachis_hypogaea_newGene_17176	uncharacterized protein LOC110262906 [Arachis ipaensis]	0	0	0	0.26229	0.150585	0	1.07622	1.06091	2.46565	0	0	0
Arachis_hypogaea_newGene_17179	--	0	0	0	1.33649	0.31302	0.222833	2.82477	2.83299	2.12098	0	0	0
Arachis_hypogaea_newGene_17189	uncharacterized protein DS421_17g586580 [Arachis hypogaea]	0	0	0	0.190605	0.299388	0	3.82616	3.65237	4.27332	0	0	0
Arachis_hypogaea_newGene_17195	replication protein A 70 kDa DNA-binding subunit A-like [Arachis ipaensis]	0.554912	1.58896	1.4814	0.391233	3.27943	0.690993	0.241619	0.137408	0.237291	2.10977	1.3548	1.78389
Arachis_hypogaea_newGene_1720	uncharacterized protein DS421_14g475730 [Arachis hypogaea]	1.88298	2.18002	1.82685	0	0	0	0	0	0	0	0	0
Arachis_hypogaea_newGene_17207	uncharacterized protein DS421_16g542280 [Arachis hypogaea]	1.42968	3.07394	5.78505	0.133933	0.505086	0.030423	10.6941	8.72687	11.1285	0	0	0
Arachis_hypogaea_newGene_17233	uncharacterized protein LOC107641940 [Arachis ipaensis]	0	0	0	0	0	0	4.02769	2.71586	3.71239	0	0	0
Arachis_hypogaea_newGene_17241	uncharacterized protein LOC110281343 [Arachis duranensis]	0	0	0	0	0	0	0	0	0	4.67029	6.57809	5.16398
Arachis_hypogaea_newGene_17248	uncharacterized protein DS421_17g587490 [Arachis hypogaea]	0.050857	0	0.280431	0	0.055802	0.293212	0	0	0.104206	9.71962	2.71675	9.48334
Arachis_hypogaea_newGene_17262	--	2.8027	2.72888	2.17502	0.073254	0.093505	0.011022	4.20655	2.2366	2.58093	2.1778	1.95314	1.56261
Arachis_hypogaea_newGene_17315	--	17.6099	23.7951	18.6975	5.30081	3.56594	2.63914	14.0826	11.7124	12.3851	15.5022	11.2325	12.8115
Arachis_hypogaea_newGene_17318	--	0	0	0	0.357187	0.82386	0	3.51682	1.83317	2.75392	0	0	0
Arachis_hypogaea_newGene_17319	uncharacterized protein DS421_20g695720 [Arachis hypogaea]	3.83384	5.28498	3.36859	2.73375	2.50484	1.21014	3.38389	3.11961	4.39122	1.37187	2.02616	1.51522
Arachis_hypogaea_newGene_17327	--	6.70128	5.32097	5.48016	0	0	0	0	0	0	0	0	0
Arachis_hypogaea_newGene_17336	uncharacterized protein DS421_17g588640 [Arachis hypogaea]	0	0	0	0	0	0.015755	0	0	0	1.45125	0.843262	1.45025
Arachis_hypogaea_newGene_17350	--	2.76252	4.03204	3.22292	0	0.035566	0	0.069373	0.122034	0.012134	0.011296	0	0
Arachis_hypogaea_newGene_17364	--	6.01623	6.02746	6.78575	0	0	0	0	0	0	0	0	0
Arachis_hypogaea_newGene_17369	uncharacterized protein DS421_17g588990 [Arachis hypogaea]	3.6113	6.22289	6.60494	2.46731	2.93745	1.50264	2.6635	3.02706	2.10885	4.74305	4.46	4.88387
Arachis_hypogaea_newGene_17389	uncharacterized protein DS421_13g418010 [Arachis hypogaea]	7.93439	8.11222	7.28206	0	0	0	6.12381	5.21833	7.22976	0	0	0.041621
Arachis_hypogaea_newGene_17395	uncharacterized protein DS421_11g333520 [Arachis hypogaea]	2.76424	4.60894	2.63284	2.91764	4.30132	2.16134	3.44923	3.04248	4.98719	0	0	0
Arachis_hypogaea_newGene_17397	uncharacterized protein LOC107648146 isoform X1 [Arachis ipaensis]	1.35255	2.7635	2.61673	0	0	0	0.638486	0	0	0	0	0
Arachis_hypogaea_newGene_17408	--	4.44712	3.53033	4.55796	0	0	0	0	0	0	6.60483	4.27335	5.69805
Arachis_hypogaea_newGene_17411	uncharacterized protein LOC107609496 isoform X6 [Arachis ipaensis]	0.186053	0.498556	0.193293	1.30203	1.46193	0.681551	2.24018	2.02605	2.67789	0.280565	0.508808	0.371213
Arachis_hypogaea_newGene_17415	--	0	0.08925	0.328024	0.641473	2.14249	0.61156	0.682919	0.481688	0.952324	0	0	0.121872
Arachis_hypogaea_newGene_17420	uncharacterized protein DS421_17g589520 [Arachis hypogaea]	0	0	0	2.23911	1.10462	1.80666	0	0	0	2.74425	3.25098	2.46307
Arachis_hypogaea_newGene_17433	uncharacterized protein DS421_16g568100 [Arachis hypogaea]	0	0.030327	0	2.52839	3.99171	2.79341	7.08811	4.50809	6.74578	0	0.165593	0
Arachis_hypogaea_newGene_17434	uncharacterized protein DS421_16g568100 [Arachis hypogaea]	0	0	0	1.71341	3.35105	3.10637	5.89457	5.75115	6.12239	0	0	0
Arachis_hypogaea_newGene_17447	uncharacterized protein LOC107607480 [Arachis ipaensis]	3.14138	2.33099	5.28038	1.89095	6.42288	0.77744	1.30139	0.651352	1.97425	5.01421	2.53997	4.37845
Arachis_hypogaea_newGene_17448	uncharacterized protein LOC112762417 [Arachis hypogaea]	0.919808	1.47343	3.51386	0.981726	4.44416	1.62183	0.299062	0.362846	0.570968	4.20012	3.07548	3.15825
Arachis_hypogaea_newGene_17449	--	2.65015	2.89919	2.72931	0.825799	0.693195	0.405485	2.024	1.55908	1.68246	2.25224	1.9375	1.77906
Arachis_hypogaea_newGene_17473	uncharacterized protein DS421_17g590740 [Arachis hypogaea]	0	0.031147	0.057664	0	0.092272	0.084992	0	0	0	0.933301	1.03957	2.25537
Arachis_hypogaea_newGene_17481	--	4.1127	5.61709	3.85514	0.682073	1.20355	0.13884	7.64018	6.85349	5.91572	0.219785	0.816565	0.397987
Arachis_hypogaea_newGene_17483	uncharacterized protein DS421_11g335890 [Arachis hypogaea]	2.56264	2.13922	0.985316	0	0.263851	0.018674	0.03823	0	0.099939	0	0	0.040157
Arachis_hypogaea_newGene_17484	hypothetical protein Ahy_A07g034668 isoform B [Arachis hypogaea]	2.39492	1.79211	1.56078	0	0	0	0	0	0	0	0	0
Arachis_hypogaea_newGene_17490	uncharacterized protein LOC112767273 [Arachis hypogaea]	0.241375	0.031672	0.013253	6.81365	6.31432	6.55655	6.88617	5.95247	6.82073	0.031108	0	0.047093
Arachis_hypogaea_newGene_17491	uncharacterized protein DS421_17g591460 [Arachis hypogaea]	0	0	0	0	0	0	7.09249	4.51763	5.84904	0	0	0
Arachis_hypogaea_newGene_17514	--	4.83754	12.4466	7.14713	0	0	0	0.14685	0	0	0	0	0
Arachis_hypogaea_newGene_17522	uncharacterized protein LOC112705596 [Arachis hypogaea]	6.09533	4.26433	2.76624	12.7625	14.1226	26.3537	4.90029	3.58777	4.88868	5.9072	7.94472	9.5456
Arachis_hypogaea_newGene_17534	putative disease resistance RPP13-like protein 1 [Arachis hypogaea]	1.68524	1.17028	1.07118	0.064575	0.04882	0	0	0	0	1.44512	2.15222	1.19853
Arachis_hypogaea_newGene_17566	uncharacterized protein DS421_17g593310 [Arachis hypogaea]	10.6843	14.4706	15.6553	0.012445	0.058636	0	0.137315	0	0.023191	0	0	0
Arachis_hypogaea_newGene_17571	uncharacterized protein LOC110264332 isoform X2 [Arachis ipaensis]	0	0.011633	0	3.4697	3.00711	1.13112	2.98855	3.02053	2.91701	4.12692	3.12629	1.72157
Arachis_hypogaea_newGene_17591	--	0	0	0	0.021878	0	0	2.7518	2.4078	2.30149	0	0	0
Arachis_hypogaea_newGene_17593	transcription factor HEC2-like [Arachis ipaensis]	0.303619	0.13376	0.675883	1.46682	1.0195	1.80912	0.197854	0.229911	0.335514	0.129408	0.239497	0.436639
Arachis_hypogaea_newGene_17595	uncharacterized protein DS421_17g594360 [Arachis hypogaea]	4.24767	3.76791	2.96723	3.36279	3.22177	2.96244	4.51869	4.17521	4.89565	2.24018	2.02692	1.62091
Arachis_hypogaea_newGene_17598	AAA-ATPase At2g46620 [Arachis ipaensis]	12.7231	4.87675	8.24448	31.2084	23.0396	30.8362	10.1811	13.6479	8.97891	8.88752	11.0977	17.8196
Arachis_hypogaea_newGene_1760	Ribonuclease [Arachis hypogaea]	1.13302	0.85567	0.630329	2.14733	4.65152	10.7001	1.55947	1.65295	1.52523	4.85902	4.9518	5.03585
Arachis_hypogaea_newGene_17613	pentatricopeptide repeat-containing protein At4g17616-like isoform X1 [Arachis ipaensis]	0	0	0	0	0	0	2.26778	4.03647	3.78904	0	0	0
Arachis_hypogaea_newGene_17614	hypothetical protein Ahy_A07g034108 [Arachis hypogaea]	0	0	0	0	0	0	21.9307	16.5185	16.7792	0	0	0
Arachis_hypogaea_newGene_17626	protein FAR1-RELATED SEQUENCE 5-like [Arachis hypogaea]	0.260295	0.315405	0.30506	1.30139	2.04689	0.494179	0	0	0	0.06191	0.079997	0.097211
Arachis_hypogaea_newGene_17627	rust resistance kinase Lr10-like, partial [Arachis hypogaea]	0.196455	0.22189	0.052612	2.43397	1.06323	1.5153	0.199427	0	0.046621	0.259159	0.20746	0.93904
Arachis_hypogaea_newGene_17629	uncharacterized protein DS421_17g595320 [Arachis hypogaea]	8.13402	5.90712	6.24548	2.27145	2.65341	3.75211	4.13822	4.445	4.34702	7.67232	7.35905	5.63258
Arachis_hypogaea_newGene_17637	--	2.57332	3.7444	2.59463	1.81367	2.03786	2.30808	11.1827	10.0603	10.3304	13.1158	5.30067	9.77928
Arachis_hypogaea_newGene_17647	--	0	0	0	4.24057	1.93528	1.98684	0	0	0	3.92037	4.02293	3.11984
Arachis_hypogaea_newGene_17648	uncharacterized protein DS421_14g462250 [Arachis hypogaea]	0	0	0.035166	1.80967	1.68199	1.22525	0	0	0	2.21882	1.43741	2.67509
Arachis_hypogaea_newGene_17661	uncharacterized protein DS421_12g365460 [Arachis hypogaea]	12.604	15.6307	9.35559	6.96683	7.242	5.32447	10.1449	8.09131	11.6902	6.78516	5.60057	4.6264
Arachis_hypogaea_newGene_17670	uncharacterized protein DS421_12g368370 [Arachis hypogaea]	1.17838	1.13411	0.507822	0.022308	0.126143	0.100407	0.080026	0.130765	0.172597	0.349662	0.125411	0.448642
Arachis_hypogaea_newGene_17671	uncharacterized protein DS421_12g368370 [Arachis hypogaea]	0.471762	0.930265	0.402382	0.006794	0.056935	0.025268	0.093107	0.223357	0.204354	0.149514	0.116331	0.260034
Arachis_hypogaea_newGene_17676	--	5.56801	3.3513	2.70963	0	0	0	0	0	0	0	0	0
Arachis_hypogaea_newGene_17697	uncharacterized protein LOC112764636 [Arachis hypogaea]	1.88615	1.8173	2.39945	1.77826	1.20457	0.655739	1.8357	2.67045	2.30148	0.693933	0.376325	0.438197
Arachis_hypogaea_newGene_17704	uncharacterized protein DS421_8g228820 [Arachis hypogaea]	0	0	0	1.36596	1.90057	0.045648	0	0	0	9.01915	9.11186	14.067
Arachis_hypogaea_newGene_17717	uncharacterized protein DS421_15g518650 [Arachis hypogaea]	8.9481	12.6666	10.0449	3.75715	6.38357	1.76272	3.05529	4.96612	7.75269	14.7296	8.00599	11.296
Arachis_hypogaea_newGene_17719	uncharacterized protein LOC107646692 [Arachis ipaensis]	1.74124	1.07689	1.1778	2.89304	3.63837	4.9287	2.88084	1.79718	2.48828	2.57522	2.27639	2.43435
Arachis_hypogaea_newGene_17722	--	2.54909	1.5867	1.22122	1.55234	0.684516	0.245089	3.524	3.67046	3.29065	1.36941	2.49843	1.64667
Arachis_hypogaea_newGene_17734	Zinc finger GRF-type protein [Arachis hypogaea]	2.03726	2.46899	1.71098	0.284036	0.280509	0.110334	2.35565	1.59744	2.7981	1.62574	1.25773	1.27647
Arachis_hypogaea_newGene_17738	uncharacterized protein LOC107627725 [Arachis ipaensis]	0	0	0	1.94275	1.21382	0.890362	0.144605	0.597902	0	1.06997	0.671949	1.11919
Arachis_hypogaea_newGene_17745	uncharacterized protein LOC107495706 [Arachis duranensis]	0.52098	1.02075	0.712968	7.88785	3.00296	3.48631	0.529456	0.597631	0.897542	0.246838	0.822154	0.86829
Arachis_hypogaea_newGene_17785	uncharacterized protein DS421_17g599480 [Arachis hypogaea]	4.81021	4.66112	1.26714	0	0.415626	0.077766	0.046738	0.035551	0	0	0.323714	0.378542
Arachis_hypogaea_newGene_17786	zinc-finger homeodomain protein 2 isoform X3 [Arachis ipaensis]	5.35803	2.11755	1.89575	0.99311	1.50455	3.30844	0.776673	0.63838	0.611204	7.91286	9.29641	10.17
Arachis_hypogaea_newGene_1779	uncharacterized protein DS421_1g15930 [Arachis hypogaea]	1.34685	2.38548	2.60874	0.640841	0.325925	0.630488	3.41328	2.28408	4.16708	1.94457	1.32838	1.77132
Arachis_hypogaea_newGene_17791	AT-hook motif nuclear-localized protein 17 [Arachis ipaensis]	9.65084	8.89899	10.2994	26.7942	21.8341	29.4095	14.3434	7.24604	15.0747	6.86897	9.05423	12.9655
Arachis_hypogaea_newGene_17798	uncharacterized protein DS421_16g538410 [Arachis hypogaea]	0.076251	0.609612	0.18915	0	0	0	0.229223	0.264236	0.501786	2.65306	1.94836	2.59472
Arachis_hypogaea_newGene_1780	hypothetical protein Ahy_A05g025275 isoform B [Arachis hypogaea]	32.8629	33.4566	51.9996	61.8228	58.4057	58.5581	51.7115	63.5536	48.3515	9.50933	9.29248	21.1046
Arachis_hypogaea_newGene_17802	uncharacterized protein LOC107606234 [Arachis ipaensis]	4.21492	5.94062	4.46951	4.02981	3.36804	3.29258	5.79191	4.717	3.6231	2.69013	1.99142	3.31041
Arachis_hypogaea_newGene_17805	pentatricopeptide repeat-containing protein At1g09900 [Arachis ipaensis]	0.665554	0.749722	0.440071	1.29658	2.29465	1.26347	0.80462	0.684959	0.920096	0.963812	0.927339	0.752604
Arachis_hypogaea_newGene_17807	U3 small nucleolar RNA-associated protein 18 homolog [Arachis ipaensis]	1.25001	1.55157	1.71185	0.800273	0.397265	0.426116	2.78239	2.93799	2.87046	1.8862	1.34572	1.80824
Arachis_hypogaea_newGene_1781	uncharacterized protein LOC107620267 [Arachis ipaensis]	0	0	0	1.41453	0.543564	0.396243	1.05664	0.637145	1.08836	0	0	0.271
Arachis_hypogaea_newGene_17822	uncharacterized protein DS421_18g610330 [Arachis hypogaea]	2.94437	1.54411	1.58319	0.629849	0.068251	0.234073	0	0.018656	0	0	0.011078	0
Arachis_hypogaea_newGene_17837	--	2.11725	3.3111	1.92676	0.234029	0.042849	0.040253	0.44938	0.064276	0.017098	0.104	0.231161	0.03232
Arachis_hypogaea_newGene_17857	uncharacterized protein LOC107606362 isoform X2 [Arachis ipaensis]	2.7931	1.52981	2.02343	0.733162	1.1686	1.06883	2.68582	2.27782	2.89162	0.545511	0.676107	0.349279
Arachis_hypogaea_newGene_17860	U-box domain-containing protein 4-like [Arachis ipaensis]	1.70795	0.701007	1.59959	1.81729	1.90958	1.60018	4.8796	5.09095	3.51696	1.70319	1.92176	4.12633
Arachis_hypogaea_newGene_17861	uncharacterized protein DS421_12g384280 [Arachis hypogaea]	17.6866	23.303	18.318	13.9589	20.7837	14.2141	21.5412	21.2385	18.8611	11.6409	5.80574	13.2927
Arachis_hypogaea_newGene_17874	3-oxoacyl-[acyl-carrier-protein] synthase II, chloroplastic isoform B [Glycine soja]	0	0	0	2.53304	1.95443	1.13642	0	0	0	0	0	0
Arachis_hypogaea_newGene_17875	zinc finger BED domain-containing protein DAYSLEEPER-like [Arachis hypogaea]	0.226176	0.494686	0.342274	0.177839	0.165077	0.106198	1.25603	0.841686	1.08438	0.518581	0.428989	0.561373
Arachis_hypogaea_newGene_17877	pentatricopeptide repeat-containing protein At2g02980, chloroplastic [Arachis hypogaea]	6.90393	7.31603	8.64906	6.72152	6.22189	8.43469	7.56702	6.8013	7.99898	2.41909	3.50829	3.9133
Arachis_hypogaea_newGene_17883	Coatomer subunit [Arachis hypogaea]	6.13624	7.26652	10.5462	34.6397	38.7689	41.2282	9.77567	5.55244	9.75079	22.3406	16.9988	26.2511
Arachis_hypogaea_newGene_17884	--	0.934202	0.471644	1.19826	3.63454	2.21062	0.862528	4.53482	4.7178	6.47488	0	0	0
Arachis_hypogaea_newGene_17892	--	0.099151	0.126804	0.090158	1.9135	0.567825	0.525306	0.966525	0.65914	0.955004	0.890849	1.69945	1.07327
Arachis_hypogaea_newGene_17912	uncharacterized protein DS421_18g605420 [Arachis hypogaea]	30.9795	19.8968	11.6148	28.3731	41.7622	39.0381	7.80319	3.48803	5.38569	155.999	186.627	154.607
Arachis_hypogaea_newGene_17916	--	12.7502	21.0617	20.9603	25.1494	43.8804	33.8709	18.433	17.1964	17.0053	33.5852	24.5634	28.7515
Arachis_hypogaea_newGene_17917	uncharacterized protein LOC107614357 [Arachis ipaensis]	3.73805	7.71924	11.4063	3.75918	1.81754	1.49355	2.69517	2.68429	3.84778	4.07803	2.68498	4.92915
Arachis_hypogaea_newGene_17923	uncharacterized protein LOC110265593 isoform X2 [Arachis ipaensis]	0.061752	0	0	0	0	0	1.87304	1.89367	1.09968	0.224245	0.325775	0.042539
Arachis_hypogaea_newGene_17929	NDR1/HIN1-like protein 26 [Arachis hypogaea]	7.05969	8.09217	6.66321	2.20412	8.20878	6.02091	4.80628	3.97793	4.69964	31.9993	26.9477	26.6829
Arachis_hypogaea_newGene_17937	protein indeterminate-domain 9 [Arachis ipaensis]	13.7146	24.6384	22.4965	8.05955	2.73994	4.30791	2.28363	0.887168	1.12393	10.2272	9.1925	5.12523
Arachis_hypogaea_newGene_17941	uncharacterized protein DS421_18g606040 [Arachis hypogaea]	3.29122	4.91317	2.79227	0.118695	0.482235	0.168879	2.61567	1.09194	2.74536	0.115418	0.12327	0.148324
Arachis_hypogaea_newGene_17951	hypothetical protein Ahy_A02g005672 [Arachis hypogaea]	0.800862	0.600166	0.635712	1.22066	1.64712	1.5294	0.557729	0.798964	0.561028	1.97015	2.24723	0.053113
Arachis_hypogaea_newGene_17954	--	72.7127	51.1777	53.9903	37.864	59.5269	15.1672	202.741	304.241	174.154	9.59261	7.97744	29.1744
Arachis_hypogaea_newGene_17961	LINE-1 retrotransposable element ORF2 protein [Arachis hypogaea]	1.45618	0.922602	1.68974	3.81737	5.92428	2.61489	0	0	0	0.95162	1.18503	1.08297
Arachis_hypogaea_newGene_17982	--	0	0	0	0.739816	0.742289	1.23308	0.030545	0.1298	0.062166	0.030142	0.022001	0.155074
Arachis_hypogaea_newGene_17997	hypothetical protein Ahy_B08g093773 [Arachis hypogaea]	0	0	0	0	0	0	2.56717	2.09638	1.79416	0	0	0
Arachis_hypogaea_newGene_18004	hypothetical protein Ahy_B08g093697 [Arachis hypogaea]	0.302382	0.312361	0.277323	0.454303	0.249119	0.717813	0.783468	1.94818	0.824371	0	0	0.267631
Arachis_hypogaea_newGene_18013	Vesicle-associated membrane protein [Arachis hypogaea]	9.19822	7.39021	7.70503	0	0	0	0	0	0	7.80504	6.06636	8.78607
Arachis_hypogaea_newGene_18016	--	5.15049	8.42219	4.3198	5.6081	6.93703	6.15781	8.21704	6.41127	10.443	0	0	0
Arachis_hypogaea_newGene_18018	uncharacterized protein LOC112805291 [Arachis hypogaea]	0.015828	0.040762	0.009655	12.0348	8.98605	10.4349	0	0	0	0	0	0
Arachis_hypogaea_newGene_18028	--	0.987488	0.75166	0.599215	2.32397	3.5147	1.63688	0.969527	0.800228	1.46838	3.19206	2.03507	2.97407
Arachis_hypogaea_newGene_18032	ethylene-responsive transcription factor ERF054 [Arachis ipaensis]	9.3759	9.43459	9.71546	22.2231	22.5805	20.011	10.2652	8.44141	12.8204	12.4955	10.8072	11.921
Arachis_hypogaea_newGene_18040	E3 ubiquitin-protein ligase RMA1H1 isoform X1 [Arachis ipaensis]	24.9307	19.8746	23.5863	12.5458	7.6659	5.52064	18.2227	22.2704	25.0222	27.0195	33.4436	16.635
Arachis_hypogaea_newGene_18060	uncharacterized protein DS421_13g411040 [Arachis hypogaea]	0	0	0	0.073812	1.22598	0.05661	6.44608	5.77307	6.1291	3.21322	2.59234	4.36164
Arachis_hypogaea_newGene_18073	spermatogenesis-associated protein 20-like [Arachis ipaensis]	0	0	0	0.026725	0	0	1.82192	1.77645	1.87621	0.956988	1.22135	1.43673
Arachis_hypogaea_newGene_18077	hypothetical protein Ahy_A06g026507 isoform B [Arachis hypogaea]	0	0	0.01988	0	0.019266	0	1.41573	1.62759	1.36572	0	0	0.032476
Arachis_hypogaea_newGene_1809	uncharacterized protein LOC112801161 isoform X1 [Arachis hypogaea]	3.62142	4.21697	3.48211	1.2127	1.12127	0.914211	2.35227	3.16307	2.77649	2.15523	1.68165	3.43384
Arachis_hypogaea_newGene_18109	Beta-galactosidase [Arachis hypogaea]	6.83425	8.2405	4.53361	0.800897	0.712376	0.105287	8.56123	7.78144	10.8806	6.29474	7.18122	5.02574
Arachis_hypogaea_newGene_18112	hypothetical protein B456_004G043200 [Gossypium raimondii]	1.76939	1.49226	2.2175	0.458313	0.654368	0.112889	3.02378	1.96633	2.90627	1.70699	0.583837	1.4205
Arachis_hypogaea_newGene_18115	--	1.5327	1.19572	1.26561	32.7109	30.1485	25.0031	25.287	25.5063	30.0462	26.1237	26.5154	21.5237
Arachis_hypogaea_newGene_1812	--	0	0	0	0.266753	0.124562	0	1.07092	1.17361	1.99168	0	0	0
Arachis_hypogaea_newGene_18126	--	0	0.047043	0.10044	20.6736	12.9041	20.7581	0	0	0	0	0	0
Arachis_hypogaea_newGene_18131	uncharacterized protein DS421_18g625280 [Arachis hypogaea]	0.061095	0.946376	0.742061	0	0.168807	0	0.918263	0.664967	0.324869	2.10779	2.63073	3.56064
Arachis_hypogaea_newGene_18138	uric acid degradation bifunctional protein TTL-like [Arachis ipaensis]	0	0	0	3.40267	2.25569	2.1823	0	0	0	0	0	0
Arachis_hypogaea_newGene_18162	uncharacterized protein LOC110265772 [Arachis ipaensis]	4.84712	2.71428	4.61988	2.63792	6.19358	0.592879	9.15368	9.17734	6.09328	10.1976	10.4927	20.3012
Arachis_hypogaea_newGene_18165	hypothetical protein Ahy_B08g092961 [Arachis hypogaea]	7.96656	7.81438	6.22984	8.7111	8.8804	7.50202	6.31347	7.01203	7.98576	3.00768	3.80614	3.48231
Arachis_hypogaea_newGene_18178	--	2.20586	4.91288	1.86697	0	0	0	0	0	0	0	0	0
Arachis_hypogaea_newGene_18191	uncharacterized protein DS421_4g120850 [Arachis hypogaea]	5.22605	5.73111	5.38674	3.14802	4.33167	2.36838	0	0	0	5.63949	5.92645	4.45167
Arachis_hypogaea_newGene_18206	uncharacterized protein DS421_14g476320 [Arachis hypogaea]	3.46907	5.02626	1.24846	0.273642	0.871225	0.344187	0.307971	0.904848	1.73554	5.87297	4.47802	3.91508
Arachis_hypogaea_newGene_18208	--	0.711581	0.469577	0.695977	0.568225	0.55428	0.423941	1.29902	0.84672	1.00949	2.2585	1.40623	1.90695
Arachis_hypogaea_newGene_1821	--	0	0	0	0.884142	0.326166	0.428194	0	0	0	1.78004	1.38568	1.58026
Arachis_hypogaea_newGene_18211	receptor-like protein kinase THESEUS 1 [Arachis ipaensis]	0.751137	2.36504	2.0673	0.592091	0.541652	0.097138	1.24756	0.813185	0.912899	0.461921	0.476092	0.537607
Arachis_hypogaea_newGene_18223	--	1.57276	1.39684	1.19093	0.947545	0.901822	0.588503	0	0	0	0.833943	1.50031	1.40208
Arachis_hypogaea_newGene_18232	protein FAR1-RELATED SEQUENCE 5-like isoform X1 [Arachis ipaensis]	3.58426	3.71294	3.66966	0.2974	0.042868	0.04719	3.95578	2.78525	4.07008	0.163558	0.011701	0.085192
Arachis_hypogaea_newGene_18238	uncharacterized protein LOC112721727 [Arachis hypogaea]	12.158	10.9854	7.5462	24.9445	12.5673	11.5474	6.3994	7.02136	7.84794	0	0	0
Arachis_hypogaea_newGene_18261	hypothetical protein Ahy_B08g092666 [Arachis hypogaea]	3.86938	2.8477	10.5905	94.1352	86.8065	32.0112	16.7217	15.2065	19.6164	13.1334	14.5208	14.7991
Arachis_hypogaea_newGene_18274	hypothetical protein Ahy_A06g026934 [Arachis hypogaea]	1.00214	1.23296	0.71854	1.00488	0.375595	0.790633	1.73817	1.20772	1.41657	0.389	0.522224	0.693516
Arachis_hypogaea_newGene_18277	uncharacterized protein LOC107462630 isoform X3 [Arachis duranensis]	28.1178	25.0592	23.0185	18.4194	38.7242	30.1047	1.60369	1.53041	4.80203	103.917	64.0603	52.4675
Arachis_hypogaea_newGene_18297	protein FAR1-RELATED SEQUENCE 5 isoform X2 [Arachis hypogaea]	0	0	0	0	0	0	0	0	0	2.31993	1.79103	2.22985
Arachis_hypogaea_newGene_18304	Retrotransposon gag protein [Arachis hypogaea]	0	0.030697	0	0.714705	0.717129	0.410157	1.82824	1.80407	1.11571	0.127932	0.55253	0.200176
Arachis_hypogaea_newGene_18310	--	0.05922	0	0.08641	0.10388	0.240666	0.040011	2.83956	2.97194	2.37074	0	0	0
Arachis_hypogaea_newGene_18316	Serine acetyltransferase 3 [Arachis hypogaea]	1.95959	2.73228	2.97013	0.085583	0	0	3.27075	3.93387	1.86448	1.65253	1.2643	1.1212
Arachis_hypogaea_newGene_1832	thymocyte nuclear protein 1 [Arachis duranensis]	1.78788	1.35825	0.758399	0.288836	0.413327	0.116133	0.335339	0.620867	0.291783	3.01699	3.82971	2.6038
Arachis_hypogaea_newGene_18332	--	2.13896	0.925471	1.64641	0.079678	0.148822	0	2.17147	1.63654	2.26503	0	0	0
Arachis_hypogaea_newGene_18339	uncharacterized protein DS421_11g341290 [Arachis hypogaea]	2.551	3.36187	1.68811	3.32271	0.538807	0.648962	0.401455	1.12363	1.85483	2.6113	1.59721	0.454866
Arachis_hypogaea_newGene_18358	uncharacterized protein LOC107611807 [Arachis ipaensis]	5.01294	6.39437	7.51985	3.96787	3.43746	2.97986	4.13926	5.93074	7.42971	3.48286	3.18565	3.77419
Arachis_hypogaea_newGene_18369	uncharacterized protein LOC107635964 [Arachis ipaensis]	0.985357	0.540467	0.450278	1.86311	1.9999	0.891903	2.08123	1.90127	1.95304	0.66941	0.462782	0.212186
Arachis_hypogaea_newGene_18388	uncharacterized protein DS421_19g649510 [Arachis hypogaea]	0	0	0	1.74606	1.76204	1.60261	0	0	0	0	0	0
Arachis_hypogaea_newGene_18398	--	0	0.181512	0.178855	3.68475	5.51902	6.09662	0	0	0	0	0	0
Arachis_hypogaea_newGene_18401	--	1.60094	2.59847	1.08623	1.27158	1.03679	1.26266	2.08708	1.94883	3.03596	0	0	0
Arachis_hypogaea_newGene_18404	Actin-depolymerizing factor [Arachis hypogaea]	2.95871	2.74517	4.79602	2.99617	1.74602	1.48244	1.65064	1.50922	1.67145	1.00283	0.684404	1.0811
Arachis_hypogaea_newGene_18428	--	0	0.064814	0	0.032524	0.032001	0	0.812819	1.811	0.768029	0.026385	0	0.022446
Arachis_hypogaea_newGene_18429	--	1.66161	2.09531	1.59935	0	0	0	0	0	0	0	0	0
Arachis_hypogaea_newGene_18437	uncharacterized protein DS421_17g585200 [Arachis hypogaea]	0	0.111065	0	7.993	6.4231	8.61628	0	0	0	0	0	0
Arachis_hypogaea_newGene_18443	--	0.330842	0.125411	0.101348	0.08911	0	0	1.80604	2.97658	1.76457	0	0.004692	0.023223
Arachis_hypogaea_newGene_18449	uncharacterized protein DS421_18g624580 [Arachis hypogaea]	0	0	0	0	0	0	0	0	0	1.26566	1.87218	1.47108
Arachis_hypogaea_newGene_18451	uncharacterized protein DS421_18g620350 [Arachis hypogaea]	1.5049	1.86607	0.793138	0.398271	1.2538	1.61252	0.522028	0.382014	0.347605	9.51919	12.0623	8.25052
Arachis_hypogaea_newGene_18452	hypothetical protein Ahy_B09g095119 isoform A [Arachis hypogaea]	0.060175	0.025264	0	0.09004	0.368128	0	3.17162	3.65361	2.36314	3.54704	2.85603	3.27031
Arachis_hypogaea_newGene_18459	hypothetical protein Ahy_B05g076269 [Arachis hypogaea]	24.9683	33.005	24.6494	1.44856	1.8428	0.194547	21.8498	20.9219	20.8169	31.4044	17.8562	30.0411
Arachis_hypogaea_newGene_18462	uncharacterized protein DS421_18g620390 [Arachis hypogaea]	0.492476	0.550677	0.634468	0.107087	0.1873	0.106624	0	0	0	5.21511	7.88864	4.73743
Arachis_hypogaea_newGene_18464	uncharacterized protein DS421_18g620470 [Arachis hypogaea]	414.9	289.323	160.975	50.4387	169.504	160.046	40.7854	39.8937	9.95872	759.398	657.762	334.494
Arachis_hypogaea_newGene_18476	9-cis-epoxycarotenoid dioxygenase NCED1, chloroplastic [Arachis ipaensis]	61.5564	19.0523	37.0327	42.6367	54.5795	81.3771	50.479	44.4928	48.5514	100.043	105.137	126.207
Arachis_hypogaea_newGene_18487	hypothetical protein Ahy_B02g060552 [Arachis hypogaea]	0	0	0	5.99182	5.77813	5.61265	0	0	0	0	0	0
Arachis_hypogaea_newGene_18491	uncharacterized protein LOC112701227 [Arachis hypogaea]	6.10251	6.63402	5.43926	0.02581	0	0	0	0	0	0	0	0
Arachis_hypogaea_newGene_18492	Floral homeotic protein APETALA [Arachis hypogaea]	6.83212	9.76708	8.98777	0	0	0	0	0	0	0	0	0
Arachis_hypogaea_newGene_18496	uncharacterized protein DS421_18g621180 [Arachis hypogaea]	1.51902	0.405719	0.853345	1.23439	2.01798	0.466116	0.200484	0.102746	0.151117	0.586887	0.625652	0.88228
Arachis_hypogaea_newGene_18500	probable protein phosphatase 2C 55 [Arachis ipaensis]	0	0	0	0.599242	2.30203	0.108455	5.47212	4.63166	6.85598	0	0	0
Arachis_hypogaea_newGene_18512	--	2.7906	1.96263	2.78554	0	0	0	0	0	0	0	0	0
Arachis_hypogaea_newGene_18514	uncharacterized serine-rich protein C215.13 [Arachis ipaensis]	3.46541	3.01466	2.82975	5.48649	4.61366	6.21489	5.609	4.44918	7.09949	17.4922	22.717	11.3451
Arachis_hypogaea_newGene_18515	--	0	0	0.041666	5.86553	28.178	10.7117	3.04631	1.76058	3.54497	3.04762	1.67456	5.71539
Arachis_hypogaea_newGene_18516	protein DETOXIFICATION 45, chloroplastic-like [Arachis ipaensis]	0.358664	0	0.067197	1.52682	1.99585	0.160004	1.56906	1.55218	1.8653	0.899738	0.271643	2.21107
Arachis_hypogaea_newGene_18518	uncharacterized protein LOC110265928 [Arachis ipaensis]	2.19922	4.32875	4.22375	0.915004	0.990116	1.27059	4.27516	3.41709	4.95721	2.45156	2.11151	2.12602
Arachis_hypogaea_newGene_18528	hypothetical protein DS421_18g622000 [Arachis hypogaea]	3.92902	2.83643	2.67475	2.98783	2.23713	4.13463	2.56298	1.8225	2.99817	1.48056	1.66701	1.32248
Arachis_hypogaea_newGene_18596	uncharacterized protein DS421_4g123030 [Arachis hypogaea]	2.94221	2.73779	3.70593	2.65548	0.939541	1.32949	1.82206	1.74147	1.17027	1.35059	2.13227	1.38758
Arachis_hypogaea_newGene_18601	--	3.14463	2.80311	2.12378	2.31759	1.14927	1.41888	0	0	0	0	0	0
Arachis_hypogaea_newGene_18603	--	0	0	0	1.65101	1.39026	2.49543	0	0	0	0	0	0
Arachis_hypogaea_newGene_18636	--	0	0	0.034678	5.35602	4.02086	3.85165	3.68018	3.02671	3.81786	2.75876	2.5783	3.09567
Arachis_hypogaea_newGene_18653	--	16.006	12.0374	18.4591	62.0515	81.4742	56.4815	27.2096	34.0304	29.7684	12.7736	11.0387	19.6447
Arachis_hypogaea_newGene_1867	protein CDI [Arachis duranensis]	71.6092	212.583	330.319	69.8377	81.671	46.9261	41.3452	29.0002	22.6736	22.7231	14.6408	22.4786
Arachis_hypogaea_newGene_18670	uncharacterized protein LOC107613395 isoform X2 [Arachis ipaensis]	0	0	0	6.55627	3.81523	6.5012	0	0.027403	0.080701	0	0	0
Arachis_hypogaea_newGene_18678	subtilisin inhibitor CLSI-I [Arachis ipaensis]	18.3082	24.3827	18.2745	25.8459	37.7187	16.4276	13.3708	16.154	15.9585	15.8942	6.7031	6.31666
Arachis_hypogaea_newGene_18685	uncharacterized protein LOC107612498 isoform X3 [Arachis ipaensis]	4.12222	4.05661	4.60032	2.4354	1.69574	1.11546	4.37521	4.23066	5.32284	4.69918	5.17899	3.92663
Arachis_hypogaea_newGene_18691	uncharacterized protein DS421_12g368600 [Arachis hypogaea]	1.35023	1.5019	1.77805	1.22862	1.64639	0.586761	1.57067	1.73691	1.78895	0.680094	0.554084	1.09969
Arachis_hypogaea_newGene_18696	--	4.77369	5.02646	3.28639	0.251414	0.838626	0.069876	4.63298	4.5406	5.04726	0	0	0
Arachis_hypogaea_newGene_1870	pentatricopeptide repeat-containing protein At5g13270, chloroplastic-like isoform X1 [Arachis hypogaea]	0.28819	0.207947	0.115169	0.272266	0.162105	0.43813	0.615407	0.617037	0.722786	0	0	0.073104
Arachis_hypogaea_newGene_18703	uncharacterized protein DS421_11g335240 [Arachis hypogaea]	7.23951	10.8081	7.79033	2.31112	3.85097	1.80597	8.33665	7.65664	9.28798	0	0	0
Arachis_hypogaea_newGene_18708	--	0	0	0	0	0.096119	0	4.91515	4.41488	3.50034	0	0	0
Arachis_hypogaea_newGene_18714	lipid phosphate phosphatase gamma, chloroplastic [Arachis duranensis]	17.0438	11.4631	13.6205	20.7193	10.3203	17.8298	7.07365	7.36281	8.09114	12.0428	19.1894	14.3324
Arachis_hypogaea_newGene_18732	hypothetical protein Ahy_B08g090858 isoform C [Arachis hypogaea]	0	0	0	0.487236	0.920749	0.172627	9.26519	7.66274	7.39591	3.97661	4.15358	3.98152
Arachis_hypogaea_newGene_18746	uncharacterized protein LOC107607858 [Arachis ipaensis]	0.265801	0.405123	0.460279	2.11029	4.37716	2.96639	0.858972	0.553947	0.746583	2.56501	2.81651	3.87675
Arachis_hypogaea_newGene_1875	hypothetical protein Ahy_A05g024885 isoform B [Arachis hypogaea]	1.65324	1.62388	1.0989	6.12592	3.57397	10.8504	2.4904	1.24636	1.51628	0.487486	0.652195	0.937032
Arachis_hypogaea_newGene_18764	uncharacterized protein LOC107614114 isoform X1 [Arachis ipaensis]	18.9804	29.5607	28.3573	25.5972	31.4131	17.7307	171.585	200.805	84.6292	56.7217	34.2723	47.512
Arachis_hypogaea_newGene_18771	hypothetical protein Ahy_B08g091008 isoform A [Arachis hypogaea]	1.8648	2.09899	1.33776	0.696349	0.817613	0.541148	1.84808	2.47252	1.86752	0.584345	0.981393	0.949758
Arachis_hypogaea_newGene_18775	uncharacterized protein DS421_12g388500 [Arachis hypogaea]	3.16754	1.03301	2.42553	6.40583	3.57795	4.49808	0.795113	0.660929	0.867216	1.46063	2.39807	1.75352
Arachis_hypogaea_newGene_18778	villin-3 [Arachis hypogaea]	2.55698	1.46948	0.638091	0	0	0	0	0	0	0	0	0
Arachis_hypogaea_newGene_18780	uncharacterized protein DS421_13g415660 [Arachis hypogaea]	0	0	0	2.44945	1.60734	1.62631	0	0	0	0	0	0
Arachis_hypogaea_newGene_18793	uncharacterized protein LOC112729014 isoform X1 [Arachis hypogaea]	2.69412	1.95129	0.879817	0.598468	0.391109	0.853238	1.79897	2.09078	2.87692	0	0	0
Arachis_hypogaea_newGene_18832	--	0	0	0	3.15937	4.782	0.926998	0	0	0	0	0	0
Arachis_hypogaea_newGene_18833	uncharacterized protein LOC112772277 [Arachis hypogaea]	5.04478	5.29567	6.07842	1.17273	2.39491	0.042048	6.51035	5.207	7.02818	3.50994	1.95335	3.1578
Arachis_hypogaea_newGene_18835	uncharacterized protein LOC107627713 [Arachis ipaensis]	1.42676	1.83384	1.05972	0	0.074162	0	0.073288	0.041115	0	1.6926	1.40483	2.23876
Arachis_hypogaea_newGene_18837	uncharacterized protein LOC112780129 [Arachis hypogaea]	4.19405	3.4065	2.26876	3.65823	4.95473	7.5682	2.64227	2.07882	2.87137	0.033185	0.081954	0
Arachis_hypogaea_newGene_18843	--	0	0.307497	0.080552	21.0118	14.7858	17.4343	0	0	0	0	0	0
Arachis_hypogaea_newGene_18853	pentatricopeptide repeat-containing protein At3g25210, mitochondrial [Arachis ipaensis]	0	0.070078	0.018561	1.76662	1.7776	1.24185	4.26548	6.15545	4.89276	5.0636	4.12792	2.86465
Arachis_hypogaea_newGene_18854	photosystem II 5 kDa protein, chloroplastic [Arachis ipaensis]	2.97529	3.78732	3.55599	0.901214	0.860184	2.58743	1.95109	1.7484	0.734511	2.23252	2.82596	2.09242
Arachis_hypogaea_newGene_18859	hypothetical protein Ahy_B06g084909 [Arachis hypogaea]	1.70582	1.31932	3.60045	2.28679	3.49638	4.83478	2.0043	2.92364	2.10252	5.03997	7.42463	11.0496
Arachis_hypogaea_newGene_18872	hypothetical protein Ahy_B08g090313 [Arachis hypogaea]	1.26284	0.480216	0.480287	14.5845	15.9397	20.5742	6.14705	5.57175	5.48851	1.76378	2.10158	3.76272
Arachis_hypogaea_newGene_1890	uncharacterized protein DS421_9g271470 [Arachis hypogaea]	0.728293	0.134455	0.283119	0.095481	0.301788	0.210136	2.17292	1.27652	1.28119	0.118258	0.057887	0.268216
Arachis_hypogaea_newGene_18902	uncharacterized protein LOC114925855 isoform X1 [Arachis hypogaea]	0	0	0	0	0	0	0.504776	3.18568	0	3.96744	4.7872	3.4033
Arachis_hypogaea_newGene_18905	uncharacterized protein DS421_18g627350 [Arachis hypogaea]	2.89195	4.10422	3.88725	0.452752	1.06971	0.296238	2.63169	1.2883	1.74916	1.17447	0	0.608583
Arachis_hypogaea_newGene_18908	uncharacterized protein LOC112769114 [Arachis hypogaea]	0	0	0	0.077646	0.092727	0	3.20729	2.12293	2.82767	0	0	0
Arachis_hypogaea_newGene_18932	uncharacterized protein LOC110268973 [Arachis ipaensis]	0	0	0	0.035438	0.092323	0	1.89061	1.13013	2.41709	0	0	0
Arachis_hypogaea_newGene_18947	hypothetical protein Ahy_A04g018459 isoform B [Arachis hypogaea]	7.63841	5.58	5.58767	15.234	12.7288	12.333	5.68236	5.28932	6.09945	5.20572	4.62576	6.10081
Arachis_hypogaea_newGene_18976	uncharacterized protein DS421_18g628930 [Arachis hypogaea]	1.11901	0.794836	0.937416	0.111083	0.076595	0	1.05612	1.13525	1.13353	0.536018	0.925762	0.831862
Arachis_hypogaea_newGene_19008	DNA polymerase epsilon catalytic subunit A isoform X1 [Arachis ipaensis]	0.232306	0.420274	0.366714	1.36805	1.44778	0.525853	0.915083	0.797631	1.19188	1.29755	0.558964	1.0215
Arachis_hypogaea_newGene_19018	Ulp1 protease family, carboxy-terminal domain protein [Arachis hypogaea]	0.323159	0.02296	0.220916	0.3676	0.401822	0.276537	0	0.118389	0	2.18699	2.43348	2.62028
Arachis_hypogaea_newGene_19026	hypothetical protein Ahy_B08g089681 [Arachis hypogaea]	5.08088	5.61052	6.24626	6.35149	8.08983	6.41076	1.82651	2.16843	3.24305	8.44815	8.13386	7.79404
Arachis_hypogaea_newGene_19037	--	10.6151	13.3431	11.1801	5.50142	5.85259	4.06982	19.3951	17.4765	16.2586	8.45002	7.3659	11.8907
Arachis_hypogaea_newGene_19039	hypothetical protein Ahy_B08g089633 isoform B [Arachis hypogaea]	2.4945	1.86976	0.630152	0.198117	1.40938	1.71755	0.786047	0	0.280219	0.439246	0.209374	0.111236
Arachis_hypogaea_newGene_19043	nuclear pore complex protein NUP205 [Arachis ipaensis]	1.36848	1.77494	2.4535	0.486059	1.26518	0.889907	0.905259	1.3621	2.0936	1.06925	0.402886	0.726807
Arachis_hypogaea_newGene_1908	scarecrow-like protein 3 [Arachis duranensis]	7.32328	6.52079	5.02583	2.42209	2.02034	1.80776	13.016	10.2767	21.3093	17.2637	16.3881	10.7681
Arachis_hypogaea_newGene_191	uncharacterized protein LOC112765289 [Arachis hypogaea]	7.53784	7.08765	6.91301	0.046939	0.017338	0	0	0	0	0	0	0.127761
Arachis_hypogaea_newGene_19102	--	8.25833	3.93121	3.09149	0.199983	0.467022	0.235164	4.63736	6.71341	4.49098	0.294231	1.12042	1.31834
Arachis_hypogaea_newGene_19113	uncharacterized protein LOC107620875 [Arachis ipaensis]	0.846683	0.987781	1.7877	0.472596	0.58988	0.180179	1.01876	1.60461	1.02038	0.603483	0.13595	0.227333
Arachis_hypogaea_newGene_1912	uncharacterized protein DS421_1g16260 [Arachis hypogaea]	46.8599	53.5484	42.3289	18.5492	15.6733	15.4741	49.4526	47.7321	51.5554	29.5632	31.9807	29.1884
Arachis_hypogaea_newGene_19125	uncharacterized protein LOC110269343 [Arachis ipaensis]	0	0	0	0.231893	0.243309	0.012005	2.44752	2.1515	3.02084	0	0	0
Arachis_hypogaea_newGene_19138	uncharacterized protein DS421_12g376210 [Arachis hypogaea]	0	0	0	2.64374	2.35775	1.67006	3.15926	2.36712	2.82999	1.26752	1.94727	2.80265
Arachis_hypogaea_newGene_1914	uncharacterized protein LOC112801415 isoform X2 [Arachis hypogaea]	0	0	0	0.076097	0.07878	0	0	0	0	2.73519	2.53135	3.35965
Arachis_hypogaea_newGene_19164	uncharacterized protein LOC107614265 [Arachis ipaensis]	2.08605	1.39439	1.54164	1.57571	0.984408	1.05513	1.83487	1.93868	1.57894	4.56671	3.34914	3.76099
Arachis_hypogaea_newGene_19170	uncharacterized protein LOC112772645 [Arachis hypogaea]	1.31975	0.570468	0.483722	0.456822	0.401096	0.219714	0.378947	0.141188	0.212174	0.171079	0.471256	0.238646
Arachis_hypogaea_newGene_19176	unknown [Glycine max]	481.714	738.663	556.289	305.233	506.598	268.406	422.659	410.682	464.879	324.328	166.786	375.685
Arachis_hypogaea_newGene_19179	agamous-like MADS-box protein AGL11 isoform X2 [Cajanus cajan]	2.62462	2.32189	1.46884	6.18479	1.78015	1.92359	3.95173	4.62928	5.26194	11.3657	10.7136	4.85246
Arachis_hypogaea_newGene_19182	uncharacterized protein LOC110271667 [Arachis ipaensis]	18.6595	26.9335	23.2617	23.1276	14.3926	8.16052	13.7277	12.4852	13.9157	12.9521	10.9661	13.2018
Arachis_hypogaea_newGene_19184	repetitive proline-rich cell wall protein 2-like [Arachis ipaensis]	0.1571	0.169538	0.124342	1.03004	0.499367	1.86233	0.029308	0.077092	0.029527	2.14461	2.33899	2.14011
Arachis_hypogaea_newGene_19186	Serine/threonine-protein kinase BRI1-like [Arachis hypogaea]	1.18206	1.70889	1.18563	1.26827	1.96701	1.01812	1.95804	2.15066	2.22772	3.33736	4.04645	2.35144
Arachis_hypogaea_newGene_19189	--	0	0	0.169171	5.73058	1.86594	2.28982	0	0	0	0	0	0
Arachis_hypogaea_newGene_19215	--	0	0	0	5.99565	5.80173	4.86298	0	0	0	5.8386	4.28433	6.56679
Arachis_hypogaea_newGene_19234	uncharacterized protein LOC112779810 [Arachis hypogaea]	0	0	0	0	0	0	0.555965	0.533814	0.906001	1.61371	2.51899	1.76598
Arachis_hypogaea_newGene_19238	--	0	0	0	0	0	0	0.629305	0.49868	0.449605	0	0	0
Arachis_hypogaea_newGene_19239	uncharacterized protein DS421_19g638820 [Arachis hypogaea]	4.0441	3.08685	3.39078	1.17505	1.02785	0	4.52085	4.11473	4.75629	0.670756	0.308166	1.39451
Arachis_hypogaea_newGene_19243	malonate--CoA ligase isoform X1 [Arachis ipaensis]	42.3553	53.2508	62.5601	35.2239	20.2122	17.6005	22.3132	20.1587	17.6935	35.4307	33.4348	29.0678
Arachis_hypogaea_newGene_19264	--	0.92591	1.4751	1.75011	0.20328	0.213437	0.065512	0	0	0.084087	0	0	0.090233
Arachis_hypogaea_newGene_19265	uncharacterized protein DS421_19g640460 [Arachis hypogaea]	3.88502	4.65807	6.85487	6.28814	6.0156	4.19353	0	0	0	0	0.082554	0
Arachis_hypogaea_newGene_19273	--	8.44989	11.4103	10.216	0.476366	0.99332	0.407436	0.026279	0.014165	0.388008	0.867754	0.471373	0.432965
Arachis_hypogaea_newGene_19285	--	0	0	0	2.56358	4.25277	6.29966	0.055373	0	0	4.75289	5.3003	4.89416
Arachis_hypogaea_newGene_19286	uncharacterized protein DS421_19g641630 [Arachis hypogaea]	0	0	0.0558	12.0825	9.97509	19.1407	0	0	0	20.2302	23.4265	13.6039
Arachis_hypogaea_newGene_19307	uncharacterized protein LOC107618983 isoform X5 [Arachis ipaensis]	0.445374	0.591565	0.617905	0.654725	0.959269	0.181656	1.47609	1.86308	3.12466	0.504632	1.00056	0.926724
Arachis_hypogaea_newGene_19308	--	7.42611	8.57977	5.48114	1.41573	1.63834	2.06035	4.26206	6.38119	8.25933	4.34684	3.28414	6.46236
Arachis_hypogaea_newGene_19357	uncharacterized protein DS421_14g476320 [Arachis hypogaea]	1.23967	2.29744	4.35278	0.133788	2.23657	0.556799	0.834342	2.021	0.43859	13.1339	9.13849	10.9024
Arachis_hypogaea_newGene_19361	--	1.5245	1.68157	1.21214	0.456926	1.45147	0	0.104503	0	0	3.71735	4.618	5.69414
Arachis_hypogaea_newGene_19362	uncharacterized protein LOC107616579 [Arachis ipaensis]	3.68023	2.33628	2.1818	0.743333	0.471377	1.5954	1.07414	0.594487	1.08872	1.70389	1.66804	3.06546
Arachis_hypogaea_newGene_19366	uncharacterized protein LOC112777355 isoform X1 [Arachis hypogaea]	2.71165	3.65446	2.36014	1.99005	2.26293	1.39834	3.59172	1.82611	2.39787	0	0	0
Arachis_hypogaea_newGene_19383	zinc finger CCCH domain-containing protein 65 isoform X2 [Arachis ipaensis]	4.11048	3.13133	5.08981	1.96274	1.93718	1.70661	4.38535	4.90416	3.54294	0.093127	0.164164	0.070368
Arachis_hypogaea_newGene_19403	glyceraldehyde-3-phosphate dehydrogenase, testis-specific [Arachis hypogaea]	5.93535	6.64524	5.30706	4.55321	4.00335	4.48145	4.17328	5.30401	3.65747	1.87289	1.80488	3.11061
Arachis_hypogaea_newGene_19434	uncharacterized protein DS421_19g647430 [Arachis hypogaea]	17.879	19.888	14.6347	1.08714	2.93668	0.057596	0	0	0	0	0	0
Arachis_hypogaea_newGene_19446	--	8.21715	5.80857	4.61343	2.59479	2.00819	2.52898	2.08272	4.66593	3.59398	0	0	0.944403
Arachis_hypogaea_newGene_19447	exocyst complex component EXO70A1 [Arachis ipaensis]	1.15587	0.66014	0.313162	0.928076	1.04159	2.00949	1.84692	1.33352	1.73329	2.89468	3.77236	1.90229
Arachis_hypogaea_newGene_19454	--	0.760816	0.223049	0.089825	2.79159	2.26588	2.98739	0	0	0	0.405066	0	1.51432
Arachis_hypogaea_newGene_19455	uncharacterized protein LOC107618665 [Arachis ipaensis]	19.3341	36.1743	18.0829	10.6667	10.5887	8.574	7.55101	6.29446	14.475	34.5436	35.9588	24.2595
Arachis_hypogaea_newGene_19473	--	0	0	0	0	0	0	0	0	0	1.89882	2.11473	2.63142
Arachis_hypogaea_newGene_1949	--	0	0	0.136468	0	0	0	0	0	0	4.80546	7.89769	6.39899
Arachis_hypogaea_newGene_19516	uncharacterized protein LOC112778123 [Arachis hypogaea]	0	0	0	0	0	0	0	0	0	8.73081	9.07933	12.262
Arachis_hypogaea_newGene_19522	uncharacterized protein LOC110280447 [Arachis duranensis]	2.23066	2.78225	2.9373	3.11768	3.46939	2.26218	4.27429	2.58157	2.92184	0	0	0
Arachis_hypogaea_newGene_19536	Protein RADIALIS-like [Arachis hypogaea]	0.309955	0.520561	0.942986	0.609435	1.41725	0.857757	1.27713	0.79932	0.890821	2.12117	1.64363	1.94442
Arachis_hypogaea_newGene_19553	uncharacterized protein LOC107618031 [Arachis ipaensis]	0.406723	0.734541	0.784298	3.22715	1.97023	2.4324	0.559994	0.197345	0.641736	0.281523	0.182404	0.164859
Arachis_hypogaea_newGene_19568	uncharacterized protein LOC110266220 [Arachis ipaensis]	0.277979	0.185044	0.314799	1.14254	0.611739	0.790826	2.03405	1.48394	1.37073	0.197797	0.344456	0.252293
Arachis_hypogaea_newGene_19576	LRR receptor-like serine/threonine-protein kinase FLS2 [Arachis ipaensis]	2.12856	1.76453	3.57811	2.84185	2.77638	2.40013	1.47369	1.32824	1.34134	1.01364	0.696392	1.70025
Arachis_hypogaea_newGene_19579	glycine-rich cell wall structural protein 1-like [Arachis hypogaea]	7.58295	8.41295	7.18238	4.70312	4.66902	3.35342	9.00014	6.83596	9.66611	4.46586	3.65704	3.56093
Arachis_hypogaea_newGene_19585	uncharacterized protein LOC107606867 [Arachis ipaensis]	7.9657	9.1177	8.93328	2.43093	2.45055	2.15943	7.57307	5.50243	8.64691	7.01858	4.66684	8.50418
Arachis_hypogaea_newGene_19601	uncharacterized protein DS421_13g421390 [Arachis hypogaea]	2.57711	2.01267	2.19412	1.48218	0.999904	0.696208	2.79335	1.77319	2.06274	0	0	0
Arachis_hypogaea_newGene_19604	probable receptor-like protein kinase At5g24010 [Arachis ipaensis]	1.69219	2.5667	1.35617	0.269645	0.231406	0.15575	1.6479	0.565481	1.12412	0.83655	0.770575	0.960407
Arachis_hypogaea_newGene_1962	uncharacterized protein LOC107489237 [Arachis duranensis]	3.83971	1.8847	2.15951	6.69754	2.96447	6.17554	1.49841	2.75009	1.12582	5.72719	11.1121	8.30385
Arachis_hypogaea_newGene_19622	uncharacterized protein LOC112777064 isoform X1 [Arachis hypogaea]	2.67412	3.1278	2.33325	1.85779	1.77538	2.23128	2.32656	3.24724	3.60038	0	0	0
Arachis_hypogaea_newGene_1963	Pentatricopeptide repeat-containing protein [Arachis hypogaea]	4.05455	5.20621	3.51079	2.2816	0.922384	0.840484	3.65136	4.75706	3.35964	3.77277	3.25484	3.79014
Arachis_hypogaea_newGene_19630	uncharacterized protein DS421_19g651870 [Arachis hypogaea]	16.8122	26.9511	14.4801	1.47776	10.5234	7.55173	2.00718	2.05634	0.57418	33.593	19.4046	11.3358
Arachis_hypogaea_newGene_19631	--	27.2959	16.9357	20.0878	16.7606	22.0282	11.2494	38.1413	58.1547	23.1338	8.89527	3.39701	11.144
Arachis_hypogaea_newGene_19632	--	0	0	0	0	0	0	0	0	0	7.04174	6.16708	9.52182
Arachis_hypogaea_newGene_19640	--	4.30542	4.92318	8.08433	0.780772	0.391492	0.357159	6.7039	6.76927	4.46012	2.81778	3.17473	2.77942
Arachis_hypogaea_newGene_19643	zinc finger BED domain-containing protein DAYSLEEPER-like [Arachis duranensis]	0	0	0	0	0	0	0	0	0	14.4694	15.1791	22.1864
Arachis_hypogaea_newGene_19645	protein FAR1-RELATED SEQUENCE 1-like isoform X2 [Arachis ipaensis]	0.679296	0.671991	0.580158	4.05442	2.09772	6.94451	0.368377	0.225527	0.476067	0.810943	1.23048	0.702328
Arachis_hypogaea_newGene_19656	regulator of nonsense transcripts UPF3 isoform X1 [Arachis ipaensis]	0	0	0	0	0	0	0	0	0	3.87376	4.21204	3.85347
Arachis_hypogaea_newGene_19657	--	0	0	0	0.729645	0.823094	0.058668	0	0	0	5.69418	4.94002	6.38455
Arachis_hypogaea_newGene_19665	uncharacterized protein LOC112711534 [Arachis hypogaea]	3.81504	2.24444	3.32392	3.15832	1.45173	1.00026	3.8533	3.53625	3.4154	0	0	0
Arachis_hypogaea_newGene_19667	uncharacterized protein DS421_19g652720 [Arachis hypogaea]	3.40758	5.06197	5.09826	2.49705	2.03264	1.19713	4.733	5.30174	6.44688	3.96359	4.63808	5.10698
Arachis_hypogaea_newGene_1967	uncharacterized protein LOC112801539 isoform X2 [Arachis hypogaea]	2.4116	0.898787	1.3294	0.228499	3.34109	1.46313	0.717645	0.473868	0.268565	0.110945	0.737036	0.905256
Arachis_hypogaea_newGene_19673	hypothetical protein Ahy_B09g096560 isoform B [Arachis hypogaea]	4.44023	2.80448	4.21763	12.3467	9.98387	6.29211	6.20677	5.07416	7.54165	0.644464	2.11668	2.37467
Arachis_hypogaea_newGene_19679	uncharacterized protein DS421_19g653170 [Arachis hypogaea]	6.05743	6.14248	6.51109	5.02109	4.60571	2.69131	6.38452	5.4877	6.56157	0.049153	0	0
Arachis_hypogaea_newGene_19711	--	8.67507	7.77355	9.88514	9.65356	8.30757	7.34463	6.17865	4.80138	4.34543	1.45964	2.11735	3.5311
Arachis_hypogaea_newGene_19735	hypothetical protein Ahy_B09g096751 isoform I [Arachis hypogaea]	10.8622	9.67792	8.35021	10.0703	8.81747	5.58804	10.3117	7.87238	6.80449	5.02043	5.73989	6.05303
Arachis_hypogaea_newGene_19741	--	2.19448	2.42856	2.3314	1.44841	1.6394	1.78753	2.51762	2.03058	2.54241	2.48397	1.83526	1.50277
Arachis_hypogaea_newGene_19750	uric acid degradation bifunctional protein TTL [Arachis ipaensis]	0	0	0	0.540158	0.775879	0	6.54798	6.00736	7.58473	0	0	0
Arachis_hypogaea_newGene_19757	probable transcription factor At5g28040 [Arachis ipaensis]	0.283138	0.241453	0.327083	4.91946	10.7268	16.4484	0.129792	0.498841	0.996037	0.159808	0.243063	1.76425
Arachis_hypogaea_newGene_19765	--	2.40577	2.34038	2.27908	0.535366	0.277543	0.799978	2.9553	2.89848	4.40549	1.87372	1.72752	0.500671
Arachis_hypogaea_newGene_19772	uncharacterized protein LOC107641940 [Arachis ipaensis]	0	0	0	0	0	0	0	0	0	2.45796	3.24227	4.22972
Arachis_hypogaea_newGene_19789	--	6.13233	6.9949	6.27672	0	0.131018	0	0	0	0	0	0	0
Arachis_hypogaea_newGene_1980	uncharacterized protein DS421_15g504930 [Arachis hypogaea]	4.2393	3.81277	4.38381	0.717868	1.15839	0.61448	3.17999	1.70078	3.25788	3.13949	2.03255	2.55514
Arachis_hypogaea_newGene_19807	uncharacterized protein DS421_19g655580 [Arachis hypogaea]	5.70042	4.27564	5.97244	3.1829	4.39862	2.35975	4.21917	4.04988	5.02907	1.78436	2.24102	2.3267
Arachis_hypogaea_newGene_19818	uncharacterized protein LOC110264279 [Arachis ipaensis]	0	0.023967	0	0.587856	0.714583	0.222768	1.33773	1.24449	2.06201	0	0	0
Arachis_hypogaea_newGene_1984	Replication factor-A carboxy-terminal domain protein [Arachis hypogaea]	0.820219	1.11903	0.648095	1.75466	0.759543	0.684207	0.00965	0.416371	0.055295	0.076119	0.197614	0.215626
Arachis_hypogaea_newGene_19845	--	2.43479	2.30119	2.28628	0.697691	0.400458	0.54543	1.91521	1.76461	2.28318	0	0	0
Arachis_hypogaea_newGene_19853	--	6.72512	8.33899	6.52349	3.25073	4.35089	1.95287	6.72574	7.55803	6.25448	7.58974	4.31032	6.10777
Arachis_hypogaea_newGene_19866	uncharacterized protein LOC112778502 [Arachis hypogaea]	7.00265	10.6252	6.56996	0.123114	0.529835	0.162032	1.5171	2.02645	6.16006	0.220576	0.340437	0.153252
Arachis_hypogaea_newGene_19882	uncharacterized protein LOC110268668 [Arachis ipaensis]	22.88	23.141	23.6748	34.9617	33.0132	19.5236	25.2424	23.6673	31.0683	2.02457	1.93125	3.02575
Arachis_hypogaea_newGene_19888	uncharacterized protein LOC110276789 [Arachis duranensis]	0.549474	1.49126	0.538558	1.77343	1.00659	0.440133	0.727281	1.56087	0.651643	0.218148	0.401769	0.593561
Arachis_hypogaea_newGene_19899	hypothetical protein Ahy_A09g046202 isoform A [Arachis hypogaea]	1.57796	1.80106	1.31782	0.546137	0.233998	0.354017	1.43287	1.99401	0.943759	1.80001	0.885967	1.3122
Arachis_hypogaea_newGene_199	uncharacterized protein DS421_1g11200 [Arachis hypogaea]	10.6984	15.0988	11.0096	7.02874	4.53083	3.8213	12.0615	9.81352	12.2724	10.8092	10.7985	12.3475
Arachis_hypogaea_newGene_1990	--	0.34274	0.04896	0.339745	0.864708	1.47847	1.7609	0	0	0	0	0.555346	0
Arachis_hypogaea_newGene_19900	uncharacterized protein DS421_19g656640 [Arachis hypogaea]	2.53576	0.994321	1.04956	1.15688	0.185296	0.530182	2.98671	2.8715	3.91581	0	0	0
Arachis_hypogaea_newGene_19905	--	3.0703	2.62459	2.40328	2.41174	1.21753	2.46505	1.49093	1.82342	2.41719	0.358413	0.567087	0.077849
Arachis_hypogaea_newGene_19907	uncharacterized protein LOC107618862 isoform X2 [Arachis ipaensis]	4.89505	8.39935	7.83429	5.96111	9.06788	4.91981	7.2594	6.23299	8.60314	0	0	0
Arachis_hypogaea_newGene_19928	--	6.99279	5.23735	7.41495	0.192826	1.39317	0.089839	0	0	0	7.75343	6.3778	6.52239
Arachis_hypogaea_newGene_19967	uncharacterized protein LOC107607596 [Arachis ipaensis]	1.00002	0.685426	0.828083	0.423798	0.242124	0.260258	0.826158	1.16748	1.57276	0.80899	0.637708	0.173706
Arachis_hypogaea_newGene_1998	uncharacterized protein LOC112801587 [Arachis hypogaea]	2.07431	2.72115	2.10507	0.147681	1.2161	0.932238	0	0	0	2.52793	1.99458	2.35697
Arachis_hypogaea_newGene_19980	myosin-binding protein 7-like [Arachis ipaensis]	2.48138	1.62396	2.09112	6.22984	3.41957	9.3793	0.25782	0.404819	0.866204	0	0.019726	0.487054
Arachis_hypogaea_newGene_19985	CBL-interacting serine/threonine-protein kinase 4 [Arachis ipaensis]	86.0811	76.6303	107.925	39.7698	26.2223	30.7472	72.1392	103.103	88.6704	73.2	75.3667	62.9054
Arachis_hypogaea_newGene_200	uncharacterized protein DS421_3g103800 [Arachis hypogaea]	2.33949	2.93195	1.37963	1.1005	2.0147	1.0677	2.46699	3.38416	2.85246	0	0	0
Arachis_hypogaea_newGene_2001	--	3.10787	2.19135	1.18494	0	0	0	0	0	0	0	0	0
Arachis_hypogaea_newGene_20011	uncharacterized protein LOC107616640 isoform X2 [Arachis ipaensis]	6.96387	13.7056	6.9118	0.604461	0.17678	1.0605	0.243877	0.168052	0.330307	2.46364	1.24263	2.64355
Arachis_hypogaea_newGene_20020	--	0.523452	0.932824	1.11538	1.71953	1.348	4.04352	4.52273	8.20159	1.82424	1.00191	0.725963	0.213565
Arachis_hypogaea_newGene_20026	uric acid degradation bifunctional protein TTL-like isoform X1 [Arachis hypogaea]	0	0	0	0	0	0	7.56791	3.00695	8.77956	0	0	0
Arachis_hypogaea_newGene_20027	uncharacterized protein LOC107619179 [Arachis ipaensis]	0	0	0	0	0.069076	0	2.17582	1.3781	2.73844	0	0	0
Arachis_hypogaea_newGene_20032	--	2.42228	2.23537	2.9007	3.12959	2.18035	1.47881	6.9143	6.11817	4.27971	0	0	0
Arachis_hypogaea_newGene_20040	Pentatricopeptide repeat-containing protein [Arachis hypogaea]	4.55366	5.59551	6.483	6.02154	5.53606	3.68711	8.97296	8.93548	9.54592	0	0	0
Arachis_hypogaea_newGene_20052	extensin-2 [Arachis hypogaea]	5.63781	3.7923	4.05924	47.0838	9.01244	14.947	0.178631	0.190184	0	0.885393	0.670454	2.26189
Arachis_hypogaea_newGene_20063	uncharacterized protein DS421_5g170320 [Arachis hypogaea]	4.19241	2.16591	2.01943	1.7431	1.78441	2.05381	0.306096	0.496017	0.024698	4.22447	1.49601	3.89368
Arachis_hypogaea_newGene_20074	--	0.760125	0.824869	0.99566	0	0.111703	0.094331	0.719853	1.00367	0.649137	0.626351	0.527532	0.562959
Arachis_hypogaea_newGene_20084	uncharacterized protein DS421_17g574280 [Arachis hypogaea]	0	0	0	0	0	0	0	0	0	3.93602	2.6217	3.35773
Arachis_hypogaea_newGene_20089	hypothetical protein Ahy_A10g050483 [Arachis hypogaea]	7.25114	6.52039	6.47658	2.82159	2.33332	2.16725	6.00939	5.264	7.21336	0	0	0
Arachis_hypogaea_newGene_20098	--	0.061108	0.786452	0.856528	3.07585	2.84187	3.2717	0.145337	0.164736	1.11387	1.02309	1.28321	2.27562
Arachis_hypogaea_newGene_20137	uncharacterized protein DS421_18g624340 [Arachis hypogaea]	3.27895	5.49715	2.98093	2.99147	1.2301	1.47796	2.6266	4.11984	4.08728	1.52052	1.6766	0.925249
Arachis_hypogaea_newGene_2018	--	4.30038	4.24189	4.36502	1.71616	2.08547	1.1372	5.57549	4.98025	6.01936	5.53443	5.7766	3.02804
Arachis_hypogaea_newGene_20216	--	8.61406	4.41316	3.32015	0.550383	0.256808	0	1.52191	1.44239	0.811525	1.44533	2.06813	0.70283
Arachis_hypogaea_newGene_20223	uncharacterized protein LOC112778939 [Arachis hypogaea]	0	0	0	0	0	0	0	0	0	0.802489	1.20958	1.11757
Arachis_hypogaea_newGene_20231	--	2.17317	3.42073	2.51302	1.67762	1.90601	2.9403	2.66134	3.78809	2.30716	0.018484	0.093251	0
Arachis_hypogaea_newGene_20233	extensin-1-like [Arachis hypogaea]	1.37043	0.707919	0.109981	2.72158	0.673699	1.51358	0.173947	0.262098	0	3.27984	7.79182	2.25969
Arachis_hypogaea_newGene_20247	uncharacterized protein DS421_14g476320 [Arachis hypogaea]	0.890196	0.761663	1.80507	1.21516	1.13662	0.915433	0.158267	0.767656	0.511956	9.87557	9.17712	7.02289
Arachis_hypogaea_newGene_20255	--	2.68469	4.73436	4.46252	2.54195	2.53422	1.44032	3.73421	3.2177	4.85334	0	0	0
Arachis_hypogaea_newGene_20262	uncharacterized protein DS421_15g499320 [Arachis hypogaea]	5.11289	6.47717	5.20038	1.29296	1.67549	0.714017	4.06025	4.10853	4.7428	4.43632	4.41272	4.18244
Arachis_hypogaea_newGene_20267	uncharacterized protein DS421_16g550560 [Arachis hypogaea]	0	0	0	0.04276	0	0	0	0.081052	0	1.39009	1.07034	1.3378
Arachis_hypogaea_newGene_20282	uncharacterized protein LOC112776811 isoform X1 [Arachis hypogaea]	1.28944	0.2302	0.175462	0.044637	0	0.022462	7.04016	7.48998	5.04855	0.018609	0.014379	0.020208
Arachis_hypogaea_newGene_20289	--	2.71141	4.48297	4.50721	1.81274	1.24361	0.936401	4.06217	3.07222	3.74779	4.60184	3.86394	2.34644
Arachis_hypogaea_newGene_20320	uncharacterized protein LOC114925294 [Arachis hypogaea]	0.050146	0	0.070351	0.722256	0.744145	0.833078	0.802755	0.297864	0.249131	0	0	0
Arachis_hypogaea_newGene_20328	protein SENSITIVE TO PROTON RHIZOTOXICITY 1 [Arachis ipaensis]	16.185	12.1711	10.2329	16.5879	15.8398	19.9265	20.8006	19.0515	17.8225	35.0809	35.7372	40.9799
Arachis_hypogaea_newGene_20336	uncharacterized protein DS421_19g666640 [Arachis hypogaea]	4.31518	1.83947	6.18537	9.11961	7.24419	3.11153	4.38908	1.41723	6.09718	26.3341	17.4425	20.838
Arachis_hypogaea_newGene_20341	hevamine-A [Arachis ipaensis]	0	0.037748	0.090928	7.6431	9.04143	9.74972	1.24849	0.235709	1.02221	0.700231	0	6.90804
Arachis_hypogaea_newGene_20343	hypothetical protein Ahy_B09g099212 [Arachis hypogaea]	0.782211	1.31364	1.75707	0.081072	0.043656	0	0	0	0	0	0	0
Arachis_hypogaea_newGene_20373	extensin-3 [Arachis hypogaea]	36.7162	29.3909	23.6381	40.3119	11.5462	28.1645	236.207	221.467	122.533	255.74	321.121	343.286
Arachis_hypogaea_newGene_20374	extensin-3 [Arachis hypogaea]	0.044062	0.4518	0.979053	0.033345	0	0.83136	13.2815	8.25122	3.82937	43.1258	56.7184	26.1076
Arachis_hypogaea_newGene_20423	--	0.968008	0.928038	0.773326	0.761013	1.28186	0.428257	0.140643	0.126376	0.070107	7.85412	5.57833	4.99831
Arachis_hypogaea_newGene_20432	cytochrome P450 76A2 [Arachis hypogaea]	0.019237	0.184234	0.167491	2.05828	0.616639	1.98303	0.306629	0.197359	0.803429	0.304319	0.29687	0.160144
Arachis_hypogaea_newGene_20451	zinc finger protein GIS3 [Arachis ipaensis]	0.525157	0.517651	0.594782	0.975592	1.82005	4.26886	0.373336	0.3567	0.597481	2.89126	2.79341	1.57977
Arachis_hypogaea_newGene_20467	uncharacterized protein DS421_20g701370 [Arachis hypogaea]	2.2696	1.29239	2.35096	1.13872	1.38327	1.3498	0.876074	0.85579	1.05799	3.83935	2.19612	5.02926
Arachis_hypogaea_newGene_20470	E3 ubiquitin-protein ligase RHA2A [Arachis duranensis]	218.168	136.729	127.725	378.32	228.794	535.79	118.958	116.154	95.8097	113.296	168.889	150.538
Arachis_hypogaea_newGene_20472	sarcoplasmic reticulum histidine-rich calcium-binding protein [Arachis ipaensis]	76.6417	66.4303	68.3992	112.05	73.9761	91.7725	35.5307	36.9579	41.5885	32.0246	38.3333	46.7291
Arachis_hypogaea_newGene_20477	probable ribose-5-phosphate isomerase 2 [Arachis ipaensis]	15.5952	13.8015	18.4244	33.4644	52.8645	60.0402	17.0282	14.6527	19.3444	10.9999	8.69952	19.7958
Arachis_hypogaea_newGene_20489	pentatricopeptide repeat-containing protein At5g02860-like [Arachis ipaensis]	1.63953	1.26698	0.982835	0.69343	0.552395	0.491422	3.44119	3.19421	2.93438	0.405367	0.896013	0.552384
Arachis_hypogaea_newGene_20490	uncharacterized protein LOC107616805 isoform X2 [Arachis ipaensis]	1.09109	2.10243	4.02877	5.52467	9.74898	5.28445	1.8173	2.88106	5.95915	16.2157	10.5596	19.9459
Arachis_hypogaea_newGene_20491	hypothetical protein Ahy_B02g061168 [Arachis hypogaea]	0.233458	0.207647	0.361792	4.13435	5.38165	0.727704	0.033226	0	0.103261	0.215242	0.171328	0.182777
Arachis_hypogaea_newGene_20494	uncharacterized protein DS421_19g673440 [Arachis hypogaea]	5.4348	8.73096	9.09763	2.93217	2.09494	1.88442	6.95008	7.85156	8.59964	5.40138	3.77583	6.91147
Arachis_hypogaea_newGene_20502	--	0.7342	0.580998	0.492923	2.44652	1.64119	1.12568	0.669937	0.661209	1.12226	1.12107	0.975987	0.577268
Arachis_hypogaea_newGene_20514	uncharacterized protein LOC107467075 [Arachis duranensis]	36.2697	15.6882	37.442	12.0079	19.6119	38.1243	8.70786	9.31759	8.20407	16.074	25.5676	21.0881
Arachis_hypogaea_newGene_20535	uncharacterized protein DS421_19g675730 [Arachis hypogaea]	0	0	0	0.704845	1.93157	1.74125	0	0.01429	0	0	0	0.108528
Arachis_hypogaea_newGene_20558	--	2.76751	4.10773	2.59225	0.480338	0.11312	0.043595	0.034606	0	0.024743	0	0	0.184872
Arachis_hypogaea_newGene_20561	--	0	0	0	0	0	0	3.74594	4.48316	2.4973	0	0	0
Arachis_hypogaea_newGene_20577	uncharacterized protein LOC107624234 [Arachis ipaensis]	0.108784	0.031674	0.037894	0.059404	0.206778	0.076432	3.87243	2.69306	2.5911	0	0	0.30537
Arachis_hypogaea_newGene_20580	--	15.135	28.9109	8.29534	3.77117	2.45004	1.28162	12.0992	10.3366	8.48758	7.50976	10.8977	15.0729
Arachis_hypogaea_newGene_20590	uncharacterized protein LOC107624435 [Arachis ipaensis]	4.44289	4.34992	3.52234	2.43866	1.61772	1.99746	4.28103	3.38827	3.13472	1.68997	2.18977	2.40097
Arachis_hypogaea_newGene_20592	--	0.144549	0.48854	0.176913	2.96469	2.42801	0.83541	0.625075	0.610098	0.595352	1.87856	2.36228	2.37953
Arachis_hypogaea_newGene_20604	uncharacterized protein LOC110277791 isoform X1 [Arachis duranensis]	2.61886	3.97458	3.51734	1.03209	1.08602	1.4431	3.21218	4.01251	3.53314	3.13091	3.25317	3.28487
Arachis_hypogaea_newGene_20631	uncharacterized protein DS421_20g681520 [Arachis hypogaea]	7.35613	12.6207	10.2391	5.51001	3.91646	1.75945	3.9071	3.52289	3.66579	6.65942	6.82308	5.77738
Arachis_hypogaea_newGene_20652	--	32.6417	12.5245	24.5703	46.7207	86.919	54.0639	24.7823	27.2747	16.5042	18.5667	12.1596	22.8406
Arachis_hypogaea_newGene_20662	uncharacterized protein LOC114926095 [Arachis hypogaea]	1.70062	1.78897	3.08152	0.234591	0.643857	0.354083	1.15014	0.400657	0.227217	0.190274	0.43169	2.59623
Arachis_hypogaea_newGene_20675	--	9.1435	22.2769	17.3021	7.62537	12.7164	9.36316	0	0	0.143341	0	0	0
Arachis_hypogaea_newGene_2071	--	0.585252	1.00133	1.06865	0.901391	1.24484	1.94521	0	0	0	2.0533	1.78017	2.18233
Arachis_hypogaea_newGene_20714	replication protein A 70 kDa DNA-binding subunit C isoform X4 [Arachis hypogaea]	3.05171	3.43035	3.86499	1.03465	2.58926	1.19202	0.36045	0.248027	0.195449	3.40385	2.46756	2.69752
Arachis_hypogaea_newGene_2072	--	7.3952	8.76875	7.422	0	0	0	0	0	0	0	0	0
Arachis_hypogaea_newGene_20721	uncharacterized protein DS421_13g408500 [Arachis hypogaea]	0	0	0	0	0	0	1.50068	2.06434	2.71451	0	0	0
Arachis_hypogaea_newGene_20745	--	2.46825	3.05712	2.55017	2.65962	4.97367	1.57343	6.7858	7.51846	6.1948	3.3615	1.82986	2.08937
Arachis_hypogaea_newGene_20746	uncharacterized protein LOC112717819 [Arachis hypogaea]	0	0	0	0.135884	1.41214	0.03057	0.049382	0	0	3.33291	3.08995	5.2327
Arachis_hypogaea_newGene_20768	--	0	0	0	0.259951	0.131762	0	3.65192	3.81455	3.34718	2.23491	1.32509	2.17955
Arachis_hypogaea_newGene_20784	alcohol dehydrogenase 1-like [Arachis ipaensis]	14.3849	27.0522	42.5212	4.7042	6.99595	1.78748	7.55332	3.0627	0.959416	39.0203	22.3011	16.8389
Arachis_hypogaea_newGene_20786	--	0.554977	0	0.251414	0	0.133772	0	2.7409	2.10839	2.07687	0.687176	0.631369	0.978215
Arachis_hypogaea_newGene_20787	--	0	0	0	0	0	0	0.859116	1.15836	1.56443	0	0	0
Arachis_hypogaea_newGene_20798	uncharacterized protein DS421_3g66050 [Arachis hypogaea]	4.78606	2.13703	2.0619	7.89156	4.31168	13.1275	1.70281	2.86172	1.12749	2.0153	2.25622	1.25443
Arachis_hypogaea_newGene_20806	uncharacterized protein LOC107622839 isoform X1 [Arachis ipaensis]	5.13359	5.73239	5.3169	0	0.053993	0.064736	6.30337	2.44088	9.43522	0	0	0.005848
Arachis_hypogaea_newGene_20807	putative glucan 1,3-alpha-glucosidase [Arachis hypogaea]	0.52531	0.709996	0.919428	0.881675	1.33157	0.689569	0	0	0	0	0	0
Arachis_hypogaea_newGene_20819	uncharacterized protein DS421_20g687910 [Arachis hypogaea]	1.85794	1.42531	1.16363	1.4896	0.877665	0.688696	0.855149	1.23852	1.18934	4.19721	3.00684	4.58699
Arachis_hypogaea_newGene_20820	protein-tyrosine-phosphatase MKP1 [Arachis ipaensis]	3.61614	1.17882	2.59718	26.3571	30.3782	51.6012	1.50166	1.31111	2.67015	14.7084	15.3662	26.7842
Arachis_hypogaea_newGene_20822	sufE-like protein 2, chloroplastic [Arachis ipaensis]	2.29456	0.687788	2.17039	4.56736	3.78759	11.5009	1.19812	0.183933	0.841744	3.72009	5.05834	3.67665
Arachis_hypogaea_newGene_20846	uncharacterized protein LOC107624236 [Arachis ipaensis]	63.9564	40.6654	57.8537	126.402	134.099	141.465	91.218	102.597	93.6604	43.5063	43.4457	72.8872
Arachis_hypogaea_newGene_20847	uncharacterized protein LOC107624236 [Arachis ipaensis]	16.7479	5.24846	27.4468	27.8449	79.4316	41.3182	26.214	27.7543	24.4854	39.3748	24.3096	46.4125
Arachis_hypogaea_newGene_2085	uncharacterized protein DS421_5g153090 [Arachis hypogaea]	0.169621	0.183946	0.113609	0.607675	0.503472	0.738181	0.193135	0.068235	0.087694	0.149558	0.285575	0.19126
Arachis_hypogaea_newGene_20866	uncharacterized protein LOC110265616 [Arachis ipaensis]	0	0	0	6.76084	6.21588	5.52202	0	0	0	10.7306	10.5536	12.9556
Arachis_hypogaea_newGene_20882	uncharacterized protein DDB_G0271670 [Arachis ipaensis]	13.8797	15.0168	14.0961	14.7353	11.1476	8.68222	17.3067	15.7647	17.82	4.4799	3.45682	5.51388
Arachis_hypogaea_newGene_20889	ethylene-responsive transcription factor RAP2-4-like isoform X2 [Arachis ipaensis]	3.386	2.76758	7.04087	4.36072	5.10308	3.11913	9.16539	3.85745	3.50862	0.146247	0.325843	2.05518
Arachis_hypogaea_newGene_20892	--	0.393057	0.740647	0.953666	3.03463	2.19585	1.87441	0.050726	0.37516	0.025682	0.438231	0.485523	1.65421
Arachis_hypogaea_newGene_20911	uncharacterized protein LOC112789110 [Arachis hypogaea]	0.796298	0.460182	0.78807	1.79024	3.07436	2.49883	0.505736	0.309335	0.518988	1.18874	1.25479	5.16371
Arachis_hypogaea_newGene_20914	--	0	0	0	0.964932	0.504236	0.472379	0	0	0	2.40456	2.48975	2.22827
Arachis_hypogaea_newGene_20917	RING-H2 finger protein ATL7 [Arachis duranensis]	1.23675	1.23067	1.47992	4.83128	6.15295	3.8963	3.37477	2.78875	2.38534	3.34115	2.77765	3.35307
Arachis_hypogaea_newGene_20926	uncharacterized protein LOC112803825 [Arachis hypogaea]	0	0	0	0.128778	0.268837	0	1.7134	0.965394	2.3169	0	0	0
Arachis_hypogaea_newGene_20927	hypothetical protein Ahy_A09g042689 [Arachis hypogaea]	1.4095	1.99073	1.57954	1.56229	1.06602	1.40944	0.687892	0.183563	0.515627	1.96092	2.35901	3.91239
Arachis_hypogaea_newGene_20950	--	0	0	0.056945	2.29401	4.66082	2.20468	3.23687	5.5747	5.1362	1.71024	2.44779	4.65221
Arachis_hypogaea_newGene_20957	abscisic acid receptor PYL4 [Arachis ipaensis]	11.9889	13.8102	16.2824	8.67623	1.41308	1.70053	4.56736	2.84172	3.08157	7.45398	9.63434	3.64092
Arachis_hypogaea_newGene_20958	uncharacterized protein DS421_12g361290 [Arachis hypogaea]	0	0	0	2.46038	1.97224	0.899896	4.57684	3.3437	4.12068	1.74638	2.99146	3.02496
Arachis_hypogaea_newGene_20970	--	0	0	0	0.578088	0.513981	0	12.2188	7.67797	13.0251	0	0	0
Arachis_hypogaea_newGene_20988	uncharacterized protein DS421_7g217230 [Arachis hypogaea]	4.59071	2.95045	4.65723	1.75682	1.90198	3.16943	2.40406	1.36126	2.18852	2.42038	3.2979	2.0955
Arachis_hypogaea_newGene_20995	RING-H2 finger protein ATL66 [Arachis hypogaea]	35.7614	23.573	19.544	13.8906	6.60562	4.33306	28.9796	24.1678	25.8091	21.0262	26.6115	20.2773
Arachis_hypogaea_newGene_20998	--	7.37955	10.1808	7.03729	0	0	0	0	0	0	0	0	0
Arachis_hypogaea_newGene_21	uncharacterized protein DS421_3g95610 [Arachis hypogaea]	4.96327	3.48382	4.49827	2.83424	1.15779	2.90101	2.59801	1.70703	1.80677	6.156	9.34055	6.66919
Arachis_hypogaea_newGene_2100	uncharacterized protein DS421_5g153340 [Arachis hypogaea]	2.73387	3.03193	1.03263	0	0.080453	0.181019	0.668086	2.02437	0.913362	0.840285	0.316433	0.979978
Arachis_hypogaea_newGene_21009	--	1.37137	1.43013	0.673268	0.951593	0.94821	0.467968	2.77698	2.1824	1.97331	0.306124	0.2693	0.48524
Arachis_hypogaea_newGene_21016	--	0	0	0	1.37326	0.790069	0.777558	0	0	0	0.017809	0	0
Arachis_hypogaea_newGene_21017	--	0.070201	0	0	1.95678	4.27172	3.7464	0.02506	0	0	0.094412	0.138529	0.186455
Arachis_hypogaea_newGene_21025	--	0	0	0	0	0	0	0	0	0	3.9226	2.9167	2.86658
Arachis_hypogaea_newGene_21030	--	0.069433	0	0	6.80356	4.7522	8.69458	0.761612	0	0.567154	0.14443	0.747879	1.46725
Arachis_hypogaea_newGene_21032	nematode resistance protein-like HSPRO2 [Arachis ipaensis]	13.668	11.1477	10.8311	81.0322	89.3484	230.347	20.6795	23.4959	14.3887	22.0927	35.1581	44.7776
Arachis_hypogaea_newGene_21050	--	0	0	0	3.9219	2.57415	1.87885	2.3593	1.43191	2.80071	3.72834	1.92863	1.9989
Arachis_hypogaea_newGene_21061	hypothetical protein Ahy_B05g076524 [Arachis hypogaea]	0	0	0.06027	8.4444	8.38172	3.88725	8.27666	7.02028	11.156	5.80697	5.70892	4.9127
Arachis_hypogaea_newGene_21071	--	7.47021	5.21391	5.23036	0.089458	0.105227	0.035175	0	0	0.013525	0	0	0.176149
Arachis_hypogaea_newGene_21112	--	2.2387	2.28476	2.11091	4.07747	4.30186	2.29103	6.39058	5.74085	6.87574	6.61955	5.55727	4.2478
Arachis_hypogaea_newGene_21116	--	6.52093	6.69688	7.44928	0.209046	1.20519	0	8.34749	8.448	8.08853	2.08794	0.484815	0.635996
Arachis_hypogaea_newGene_21140	uncharacterized protein LOC110267946 [Arachis ipaensis]	0	0	0	5.23099	6.98488	3.42098	0	0	0	7.61023	5.32279	8.94696
Arachis_hypogaea_newGene_21143	uncharacterized protein DS421_20g694970 [Arachis hypogaea]	0	0.164603	0	3.67736	3.02511	3.43212	5.76155	6.29293	6.22185	4.97772	5.01946	3.58735
Arachis_hypogaea_newGene_21147	uncharacterized protein LOC107621717 isoform X2 [Arachis ipaensis]	2.44448	3.2924	3.09508	0	0	0	2.81195	2.80527	4.06117	0	0	0
Arachis_hypogaea_newGene_21175	--	16.0854	17.3773	19.7499	7.69447	6.44192	3.29687	4.73356	6.33829	5.85241	4.26409	4.48625	3.74736
Arachis_hypogaea_newGene_21181	--	4.53234	3.92453	6.36602	2.512	1.70243	1.2202	0	0	0	3.29957	4.84916	4.05926
Arachis_hypogaea_newGene_21197	uncharacterized protein DS421_12g365660 [Arachis hypogaea]	3.80668	3.45213	2.87322	1.7379	1.06486	1.64903	1.96174	1.59745	1.21779	1.31432	1.48613	2.00459
Arachis_hypogaea_newGene_21222	--	0	0	0.117689	2.27544	2.40121	2.33247	3.43655	2.58583	3.16391	1.86385	1.05651	1.96001
Arachis_hypogaea_newGene_21265	uncharacterized protein LOC107624287 isoform X1 [Arachis ipaensis]	3.73371	2.55821	1.18879	11.4769	13.0099	22.6874	1.35071	3.83711	0.711108	3.63485	3.99948	2.49654
Arachis_hypogaea_newGene_21266	uncharacterized protein LOC112789178 isoform X1 [Arachis hypogaea]	0	0	0	0	0	0	6.68809	6.47181	7.61881	0	0	0
Arachis_hypogaea_newGene_21271	--	0	0	0	0	0.093896	0	1.89464	1.07176	2.38708	0	0	0
Arachis_hypogaea_newGene_21293	intracellular protein transport protein USO1-like [Arachis ipaensis]	0.926357	0.837065	1.44935	0.159133	0.438745	0.196119	1.57116	0.737878	0.784298	0	0.136857	0.134196
Arachis_hypogaea_newGene_21312	--	1.47458	1.79421	1.84575	0	0	0	0	0	0	0	0	0
Arachis_hypogaea_newGene_21316	uncharacterized protein LOC112786921 [Arachis hypogaea]	0	0.070259	0	0.940205	2.41282	0.063793	23.6953	19.5113	23.3951	0	0	0
Arachis_hypogaea_newGene_21319	uncharacterized protein LOC112784626 isoform X1 [Arachis hypogaea]	3.04597	3.57863	2.5462	0.14626	0.575215	0	3.07244	2.16311	2.18657	0	0	0
Arachis_hypogaea_newGene_21328	--	0	0	0.059261	2.32475	4.78616	2.49412	4.23357	3.2508	4.36456	3.54758	2.80199	2.77079
Arachis_hypogaea_newGene_2133	--	0	0	0	0	0	0	5.72564	3.78665	4.00165	0	0	0
Arachis_hypogaea_newGene_21374	uncharacterized protein LOC107458233 isoform X1 [Arachis duranensis]	1.52497	1.17436	0.90684	0	0	0	0	0	0	0	0	0
Arachis_hypogaea_newGene_21379	hypothetical protein Ahy_B10g104290 [Arachis hypogaea]	0	0	0	5.93489	4.98256	2.47974	6.31289	7.45205	7.62747	5.50153	4.6186	5.42804
Arachis_hypogaea_newGene_21396	--	1.11859	0.991249	0.978668	0.754816	0.476713	0.130663	1.146	0.541261	0.919318	0.096112	0.251741	0.184717
Arachis_hypogaea_newGene_2140	Pentatricopeptide repeat-containing protein [Arachis hypogaea]	0.032338	0.070237	0	2.12105	1.97211	1.05052	0.08888	0.069371	0.114417	1.51127	1.60513	1.92004
Arachis_hypogaea_newGene_21400	hypothetical protein Ahy_A06g026306 [Arachis hypogaea]	0	0	0	2.8416	3.73484	2.35972	0	0	0	3.39024	2.27563	3.46069
Arachis_hypogaea_newGene_21412	Cell wall / vacuolar inhibitor of fructosidase [Arachis hypogaea]	0.271881	0.043606	0	0.478182	0.166053	0.467361	0.260766	0	0.168212	1.01399	1.73152	1.69524
Arachis_hypogaea_newGene_21415	uncharacterized protein LOC107622070 isoform X1 [Arachis ipaensis]	2.60404	1.30671	1.90543	0.560352	1.60356	0.651571	0.121469	0.082119	0.601202	0.720235	0.370506	2.33891
Arachis_hypogaea_newGene_2142	uncharacterized protein LOC112801722 [Arachis hypogaea]	0.705078	0.501626	1.35255	0.354727	0	0.038507	0.021947	0.208094	0.040942	0	0.099502	0.185857
Arachis_hypogaea_newGene_21426	uncharacterized protein LOC112784761 isoform X1 [Arachis hypogaea]	0	0	0	3.11933	2.44876	2.14043	2.49412	0.854331	3.66632	0.331242	0.530571	0.097094
Arachis_hypogaea_newGene_21440	hypothetical protein Ahy_B10g104561 isoform A [Arachis hypogaea]	6.96853	5.69551	7.62358	4.78968	8.03164	9.69699	0.797787	3.38145	0.632714	4.59453	8.79732	6.92879
Arachis_hypogaea_newGene_21442	--	5.01665	5.3404	6.14031	10.4777	10.1188	10.3521	3.37379	2.88595	3.88307	3.62025	2.36318	7.91047
Arachis_hypogaea_newGene_21464	hypothetical protein Ahy_A03g016248 [Arachis hypogaea]	2.71073	4.07363	2.70329	0.947775	1.29444	0.643333	5.27921	4.74224	6.64105	2.82883	2.45407	3.2216
Arachis_hypogaea_newGene_21471	hypothetical protein Ahy_B10g104669 isoform A [Arachis hypogaea]	2.85367	3.69551	2.98482	1.82713	1.5965	0.681701	4.90221	5.18681	3.50743	1.30048	1.08164	2.19179
Arachis_hypogaea_newGene_21472	myb-like protein I [Arachis ipaensis]	9.7463	9.14929	10.8467	5.56339	4.45018	3.27239	4.97133	5.65322	5.1245	2.42444	2.75754	2.70312
Arachis_hypogaea_newGene_21477	uncharacterized protein DS421_20g700760 [Arachis hypogaea]	0.406143	0.261585	0.054822	1.8587	1.22864	1.34027	0.022545	0.028294	0.124068	0.299692	0.322103	0.290657
Arachis_hypogaea_newGene_21481	--	14.6495	20.8288	29.8703	51.735	85.6888	48.4801	10.8729	9.81645	13.7788	15.4868	11.2043	16.3104
Arachis_hypogaea_newGene_21482	--	10.5967	21.5869	20.0983	18.0742	28.8892	20.0006	9.60148	9.91979	11.7253	5.5999	3.49916	6.73309
Arachis_hypogaea_newGene_21488	uncharacterized protein DS421_5g142790 [Arachis hypogaea]	1.8643	2.28501	2.61545	0.886017	1.06808	0.704932	1.0998	1.82963	0.582055	0.97047	0.425337	0.549276
Arachis_hypogaea_newGene_21499	lachrymatory-factor synthase [Arachis hypogaea]	0.512748	0.694958	0.553077	0.660925	1.30401	0.587753	1.17695	1.19666	2.49129	1.6336	1.91854	1.70039
Arachis_hypogaea_newGene_21516	uncharacterized protein DS421_20g701880 [Arachis hypogaea]	0	0	0	0.867548	1.91123	1.8977	0	0	0	3.16024	1.8849	2.29504
Arachis_hypogaea_newGene_21530	hypothetical protein Ahy_B10g106462 [Arachis hypogaea]	0	0	0	2.23852	1.88338	2.05672	1.34696	1.48382	1.24992	1.25012	3.2784	1.23503
Arachis_hypogaea_newGene_21531	protein EMBRYONIC FLOWER 1 [Arachis ipaensis]	2.04485	2.66626	2.6157	2.71456	2.35766	2.22647	0.791173	1.02815	1.35492	1.90834	2.55265	2.11481
Arachis_hypogaea_newGene_21537	uncharacterized protein LOC107639710 [Arachis ipaensis]	0	0	0	13.1171	10.5388	9.42872	0	0.052233	0	7.22192	9.97924	8.49445
Arachis_hypogaea_newGene_21572	uncharacterized protein LOC112795714 isoform X1 [Arachis hypogaea]	3.08257	2.3933	3.19165	2.22996	3.95598	1.99069	0	0	0	1.71804	1.5219	2.12602
Arachis_hypogaea_newGene_21594	uncharacterized protein DS421_20g704280 [Arachis hypogaea]	0	0	0	3.24376	4.98101	3.47514	0	0	0	6.79577	7.05194	8.29041
Arachis_hypogaea_newGene_21598	uncharacterized protein DS421_20g704300 [Arachis hypogaea]	5.51647	5.22518	5.41752	0.261124	0.175171	0.120952	0	0	0.020248	0.116267	0.046374	0.398824
Arachis_hypogaea_newGene_21606	--	0	0	0	0	0	0	1.74342	0.96531	1.0901	0	0	0
Arachis_hypogaea_newGene_21608	--	1.58047	2.03149	1.2545	0	0	0	0	0.052598	0	0	0	0
Arachis_hypogaea_newGene_21630	probable galacturonosyltransferase-like 10 [Arachis ipaensis]	6.94094	12.7284	17.2179	21.8337	27.6524	27.7125	9.75989	16.1529	12.4837	7.55501	1.33566	14.4534
Arachis_hypogaea_newGene_21646	--	1.86096	1.87055	1.92543	4.2412	6.97874	2.78196	2.4826	1.48211	1.52593	3.24357	3.76851	3.45066
Arachis_hypogaea_newGene_21653	Inositol hexakisphosphate and diphosphoinositol-pentakisphosphate kinase [Arachis hypogaea]	1.57412	1.02404	1.55012	7.31885	6.58258	3.41001	2.0685	1.73864	1.75271	1.38935	0.825161	2.11229
Arachis_hypogaea_newGene_21658	--	5.99494	4.71631	4.36431	2.36841	1.32765	1.47265	4.64178	5.36002	5.08681	3.68696	5.45424	4.11801
Arachis_hypogaea_newGene_21673	uncharacterized protein LOC107624485 isoform X1 [Arachis ipaensis]	0	0	0	1.66208	2.00102	1.13685	0	0	0	3.61595	3.10253	3.28881
Arachis_hypogaea_newGene_21675	uncharacterized protein LOC110271955 [Arachis ipaensis]	1.58807	1.19291	1.20705	0.091575	0.139851	0.063022	3.13132	2.29936	3.34181	0	0	0
Arachis_hypogaea_newGene_21686	uncharacterized protein LOC107624330 [Arachis ipaensis]	0.829149	1.09113	1.11186	0.567593	1.49435	1.49686	0.755522	1.19323	0.578723	3.3624	2.93681	2.67415
Arachis_hypogaea_newGene_21697	EID1-like F-box protein 2 [Arachis ipaensis]	4.79565	6.33113	5.98015	1.58788	2.39883	1.95659	7.59682	7.32438	8.83946	10.1138	8.15098	7.53531
Arachis_hypogaea_newGene_2171	uncharacterized protein DS421_16g553690 [Arachis hypogaea]	6.64459	6.98603	5.84425	2.20586	3.43146	1.57076	2.14457	1.94258	3.72484	6.06002	3.09293	8.26349
Arachis_hypogaea_newGene_21718	Retrovirus-related Pol polyprotein [Arachis hypogaea]	0.149387	0.162955	0.317335	0.453568	0.326363	0.109481	1.18145	0.64394	1.20809	0.294665	0.31654	0.160884
Arachis_hypogaea_newGene_2172	--	7.1432	4.84766	5.03792	3.88518	2.33999	3.49832	1.89121	3.14656	3.84531	3.74302	3.56631	2.87643
Arachis_hypogaea_newGene_21724	transcription factor TCP13 [Arachis ipaensis]	60.5564	40.2832	33.7756	26.6065	26.9303	17.8438	52.0084	32.3779	23.6352	3.43851	3.47813	4.1693
Arachis_hypogaea_newGene_21731	Receptor-like protein kinase FERONIA [Arachis hypogaea]	2.23077	0.996662	1.37368	0.566878	0.227229	0.090964	2.5005	2.94906	3.65167	2.04671	2.35264	3.51312
Arachis_hypogaea_newGene_21737	uncharacterized protein LOC112784495 [Arachis hypogaea]	1410.42	2480.32	3036.7	1116.79	1191.27	406.295	2003.28	2975.4	1611.49	3263.1	2057.42	2598.42
Arachis_hypogaea_newGene_21748	--	1.16349	1.18209	0.614465	1.44366	0.153581	0.304927	1.71011	0.985255	2.78041	0	0	0
Arachis_hypogaea_newGene_21749	hypothetical protein Ahy_B10g105840 [Arachis hypogaea]	0.139173	0.354646	0.419866	3.04259	1.73929	4.20649	0.243922	0.144238	0.247466	0.651825	0.382925	0.581084
Arachis_hypogaea_newGene_21769	--	5.44131	6.75396	6.62269	11.1478	11.93	10.2967	11.0743	7.01385	8.98089	10.7281	11.5301	6.08746
Arachis_hypogaea_newGene_21773	uncharacterized protein LOC107621688 [Arachis ipaensis]	2.45885	1.11714	2.15795	0.091084	0.742318	0.136984	1.75861	1.94982	2.0435	0.471036	0.371565	1.45498
Arachis_hypogaea_newGene_21782	uncharacterized protein LOC112783053 [Arachis hypogaea]	2.1011	2.2191	2.84845	1.79525	3.91724	2.20347	0.763899	0.292902	0.72885	2.76803	2.86739	1.56616
Arachis_hypogaea_newGene_21783	replication protein A 70 kDa DNA-binding subunit A-like isoform X1 [Arachis ipaensis]	2.76006	2.988	2.39865	1.30951	3.64647	1.70543	0.359392	0.297805	1.18735	3.51629	1.59693	3.04665
Arachis_hypogaea_newGene_21789	replication protein A 70 kDa DNA-binding subunit C isoform X1 [Arachis hypogaea]	1.19853	1.78181	1.27945	1.50963	2.59469	0.678157	0.309649	0.205668	0.276353	1.58971	1.65654	1.41178
Arachis_hypogaea_newGene_21792	--	5.91364	2.69227	7.41896	8.493	6.01417	7.29707	2.2751	1.18363	2.10212	1.53404	2.19622	3.54213
Arachis_hypogaea_newGene_21803	FT-interacting protein 7-like [Arachis hypogaea]	0.682809	0.413303	0.894935	2.09237	3.16966	1.71526	3.28976	2.39088	1.61357	0.50264	0.244318	1.28617
Arachis_hypogaea_newGene_21804	cation/calcium exchanger 2-like [Arachis ipaensis]	0.818338	0.422709	0.407629	1.6218	1.1707	1.29797	0.924842	1.09711	0.92173	2.56759	1.82577	0.970765
Arachis_hypogaea_newGene_21816	cysteine-rich and transmembrane domain-containing protein A-like isoform X1 [Arachis ipaensis]	0.894932	0.757521	1.26597	0.055887	0.287819	0	5.38454	5.18204	5.10285	0.187311	0	0.277833
Arachis_hypogaea_newGene_21842	probable xyloglucan galactosyltransferase GT17 [Arachis ipaensis]	0.807623	0.123334	0.899214	4.55074	3.33213	5.68038	0.186655	0.218874	0.410908	0.748926	0.318772	1.30868
Arachis_hypogaea_newGene_21863	uncharacterized protein LOC107634835 [Arachis ipaensis]	0.239158	0.148834	0.036562	1.15701	2.19057	0	4.49272	1.32193	1.03845	0	0	0.202466
Arachis_hypogaea_newGene_21866	CBL-interacting serine/threonine-protein kinase 12 [Arachis ipaensis]	15.332	19.0097	17.3165	16.0418	17.4205	14.2524	10.7112	13.6593	12.7203	9.49539	8.4649	10.6814
Arachis_hypogaea_newGene_21891	CTD small phosphatase-like protein [Arachis hypogaea]	8.66122	11.0507	14.8572	6.43104	5.55473	2.09719	10.457	9.96143	10.7621	8.92907	4.76974	5.33852
Arachis_hypogaea_newGene_21892	Protein MEI2-like [Arachis hypogaea]	5.82857	7.37445	4.89815	1.84579	1.67901	1.80487	3.18622	2.09983	3.22194	4.83236	4.89721	2.34177
Arachis_hypogaea_newGene_21893	sulfite exporter TauE/SafE family protein 3 [Arachis duranensis]	0.067652	0.204256	0.486563	0.707319	1.40903	2.27016	0.06232	0.058984	0.103819	2.83469	1.41964	1.27823
Arachis_hypogaea_newGene_21900	uncharacterized protein LOC107482163 [Arachis duranensis]	1.64716	0.616015	0.984603	9.68206	3.32127	12.2964	0.317162	0.603144	0.413318	2.57012	3.59306	4.84971
Arachis_hypogaea_newGene_21908	--	0.425919	0.194337	0.061373	0.155613	0.298033	5.87809	17.4549	24.2953	13.6549	0.074574	2.59068	7.43228
Arachis_hypogaea_newGene_22076	--	1.00856	1.53562	1.20966	4.95165	3.2591	3.02027	5.01518	5.19491	3.33172	1.27033	1.18582	1.14657
Arachis_hypogaea_newGene_22110	--	0	0	0	2.5976	3.55505	2.38789	0.573708	0.618467	2.69831	2.5479	2.36722	1.8611
Arachis_hypogaea_newGene_22114	uncharacterized protein DS421_18g619860 [Arachis hypogaea]	0	0	0	0.594515	0.778753	0.076765	4.98437	3.72645	4.45042	0	0	0
Arachis_hypogaea_newGene_22117	LOW QUALITY PROTEIN: DNA ligase 4-like [Arachis ipaensis]	7.97561	4.50037	6.33894	17.4068	11.3055	9.12238	5.27969	2.73272	5.33829	5.73734	5.86773	7.04393
Arachis_hypogaea_newGene_22121	uncharacterized protein DS421_2g44780 [Arachis hypogaea]	20.9772	29.3157	28.5226	3.98099	4.2516	2.08656	2.71068	3.78261	0.749903	11.1042	8.185	20.761
Arachis_hypogaea_newGene_22124	uncharacterized protein LOC112695694 isoform X1 [Arachis hypogaea]	2.81882	1.12641	3.47473	0.94257	4.89647	0.584387	0.257155	0.048795	0.932237	1.99022	0.839243	2.36734
Arachis_hypogaea_newGene_22125	uncharacterized protein LOC112717931 [Arachis hypogaea]	3.73154	1.56965	3.03125	1.27573	3.01024	1.25714	0.830284	0.100099	1.03865	1.75494	1.80487	3.14911
Arachis_hypogaea_newGene_22126	uncharacterized protein LOC110278862 [Arachis duranensis]	2.67913	5.05612	8.08672	2.02151	4.30004	2.22713	1.24625	0.605841	2.19871	3.9885	1.90322	6.79192
Arachis_hypogaea_newGene_22130	BTB/POZ domain-containing protein At1g67900 isoform X1 [Arachis hypogaea]	0.227851	0.319584	0.307786	0	0.256473	0.540395	0.175527	0.213908	0.295831	4.50394	3.50894	3.72588
Arachis_hypogaea_newGene_22140	uncharacterized protein LOC112765302 [Arachis hypogaea]	5.762	6.65093	7.29011	18.9281	15.7853	21.448	6.9112	5.45859	5.95822	10.7633	11.3183	17.5183
Arachis_hypogaea_newGene_22167	serine/threonine-protein kinase-like protein CCR4 [Arachis hypogaea]	0.910644	0.626515	1.46691	2.78283	2.59872	3.85689	1.25351	1.58491	0.683021	0.81308	0.774802	3.38698
Arachis_hypogaea_newGene_22171	uncharacterized protein LOC107604675 [Arachis ipaensis]	6.33434	5.44037	5.425	9.19387	6.57042	4.04339	0	0	0	4.50234	5.61184	3.50548
Arachis_hypogaea_newGene_22172	uncharacterized protein DS421_3g70710 [Arachis hypogaea]	15.2735	11.7166	8.99189	5.43895	3.78293	2.34243	7.02129	7.01931	10.8812	8.97651	8.07779	5.49685
Arachis_hypogaea_newGene_22175	--	0	0	0	0	0	0	2.27937	2.00119	3.45887	0	0	0
Arachis_hypogaea_newGene_2219	hypothetical protein Ahy_B02g060672 [Arachis hypogaea]	0.146093	0.155512	0.202868	0.230763	0.041356	0.039833	0.01396	0.076038	0.067832	0.870901	0.430451	2.48611
Arachis_hypogaea_newGene_22198	aquaporin SIP1-2 [Arachis hypogaea]	0.480839	0.404932	0.312007	1.58409	0.79651	1.59372	0.824955	0.836012	1.11939	2.81864	3.09662	4.62943
Arachis_hypogaea_newGene_2220	hypothetical protein Ahy_B04g070952 isoform B [Arachis hypogaea]	0.912963	1.74876	1.67521	3.78533	3.23863	3.37086	1.50391	1.45935	1.7211	1.4441	1.50637	1.52865
Arachis_hypogaea_newGene_22205	Retrovirus-related Pol polyprotein [Arachis hypogaea]	2.27104	4.80752	1.97727	2.20449	0.160195	0.956498	2.72899	1.94754	4.50369	0.616013	0.46846	0.111172
Arachis_hypogaea_newGene_2222	uncharacterized protein LOC112805291 [Arachis hypogaea]	3.39605	4.42114	3.42671	2.50464	5.86402	2.34105	5.43926	5.12714	5.93351	0	0.041118	0
Arachis_hypogaea_newGene_22222	--	1.67409	2.97551	1.32298	0.58286	0.586837	0.368363	2.55341	3.8318	3.24449	0.510815	1.78914	1.50354
Arachis_hypogaea_newGene_22233	uncharacterized protein DS421_13g422000 [Arachis hypogaea]	0.455918	0.591722	0.402408	1.79004	2.54936	2.17572	0.41093	0.122232	0.412731	0.310236	0.364099	0.647578
Arachis_hypogaea_newGene_22243	uncharacterized protein DS421_6g187050 [Arachis hypogaea]	2.12191	1.93857	1.74823	0.681507	0.340585	1.08609	0.027068	0	0	1.28934	1.08283	1.91225
Arachis_hypogaea_newGene_22255	pentatricopeptide repeat-containing protein At4g16835, mitochondrial-like [Arachis hypogaea]	0.88471	0.98209	1.39963	0.444759	0.932453	0.226238	1.47426	1.38688	1.04784	0.65942	0.482626	0.667587
Arachis_hypogaea_newGene_22261	hypothetical protein Ahy_A01g003390 [Arachis hypogaea]	0	0	0	1.37867	0.789998	2.09103	0	0	0	0	0	0.139772
Arachis_hypogaea_newGene_22263	--	0.513737	0.34091	2.42145	39.3045	17.9892	44.6009	1.42838	0.950281	1.44464	3.98891	4.28493	16.4051
Arachis_hypogaea_newGene_22266	uncharacterized protein LOC107477910 [Arachis duranensis]	3.75525	6.42323	6.47647	1.19284	1.14992	0.476741	4.08291	3.86929	3.52953	0.556374	0.953032	1.24299
Arachis_hypogaea_newGene_22270	UDP-glucuronate 4-epimerase 5-like [Arachis ipaensis]	9.18843	6.07316	0.540401	7.61513	4.57752	4.50219	0.211083	0.275926	0.371451	0	0.124198	0.39606
Arachis_hypogaea_newGene_22278	--	0	0	0	1.11836	0.533695	0.877814	0	0	0.14892	0.069374	0.086528	0.018147
Arachis_hypogaea_newGene_22286	uncharacterized protein LOC107477886 [Arachis duranensis]	1.6856	1.18351	1.29767	0.014345	0.139734	0	2.96544	1.28824	1.78457	0.651597	1.16317	0.753475
Arachis_hypogaea_newGene_22304	uncharacterized protein DS421_3g90520 [Arachis hypogaea]	0.029669	0	0.070975	0	0.14105	0	0	0.14733	0	0.760936	0.787301	1.5809
Arachis_hypogaea_newGene_22315	--	0.857432	0.323248	1.10775	3.52992	3.20444	2.49156	0.535378	0.594705	0.44198	0.469962	0.557108	0.532876
Arachis_hypogaea_newGene_22317	uncharacterized protein LOC110279621 [Arachis duranensis]	0.797291	0.775976	1.2106	0.427738	0.313352	0.088953	1.1599	1.31672	1.75151	0.029001	0.026261	0
Arachis_hypogaea_newGene_22334	uncharacterized protein LOC110271413 [Arachis ipaensis]	1.5694	2.09299	0.815932	0.807435	1.72822	1.30532	3.19766	3.38952	3.2624	0.596621	0.597136	0.802644
Arachis_hypogaea_newGene_22335	uncharacterized protein LOC112789879 [Arachis hypogaea]	0.390559	0.524125	0.86952	6.33279	1.8336	2.23473	0.39494	0.225353	0.579513	0.201685	0.181587	0.403465
Arachis_hypogaea_newGene_22336	uncharacterized protein LOC107478179 [Arachis duranensis]	0.314309	0.175771	0.305428	0.502463	0.458603	0.323418	3.00105	4.33453	1.50139	0.44798	0.337704	0.129616
Arachis_hypogaea_newGene_22345	protein FAR1-RELATED SEQUENCE 5 [Arachis hypogaea]	3.61991	5.94632	4.52037	2.01542	1.50651	0.979312	2.10949	1.86003	1.84856	2.77857	2.0377	2.54293
Arachis_hypogaea_newGene_22346	phospholipase A1-IIdelta [Arachis ipaensis]	1.80734	1.84466	2.34258	1.4059	1.05809	1.4451	1.01904	0.897734	1.13797	2.00819	3.10538	1.35825
Arachis_hypogaea_newGene_22352	uncharacterized protein LOC107626718 [Arachis ipaensis]	0.785406	0.57467	0.756614	0.801303	0.97696	0.398608	2.09748	1.85655	1.68506	0.714035	0.510724	0.280803
Arachis_hypogaea_newGene_22370	uncharacterized protein LOC112796496 [Arachis hypogaea]	14.3838	14.2897	19.2459	23.4455	31.8828	28.3644	22.4281	20.6575	17.1677	38.107	40.0264	41.7505
Arachis_hypogaea_newGene_22378	chitin-inducible gibberellin-responsive protein 1-like [Arachis hypogaea]	6.41453	9.79824	8.92906	24.9531	30.7404	16.9486	2.04241	3.54827	4.0002	4.22881	2.33519	5.92576
Arachis_hypogaea_newGene_22387	--	0.586079	0.565722	0.574407	0.58427	0.930218	0.375662	2.81428	2.5932	2.6261	1.73757	1.44099	0.708141
Arachis_hypogaea_newGene_22393	uncharacterized protein LOC112775297 [Arachis hypogaea]	1.98345	3.74948	2.56222	0.579808	1.1075	0.530102	0.552204	3.02816	0.069272	1.01124	0.840277	0.925336
Arachis_hypogaea_newGene_22403	uncharacterized protein LOC112790012 [Arachis hypogaea]	5.21541	5.71949	5.9832	0	0.1287	0	0	0	0	4.81101	5.40457	5.73792
Arachis_hypogaea_newGene_22409	hypothetical protein Ahy_A03g014048 [Arachis hypogaea]	0.371828	0	0.021322	0.90128	0.911267	0.917836	0.028064	0.018762	0.291049	0.037173	0	0.646514
Arachis_hypogaea_newGene_22414	uncharacterized protein LOC107489344 [Arachis duranensis]	8.3032	7.85719	9.314	0.880531	1.57825	0.278701	11.4143	8.56156	11.4997	0.011757	0.010811	0.009083
Arachis_hypogaea_newGene_22427	uncharacterized protein LOC112790060 [Arachis hypogaea]	0	0	0	0.474618	0.374501	1.27889	1.28037	1.86049	1.49457	0	0	0
Arachis_hypogaea_newGene_22444	hypothetical protein Ahy_B10g100923 [Arachis hypogaea]	15.214	23.4715	23.2871	41.7461	78.3354	50.6244	22.1296	21.2999	17.3546	25.6398	17.2068	33.5405
Arachis_hypogaea_newGene_22447	uncharacterized protein DS421_3g77930 [Arachis hypogaea]	2.28196	3.2082	2.12891	0.181978	0.02961	0.039425	0	0	0	1.1268	1.27693	2.17186
Arachis_hypogaea_newGene_22469	--	1.37428	2.21116	0.909907	1.26071	0.740713	1.23004	0	0	0	0.657114	0.444861	0.738164
Arachis_hypogaea_newGene_22470	hypothetical protein Ahy_B02g058581 isoform F [Arachis hypogaea]	1.7189	1.29219	2.42243	0.124777	0	0	0	0	0	0	0	0
Arachis_hypogaea_newGene_22481	--	12.6863	13.6555	13.2028	12.8466	5.75669	6.40625	20.7316	17.9351	18.1141	0	0	0
Arachis_hypogaea_newGene_22487	uncharacterized protein LOC112770278 [Arachis hypogaea]	1.62044	1.36266	1.19158	0.166387	0.122622	0.127004	1.31366	1.63335	0.895382	0.135936	0.228472	0.149532
Arachis_hypogaea_newGene_22488	--	1.23878	3.05533	1.61452	0.315439	0.60955	0	1.35442	2.23873	2.17263	0.64789	0.304131	0.048731
Arachis_hypogaea_newGene_22490	uncharacterized protein LOC112790176 [Arachis hypogaea]	1.48338	0.946882	0.513697	0.389971	0.256673	0.105008	1.10283	1.91167	2.49915	0	0	0.056653
Arachis_hypogaea_newGene_22510	--	5.10576	7.06626	6.99268	0	0	0	0	0	0	5.5588	3.50377	6.4222
Arachis_hypogaea_newGene_22517	--	1.27794	1.66283	1.20456	0.092965	0.11469	0.1943	0.062328	0.176126	0.070083	0.20814	0.241266	0.071229
Arachis_hypogaea_newGene_22570	uncharacterized protein LOC107640950 [Arachis ipaensis]	0	0.348227	0.013549	27.0018	15.9261	13.5229	0	0	0	0	0	0
Arachis_hypogaea_newGene_22597	--	0.164848	0.039578	0	1.80912	1.31808	1.50164	0	0	0.038105	0.017549	0	0.115602
Arachis_hypogaea_newGene_226	--	4.439	2.3638	1.79205	9.28099	4.69326	10.0713	3.96045	5.55967	1.78137	1.20541	1.84739	4.32378
Arachis_hypogaea_newGene_22632	--	0.314983	0.315144	0.266372	3.54402	1.5517	0.809131	1.58343	1.34932	0.591959	0.465617	0.381398	0.436998
Arachis_hypogaea_newGene_22641	Replication factor-A carboxy-terminal domain protein [Arachis hypogaea]	6.74052	4.74661	4.04492	2.30885	1.59343	2.10952	5.46211	3.90132	5.16236	3.73978	5.16796	5.57432
Arachis_hypogaea_newGene_22643	protein REVEILLE 6 isoform X1 [Arachis duranensis]	0	0	0	0.44677	0.542053	0.125276	5.31011	6.82321	7.56201	0	0	0
Arachis_hypogaea_newGene_22650	--	0.079333	0.013883	0.020459	0.104172	0.073055	0	5.13463	3.79527	3.04852	0	0	0
Arachis_hypogaea_newGene_22669	--	0	0	0.092208	0.944208	1.8228	0.798838	2.39671	3.07052	3.17306	1.89116	1.61314	2.65635
Arachis_hypogaea_newGene_22670	--	2.9842	2.71936	3.71728	2.01627	3.22682	1.60424	1.75043	2.16487	3.35821	1.17431	0.89621	1.96034
Arachis_hypogaea_newGene_22672	uncharacterized protein LOC110271497 [Arachis ipaensis]	0	0.048334	0	5.78889	5.38231	4.14054	0	0	0	0	0	0
Arachis_hypogaea_newGene_22699	Retrotransposon gag protein [Arachis hypogaea]	1.40618	1.11011	0.833844	0.721106	0.609855	0.163709	0.408704	0.182751	0.149584	1.49092	0.967203	0.955111
Arachis_hypogaea_newGene_22706	histidine kinase 1-like [Arachis duranensis]	0	0	0	0	0	0	3.44076	3.57218	4.47665	0	0	0
Arachis_hypogaea_newGene_22708	uncharacterized protein DS421_3g83970 [Arachis hypogaea]	1.67065	3.01983	2.2078	2.58883	1.62958	1.27655	2.92482	2.34643	2.69919	0.85236	0.556839	1.3061
Arachis_hypogaea_newGene_22714	--	1.92997	2.45099	1.50647	0	0	0	0	0	0.041039	2.42097	1.80686	1.94004
Arachis_hypogaea_newGene_22715	uncharacterized protein DS421_3g96050 [Arachis hypogaea]	1.93451	1.88109	1.14174	0	0	0	1.73983	1.43673	1.8804	0.378828	0.252062	0.091874
Arachis_hypogaea_newGene_22727	--	3.21092	3.19093	1.75722	0.435777	1.1891	0.380591	2.46366	2.1364	3.33277	0.258079	0.065987	1.85433
Arachis_hypogaea_newGene_2273	--	3.97376	3.66286	4.05057	0.223083	0.098093	0.180492	1.54148	2.75061	1.66763	1.4302	2.49335	1.54058
Arachis_hypogaea_newGene_22774	--	2.85984	1.78758	0.538845	0.027511	0.219868	0	0.019027	0.013869	0.07927	0.355654	0.404583	0.537038
Arachis_hypogaea_newGene_22818	uncharacterized protein DS421_3g86060 [Arachis hypogaea]	0.90545	0.451647	1.10633	3.54684	11.2563	6.05421	1.5718	1.01784	2.91467	0.736068	1.4974	2.44333
Arachis_hypogaea_newGene_22823	uncharacterized protein DS421_4g132640 [Arachis hypogaea]	4.38561	4.5558	3.64707	2.04502	1.51565	1.46709	2.71739	2.87161	3.02702	2.02421	2.45147	2.30995
Arachis_hypogaea_newGene_22835	--	0	0	0	0.260063	0.064978	0	2.16995	2.28483	2.78076	0	0	0
Arachis_hypogaea_newGene_22875	uncharacterized protein DS421_3g86910 [Arachis hypogaea]	1.96788	2.04268	2.46877	2.45742	1.13198	1.37431	1.2952	1.12902	1.4552	0.512744	0.353312	0.467383
Arachis_hypogaea_newGene_22893	--	2.41476	6.01739	4.70682	0	0	0	0	0	0	0	0	0.151306
Arachis_hypogaea_newGene_22904	Ulp1 protease family, carboxy-terminal domain protein [Arachis hypogaea]	13.4876	11.4359	14.604	0.613401	0.748918	0.186719	24.1184	19.8653	22.2758	11.7678	13.9359	11.9304
Arachis_hypogaea_newGene_22906	--	0	0	0.066953	0.053037	0.216344	0.144091	1.07878	0.810664	1.49447	0.687676	0.45899	0.649401
Arachis_hypogaea_newGene_2291	--	1.3597	1.46853	2.61496	0.353504	0.359366	0.610463	1.48679	1.36894	1.25776	1.04354	1.62695	2.45547
Arachis_hypogaea_newGene_22915	uncharacterized protein LOC112790854 [Arachis hypogaea]	2.19252	2.0744	2.99948	6.44664	7.94928	10.7602	2.17165	1.57899	1.72683	3.42119	4.52315	6.6246
Arachis_hypogaea_newGene_22932	--	2.71929	2.2431	1.73124	0.07427	0.503874	0.134998	0.02758	0	0.079629	0.366731	0.163933	0.578133
Arachis_hypogaea_newGene_22942	cytochrome P450 86A22 [Arachis duranensis]	4.85499	10.0781	4.73754	2.47602	1.8214	3.36601	1.52332	1.17974	1.61003	1.85469	0.695897	1.73499
Arachis_hypogaea_newGene_22948	5-amino-6-(5-phospho-D-ribitylamino)uracil phosphatase, chloroplastic [Arachis duranensis]	7.71121	10.3291	10.0621	13.4409	19.7372	19.0108	13.2989	11.3891	13.444	15.2211	14.0957	14.4924
Arachis_hypogaea_newGene_22951	--	6.53652	7.66101	6.07859	1.82248	2.5723	3.09884	4.2123	6.19332	5.46494	7.44665	6.88633	6.99353
Arachis_hypogaea_newGene_22972	probable WRKY transcription factor 75 [Arachis duranensis]	0.222547	0.064473	0	7.24667	10.4908	6.07384	1.60523	1.37751	1.08082	2.39547	5.49754	18.9677
Arachis_hypogaea_newGene_22974	--	7.58698	5.85378	5.27947	0	0.096474	0.251521	0.037723	0	0.55468	0.092565	0.091318	0.237631
Arachis_hypogaea_newGene_230	uncharacterized protein DS421_3g105350 [Arachis hypogaea]	0.053242	0.062727	0.082124	9.9123	6.43071	6.5181	0.606498	0.294143	0.600452	0.457219	0.16795	0.97196
Arachis_hypogaea_newGene_23018	replication protein A 70 kDa DNA-binding subunit C isoform X1 [Arachis hypogaea]	1.2872	0.559321	0.453633	0.321879	1.60479	0.242578	0.056036	0.040316	0.074903	0.032886	0	0.298294
Arachis_hypogaea_newGene_23031	--	6.33035	8.58117	2.92681	2.50612	1.54113	3.42738	1.17777	0.500898	3.11831	0.855985	1.5675	3.16679
Arachis_hypogaea_newGene_23038	Replication protein A 70 kDa DNA-binding subunit C [Arachis hypogaea]	3.07471	3.19669	1.63288	0.926268	4.26264	1.83817	0.483737	0.506975	1.21063	0.114628	0.082123	3.18961
Arachis_hypogaea_newGene_23047	uncharacterized protein DS421_17g589270 [Arachis hypogaea]	1.73528	1.57502	1.07057	1.29845	0.799797	0.565171	0	0	0	1.41112	0.978243	1.10061
Arachis_hypogaea_newGene_23064	uncharacterized protein DS421_3g90490 [Arachis hypogaea]	8.39476	4.06819	5.00677	37.4478	41.7134	41.6506	3.70016	2.35561	2.30231	14.4403	9.12366	17.5592
Arachis_hypogaea_newGene_2307	uncharacterized protein DS421_5g159060 [Arachis hypogaea]	0	0	0.046092	0	0	0	7.0282	8.8983	8.34633	0	0	0
Arachis_hypogaea_newGene_23072	--	3.30565	1.93635	2.05368	1.44599	0.517592	1.03264	0	0	0	2.79873	3.09311	3.09562
Arachis_hypogaea_newGene_23091	uncharacterized protein DS421_3g91070 [Arachis hypogaea]	7.61725	7.42008	4.93518	3.7935	2.44407	1.62261	5.86617	5.70356	7.3259	4.10449	5.30703	4.57039
Arachis_hypogaea_newGene_2310	hypothetical protein Ahy_A05g023134 isoform A [Arachis hypogaea]	10.2637	9.17064	4.39155	6.50064	8.13896	12.1195	2.36585	1.33543	3.72677	44.1151	54.3539	13.0773
Arachis_hypogaea_newGene_23114	hypothetical protein Ahy_B03g063499 [Arachis hypogaea]	4.83406	4.06806	5.12876	8.21507	7.78093	5.39398	10.6286	17.0849	9.42179	4.28515	5.24008	5.30148
Arachis_hypogaea_newGene_23119	uncharacterized protein LOC112791245 [Arachis hypogaea]	29.5209	99.8706	67.6716	6.12735	4.02144	1.36065	10.8593	2.69027	1.54022	10.4796	4.83465	6.26764
Arachis_hypogaea_newGene_23128	uncharacterized protein LOC112791273 [Arachis hypogaea]	6.54064	3.52811	4.50037	1.75428	2.02179	1.12271	1.6912	2.29727	3.13341	8.25746	9.75127	7.6979
Arachis_hypogaea_newGene_23130	--	13.8396	11.4841	15.3103	21.531	14.5746	18.4902	2.96914	3.05072	5.63357	10.0994	12.7729	14.3072
Arachis_hypogaea_newGene_23131	beta-amyrin 28-monooxygenase [Arachis hypogaea]	0.986684	1.35872	1.25383	0.205657	0.115837	0.068329	0.657831	0.32601	0.826587	0.584433	0.452466	0.911084
Arachis_hypogaea_newGene_23171	syntaxin-124 [Arachis duranensis]	7.58636	11.557	10.9956	5.8116	8.13829	5.46759	12.7721	14.0761	12.8185	5.18913	4.78601	5.18507
Arachis_hypogaea_newGene_23172	uncharacterized protein LOC107480639 [Arachis duranensis]	2.29337	1.20938	2.61477	1.1353	3.2896	1.1912	0.298913	0.707254	0.955581	1.66003	1.70534	1.54832
Arachis_hypogaea_newGene_23173	uncharacterized protein LOC107480640 [Arachis duranensis]	9.26851	10.5405	5.3895	11.1958	5.76805	14.5826	6.01752	7.22843	5.71407	0.39022	0.496493	0.696559
Arachis_hypogaea_newGene_2318	leucine-rich repeat extensin-like protein 4 [Arachis hypogaea]	43.4632	48.7427	43.523	25.388	12.7137	13.5431	17.5671	15.6393	12.2069	19.8101	24.7653	21.038
Arachis_hypogaea_newGene_23189	protein RTF1 homolog [Arachis duranensis]	13.7336	12.2687	11.4508	5.34422	4.72082	5.23655	17.0136	19.2912	14.1757	17.3564	17.6975	12.0327
Arachis_hypogaea_newGene_23208	uncharacterized protein DS421_5g142350 [Arachis hypogaea]	0.022787	0	0.024945	1.27697	1.24734	0.523839	17.6333	13.858	16.6652	0.048092	0	0.022832
Arachis_hypogaea_newGene_23209	hypothetical protein CR513_35166, partial [Mucuna pruriens]	0.699034	1.42537	0.860793	3.17762	1.51923	2.40459	2.40369	2.33754	1.1834	2.35545	2.14117	2.87003
Arachis_hypogaea_newGene_2336	--	12.4389	16.3862	13.4462	7.82194	11.1921	10.2597	0	0	0	18.722	13.0739	19.8221
Arachis_hypogaea_newGene_2347	--	2.65853	2.05621	2.61421	0.091607	0.163972	0	2.30464	2.67158	2.53607	1.44398	1.45308	0.196445
Arachis_hypogaea_newGene_2355	--	0.250942	0.593114	0.900925	3.61041	7.3813	4.21802	0.401532	0.351596	0.31151	1.74707	2.54291	3.42765
Arachis_hypogaea_newGene_2360	LEAF RUST 10 DISEASE-RESISTANCE LOCUS RECEPTOR-LIKE PROTEIN KINASE-like 1.2 isoform X4 [Arachis hypogaea]	1.68489	0.953441	2.16104	3.10324	1.43536	0.827071	0.254625	0.428571	0.314317	0.654385	0.96819	0.951663
Arachis_hypogaea_newGene_2371	uncharacterized protein DS421_10g296770 [Arachis hypogaea]	6.11264	10.3275	7.64534	6.04056	6.8222	3.78885	0	0	0	6.08889	3.91483	6.10873
Arachis_hypogaea_newGene_2373	manganese-dependent ADP-ribose/CDP-alcohol diphosphatase-like [Arachis hypogaea]	2.03372	1.82375	2.25801	3.67707	2.87827	2.67875	0.768392	0.974537	0.58882	0.414882	0.521435	0.904077
Arachis_hypogaea_newGene_2375	--	11.3901	8.65062	6.58984	10.6463	17.7886	18.7172	4.34419	6.05885	5.58109	24.9498	23.5554	14.2855
Arachis_hypogaea_newGene_238	zinc finger BED domain-containing protein RICESLEEPER 1-like [Arachis ipaensis]	5.9604	7.70769	7.04873	0.805357	1.48621	0.158476	1.32379	0.218603	0.091564	0	0	0
Arachis_hypogaea_newGene_240	--	0.141091	0.036889	0.283131	0.721429	0.472905	0	3.40193	2.51738	2.09724	0.12594	0.464825	1.06009
Arachis_hypogaea_newGene_2412	--	2.60731	2.56829	2.89097	1.39542	2.41031	0.63094	2.31123	2.62121	2.2631	1.84229	1.76954	0.868638
Arachis_hypogaea_newGene_2416	Endonuclease/exonuclease/phosphatase [Arachis hypogaea]	0	0	0	2.25519	2.69674	0.962747	0	0	0	4.74686	4.66395	2.85548
Arachis_hypogaea_newGene_2425	--	8.05258	12.9227	10.1094	2.91982	2.38104	0.950091	8.59064	7.76021	10.6138	7.71474	4.97115	8.58866
Arachis_hypogaea_newGene_2432	Transposon Ty3-I Gag-Pol polyprotein [Arachis hypogaea]	0	0	0	0	0	0	0.621376	0.772372	1.07918	0	0	0
Arachis_hypogaea_newGene_2435	uncharacterized protein LOC110271502 [Arachis ipaensis]	2.42324	1.49472	2.00061	0.08404	0	0	0	0	0	0	0	0
Arachis_hypogaea_newGene_2477	--	1.24361	1.9995	1.16649	0.454232	0.144302	0.170608	1.67592	1.54778	0.600341	1.66345	0.732329	0.792742
Arachis_hypogaea_newGene_2478	zinc finger protein GAI-ASSOCIATED FACTOR 1 isoform X1 [Arachis hypogaea]	0	0	0	1.30811	1.42986	1.81237	0	0	0	0	0	0.023317
Arachis_hypogaea_newGene_2492	--	0.045717	0.016492	0.24027	0.2817	0.498141	0.032132	0.03414	0	0.051556	1.68662	1.59881	1.84187
Arachis_hypogaea_newGene_2504	hypothetical protein Ahy_B07g086813 [Arachis hypogaea]	0	0.050951	0	0.99775	1.35632	0.88884	0	0	0	1.2838	1.16491	1.18973
Arachis_hypogaea_newGene_2508	subtilisin-like protease SBT4.6 [Arachis hypogaea]	2.54961	2.42055	3.06861	1.58345	2.65119	2.20087	0.767262	0.835978	0.497958	11.2659	11.4737	12.0621
Arachis_hypogaea_newGene_2510	hypothetical protein Ahy_A05g022319 isoform A [Arachis hypogaea]	0.843137	0.647724	1.99543	1.12396	0.247786	0.242155	0.299938	0.226716	0.251214	0.013384	0	0
Arachis_hypogaea_newGene_2521	uncharacterized protein LOC107493909 [Arachis duranensis]	9.63665	5.37002	6.77259	2.35563	1.74611	1.70189	6.08623	6.30243	6.58208	12.8474	11.151	17.0718
Arachis_hypogaea_newGene_2524	--	16.0705	15.6938	11.7865	0.052839	0.412257	0.280078	16.366	18.4768	18.6712	0.886247	1.16781	0.641001
Arachis_hypogaea_newGene_2528	LEAF RUST 10 DISEASE-RESISTANCE LOCUS RECEPTOR-LIKE PROTEIN KINASE-like 1.2 isoform X1 [Arachis hypogaea]	2.45587	2.06249	2.66983	2.56965	3.16638	5.59592	0.772498	1.00757	1.3938	2.64535	2.79894	2.58716
Arachis_hypogaea_newGene_2543	--	1.45208	1.33256	1.91861	0.033589	0	0	0.746512	1.13584	0.931506	0.062704	0.103871	0
Arachis_hypogaea_newGene_2565	--	0.444015	0.449704	0.374574	5.35772	4.93621	3.35068	0.355148	0	0.091567	0.096481	0.205614	0.683025
Arachis_hypogaea_newGene_2587	--	0.673957	0.590683	0.535926	0.232748	0.628301	0.426134	0.064425	0.102153	0.262382	1.0588	0.430303	1.09606
Arachis_hypogaea_newGene_2593	uncharacterized protein DS421_6g188650 [Arachis hypogaea]	13.1535	14.6462	16.3171	0.044746	0	0	11.8907	8.98014	13.5052	0	0	0
Arachis_hypogaea_newGene_26	uncharacterized acetyltransferase At3g50280 isoform X2 [Arachis hypogaea]	1.05372	0.900661	1.31999	1.19778	0.400664	0.578023	3.06348	2.99066	5.45063	0.443017	0.372753	0.534001
Arachis_hypogaea_newGene_2602	E3 ubiquitin-protein ligase ATL31 [Arachis hypogaea]	6.18663	17.2853	24.0217	2.32953	0.887311	0.233246	0.746895	0.537688	0.573771	0.442414	0.275127	0.338749
Arachis_hypogaea_newGene_2604	--	1.90906	2.53656	1.93959	0.496014	0.332927	0.045459	3.33413	2.737	3.30108	1.84032	1.5636	1.77187
Arachis_hypogaea_newGene_2614	--	5.92299	3.73398	2.43259	16.0408	24.8368	15.104	12.8365	11.9375	15.2946	11.8863	11.2631	7.18696
Arachis_hypogaea_newGene_2618	protein SRC2 homolog [Arachis duranensis]	71.1083	65.0244	52.6025	38.936	66.9186	55.3607	36.6411	31.4861	28.369	28.4722	30.4591	21.3361
Arachis_hypogaea_newGene_2625	probable receptor-like protein kinase At5g24010 isoform X2 [Arachis duranensis]	1.49761	1.76204	1.29166	0.386093	0.462668	0.835305	1.08824	0.849177	1.0009	1.994	1.58444	3.30356
Arachis_hypogaea_newGene_2632	uncharacterized protein DS421_12g385100 [Arachis hypogaea]	3.04582	3.68666	2.92476	6.27202	7.6386	4.62775	7.4713	5.5895	8.2798	3.23038	3.08662	5.04636
Arachis_hypogaea_newGene_2637	uncharacterized protein DS421_7g211370 [Arachis hypogaea]	4.85982	5.35091	5.38966	4.37099	7.07288	2.82134	1.19248	0.913919	2.10813	5.45863	4.20631	6.12874
Arachis_hypogaea_newGene_2639	U-box domain-containing protein 28 [Arachis duranensis]	5.10463	4.78572	3.87596	14.3884	13.1191	16.5108	5.73142	5.01099	4.56091	9.50185	9.88568	14.3054
Arachis_hypogaea_newGene_2642	extensin-3 [Arachis hypogaea]	943.164	390.539	756.369	785.712	183.25	181.252	1443.42	909.639	1358.25	3.03138	7.94858	15.5817
Arachis_hypogaea_newGene_2643	extensin-3 [Arachis hypogaea]	1478.24	1560.83	1909.34	970.125	1004.91	373.557	3010.62	2922.4	3361.25	42.2914	51.1494	110.678
Arachis_hypogaea_newGene_2650	TMV resistance protein N [Arachis hypogaea]	0.433856	2.05361	0.505868	3.08866	1.99185	3.10373	0.680873	0	1.04901	0.944605	0.365282	1.40948
Arachis_hypogaea_newGene_2703	hypothetical protein Ahy_B07g088224 [Arachis hypogaea]	1.01402	1.07277	1.1124	0.925735	1.12654	0.6228	3.37092	3.43257	2.61511	1.54672	0.994968	0.703504
Arachis_hypogaea_newGene_2762	uncharacterized protein LOC112772595 [Arachis hypogaea]	0.853358	0.705577	0.614433	0.106587	0.310957	0.132094	0.424756	0.354707	0.266876	0.071875	0.246032	0.146116
Arachis_hypogaea_newGene_2770	uncharacterized protein DS421_6g178420 [Arachis hypogaea]	7.07405	6.46891	1.98815	0	0	0	0.252012	0	0.866972	0	0	0
Arachis_hypogaea_newGene_2787	--	0.187276	0.271649	0.235753	0.477993	0.826579	0.600469	0.104293	0.27446	0.160192	0.279002	0.182262	1.09073
Arachis_hypogaea_newGene_2792	--	4.03513	1.82963	5.348	14.5703	15.5973	19.6328	19.3252	12.2238	11.0888	3.78541	2.16349	6.66945
Arachis_hypogaea_newGene_2798	--	1.47843	0.625532	0.98385	3.7137	4.21298	4.52755	2.17414	3.28692	2.60653	0.328963	0.373273	0.975564
Arachis_hypogaea_newGene_2812	hypothetical protein Ahy_A06g026308 [Arachis hypogaea]	1.57828	0.773551	0.460872	0.403596	0.387694	0.282031	1.36137	0.287606	2.09166	0.042117	0.081658	0.021887
Arachis_hypogaea_newGene_2825	uncharacterized protein LOC107475930 [Arachis duranensis]	11.6234	15.3577	8.72065	17.2484	13.9989	12.6246	6.53284	8.50379	6.3734	6.28494	5.81292	6.15846
Arachis_hypogaea_newGene_2826	--	1.25561	1.14389	0.859212	1.83673	1.24001	1.19175	0.144177	0.354736	0.427436	0.736951	1.06288	0.219851
Arachis_hypogaea_newGene_2831	hypothetical protein Ahy_A04g019500 isoform C [Arachis hypogaea]	6.15161	6.59568	6.01432	2.93675	2.91901	3.74533	6.25737	4.04516	4.79466	5.31136	2.71886	6.62119
Arachis_hypogaea_newGene_2850	uncharacterized protein DS421_10g294020 [Arachis hypogaea]	5.9819	5.01673	5.25955	0.249936	0.273439	0.234514	0	0.050331	0.048371	0	0	0.594774
Arachis_hypogaea_newGene_2852	hypothetical protein Ahy_A02g006560 isoform B [Arachis hypogaea]	0.021557	0	0.378404	0	0.40821	0.198567	0.128066	0	0	2.95373	2.88232	2.72551
Arachis_hypogaea_newGene_2858	myosin heavy chain IB-like [Arachis duranensis]	77.0319	113.203	62.4948	30.3428	29.4383	14.497	129.266	130.226	136.183	0.142829	0	0.366541
Arachis_hypogaea_newGene_2864	hypothetical protein Ahy_B06g080459 [Arachis hypogaea]	7.37356	10.9481	7.62407	9.49381	7.40434	4.18052	11.8364	10.2141	9.59209	5.76148	6.00213	3.52685
Arachis_hypogaea_newGene_2865	--	4.83952	4.62348	4.27378	0.623375	0.764662	0.068043	1.62692	2.95811	1.51627	0.386679	0.168469	0.578202
Arachis_hypogaea_newGene_2891	Cysteine-rich TM module stress tolerance protein [Arachis hypogaea]	185.74	199.407	188.263	262.435	496.758	355.697	192.727	120.888	112.075	144.258	63.8015	251.55
Arachis_hypogaea_newGene_2909	hypothetical protein Ahy_A06g026787 isoform B [Arachis hypogaea]	4.3672	4.344	6.52016	5.11964	5.42204	3.5119	4.45358	2.69009	4.78506	2.68139	2.87091	2.48803
Arachis_hypogaea_newGene_2925	uncharacterized protein LOC110273405 [Arachis duranensis]	1.32864	0.72276	1.32212	0.360977	0.065139	0.248205	0.657219	0.423237	0.837721	0.057031	0.096973	0.117423
Arachis_hypogaea_newGene_2931	FT-interacting protein 1 [Arachis duranensis]	2.69152	2.85161	2.14533	1.21343	0.511538	0.959071	3.22614	3.61227	2.87696	2.60146	3.97805	2.12377
Arachis_hypogaea_newGene_2963	uncharacterized protein DS421_6g172000 [Arachis hypogaea]	1.8614	1.55483	1.17817	7.56949	11.7002	2.5342	9.27823	5.18594	6.50851	0.574583	0.724145	1.67376
Arachis_hypogaea_newGene_2964	uncharacterized protein DS421_6g171990 [Arachis hypogaea]	0	0	0.06686	0.550603	1.4575	0.22312	2.46325	1.61849	2.71185	0.155169	0	0.920293
Arachis_hypogaea_newGene_297	--	1.62121	1.8946	1.38782	2.49884	3.90873	3.40711	2.17186	0.65776	2.1467	1.61055	3.16145	4.47198
Arachis_hypogaea_newGene_2980	uncharacterized protein DS421_6g182270 [Arachis hypogaea]	0.91592	1.10277	2.45804	134.321	70.6652	7.95195	29.0595	15.0475	28.3091	0	0.176603	0
Arachis_hypogaea_newGene_2995	calcium-transporting ATPase 12, plasma membrane-type-like [Arachis duranensis]	8.58308	7.28539	8.33828	13.0793	15.9678	13.8828	12.1087	18.0371	13.4812	5.1705	3.94872	6.58373
Arachis_hypogaea_newGene_3005	uncharacterized protein LOC112696273 isoform X1 [Arachis hypogaea]	0.634014	0.835538	0.744319	0.254641	0.037116	0.0536	0.07224	0.177508	0.098682	0.059809	0	0.012432
Arachis_hypogaea_newGene_3006	--	4.36405	4.02324	3.77968	0	0.336346	0.178397	1.61512	2.51942	3.44016	0.131742	0.565452	0.308785
Arachis_hypogaea_newGene_302	hypothetical protein Ahy_Scaffold6g108173 [Arachis hypogaea]	1.68037	1.81867	0.916214	0.341087	0.448381	0.311089	1.1311	1.68244	1.41499	0.586939	0.988331	0.571361
Arachis_hypogaea_newGene_3030	auxin response factor 5 [Arachis hypogaea]	1.22496	4.96554	2.70172	0.527423	1.95411	0.194701	8.8653	8.43138	8.19458	0.534204	0.502683	3.92821
Arachis_hypogaea_newGene_3066	uncharacterized protein DS421_6g185190 [Arachis hypogaea]	2.50667	2.45556	1.94472	5.31558	4.38968	4.24276	2.11218	2.66636	1.55447	2.83704	2.6334	3.12248
Arachis_hypogaea_newGene_308	uncharacterized protein LOC112800399 [Arachis hypogaea]	6.72054	8.17487	6.12578	5.94272	3.94451	1.86164	7.36693	4.86551	6.41515	3.98626	5.24592	2.93758
Arachis_hypogaea_newGene_3084	dirigent protein 17 [Arachis hypogaea]	7.20756	7.45341	4.81885	3.18164	1.73369	1.32176	8.60548	6.46861	7.85698	4.09583	6.5643	4.88288
Arachis_hypogaea_newGene_309	--	0	0.047126	0.037329	12.3431	12.3001	11.7829	7.61223	6.30681	10.2582	6.60829	8.34523	5.14822
Arachis_hypogaea_newGene_310	uncharacterized protein LOC112795691 [Arachis hypogaea]	0.257827	0.165239	0.231885	0.258638	0.384416	0.452732	0.976013	0.449675	1.68264	0	0	0.152912
Arachis_hypogaea_newGene_3103	polyubiquitin [Arachis ipaensis]	15.7922	11.3204	14.9662	17.581	30.7779	24.9085	28.4667	18.8082	27.5801	42.7646	48.0235	35.8637
Arachis_hypogaea_newGene_311	uncharacterized protein LOC110278623 [Arachis duranensis]	1.62109	4.1147	3.76362	2.2785	3.49118	0.671938	0.72021	0.955345	0.706451	3.49675	2.81288	3.71548
Arachis_hypogaea_newGene_3121	--	0	0	0	0	0	0	5.83609	4.01972	5.00069	0	0	0
Arachis_hypogaea_newGene_3145	uncharacterized protein DS421_2g51100 [Arachis hypogaea]	11.2343	11.3671	9.48613	2.03396	2.93052	0.411869	10.3278	7.8589	7.86214	0	0	0
Arachis_hypogaea_newGene_3178	uncharacterized protein LOC112696565 isoform X1 [Arachis hypogaea]	5.49599	4.13493	3.52109	0	0	0	0	0	0	0	0	0
Arachis_hypogaea_newGene_3184	auxin-responsive protein SAUR71 [Arachis duranensis]	27.6262	39.5699	16.9643	32.4507	21.3274	22.3694	13.8199	11.9014	10.4259	17.4107	25.0995	26.5943
Arachis_hypogaea_newGene_3199	--	5.94876	12.1318	4.79089	0.719555	0.412711	1.02729	1.74799	1.37299	0.044844	1.89767	1.39564	1.59441
Arachis_hypogaea_newGene_320	--	0	0	0	1.10903	1.20134	1.02543	3.41897	3.61294	3.17541	3.16457	2.75331	3.44053
Arachis_hypogaea_newGene_3216	--	0.809358	0.216097	0.166473	1.59268	2.46196	2.91182	1.82604	0.113957	1.67002	0.794239	1.64016	2.35748
Arachis_hypogaea_newGene_323	--	0.26848	0.158587	0.956724	1.11269	0.910929	0.813311	6.25955	8.6086	1.7015	0	0.122735	0.157614
Arachis_hypogaea_newGene_3233	hypothetical protein Ahy_A06g028321 [Arachis hypogaea]	5.83186	6.30188	6.54665	2.87515	1.87628	1.46795	5.973	7.33944	6.33839	5.17665	5.76168	5.23722
Arachis_hypogaea_newGene_3237	uncharacterized protein DS421_6g187650 [Arachis hypogaea]	0	0	0	1.04134	1.93887	1.10072	1.9076	2.11536	2.2765	1.80199	1.852	2.11036
Arachis_hypogaea_newGene_3253	uncharacterized protein LOC112805583 [Arachis hypogaea]	0.75793	0.327491	1.36485	0.313254	0.695163	0.419701	0.192242	0.183752	0.195812	1.13081	0.723344	1.29414
Arachis_hypogaea_newGene_3267	uncharacterized protein DS421_10g301310 [Arachis hypogaea]	0	0	0	1.17484	1.60427	1.3808	1.35965	1.22804	1.9844	1.5133	1.72796	2.31859
Arachis_hypogaea_newGene_3275	hypothetical protein Ahy_A06g028068 [Arachis hypogaea]	3.26972	3.96879	3.27028	3.27769	3.23308	2.40015	8.88162	8.78912	13.6152	3.14459	1.78854	2.5769
Arachis_hypogaea_newGene_3276	cyclin-dependent kinase 12-like [Arachis hypogaea]	1.95066	1.68053	0.785427	3.07389	3.34065	3.00485	1.73506	1.02876	0.883169	0.422504	0.741176	0.615498
Arachis_hypogaea_newGene_3296	purple acid phosphatase 22 isoform X1 [Arachis duranensis]	1.30155	1.43099	1.19773	1.59576	2.10261	1.68858	0.833755	0.444386	1.68205	0	0.030866	0
Arachis_hypogaea_newGene_330	serine/threonine-protein phosphatase 7 long form homolog isoform X1 [Arachis hypogaea]	1.13481	1.07699	1.11634	1.09634	0.986938	0.367599	2.71197	3.86215	3.07894	2.39202	2.34046	1.09977
Arachis_hypogaea_newGene_3302	--	2.35206	1.77958	2.45659	3.63357	4.88937	6.80838	1.88898	1.76774	1.57715	2.12343	2.35263	2.27579
Arachis_hypogaea_newGene_3305	--	0	0	0	0.780188	0.678605	0.353637	1.32437	1.36946	1.38148	0.435235	0.245398	0.449671
Arachis_hypogaea_newGene_3309	uncharacterized protein DS421_6g187050 [Arachis hypogaea]	1.70055	6.33095	1.03844	0	0	0	0	0	0	0	0	0
Arachis_hypogaea_newGene_331	ubiquitin carboxyl-terminal hydrolase 20-like isoform X3 [Arachis duranensis]	11.1244	8.1336	9.09736	6.68199	6.33913	3.32524	11.9635	13.7836	10.7827	23.5631	27.2732	14.4872
Arachis_hypogaea_newGene_3320	--	7.49663	6.78986	5.68966	2.32957	1.9468	1.28716	5.5023	5.93491	6.81435	1.76861	2.51713	3.15361
Arachis_hypogaea_newGene_3323	uncharacterized protein DS421_6g189020 [Arachis hypogaea]	2.01159	4.197	3.17282	0	0	0	0	0	0	0	0	0
Arachis_hypogaea_newGene_3337	uncharacterized protein DS421_6g189310 [Arachis hypogaea]	1.21134	2.16803	1.47001	0.420319	0.440176	0.537719	1.32361	1.2617	0.913262	0.752619	0.747151	1.18088
Arachis_hypogaea_newGene_3338	phosphomevalonate kinase, peroxisomal-like [Arachis ipaensis]	4.22929	4.43546	3.37962	0	0	0	0	0	0	0	0	0
Arachis_hypogaea_newGene_334	hypothetical protein Ahy_A10g048013 [Arachis hypogaea]	0	0.037382	0	0.45258	0.12773	0.386888	0.421752	0.36605	0.689066	2.47565	2.34967	1.77924
Arachis_hypogaea_newGene_3364	hypothetical protein Ahy_B08g091802 isoform B [Arachis hypogaea]	2.15673	1.02764	1.0993	0	0	0	0	0	0	0	0	0
Arachis_hypogaea_newGene_3385	uncharacterized protein DS421_3g86080 [Arachis hypogaea]	1.50105	2.21129	1.71905	2.67932	1.42881	0.263556	2.04309	1.03592	2.58245	0.622093	1.08163	1.31787
Arachis_hypogaea_newGene_3391	uncharacterized protein DS421_9g266490 [Arachis hypogaea]	0.692223	0.391619	0.297161	1.74248	2.9853	1.87318	2.30725	1.30805	2.02262	0.772677	0.494891	0.535474
Arachis_hypogaea_newGene_3424	hypothetical protein Ahy_A06g028989 [Arachis hypogaea]	6.3576	5.55	4.99882	0	0.273891	0	0	0	0.050406	0	0.014171	0
Arachis_hypogaea_newGene_3455	uncharacterized protein DS421_6g192030 [Arachis hypogaea]	30.9472	85.7606	97.7765	7.61044	5.44627	1.44852	11.5538	3.97729	0.727523	2.23574	1.92027	3.75621
Arachis_hypogaea_newGene_3471	uncharacterized protein DS421_6g192380 [Arachis hypogaea]	0	0	0	2.55669	3.46843	1.48825	4.43739	5.65714	5.19789	1.9847	3.05779	1.83093
Arachis_hypogaea_newGene_3488	uncharacterized protein DS421_6g192720 [Arachis hypogaea]	7.99805	10.4948	10.4528	5.75532	7.50195	4.35902	9.72595	9.62517	10.2927	4.42705	3.98244	5.31128
Arachis_hypogaea_newGene_3490	zinc finger BED domain-containing protein RICESLEEPER 2-like [Arachis hypogaea]	1.46267	1.77756	0.319479	0.014068	0.082128	0.017206	1.78039	0.065531	1.61076	0.17996	0.129788	0.049096
Arachis_hypogaea_newGene_3495	myosin-2-like [Arachis ipaensis]	2.90158	2.91037	2.48253	0	0	0	0	0	0	0	0	0
Arachis_hypogaea_newGene_3516	--	0	0	0	3.55041	2.00517	0.90826	3.91894	4.17499	5.44853	3.29945	2.94455	2.40745
Arachis_hypogaea_newGene_3521	uncharacterized protein LOC110279370 [Arachis duranensis]	0	0	0	6.71391	2.49682	1.56308	8.61493	4.60492	5.20242	4.00307	9.04136	6.83232
Arachis_hypogaea_newGene_3531	uncharacterized protein DS421_14g450320 [Arachis hypogaea]	0.300025	0.648349	0.573868	0.60168	0.403427	0.509316	1.19542	1.25803	1.38547	1.01953	1.04392	1.01998
Arachis_hypogaea_newGene_3538	--	0	0	0	0	0	0	1.78209	2.18887	1.33969	0.300956	0.273575	0.224792
Arachis_hypogaea_newGene_3542	uncharacterized protein DS421_6g193820 [Arachis hypogaea]	3.88437	3.02126	1.57427	1.73821	0.595927	0.277669	2.3582	2.23095	1.74903	1.14792	1.15904	1.55479
Arachis_hypogaea_newGene_3569	--	0	0	0	0.953679	0.523055	0.710277	0.835865	1.5988	1.91095	1.30119	1.08736	1.22785
Arachis_hypogaea_newGene_357	--	0	0.040498	0	1.85387	1.02712	1.29969	0	0	0	0	0	0
Arachis_hypogaea_newGene_3570	--	6.14406	3.87708	3.03919	1.43961	1.62502	1.51599	4.32071	4.86776	5.54124	2.82214	3.45154	3.81952
Arachis_hypogaea_newGene_3606	putative transcriptional regulatory protein [Arachis hypogaea]	7.02386	6.42504	5.18247	9.5918	13.918	8.96501	8.60828	5.76781	8.16421	5.89303	5.78441	6.07012
Arachis_hypogaea_newGene_3612	unnamed protein product, partial [Vitis vinifera]	1.38164	0.50432	0.990031	11.8164	14.5279	14.4329	0.585404	0.729887	0.512862	1.50282	1.21717	5.43011
Arachis_hypogaea_newGene_364	--	3.12861	2.951	1.23351	0.597611	0.609956	0.711319	0.510421	0	0.977396	0.252029	0.292384	0.424537
Arachis_hypogaea_newGene_3646	F-box/LRR-repeat protein 4 [Arachis duranensis]	2.79114	3.88798	2.46015	1.08624	1.55702	0.998236	3.32324	4.09603	4.69823	1.95905	1.96571	3.5773
Arachis_hypogaea_newGene_3671	--	2.19946	4.04714	2.69039	2.36413	2.28663	1.61634	0	0	0	0	0	0
Arachis_hypogaea_newGene_3674	uncharacterized protein LOC112749224 isoform X2 [Arachis hypogaea]	4.4163	2.275	1.86705	0.10437	0.625054	0.031919	2.97914	3.23582	4.35647	3.48603	2.34701	2.86022
Arachis_hypogaea_newGene_3679	hydroquinone glucosyltransferase [Arachis hypogaea]	0.762272	0.21133	0.35891	4.578	2.97292	1.64587	0.958992	1.43545	0.400713	12.5477	10.7976	18.6344
Arachis_hypogaea_newGene_3682	uncharacterized protein LOC112751059 [Arachis hypogaea]	1.68023	1.23965	1.15172	1.58342	0.915994	1.25666	0.28638	0.394464	0.301222	0.113981	0.222258	0.30754
Arachis_hypogaea_newGene_369	hypothetical protein Ahy_B04g069614 [Arachis hypogaea]	2.58774	3.61142	3.8905	2.32533	1.98863	1.32371	5.26236	5.38284	3.5346	2.00515	1.3271	1.71367
Arachis_hypogaea_newGene_3702	zinc finger BED domain-containing protein RICESLEEPER 2-like [Arachis hypogaea]	0.076502	0.314878	0.339599	0.12599	0.13898	0.136133	0.148909	0.111958	0.061921	1.16677	1.04431	0.732383
Arachis_hypogaea_newGene_3711	uncharacterized protein At4g00950 [Arachis duranensis]	11.908	10.5071	10.4475	12.0087	9.78219	12.0205	5.65318	6.10875	5.38755	10.8277	12.9875	11.4119
Arachis_hypogaea_newGene_3716	--	2.58148	1.63482	0.806138	3.32863	1.00288	1.67953	5.71046	4.10376	5.1734	0	0	0.045339
Arachis_hypogaea_newGene_3746	uncharacterized protein LOC112763415 [Arachis hypogaea]	0	0	0	0.131299	0.251892	0	1.77947	1.4832	1.33101	0	0.063703	0.077748
Arachis_hypogaea_newGene_3749	--	1.85251	1.51712	1.43162	0	0	0	0	0	0	0	0	0.019116
Arachis_hypogaea_newGene_3751	Wall-associated receptor kinase [Arachis hypogaea]	114.132	109.65	135.161	71.0784	63.7231	62.1131	42.3562	49.4856	60.2544	119.883	98.654	178.158
Arachis_hypogaea_newGene_3760	uncharacterized protein DS421_1g15430 [Arachis hypogaea]	0.651012	0.67835	0.914059	1.81156	1.46026	1.91419	0.779091	0.480058	0.678881	0.777297	0.702492	0.785712
Arachis_hypogaea_newGene_3762	G-type lectin S-receptor-like serine/threonine-protein kinase SD2-5 isoform X2 [Arachis hypogaea]	2.3516	2.61727	3.13944	7.11541	9.32255	9.13187	1.18345	0.652174	0.971466	2.0322	1.63999	3.18313
Arachis_hypogaea_newGene_3768	caffeoylshikimate esterase [Arachis duranensis]	5.60444	3.0718	4.88561	4.80276	9.66658	13.1847	3.82301	3.81316	2.70533	11.419	12.3782	15.285
Arachis_hypogaea_newGene_3770	--	0.119563	0.120723	0.071271	0.366601	0.285292	0.150815	0.786185	0.743019	0.968787	0.120308	0	0.154634
Arachis_hypogaea_newGene_3779	--	3.95985	1.25428	1.06581	3.93055	1.78912	2.95457	0.391956	1.3104	1.02171	9.02997	6.46817	5.27051
Arachis_hypogaea_newGene_3781	--	2.31055	3.88657	3.15758	0.0577	0.262804	0.045959	0	0	0	4.63693	4.59588	3.74867
Arachis_hypogaea_newGene_3787	pentatricopeptide repeat-containing protein At1g09900-like isoform X1 [Arachis ipaensis]	1.57623	2.08695	2.32002	0.740167	0.87991	0.289691	2.74333	3.18105	3.47675	2.04554	1.82371	2.11006
Arachis_hypogaea_newGene_3796	uncharacterized protein DS421_7g212140 [Arachis hypogaea]	0	0.050766	0.127225	0	0	0	0	0	0	3.77684	2.18709	2.34286
Arachis_hypogaea_newGene_3807	glutaredoxin-C6 [Arachis ipaensis]	2.47978	3.11769	3.06238	1.12564	1.25081	1.17106	9.67052	7.28559	4.26699	8.32401	8.33183	3.53173
Arachis_hypogaea_newGene_3817	F-box protein At5g07610-like [Arachis ipaensis]	0.156054	0.392382	0.485516	1.93524	0.919629	1.70016	0	0.272173	0.061248	0.535483	1.23359	1.24329
Arachis_hypogaea_newGene_384	--	4.03973	1.40835	2.88629	32.5656	36.4	31.3153	2.47281	3.94176	1.53252	6.90109	6.12068	13.9785
Arachis_hypogaea_newGene_3843	--	19.606	15.4192	18.6127	0.786596	1.98501	0.042919	0	0	0.014206	0	0	0
Arachis_hypogaea_newGene_3859	uncharacterized protein DS421_16g564170 [Arachis hypogaea]	0.587282	0.400876	0.290247	5.86076	4.72956	4.01341	0.115243	0	0.054377	0.576932	0.775181	3.78575
Arachis_hypogaea_newGene_3870	--	0.026007	0	0	0.473301	0.613591	0.038373	1.85811	1.90052	3.01834	0.023818	0	0
Arachis_hypogaea_newGene_3876	NADH dehydrogenase [ubiquinone] 1 beta subcomplex subunit 3-B [Arachis duranensis]	3.35622	1.97407	2.18249	4.09554	3.78873	7.72723	2.51347	2.41389	1.85457	2.06219	2.70663	1.72676
Arachis_hypogaea_newGene_3878	--	10.8236	15.3975	20.3864	17.5047	36.6956	20.3604	10.9557	8.65577	9.81398	8.17167	5.73749	8.88463
Arachis_hypogaea_newGene_3882	--	0.073709	0.281092	0	0.098262	0	0	1.70695	1.54569	1.54168	0.389313	0.313139	0.543448
Arachis_hypogaea_newGene_390	--	0	0	0	2.39516	3.64015	1.59552	3.70898	2.20127	3.57877	2.2777	1.4364	3.28994
Arachis_hypogaea_newGene_3910	hypothetical protein Ahy_A07g031097 isoform D [Arachis hypogaea]	2.54014	5.14904	2.13332	2.40564	1.68481	1.25814	5.79447	5.28802	12.5284	0	0	0
Arachis_hypogaea_newGene_3915	--	0.301139	1.56322	0.863026	0.62949	1.07658	0.616265	6.33042	5.15262	6.00371	0.922843	0.389188	1.16193
Arachis_hypogaea_newGene_3916	uncharacterized protein DS421_7g200420 [Arachis hypogaea]	5.89673	7.19864	5.80718	0.499749	2.05023	1.55188	4.86655	4.44184	5.82719	3.96178	3.97432	2.80883
Arachis_hypogaea_newGene_3919	uncharacterized protein LOC112701844 [Arachis hypogaea]	7.84042	9.60124	6.91728	4.53061	2.98572	2.70113	9.78996	8.92393	8.55571	4.60768	5.1484	3.63094
Arachis_hypogaea_newGene_3930	--	2.61714	1.44178	1.50955	1.65433	2.00016	2.69346	2.28872	2.45294	1.67809	3.3016	3.53504	2.45261
Arachis_hypogaea_newGene_3950	F-box protein At5g46170 [Arachis hypogaea]	45.1218	47.3511	48.3525	23.6412	19.4141	36.8991	19.5546	20.3129	25.7936	18.2661	16.2	17.4699
Arachis_hypogaea_newGene_3973	uncharacterized protein LOC112698962 [Arachis hypogaea]	8.10544	8.61612	6.39269	3.59234	3.20949	5.04727	3.64028	3.66827	3.5959	2.32098	3.24704	3.03449
Arachis_hypogaea_newGene_3988	--	5.10877	6.14234	6.21833	0	0	0	0	0	0	0	0	0
Arachis_hypogaea_newGene_3989	uncharacterized protein LOC107496813 [Arachis duranensis]	0.213228	0	0.065804	2.28918	2.23868	15.2043	0	0	0.102663	6.93169	8.73508	20.7646
Arachis_hypogaea_newGene_3991	--	0.447949	0.457754	0.378539	0.450269	0.854952	0.381808	2.25312	2.02407	2.64286	0.468083	0.275842	0.963243
Arachis_hypogaea_newGene_3994	uncharacterized protein LOC112701052 [Arachis hypogaea]	0.153378	0.239068	0.111664	5.3122	3.25657	1.94691	0.951279	0.314115	1.9064	3.49034	0	0.589878
Arachis_hypogaea_newGene_40	glyceraldehyde-3-phosphate dehydrogenase, testis-specific-like [Arachis hypogaea]	0.556529	0.328341	0.276492	1.16609	0.794064	1.36578	1.32202	0.382935	1.19558	0.37189	1.0375	1.74148
Arachis_hypogaea_newGene_401	uncharacterized protein LOC107483103 [Arachis duranensis]	0.184435	0.605482	0.177217	0.958412	2.40293	1.84464	0.216621	0.262945	0.635391	0.727376	0.287475	1.23433
Arachis_hypogaea_newGene_4010	--	1.96852	2.40253	1.70961	0	0.031315	0	0	0	0	0	0	0
Arachis_hypogaea_newGene_4012	hypothetical protein Ahy_B01g055142 isoform D [Arachis hypogaea]	55.9038	79.7205	51.6155	80.7935	46.622	101.618	29.5059	30.0223	33.5766	32.1056	43.5204	28.8735
Arachis_hypogaea_newGene_4021	pyruvate, phosphate dikinase, chloroplastic-like [Arachis duranensis]	3.34571	1.97351	1.9938	2.66614	3.71691	2.78159	1.08398	1.0461	1.71783	2.55139	1.95477	3.11663
Arachis_hypogaea_newGene_4022	uncharacterized protein DS421_7g206750 [Arachis hypogaea]	0.49164	0.553891	0.132414	13.479	7.72001	6.16332	0.571476	0.52344	1.2201	1.14575	1.58041	3.44808
Arachis_hypogaea_newGene_4050	--	0	0	0	0	0	0	0	0	0	13.6176	9.08392	12.4348
Arachis_hypogaea_newGene_4061	uncharacterized protein DS421_7g208240 [Arachis hypogaea]	7.56418	4.32787	3.83688	22.7603	35.3942	41.0333	2.79784	3.47851	1.24449	6.90917	5.18553	23.7437
Arachis_hypogaea_newGene_4076	hypothetical protein E2542_SST19093 [Spatholobus suberectus]	8.15842	5.9523	4.50042	14.1956	15.3764	9.64915	22.7227	15.3248	13.3467	2.65429	1.74175	6.76595
Arachis_hypogaea_newGene_4079	uncharacterized protein DS421_1g11210 [Arachis hypogaea]	0	0	0	7.43972	7.37543	6.46439	0	0	0	0	0	0
Arachis_hypogaea_newGene_4088	L-type lectin-domain containing receptor kinase VIII.1 [Arachis hypogaea]	4.48989	2.86858	3.1006	1.21773	0.536403	0.744764	4.73912	3.41909	5.96116	2.54547	2.96005	1.88046
Arachis_hypogaea_newGene_412	Isovaleryl-CoA dehydrogenase [Arachis hypogaea]	0	0	0	0.055674	0.723278	0	0	0	0	3.97603	5.47175	3.95815
Arachis_hypogaea_newGene_413	uncharacterized protein DS421_1g07710 [Arachis hypogaea]	0.071841	0.256418	0.355344	0.507335	1.18199	1.10862	3.67377	3.79343	4.83203	0.242647	0.157869	0.220987
Arachis_hypogaea_newGene_4149	--	0.736713	0.592505	0.646052	0	0.050087	0	0.80745	0.895614	0.798824	0	0	0
Arachis_hypogaea_newGene_415	Auxilin-related protein 2 isoform C [Glycine soja]	1.99522	2.48506	1.75501	2.2479	0.691575	0.221574	4.20785	3.68341	3.37295	0.585062	0.632259	1.00881
Arachis_hypogaea_newGene_4151	transcription repressor OFP17 [Arachis hypogaea]	0.099051	0.607718	0.535614	0.96752	0.444742	0.369935	1.00605	0.271796	0.349959	5.71854	4.16093	2.35595
Arachis_hypogaea_newGene_4156	CBL-interacting serine/threonine-protein kinase 10 [Arachis duranensis]	19.1462	14.3356	16.8685	11.2202	17.3466	16.1429	8.56352	8.93033	10.6683	7.64993	9.39373	8.7499
Arachis_hypogaea_newGene_4157	uncharacterized protein LOC107607211 [Arachis ipaensis]	1.20209	0.801846	0.897509	1.67428	3.0781	1.6538	2.37956	2.29297	2.20761	1.08689	0.536064	1.29922
Arachis_hypogaea_newGene_4166	probable LRR receptor-like serine/threonine-protein kinase At2g24230 isoform X2 [Arachis hypogaea]	0.668576	0.56157	0.691427	0.176113	0.208706	0.097578	0.714555	0.713818	0.612091	1.68452	1.09806	2.01468
Arachis_hypogaea_newGene_417	uncharacterized protein LOC107482483 isoform X1 [Arachis duranensis]	0	0	0	2.3952	2.21319	1.46017	3.46285	5.50788	4.90922	2.21936	3.05333	3.6241
Arachis_hypogaea_newGene_4171	--	0.632744	0.118034	0.400964	16.8841	18.8742	24.5377	0.080163	0	0.632968	6.23526	3.79361	6.04462
Arachis_hypogaea_newGene_4172	--	1.04441	1.86495	1.70934	0	0	0	0	0	0	0	0	0
Arachis_hypogaea_newGene_419	--	22.0085	45.931	27.7157	11.8411	7.33092	1.00016	11.8579	9.58066	15.4622	21.2777	8.70408	11.7231
Arachis_hypogaea_newGene_4201	--	12.2723	17.2825	19.107	0.111396	0.02714	0.156074	0	0.105448	0.253209	0.144821	0.277368	0.521958
Arachis_hypogaea_newGene_4207	uncharacterized protein DS421_4g114600 [Arachis hypogaea]	2.57615	2.12481	1.53891	0.606846	0.63765	0.66743	0.330458	0	0.519789	0	0	1.23204
Arachis_hypogaea_newGene_4209	uncharacterized protein LOC112763465 [Arachis hypogaea]	2.09358	2.27455	1.76251	0.114701	0.046972	0.289289	1.74451	1.35052	1.81941	0.337182	0.177449	0.442315
Arachis_hypogaea_newGene_4219	--	1.19952	1.18551	0.996993	0.767618	0.379344	0.068855	3.10153	2.73729	3.30083	3.44977	0.975805	1.94983
Arachis_hypogaea_newGene_426	hypothetical protein Ahy_A05g023178 [Arachis hypogaea]	0	0	0	0	0	0	0	0	0	6.71349	5.64644	4.31074
Arachis_hypogaea_newGene_4278	hypothetical protein Ahy_A07g032894 [Arachis hypogaea]	8.13749	10.2922	12.5589	4.70762	4.55928	1.78748	6.74469	5.52748	6.46062	6.22136	4.58195	3.56168
Arachis_hypogaea_newGene_428	berberine bridge enzyme-like 21 [Arachis hypogaea]	44.7389	41.0061	40.956	62.4819	88.9618	134.284	11.9629	15.5515	9.59446	39.4463	35.7332	50.0662
Arachis_hypogaea_newGene_4281	--	3.25177	4.66557	4.25438	0.168987	0.452262	0.06142	4.56442	2.76392	4.54425	0	0	0
Arachis_hypogaea_newGene_4283	--	10.67	4.96924	9.44503	25.5802	15.2803	12.6696	4.91294	6.06881	3.23128	4.20217	7.25228	11.9835
Arachis_hypogaea_newGene_4284	--	1.38739	1.74945	1.264	0.098141	0.072666	0.140095	0.579396	1.04253	0.968644	0	0	0
Arachis_hypogaea_newGene_430	hypothetical protein Ahy_B08g092407 [Arachis hypogaea]	0	0	0	0	0	0	7.95598	9.12675	10.3242	0	0	0.049915
Arachis_hypogaea_newGene_434	transcription initiation factor TFIID subunit 8 [Arachis hypogaea]	3.2739	2.5767	1.47891	5.14524	8.10272	5.99774	5.29981	3.45272	9.46304	2.59781	2.51028	5.02291
Arachis_hypogaea_newGene_4376	uncharacterized protein LOC112702996 [Arachis hypogaea]	0	0	0	0.256131	1.07087	0	0.892659	1.7515	1.43189	0	0	0
Arachis_hypogaea_newGene_4386	--	1.49397	1.32198	1.02821	0.282753	0.22833	0.076113	1.91214	1.97386	1.66052	0.465942	0.80734	0.870308
Arachis_hypogaea_newGene_4387	protein At-4/1 [Arachis ipaensis]	0	0.044865	0	5.12734	5.13039	4.18639	7.64268	6.932	7.34938	0	0	0
Arachis_hypogaea_newGene_4392	Pentatricopeptide repeat-containing protein [Arachis hypogaea]	5.73271	3.62455	5.87597	15.9656	24.819	17.1522	19.6971	18.5811	22.0999	7.80956	5.73663	14.9925
Arachis_hypogaea_newGene_4402	Oxidoreductase/transition metal ion-binding protein [Arachis hypogaea]	8.13504	34.1231	22.8929	10.0532	17.3449	4.48774	27.7533	102.939	61.0779	32.4909	16.2647	22.6246
Arachis_hypogaea_newGene_4408	--	33.424	29.0611	45.8095	26.0234	26.7954	22.3213	28.2333	26.9958	24.8816	0	0	0
Arachis_hypogaea_newGene_4410	non-specific lipid-transfer protein [Arachis duranensis]	33.2261	36.3187	43.1712	26.8123	165.826	81.851	16.2842	12.6919	24.8091	101.503	91.6706	135.703
Arachis_hypogaea_newGene_4435	--	0.028463	0	0.070863	0.87503	2.47183	1.37392	0	0.071556	0.030087	0.050016	0	0
Arachis_hypogaea_newGene_447	regulator of telomere elongation helicase 1 homolog isoform X3 [Arachis hypogaea]	0	0	0	2.59095	4.92225	6.5665	8.75667	7.45189	8.4881	0	0	0.099673
Arachis_hypogaea_newGene_4470	uncharacterized protein LOC107458662 [Arachis duranensis]	36.1915	33.5526	33.1804	12.1061	17.1896	14.606	28.4661	22.5222	23.9411	16.0476	18.1157	10.7095
Arachis_hypogaea_newGene_4478	hypothetical protein Ahy_A02g005161 [Arachis hypogaea]	0.058481	0.029494	0.136142	0	0	0	0.163944	0.062344	0.059517	7.62323	8.97168	4.42984
Arachis_hypogaea_newGene_4485	hypothetical protein Ahy_A04g020781 [Arachis hypogaea]	43.6476	41.3209	44.8763	64.3358	37.5623	33.6406	31.2483	36.1889	35.3694	9.00027	8.98021	19.0709
Arachis_hypogaea_newGene_4494	--	0	0.082056	0	3.07957	4.4937	1.93437	1.20453	0.241736	0.593413	0.533397	0.341931	2.14849
Arachis_hypogaea_newGene_4506	protein EXORDIUM [Arachis hypogaea]	82.1258	53.1994	63.3825	74.694	30.0928	49.3782	33.261	31.8815	32.5427	10.6036	13.8146	39.2743
Arachis_hypogaea_newGene_4510	hypothetical protein Ahy_A05g025463 isoform C [Arachis hypogaea]	6.12006	6.14539	5.19889	0.568297	1.07439	0.113205	6.17684	7.75139	5.64323	0.313254	0.243337	0.800456
Arachis_hypogaea_newGene_4515	uncharacterized protein LOC112703208 [Arachis hypogaea]	0.853047	0.285391	1.05595	2.75611	3.74935	2.31879	0.379369	0.294214	0.4715	1.28485	1.28228	4.18717
Arachis_hypogaea_newGene_4519	--	1.70229	2.17243	1.54522	2.17733	2.01598	0.924874	2.13147	2.08503	3.51271	0.507804	1.02992	0.672813
Arachis_hypogaea_newGene_4524	RING-H2 finger protein ATL54-like [Arachis duranensis]	2.39635	1.80821	2.12338	1.24249	0.515479	0.380196	2.42567	2.45395	2.48518	1.0902	1.07946	0.769458
Arachis_hypogaea_newGene_4530	--	0	0	0	0	0	0	1.11601	1.58678	3.08772	1.29353	0.616565	1.64136
Arachis_hypogaea_newGene_4532	--	1.67376	4.24387	2.07942	0.606263	0.613468	0.786732	4.33525	4.24519	4.37836	2.36662	4.24231	1.11066
Arachis_hypogaea_newGene_4543	zinc-finger homeodomain protein 2 isoform X1 [Arachis hypogaea]	3.26051	2.27129	2.21108	1.48188	0.506815	1.06702	0.741057	1.06797	1.47092	1.70789	2.85523	4.64428
Arachis_hypogaea_newGene_4566	hypothetical protein Ahy_A01g000516 [Arachis hypogaea]	8.61167	8.18054	5.47045	0.030621	0	0	0	0	0	0	0	0
Arachis_hypogaea_newGene_4576	cysteine-rich receptor-like protein kinase 3 isoform X1 [Arachis ipaensis]	3.17275	2.45489	2.22807	0.075919	0.490969	0	3.02744	3.17476	3.12989	0	0	0
Arachis_hypogaea_newGene_4578	uncharacterized protein LOC112703301 isoform X1 [Arachis hypogaea]	0	0	0	5.82074	9.51476	2.64707	0	0	0	7.82465	7.74011	5.85067
Arachis_hypogaea_newGene_4579	--	2.7055	2.35582	1.33254	0	0.17013	0.112402	0.032997	0	0.04654	0.064259	0	0.150897
Arachis_hypogaea_newGene_4587	uncharacterized protein DS421_7g218910 [Arachis hypogaea]	12.0732	11.9029	11.7595	4.15589	5.26509	4.3887	7.86141	11.2843	10.0935	14.3416	8.21539	14.1625
Arachis_hypogaea_newGene_461	uncharacterized protein LOC110279873 [Arachis duranensis]	0	0	0	0.184985	0.395017	0	0	0	0	2.4663	2.45026	2.61001
Arachis_hypogaea_newGene_4613	--	6.33491	8.04403	5.76772	0	0	0	0	0	0	0	0	0
Arachis_hypogaea_newGene_4623	subtilisin inhibitor CLSI-I isoform X3 [Arachis hypogaea]	1.75372	2.71224	2.33285	10.0675	6.07783	4.05305	3.74458	2.69396	2.34438	1.44828	1.43844	2.43069
Arachis_hypogaea_newGene_4630	--	0	0	0	0	0	0	0.082147	0	0	11.7323	10.0297	8.7207
Arachis_hypogaea_newGene_4659	Proteasome activator subunit [Arachis hypogaea]	3.4602	2.5594	2.14461	1.06247	0.605609	0.470622	0.99959	0	0.038311	2.66822	2.21423	2.88762
Arachis_hypogaea_newGene_4669	--	0	0	0.107694	1.33848	1.83415	1.01169	0	0	0	3.03829	2.29113	1.40366
Arachis_hypogaea_newGene_4671	uncharacterized protein LOC107478656 [Arachis duranensis]	0.220987	0.093753	0.106962	0.630719	1.30759	1.06654	0.361479	0.438598	0.221969	1.58825	1.90757	1.16621
Arachis_hypogaea_newGene_4672	--	2.01255	1.56314	1.81466	2.00046	2.51124	2.24756	1.95816	1.36068	1.28551	0.222335	0.174877	0.740232
Arachis_hypogaea_newGene_4673	uncharacterized protein DS421_7g220750 [Arachis hypogaea]	3.09608	3.07113	2.07534	0.809294	0.376988	0.147526	5.97659	5.20251	5.03977	2.40988	3.62105	1.00983
Arachis_hypogaea_newGene_4689	hypothetical protein Ahy_A09g042696 [Arachis hypogaea]	1.67018	2.08674	1.9278	1.70789	0.426175	0.230007	0.230351	0.393252	0.356028	0.269077	0.322003	0.16871
Arachis_hypogaea_newGene_469	Replication protein A 70 kDa DNA-binding subunit C [Arachis hypogaea]	1.31539	1.45782	1.45676	0	0.01901	0	0	0	0.005252	0.372735	0.497031	0.08512
Arachis_hypogaea_newGene_470	--	52.8416	51.4772	34.7433	1.68066	0.770624	0	0	0	0	30.199	26.8021	21.6963
Arachis_hypogaea_newGene_4719	nuclear-pore anchor-like isoform X2 [Arachis hypogaea]	2.87161	2.3243	2.77311	0.277165	0.225369	0	3.662	3.64898	3.29037	2.3609	2.02859	2.3283
Arachis_hypogaea_newGene_4722	uncharacterized protein LOC112703540 [Arachis hypogaea]	0	0.073958	0.403983	4.17568	9.48616	3.29143	8.28713	7.76035	10.1492	0	0	0.300398
Arachis_hypogaea_newGene_4726	basic proline-rich protein [Arachis hypogaea]	0	0	0	0.655702	0.863712	0	0	0	0	11.0577	16.5059	15.0193
Arachis_hypogaea_newGene_4732	--	0	0	0	0	0	0	3.64873	2.27344	3.02449	0	0	0
Arachis_hypogaea_newGene_4733	hypothetical protein Ahy_B08g094247 isoform A [Arachis hypogaea]	0	0	0	0	0	0	2.58226	2.19089	2.998	0	0	0
Arachis_hypogaea_newGene_4736	uncharacterized protein DS421_7g222010 [Arachis hypogaea]	0.052712	0.115425	0.153017	0.193568	0.34032	0.061641	0.03267	0	0	4.34172	5.302	3.89689
Arachis_hypogaea_newGene_474	uncharacterized protein DS421_14g455930 [Arachis hypogaea]	1.04908	1.4472	7.36399	0.040567	0.347555	0	0	0	0	4.09197	5.13274	3.3161
Arachis_hypogaea_newGene_4745	--	0.525981	0.320908	0.175786	9.33063	5.8239	4.72897	0.273959	0.020463	0.094333	0	0	0
Arachis_hypogaea_newGene_4750	protein LIGHT-DEPENDENT SHORT HYPOCOTYLS 10 [Arachis duranensis]	6.57953	7.77191	9.8263	8.27292	6.82994	3.84955	21.0027	32.3449	14.5186	12.4115	9.41031	10.7443
Arachis_hypogaea_newGene_4759	uncharacterized protein LOC112730382 [Arachis hypogaea]	1.58482	1.34027	0.735767	0.160267	0.236629	0.04866	5.81503	8.49488	4.53237	0.872416	0.580041	0.669521
Arachis_hypogaea_newGene_4766	--	0.162659	0.458786	0.282221	1.52792	2.01531	3.97198	0.053988	0.163651	0.267238	1.759	0.949043	1.2569
Arachis_hypogaea_newGene_4773	--	0.870035	0.463247	1.1431	3.46649	1.98609	0.791575	4.25708	4.7633	5.93577	0	0	0
Arachis_hypogaea_newGene_4776	Coatomer subunit [Arachis hypogaea]	5.18239	4.93614	6.97233	29.4924	32.9899	17.9957	13.7204	5.04016	5.18647	16.9668	9.24629	19.6588
Arachis_hypogaea_newGene_4779	Auxin-responsive protein [Arachis hypogaea]	2.12605	1.78031	2.04958	3.76962	3.47196	2.20393	0.394794	5.06664	8.40397	16.4387	15.1368	10.2208
Arachis_hypogaea_newGene_4783	protein LURP-one-related 12 [Arachis hypogaea]	0.033192	0.013579	0.056247	7.21922	5.90922	15.1553	0.380488	0.497985	0.335795	3.54453	5.58741	12.2057
Arachis_hypogaea_newGene_4784	zinc finger BED domain-containing protein DAYSLEEPER-like [Arachis hypogaea]	0.222787	0.481363	0.345873	0.195214	0.165077	0.089977	1.24784	0.795911	1.05871	0.506533	0.414519	0.561373
Arachis_hypogaea_newGene_4786	probable sodium-coupled neutral amino acid transporter 6 isoform X1 [Arachis duranensis]	1.04214	0.754335	0.731782	4.53104	5.94498	6.39271	0.83031	0.760385	1.32582	2.86495	2.31229	2.34114
Arachis_hypogaea_newGene_4789	probable CCR4-associated factor 1 homolog 7 [Arachis ipaensis]	10.2867	7.73449	6.01065	12.2159	20.8214	20.2227	7.49305	6.43764	10.3017	12.0425	11.6292	14.9874
Arachis_hypogaea_newGene_4793	cytochrome P450 83B1-like [Arachis duranensis]	2.03478	2.71264	1.82919	0.448555	0.463061	0.625565	4.10882	4.99103	2.78132	3.30266	2.65467	3.74431
Arachis_hypogaea_newGene_4799	--	0.043354	0.261716	0.040028	5.15923	9.96326	5.10751	13.4908	9.29434	13.2224	9.63997	7.87654	10.2428
Arachis_hypogaea_newGene_4808	uncharacterized protein LOC112705610 isoform X3 [Arachis hypogaea]	11.753	14.1445	11.2415	7.00232	6.4141	5.8653	0	0	0.009847	9.39316	13.0235	10.3182
Arachis_hypogaea_newGene_4809	uncharacterized protein DS421_8g224370 [Arachis hypogaea]	0	0	0	0	0	0	1.48199	1.79915	1.6646	0	0	0
Arachis_hypogaea_newGene_4814	uncharacterized protein LOC112708290 [Arachis hypogaea]	0.079924	0.507252	1.66227	10.9094	8.07653	4.91393	1.01935	0.394191	0.298052	3.08207	1.79392	2.33337
Arachis_hypogaea_newGene_4820	--	4.95233	5.25283	1.8671	0	0	0.386901	0	0	0	0	0	0
Arachis_hypogaea_newGene_4823	uncharacterized protein DS421_1g32200 [Arachis hypogaea]	1.09465	0.954714	0.500453	2.76196	2.3304	2.93701	1.04078	0.698002	0.409204	0.511091	0.194303	1.2633
Arachis_hypogaea_newGene_4827	Transcription initiation factor TFIID subunit 14b [Arachis hypogaea]	9.42827	14.9587	13.8001	0	0	0	0	0	0	0	0	0
Arachis_hypogaea_newGene_483	uncharacterized protein DS421_19g655450 [Arachis hypogaea]	0.039291	0	0.053481	1.58042	1.50388	1.1588	0.15125	0.052747	0	0.049637	0	0.33399
Arachis_hypogaea_newGene_4833	zinc finger BED domain-containing protein RICESLEEPER 2-like [Arachis duranensis]	1.33069	0.644112	1.25379	0	0.042638	0	0.46999	1.07584	1.06848	0.052995	0.239108	0.172344
Arachis_hypogaea_newGene_4838	--	13.2244	13.0983	8.67857	10.6869	10.0289	8.09216	0.182749	0	0.171995	13.9052	16.3893	13.2955
Arachis_hypogaea_newGene_484	--	2.17481	1.52072	1.27324	3.52713	3.83337	5.3367	1.88055	1.80184	2.40191	2.07344	1.16326	3.05256
Arachis_hypogaea_newGene_4849	--	0	0	0	1.63311	3.08116	1.34101	5.22774	4.86457	6.20276	3.05959	2.89944	3.7499
Arachis_hypogaea_newGene_4855	--	1.4772	1.41583	1.37218	1.20085	1.57082	0.47282	0.284723	0.138428	0.418633	1.11234	0.441384	1.3086
Arachis_hypogaea_newGene_4866	--	0.331178	0.041806	0.052015	2.79488	2.51714	2.23141	0	0	0	0	0.079306	0
Arachis_hypogaea_newGene_4869	--	0.366425	0.105733	0.259134	0.072944	0.155498	0	1.61502	6.03114	2.40377	0.586752	0.108973	0.422541
Arachis_hypogaea_newGene_4870	--	2.04324	2.15221	1.68871	2.18917	0.900798	0.630317	1.03817	2.32156	1.37521	0.156847	0.525216	0.616792
Arachis_hypogaea_newGene_4887	cytochrome P450 83B1-like [Arachis duranensis]	2.69605	2.74039	4.28089	0.747747	0.930518	0.71337	5.54266	4.22344	4.00755	5.0295	3.36121	3.98055
Arachis_hypogaea_newGene_4890	uncharacterized protein LOC110281148 [Arachis duranensis]	5.69421	4.21846	4.4951	3.45808	4.45086	3.50536	3.16504	2.8585	3.48254	2.01038	2.42121	2.51317
Arachis_hypogaea_newGene_4900	TIR-NBS-LRR type disease resistance protein [Arachis hypogaea]	3.81979	3.4392	3.51647	0.198207	0.721985	0.23166	3.80766	2.67625	3.09763	0.415533	0.033453	0.3999
Arachis_hypogaea_newGene_4903	uncharacterized protein DS421_1g24090 [Arachis hypogaea]	7.75339	7.03854	6.12501	10.359	13.5392	17.5575	6.91073	8.83446	7.46751	16.0799	16.6611	12.9126
Arachis_hypogaea_newGene_4912	hypothetical protein Ahy_A08g038088 [Arachis hypogaea]	0.819318	0.45552	1.04902	0.595822	0.233167	0.291875	1.72209	2.5353	1.82627	0	0	0
Arachis_hypogaea_newGene_4921	DNA primase [Arachis hypogaea]	0.21422	0.573902	0.93151	0.702354	0.019878	0.040687	1.64041	0.976609	2.17328	0.105801	0.021363	0.179396
Arachis_hypogaea_newGene_4940	uncharacterized protein DS421_2g48930 [Arachis hypogaea]	0	0	0	0.0798	0.112934	0	1.97562	2.34101	2.03504	0	0	0.004873
Arachis_hypogaea_newGene_4941	uncharacterized protein DS421_8g228820 [Arachis hypogaea]	0	0.096004	0	2.01243	3.92736	0	0	0	0	36.879	44.6796	42.9495
Arachis_hypogaea_newGene_4953	uncharacterized protein LOC112696649 [Arachis hypogaea]	0	0	0.031419	2.26838	2.9132	1.40941	0	0	0	0	0	0
Arachis_hypogaea_newGene_4986	RING-H2 finger protein ATL11-like [Arachis hypogaea]	9.08696	10.2392	10.0803	14.1839	9.53901	11.4835	3.41818	3.79151	3.24323	5.64387	6.39753	5.98979
Arachis_hypogaea_newGene_4993	zinc-finger homeodomain protein 2 isoform X1 [Arachis hypogaea]	3.13636	1.73923	2.33296	0.94814	1.51205	2.92542	0.543931	0.707454	1.04565	6.32551	7.08251	6.92415
Arachis_hypogaea_newGene_4995	serine/threonine-protein kinase-like protein At1g28390 [Arachis hypogaea]	6.39167	6.05673	9.20886	9.71646	7.17178	8.37246	5.02394	4.69674	3.39353	2.82321	3.67052	3.05339
Arachis_hypogaea_newGene_5005	uncharacterized protein LOC107637195 [Arachis ipaensis]	0.839578	0.709122	0.367498	2.15961	1.43659	2.0779	0.771028	0.605493	1.40609	0.084992	0.273677	0.416697
Arachis_hypogaea_newGene_5010	--	7.06408	6.49459	5.98063	0.693445	1.38373	0.843681	2.77293	0.951686	2.29207	0.887746	0.813111	2.15339
Arachis_hypogaea_newGene_5012	hypothetical protein Ahy_B03g062387 [Arachis hypogaea]	0	0	0	4.41896	5.6052	4.50265	12.408	13.8459	12.5459	10.9917	9.49239	9.60224
Arachis_hypogaea_newGene_5017	MADS-box transcription factor 23 isoform X3 [Arachis ipaensis]	2.56724	3.51102	3.42532	4.14537	3.05276	2.19823	1.86725	2.19099	1.89482	1.85128	3.04026	1.26474
Arachis_hypogaea_newGene_5031	uncharacterized protein DS421_8g231650 [Arachis hypogaea]	0.053142	0	0.029334	5.98986	8.06676	8.50133	6.15432	6.6625	8.45153	9.87876	9.69424	9.93215
Arachis_hypogaea_newGene_5045	uncharacterized protein DS421_6g188350 [Arachis hypogaea]	0	0	0	3.17189	4.0916	3.5722	4.89724	5.2501	6.56827	0	0	0
Arachis_hypogaea_newGene_5047	--	0.434544	0.340191	0.3238	1.70705	5.22724	0.173933	0	0	0.203029	0	0	0
Arachis_hypogaea_newGene_5050	glutaredoxin-C6 isoform X1 [Arachis duranensis]	5.6973	2.24781	2.59757	3.40769	3.15337	2.48964	17.9483	25.8851	19.0856	4.52236	3.9579	4.54124
Arachis_hypogaea_newGene_5060	--	0.373398	0.781331	0	2.38365	2.42705	2.96839	0.085517	0.645704	0	0.143238	0.132324	0.42749
Arachis_hypogaea_newGene_5061	--	0.862776	1.26486	1.04144	2.56821	2.04082	1.90768	1.03181	1.26487	0.734986	0.275148	0.483376	0.301812
Arachis_hypogaea_newGene_5064	Regulatory protein [Arachis hypogaea]	11.984	5.99807	7.14514	4.40199	4.10602	7.39512	40.2228	44.8241	27.3141	11.702	12.9618	8.71805
Arachis_hypogaea_newGene_5066	U-box domain-containing protein 30 [Arachis hypogaea]	8.58931	8.02742	9.20242	2.00225	3.22004	2.87215	5.98017	4.14745	10.2139	12.2108	11.0647	8.54322
Arachis_hypogaea_newGene_5077	--	0	0	0	0	0	0	2.78594	4.40146	2.07943	0	0	0
Arachis_hypogaea_newGene_5079	--	0.251068	0.71831	0.134037	2.05122	1.78357	1.16014	0.168639	0	0	0.126538	0.170346	1.83037
Arachis_hypogaea_newGene_5087	hypothetical protein Ahy_A09g043327 [Arachis hypogaea]	0	0.071094	0.197987	0	0	0.035531	4.51232	2.64108	3.05194	0	0	0
Arachis_hypogaea_newGene_5093	ethylene-responsive transcription factor RAP2-1 [Arachis hypogaea]	25.3636	29.8258	13.9977	9.95665	5.66786	5.67038	24.1106	18.8637	33.3607	9.1056	13.4217	11.1248
Arachis_hypogaea_newGene_5095	protein FAR1-RELATED SEQUENCE 5-like [Arachis hypogaea]	0.198738	0.300721	0.228277	1.18691	1.92407	0.343476	0	0	0	0.124706	0.079997	0.08752
Arachis_hypogaea_newGene_5152	uncharacterized protein DS421_19g643400 [Arachis hypogaea]	0.725889	1.84496	0.849484	0.791974	0.475917	0.554454	0.504521	0.819192	0.874868	0.331668	0.5045	0.37167
Arachis_hypogaea_newGene_5156	uncharacterized protein LOC107474132 [Arachis duranensis]	3.47179	4.13953	2.99399	0.239185	0.237721	0.171169	0.021833	0	0.025911	0	0	0
Arachis_hypogaea_newGene_5158	--	12.8895	7.70009	8.00503	1.05856	0.489698	0.034026	10.2218	11.2095	10.4808	0	0.11803	0.094388
Arachis_hypogaea_newGene_5178	UDP-glycosyltransferase 92A1 [Arachis hypogaea]	2.39641	2.6279	2.29268	7.059	6.51125	13.8718	2.98339	3.81972	3.71692	5.86639	6.92823	8.81497
Arachis_hypogaea_newGene_5181	--	3.05232	3.74588	2.25551	0.774485	0.883059	1.1106	4.60488	5.20797	4.19543	3.61168	1.70606	2.30536
Arachis_hypogaea_newGene_5184	uncharacterized protein DS421_8g236070 [Arachis hypogaea]	51.5892	34.7716	18.9247	33.9574	51.8389	58.5636	12.6432	4.74135	4.75957	377.774	580.261	185.366
Arachis_hypogaea_newGene_5192	transcription factor PCL1 [Arachis duranensis]	3.47232	4.65692	4.75608	17.7054	16.394	20.9938	1.33438	1.49636	1.4586	5.68791	5.14151	4.3051
Arachis_hypogaea_newGene_5193	--	2.85578	4.24288	2.28914	4.77316	2.89967	1.13535	16.0641	17.5197	20.6785	0.502925	0.304081	0.596541
Arachis_hypogaea_newGene_5204	uncharacterized protein DS421_8g235330 [Arachis hypogaea]	0.822025	1.60033	1.51	3.20669	2.70356	2.03585	0.133932	0.449473	0.257344	0.322649	0.283693	0.532835
Arachis_hypogaea_newGene_5217	--	0	0.027759	0	3.3707	2.50472	3.08007	0	0	0	4.61205	4.01662	5.54366
Arachis_hypogaea_newGene_5225	zinc finger protein BALDIBIS isoform X1 [Arachis hypogaea]	16.4972	37.8873	25.1653	4.08928	2.28021	1.88391	2.66949	1.38131	3.3706	7.95654	8.79535	3.84106
Arachis_hypogaea_newGene_5226	uncharacterized protein DS421_3g85740 [Arachis hypogaea]	5.92077	5.33318	5.26714	2.69227	2.05834	1.23956	4.13664	4.5363	6.2197	4.89681	5.24796	2.95714
Arachis_hypogaea_newGene_5231	uncharacterized protein LOC107461755 [Arachis duranensis]	7.90067	10.761	5.75323	2.99831	1.88173	2.78067	2.65491	1.48021	2.05741	4.34255	4.26719	5.84116
Arachis_hypogaea_newGene_5232	iridoid synthase [Arachis hypogaea]	3.12175	4.45843	6.13246	7.63996	5.99256	7.9452	5.70313	3.82394	2.99981	21.4403	21.8154	12.1155
Arachis_hypogaea_newGene_5245	--	18.8844	14.3844	12.1668	14.2912	20.8613	2.80948	37.6434	70.4381	32.5663	2.3979	1.73911	7.3129
Arachis_hypogaea_newGene_525	Protein IQ-DOMAIN [Arachis hypogaea]	0	0.014104	0	3.7714	2.81471	2.5421	2.7169	2.16534	2.47799	0	0	0.011145
Arachis_hypogaea_newGene_5258	--	2.45355	1.12614	0.706037	3.64563	4.53507	1.94223	5.36196	5.20318	4.88375	5.70762	7.14722	2.62328
Arachis_hypogaea_newGene_5259	leucine-rich repeat extensin-like protein 6 [Arachis duranensis]	2.79774	4.56559	2.86271	1.14777	0.911863	3.38653	1.36844	0.459133	0.960724	4.59449	6.02498	7.05178
Arachis_hypogaea_newGene_5279	--	0.234116	0.026388	0.303531	2.75361	5.99376	4.76089	0.439438	0.267086	0.298803	2.67704	2.15467	2.254
Arachis_hypogaea_newGene_528	uncharacterized protein DS421_4g116170 [Arachis hypogaea]	0.049769	0	0.017798	0.244217	0.818612	0.101861	0	0	0	3.53231	2.87152	4.84726
Arachis_hypogaea_newGene_5289	uncharacterized protein LOC107462040 [Arachis duranensis]	6.31361	6.74175	5.74238	25.1649	26.9585	32.7079	9.76026	8.52295	9.62877	22.6256	23.2581	27.4478
Arachis_hypogaea_newGene_5290	--	0.602657	1.84653	2.16087	4.43173	4.00332	3.23546	6.36038	8.77405	9.76894	0.88102	1.0032	2.74795
Arachis_hypogaea_newGene_5306	uncharacterized protein LOC107644851 isoform X1 [Arachis ipaensis]	8.26261	8.60634	9.2483	10.3626	8.35192	6.1607	0	0	0	0	0	0.016408
Arachis_hypogaea_newGene_5318	Formin-like protein [Arachis hypogaea]	0.441532	0.383072	0.645184	0.21697	0.256768	0.208901	0.099442	0.146594	0.114427	0.218925	0.382726	0.232515
Arachis_hypogaea_newGene_5338	uncharacterized protein LOC107490903 [Arachis duranensis]	1.0719	0.985047	1.41095	2.35952	1.81907	0.906735	0.268654	0.384946	0.356849	0.386318	0.294917	0.712934
Arachis_hypogaea_newGene_5339	--	2.13465	2.76605	2.33787	1.75629	1.74515	1.55579	0.681801	0.68403	0.63649	1.28816	1.786	2.31341
Arachis_hypogaea_newGene_5340	uncharacterized protein LOC112707131 [Arachis hypogaea]	0.569344	0.234106	1.02181	0.819139	0.739362	0.551657	6.66861	4.82158	6.12297	0.347157	0.176586	0.036625
Arachis_hypogaea_newGene_5344	putative E3 ubiquitin-protein ligase RING1a isoform X3 [Arachis duranensis]	7.89827	4.54827	6.59947	2.76426	2.47218	2.12463	7.77687	7.28945	5.29644	7.83645	13.3654	5.5837
Arachis_hypogaea_newGene_5351	--	0.188851	0	0	0	0.098075	0.045806	0	0	0	2.25319	1.66694	4.26653
Arachis_hypogaea_newGene_5367	uncharacterized protein LOC112703795 isoform X2 [Arachis hypogaea]	9.95408	7.6668	4.93539	5.75851	4.83058	6.29482	5.34706	4.94695	6.5932	2.08748	3.17494	1.90932
Arachis_hypogaea_newGene_5370	cation/H(+) antiporter 17-like [Arachis hypogaea]	0	0	0	0	0	0	1.69446	1.55085	1.52987	0	0	0
Arachis_hypogaea_newGene_5384	--	0	0.040998	0.067525	1.31675	1.01237	1.10394	0	0	0	0.228769	0.166929	0.160198
Arachis_hypogaea_newGene_5393	hypothetical protein Ahy_A03g015541 [Arachis hypogaea]	2.77846	4.39927	1.47436	0.160635	1.02919	0.191447	1.41172	0.897038	1.34753	0	0	0
Arachis_hypogaea_newGene_5397	chitin-inducible gibberellin-responsive protein 1-like [Arachis hypogaea]	87.9014	80.8742	93.5565	151.725	169.699	215.292	88.0804	115.179	95.4162	53.6143	49.7725	104.723
Arachis_hypogaea_newGene_5400	hypothetical protein Ahy_B02g061168 [Arachis hypogaea]	5.52495	5.4813	4.01995	2.63653	2.69395	1.16554	5.91167	6.07822	5.2378	2.80617	2.43583	2.73634
Arachis_hypogaea_newGene_5424	DNA-directed RNA polymerase V subunit 7 [Arachis duranensis]	5.60669	11.0244	9.0899	2.41434	4.83729	1.86481	17.3692	16.0249	14.5888	13.5106	8.30436	13.9546
Arachis_hypogaea_newGene_5428	hypothetical protein Ahy_A08g040198 [Arachis hypogaea]	2.49736	2.87899	1.4374	4.38321	5.98503	4.53084	4.84758	3.41133	10.976	3.24429	2.88268	4.47393
Arachis_hypogaea_newGene_544	uncharacterized protein DS421_3g84990 [Arachis hypogaea]	2.8893	2.29225	2.57939	0.309797	0.085391	0	0	0	0	1.88061	2.39601	1.76967
Arachis_hypogaea_newGene_5444	hypothetical protein Ahy_A09g043416 [Arachis hypogaea]	4.45615	4.88668	1.83457	0.202035	0	0	0.225609	0.09136	0.077427	0	0	0
Arachis_hypogaea_newGene_5455	uncharacterized protein LOC107462630 isoform X3 [Arachis duranensis]	23.1232	20.2454	18.3799	18.145	29.9006	21.1811	3.62359	3.00267	6.82833	55.6294	35.5282	28.5993
Arachis_hypogaea_newGene_5458	hypothetical protein Ahy_B05g079245 [Arachis hypogaea]	0	0	0	0.004474	0	0	1.3909	2.26846	2.45088	0	0	0
Arachis_hypogaea_newGene_5480	uncharacterized protein DS421_8g244950 [Arachis hypogaea]	12.9559	18.0366	26.3477	12.6112	14.5323	11.8795	7.21119	5.71183	3.78545	13.1046	8.88825	16.7084
Arachis_hypogaea_newGene_5488	uncharacterized protein DS421_16g564540 [Arachis hypogaea]	1.2102	1.23901	1.61481	0.806737	1.64009	0.653056	1.27543	1.50988	1.30415	0	0.009283	0.030707
Arachis_hypogaea_newGene_5517	germin-like protein subfamily 3 member 4 isoform X2 [Arachis hypogaea]	5.02051	6.52754	6.64663	3.50081	3.10656	1.53099	6.92469	5.06123	6.94404	4.23814	3.97438	2.75297
Arachis_hypogaea_newGene_552	uncharacterized protein LOC112796449 isoform X2 [Arachis hypogaea]	5.80143	5.11957	4.18656	2.57725	1.40728	1.62523	3.88492	1.0618	2.87016	3.08408	1.56714	2.51935
Arachis_hypogaea_newGene_5524	U-box domain-containing protein 1-like [Arachis hypogaea]	18.7641	14.4406	19.6801	37.3833	23.7505	41.9967	13.4564	16.8154	14.4357	10.1391	15.7346	14.6136
Arachis_hypogaea_newGene_5534	uncharacterized protein LOC112707643 isoform X1 [Arachis hypogaea]	21.1053	17.7543	17.56	13.937	9.70689	11.5094	23.0674	20.6087	23.0416	6.63845	8.97859	4.36831
Arachis_hypogaea_newGene_554	--	1.32896	1.03393	0.839021	0.445047	0.083233	0.234976	0.833153	1.28028	0.827519	0.240692	0.17413	0.465316
Arachis_hypogaea_newGene_556	hypothetical protein Ahy_A03g014547 [Arachis hypogaea]	0	0	0	0	0	0	20.2064	17.038	22.6213	0	0	0
Arachis_hypogaea_newGene_5562	G-type lectin S-receptor-like serine/threonine-protein kinase LECRK2 [Arachis hypogaea]	0.372994	0.454306	0.499654	1.27242	0.736846	0.848289	1.02048	1.39266	0.941582	0.358265	0.469247	0.751218
Arachis_hypogaea_newGene_5574	--	9.87453	14.117	5.01116	0.555841	0	0	5.00911	5.16382	0	0	0	0
Arachis_hypogaea_newGene_5580	pentatricopeptide repeat-containing protein At1g06143 isoform X2 [Arachis hypogaea]	1.47253	1.37647	1.73702	2.48389	4.7851	3.24281	2.4569	2.56077	2.69739	2.36854	2.28162	2.55954
Arachis_hypogaea_newGene_5584	hypothetical protein Ahy_A08g040775 [Arachis hypogaea]	1.29797	1.54445	2.06724	1.77368	1.41982	0.97326	1.40373	1.84436	1.3374	0.43418	0.449025	0.81948
Arachis_hypogaea_newGene_559	--	2.86592	3.27278	4.00083	0	0	0	0	0	0	3.21652	3.62109	3.10329
Arachis_hypogaea_newGene_5599	F-box/kelch-repeat protein At3g23880 [Arachis hypogaea]	2.91748	2.59916	1.43412	4.67312	3.90817	4.46783	1.49793	1.76127	1.52093	3.06674	2.31661	3.1866
Arachis_hypogaea_newGene_561	putative purine permease [Arachis hypogaea]	2.42738	2.14582	2.14497	0.578246	1.39054	1.79355	0.753265	0.341595	0.41179	10.2021	9.82491	11.3248
Arachis_hypogaea_newGene_5613	--	0	0	0	0.516112	0.690042	0.050065	2.46746	1.71585	2.23384	0	0	0
Arachis_hypogaea_newGene_5627	--	2.42748	3.98368	2.27761	0	0	0	0	0	0	7.35342	4.8948	1.39306
Arachis_hypogaea_newGene_5628	uncharacterized protein LOC107620875 [Arachis ipaensis]	1.83025	2.29015	1.80911	0.876049	1.75483	0.828626	2.48867	2.25202	2.76655	1.08314	1.17115	0.673267
Arachis_hypogaea_newGene_5631	extensin-2 [Arachis hypogaea]	0.283361	0.070131	0.236974	2.98894	1.00207	3.93489	0.269962	0.093946	0.215435	0.202126	0.150904	1.81689
Arachis_hypogaea_newGene_5645	putative WRKY transcription factor [Arachis hypogaea]	8.23421	2.39556	3.56486	0.872153	1.89137	0.893225	8.91921	13.5009	5.91716	0.224091	0.415244	0.261239
Arachis_hypogaea_newGene_5655	uncharacterized protein LOC112708079 [Arachis hypogaea]	8.64331	9.95633	9.00664	4.96935	4.44371	2.27312	10.5574	11.1736	11.7996	6.97649	6.88137	5.60659
Arachis_hypogaea_newGene_5666	uncharacterized protein LOC107468425 [Arachis duranensis]	0	0.04433	0	0.527563	1.38775	1.46322	0.453781	0.160132	0.408265	1.30841	1.21374	1.25717
Arachis_hypogaea_newGene_5673	acetolactate synthase 3, chloroplastic [Arachis hypogaea]	2.96164	3.69095	3.33271	2.28245	3.24866	3.39463	3.68543	3.00098	5.91555	9.88378	7.19312	7.12763
Arachis_hypogaea_newGene_5687	adenylate isopentenyltransferase 5, chloroplastic [Arachis hypogaea]	0.148828	0.284987	0.392731	2.32803	2.34879	4.27984	0.237967	0.099065	0	4.82841	6.68446	1.73846
Arachis_hypogaea_newGene_5695	--	3.63202	2.997	2.65388	1.76825	0.725474	0.895287	3.13182	2.3977	3.11362	2.18747	1.77613	1.5353
Arachis_hypogaea_newGene_5701	hypothetical protein CDL15_Pgr005109 [Punica granatum]	0.619119	0.56097	0.555354	1.84481	1.06566	2.7446	1.58979	1.0434	2.47129	2.89466	3.2657	2.34724
Arachis_hypogaea_newGene_5710	--	0.688781	0.229656	0.093318	1.64641	3.34819	5.74697	0.331061	0.215566	0.952351	0.522428	0.221002	0.428601
Arachis_hypogaea_newGene_5720	uncharacterized protein DS421_5g148820 [Arachis hypogaea]	0.567096	1.69667	0.751697	2.77036	2.86091	1.94154	1.79173	1.41749	1.82151	2.9867	2.85487	2.70865
Arachis_hypogaea_newGene_5722	--	0.074333	0	0	0	0	0	3.42372	3.171	4.40439	0	0	0
Arachis_hypogaea_newGene_5723	uncharacterized protein DS421_5g157180 [Arachis hypogaea]	4.94563	4.71884	6.94434	3.38171	4.65184	4.15144	0.367774	0.399113	0.439157	7.75828	5.57236	4.48652
Arachis_hypogaea_newGene_5725	pre-mRNA-splicing factor cwc22 [Arachis hypogaea]	0	0	0	0.022783	0	0	0.632926	0.586681	0.58679	0	0	0
Arachis_hypogaea_newGene_5743	--	6.55382	6.82861	2.1138	2.07465	1.92152	0.789896	6.54879	8.13683	15.7715	9.73631	6.40056	9.96514
Arachis_hypogaea_newGene_5750	uncharacterized protein DS421_14g476320 [Arachis hypogaea]	0.960654	2.95064	1.59306	1.40209	1.09316	1.42422	0	0	0	9.965	5.72297	9.72335
Arachis_hypogaea_newGene_5756	Putative ribonuclease H protein [Arachis hypogaea]	0	0	0	3.21155	5.07346	2.75513	4.77494	5.49388	3.75014	3.80794	3.11924	3.60393
Arachis_hypogaea_newGene_5757	Putative ribonuclease H protein [Arachis hypogaea]	0	0	0	2.12244	1.04586	1.75968	1.85168	1.32304	2.30319	0.395055	0.571594	0.749552
Arachis_hypogaea_newGene_5758	uncharacterized protein DS421_11g322190 [Arachis hypogaea]	0.71196	0.786092	0.409189	3.71956	6.70787	1.93401	9.70294	7.4779	7.71172	7.92034	2.16509	5.2276
Arachis_hypogaea_newGene_5770	F-box/LRR-repeat protein At3g26922-like [Arachis duranensis]	1.17156	2.37243	1.7798	0.527056	0.535866	0.506502	2.26658	2.30788	2.50274	2.61886	1.98788	1.96471
Arachis_hypogaea_newGene_5777	--	0.060534	0	0.22041	0.184872	0.367178	0.107972	0.119088	0.872628	0.375805	1.15623	2.1613	1.35728
Arachis_hypogaea_newGene_5781	uncharacterized protein DS421_9g257270 [Arachis hypogaea]	4.09135	1.32748	2.52263	8.97463	6.28842	5.78937	1.82123	0.61573	0.679226	1.24642	1.18879	4.19982
Arachis_hypogaea_newGene_5787	--	0	0	0.031795	0.423067	0.224535	0.153516	1.38831	1.27581	1.39776	0.649082	0.769532	1.15739
Arachis_hypogaea_newGene_5797	uncharacterized protein DS421_17g573200 [Arachis hypogaea]	0	0	0.051099	0	0	0	3.07503	1.56022	1.96769	2.5569	1.10118	3.14145
Arachis_hypogaea_newGene_5802	--	26.9904	19.9247	16.688	0	0	0	0	0	0	0	0	0
Arachis_hypogaea_newGene_5805	--	2.53269	1.83851	1.41351	0	0.074859	0	0	0	0	0	0	0
Arachis_hypogaea_newGene_5807	--	0.848203	0.991325	0.539487	0	0	0	0.630168	0.546387	0.227284	0	0	0
Arachis_hypogaea_newGene_581	--	0	0	0.047797	7.0004	7.65508	6.97243	0	0	0	8.24361	7.98564	12.1391
Arachis_hypogaea_newGene_5810	--	3.04536	4.76597	2.64782	1.7569	0.813154	1.30386	2.91893	2.71832	4.32518	1.04322	0.588837	1.1497
Arachis_hypogaea_newGene_5819	--	6.1662	7.14704	6.0027	14.2352	9.08635	7.51993	1.745	2.80743	1.99636	1.22606	1.01854	2.2476
Arachis_hypogaea_newGene_5820	Protein SUPPRESSOR OF npr1-1, CONSTITUTIVE [Arachis hypogaea]	0.637632	1.00289	1.02828	1.89784	1.55375	0.531403	0.153331	0.1737	0.113865	0.112653	0.065551	0.545113
Arachis_hypogaea_newGene_5825	--	1.66397	1.2482	2.03716	1.87975	1.24763	1.15992	0.751273	0.516538	0.265568	0.568829	0.185591	1.40064
Arachis_hypogaea_newGene_5828	uncharacterized protein DS421_5g144010 [Arachis hypogaea]	3.84428	4.7444	3.94852	5.26592	5.15921	3.06872	3.93779	3.13638	3.93836	1.34218	1.88251	2.94702
Arachis_hypogaea_newGene_5834	uncharacterized protein DS421_6g192720 [Arachis hypogaea]	3.87055	6.54821	5.13137	3.53029	3.3084	1.2707	4.88928	4.3355	6.23801	2.36141	1.63308	2.63461
Arachis_hypogaea_newGene_5841	uncharacterized protein DS421_5g157180 [Arachis hypogaea]	3.84739	7.18465	4.42703	2.45774	10.8312	1.44198	1.05439	1.17294	0.885497	5.2238	7.51051	7.41424
Arachis_hypogaea_newGene_5866	hypothetical protein Ahy_B10g102711 [Arachis hypogaea]	2.65708	3.29332	1.19254	0	0	0	0	0.030225	0	0.12534	0	0.10657
Arachis_hypogaea_newGene_5887	--	6.1621	8.02574	5.34597	3.49306	2.14155	1.61778	5.45802	6.47299	5.49968	6.47032	7.72256	5.05877
Arachis_hypogaea_newGene_5889	hypothetical protein Ahy_A09g045665 [Arachis hypogaea]	10.3555	8.54414	11.066	0.008605	0.011606	0	0	0	0	0	0	0
Arachis_hypogaea_newGene_5907	kinesin-like protein KIN-5D [Arachis hypogaea]	8.71328	13.3261	10.5615	0	0	0	0	0	0	0	0	0
Arachis_hypogaea_newGene_5929	--	2.3327	2.65305	1.74192	2.53409	2.07136	1.33885	2.80409	1.90729	2.47891	0	0	0
Arachis_hypogaea_newGene_5936	hypothetical protein Ahy_B06g085995 isoform A [Arachis hypogaea]	1.71149	1.68226	1.66866	1.76017	0.939299	1.18046	1.93225	1.06135	1.55587	0.732153	0.70461	0.959047
Arachis_hypogaea_newGene_5948	uncharacterized protein LOC112748031 [Arachis hypogaea]	0	0	0	0	0.026244	0	2.3727	1.2244	2.79703	0	0	0
Arachis_hypogaea_newGene_5951	uncharacterized protein LOC107464882 [Arachis duranensis]	33.7737	43.7883	24.2923	22.3338	23.2931	30.9492	12.4307	5.69883	14.4975	39.6277	50.8901	36.6698
Arachis_hypogaea_newGene_5966	--	1.05262	1.06641	1.10783	0.86372	0.388848	0.725911	0.079076	0.247708	0.527065	0.744155	1.04814	0.527324
Arachis_hypogaea_newGene_5971	uncharacterized protein LOC107479752 [Arachis duranensis]	4.21767	0.619867	2.13289	21.8301	15.8028	26.6609	4.32831	3.59623	2.81099	11.064	13.6711	19.0996
Arachis_hypogaea_newGene_5977	--	3.87768	2.70593	4.18245	1.9132	1.32352	1.26424	2.35192	1.78292	3.95304	2.49999	3.56414	2.84539
Arachis_hypogaea_newGene_6016	--	0.555778	0.784234	0.909469	3.68608	0.824637	1.9992	0.127041	2.36451	0.084479	4.33243	3.7214	7.78813
Arachis_hypogaea_newGene_6021	uncharacterized protein DS421_1g28090 [Arachis hypogaea]	0.756097	1.01976	1.4008	0.408302	0.994915	0.121571	0.22766	0.150866	0.270724	1.1116	0.277721	0.158164
Arachis_hypogaea_newGene_6033	--	2.43041	2.2604	1.8638	0.493935	2.84086	1.35164	0.634336	0.491851	0.897113	0.427559	0.341377	0.194805
Arachis_hypogaea_newGene_6046	probable L-cysteine desulfhydrase, chloroplastic [Arachis duranensis]	2.97959	3.79826	8.98049	1.2536	1.22233	0.990573	1.15777	1.72269	1.30235	0.657571	1.88082	0.922125
Arachis_hypogaea_newGene_6050	--	2.46221	3.87194	2.04804	1.04734	0.228741	0.720211	1.62578	2.41372	0.752357	1.13206	0.740581	2.07876
Arachis_hypogaea_newGene_607	replication protein A 70 kDa DNA-binding subunit C isoform X2 [Arachis hypogaea]	2.13755	2.05413	3.3055	0.840851	3.72786	1.97906	0.4642	0.490671	0.620671	3.72955	2.09434	2.67987
Arachis_hypogaea_newGene_6080	--	0	0.025331	0	0.054024	0	0	0.65556	0.700738	0.920503	0	0	0
Arachis_hypogaea_newGene_609	--	0	0	0	0	0	0	0	0	0	0.96465	0.698571	0.695863
Arachis_hypogaea_newGene_6094	probable receptor-like protein kinase At5g24010 [Arachis duranensis]	1.94821	5.01929	3.99194	1.00891	0.379719	0.399609	2.41789	1.51361	2.56404	0.392745	0.982991	0.615799
Arachis_hypogaea_newGene_6126	uncharacterized protein LOC107465281 [Arachis duranensis]	1.32604	1.39387	1.77126	1.72287	1.2311	0.560859	1.91453	1.90635	1.93016	0.984158	0.400789	1.18971
Arachis_hypogaea_newGene_6131	--	17.7135	10.2876	4.72532	1.38649	4.1399	11.9601	0.80243	0.695064	0.57043	10.8515	17.3025	8.3682
Arachis_hypogaea_newGene_6135	Ty3/gypsy retrotransposon protein, partial [Trifolium pratense]	0	0	0	2.74248	2.57336	3.90474	0	0	0	0.788344	1.2961	1.72787
Arachis_hypogaea_newGene_6153	DENN domain and WD repeat-containing protein SCD1-like isoform X3 [Arachis hypogaea]	1.48175	2.87139	1.63412	0	0	0	0	0	0	0	0	0
Arachis_hypogaea_newGene_6160	hypothetical protein Ahy_A09g044606 isoform C [Arachis hypogaea]	6.12063	4.00045	4.61069	6.26236	3.75691	4.51429	3.14279	2.52254	2.74877	2.85112	2.41333	2.74785
Arachis_hypogaea_newGene_6161	uncharacterized protein DS421_19g672610 [Arachis hypogaea]	1.03996	1.54517	1.3762	0.113062	0.164088	0.017063	0.676759	0.86848	0.753609	0	0	0
Arachis_hypogaea_newGene_6176	--	0	0	0	0.179973	0.422263	0.775081	0	0	0	1.40058	2.64554	1.36324
Arachis_hypogaea_newGene_6187	hypothetical protein Ahy_A09g044510 isoform B [Arachis hypogaea]	3.35874	2.95511	3.15939	6.90126	5.6576	4.29577	3.13421	3.17946	2.17528	1.80963	1.84653	1.58743
Arachis_hypogaea_newGene_6216	uncharacterized protein DS421_12g352460 [Arachis hypogaea]	0	0	0	0.09975	0.306422	0	0	0	0	2.30621	3.23574	2.82457
Arachis_hypogaea_newGene_6218	--	2.8462	2.30288	1.92619	0	0	0	2.73523	2.16186	2.2906	0	0	0
Arachis_hypogaea_newGene_6221	hypothetical protein Ahy_B03g068486 [Arachis hypogaea]	2.97308	1.92062	2.27807	2.99125	1.51393	1.32463	1.83488	1.73469	3.17734	0.954426	1.43517	0.899577
Arachis_hypogaea_newGene_6236	--	3.01815	2.28566	2.54359	0	0	0	4.13191	2.48233	3.17344	0	0	0
Arachis_hypogaea_newGene_6273	hypothetical protein Ahy_A01g000476 [Arachis hypogaea]	4.38574	4.59562	3.45707	0	0	0	5.9536	5.39879	7.40809	0	0	0
Arachis_hypogaea_newGene_6276	uncharacterized protein LOC107611183 [Arachis ipaensis]	2.65763	2.45691	3.07514	0.079238	0.072676	0.126155	2.52474	2.51627	2.69396	0	0.227749	0.1397
Arachis_hypogaea_newGene_6281	--	2.43362	5.02393	3.26057	0.187396	1.01162	0.481974	4.57121	5.68807	2.853	1.01333	1.23809	3.07906
Arachis_hypogaea_newGene_629	uncharacterized protein LOC114925197 [Arachis hypogaea]	6.65714	6.41652	6.68964	0.069673	0.344008	0	2.41863	1.4105	2.16682	0.98366	3.08442	2.21299
Arachis_hypogaea_newGene_6303	Subtilisin-like protease [Arachis hypogaea]	4.43239	3.47188	4.87869	1.45586	2.36952	1.30969	5.03511	5.96883	6.97013	2.13584	1.55541	2.01377
Arachis_hypogaea_newGene_6306	uncharacterized protein DS421_9g265710 [Arachis hypogaea]	0.115179	0.064805	0.142094	2.08915	2.25951	1.7781	0.181921	0.13495	0.17883	1.21572	1.36919	1.5633
Arachis_hypogaea_newGene_6316	uncharacterized protein DS421_9g270150 [Arachis hypogaea]	7.20861	4.80158	5.17155	3.36624	2.12369	2.84193	8.33654	8.82185	7.32669	5.0472	9.10572	6.63876
Arachis_hypogaea_newGene_6323	uncharacterized protein LOC107469462 isoform X3 [Arachis duranensis]	2.76592	6.17609	2.81606	2.44499	2.64617	1.17717	3.02147	2.25369	2.96919	1.99978	1.46266	1.90779
Arachis_hypogaea_newGene_6326	uncharacterized protein LOC107606897 [Arachis ipaensis]	0.948372	2.38861	0.582528	1.07543	1.08077	0.156289	0.413285	0.00689	0.216254	0.064108	0.067262	0.059731
Arachis_hypogaea_newGene_6330	--	2.13377	4.49481	2.94167	0.770879	1.28107	0.54662	1.67865	1.58453	1.66738	0.936812	0.939991	1.31558
Arachis_hypogaea_newGene_6342	F-box/LRR-repeat protein 13 isoform X1 [Arachis hypogaea]	0.92106	0.231721	0.640584	0.125594	1.43606	0.677897	0.101921	0.051535	0.34627	2.39566	2.39965	2.70228
Arachis_hypogaea_newGene_6436	hypothetical protein Ahy_A09g043455 [Arachis hypogaea]	4.82216	6.24359	4.28149	3.89519	4.21664	1.05932	4.89815	3.55621	7.04753	2.87749	2.61989	1.82343
Arachis_hypogaea_newGene_644	Proteasome activator subunit [Arachis hypogaea]	1.0651	1.19019	0.913929	0	0.124576	0	0	0	0	0	0	0
Arachis_hypogaea_newGene_6452	hypothetical protein Ahy_A09g043359 [Arachis hypogaea]	1.02138	1.20292	1.27791	0	0	0	1.8961	1.88807	2.12732	0	0	0
Arachis_hypogaea_newGene_6457	uncharacterized protein DS421_9g273020 [Arachis hypogaea]	3.89742	4.18126	5.20401	1.59332	1.21585	1.05038	5.11189	4.71082	3.91524	2.18295	3.43264	4.89513
Arachis_hypogaea_newGene_6463	uncharacterized protein LOC112709328 [Arachis hypogaea]	1.3339	1.50836	1.70558	0.337165	0.224699	0.295388	2.41043	0.876324	1.93297	0.473218	0.492143	1.23711
Arachis_hypogaea_newGene_648	DNA ligase 4 [Arachis hypogaea]	20.9734	17.8923	18.7799	52.8654	40.3979	22.2933	6.71679	7.20792	8.18827	12.1416	11.6876	15.8236
Arachis_hypogaea_newGene_6500	uncharacterized protein LOC112711349 [Arachis hypogaea]	5.53641	4.19498	4.65915	2.13662	1.7361	1.07694	4.60526	4.18997	4.97351	3.10925	2.30523	3.94278
Arachis_hypogaea_newGene_6517	--	8.14909	11.6871	6.13127	0	0	0	7.9365	8.00741	3.28993	0	0	0
Arachis_hypogaea_newGene_6531	--	3.33756	3.71367	3.26321	1.36884	1.01449	0.884141	3.82562	3.39785	3.85805	2.93004	2.29585	2.72581
Arachis_hypogaea_newGene_6553	uncharacterized protein LOC107470284 isoform X1 [Arachis duranensis]	3.27515	3.86073	3.99173	2.09983	1.16949	0.933069	4.75954	4.03283	4.83767	3.00051	3.38934	2.73882
Arachis_hypogaea_newGene_6555	hypothetical protein Ahy_B06g082312 isoform A [Arachis hypogaea]	5.88426	4.38389	4.0558	0	0	0	1.86483	3.10788	2.26707	0	0	0
Arachis_hypogaea_newGene_6595	uncharacterized protein LOC112711598 [Arachis hypogaea]	0.6166	0.184935	0.537448	1.32479	1.47615	1.18873	0.136101	0.084041	0.239081	0.540247	0.936378	2.54536
Arachis_hypogaea_newGene_6621	uncharacterized protein LOC112711691 [Arachis hypogaea]	0.820877	0.380504	0.701848	2.04982	2.89411	2.79669	2.37163	0.339161	1.63644	2.93747	3.28708	6.83303
Arachis_hypogaea_newGene_6630	Carboxylesterase [Arachis hypogaea]	4.18589	4.80129	2.30708	1.9995	2.50662	2.97565	2.33971	2.05279	2.81998	1.54436	1.57105	1.28475
Arachis_hypogaea_newGene_6642	heat shock 70 kDa protein 8-like [Arachis duranensis]	1.01497	1.47758	1.18269	0.297109	0.390368	0.294635	2.3229	1.83632	2.25006	1.50472	1.75529	0.801604
Arachis_hypogaea_newGene_6664	--	0.271349	0.329087	0.456286	2.91852	2.22931	1.73235	3.89494	3.15959	1.36949	0.630451	0.3194	0.671505
Arachis_hypogaea_newGene_6671	pentatricopeptide repeat-containing protein At5g02860-like [Arachis duranensis]	2.74126	1.63042	1.2137	2.56817	1.40461	1.48159	2.29143	3.41256	2.82693	0.501919	0.524095	0.543012
Arachis_hypogaea_newGene_6676	G-type lectin S-receptor-like serine/threonine-protein kinase LECRK1 [Arachis duranensis]	0.600605	0.303062	0.314323	2.51102	3.49254	4.52435	0.136268	0.204149	0.176922	0.753356	0.950139	2.27466
Arachis_hypogaea_newGene_6678	probable ribose-5-phosphate isomerase 2 [Arachis duranensis]	19.4461	19.1448	21.8625	24.0981	37.7055	27.2729	20.9886	28.8563	26.9286	5.39313	5.1667	10.9542
Arachis_hypogaea_newGene_6689	--	31.2898	18.7147	32.0186	18.6433	11.5984	9.71834	9.31371	9.51136	13.1362	9.99728	11.7476	12.9234
Arachis_hypogaea_newGene_6694	zinc finger protein GIS3 [Arachis duranensis]	2.09393	1.71156	1.74052	1.93909	2.83189	5.77424	0.607279	0.436395	0.882064	1.5826	1.71559	1.21647
Arachis_hypogaea_newGene_6702	3-ketoacyl-CoA synthase [Arachis hypogaea]	12.4168	8.10464	7.90903	36.3107	8.88937	22.1015	15.1468	18.5943	24.8878	2.24214	0.052389	0.097112
Arachis_hypogaea_newGene_6708	uncharacterized protein LOC107640071 [Arachis ipaensis]	8.21578	6.53996	8.59741	29.8831	26.8125	17.7844	7.0222	6.93539	5.80834	19.0488	16.899	26.3247
Arachis_hypogaea_newGene_6716	probable sugar phosphate/phosphate translocator At5g25400 [Arachis duranensis]	10.6297	9.89283	8.00958	15.5562	15.1193	21.9024	11.0084	12.4692	12.0761	15.6994	15.1904	19.1331
Arachis_hypogaea_newGene_6721	uncharacterized protein LOC107471982 isoform X3 [Arachis duranensis]	2.12542	1.72315	1.3736	0.430494	0.868641	0.371647	3.78936	3.43299	3.62071	0	0.013456	0
Arachis_hypogaea_newGene_6739	Putative AC transposase [Arachis hypogaea]	0.245999	0.10645	0.502273	0.109803	0.140421	0.009048	0	0.053759	0.072757	0.951246	1.24252	1.45532
Arachis_hypogaea_newGene_6769	Serine decarboxylase [Arachis hypogaea]	0.591341	0.538858	0.749522	1.33511	1.94346	2.0334	0.698119	1.1718	1.20564	1.55989	1.77369	1.63403
Arachis_hypogaea_newGene_680	--	0	0	0	0	0	0	2.44928	2.13347	2.11003	0	0	0
Arachis_hypogaea_newGene_6800	hypothetical protein Ahy_A09g041527 [Arachis hypogaea]	26.0867	13.6885	12.2364	47.7644	68.2515	89.1487	31.1296	24.2545	27.6578	61.4059	64.1676	74.2885
Arachis_hypogaea_newGene_6808	hypothetical protein Ahy_A01g003439 isoform B [Arachis hypogaea]	5.56799	4.67777	4.41434	0.018101	0.225309	0	0.125792	0.055873	1.68564	0	0	0
Arachis_hypogaea_newGene_6818	hypothetical protein Ahy_A09g041446 isoform C [Arachis hypogaea]	0	0	0	0.132592	0.744115	0.03783	0	0	0	2.56505	2.90333	2.17754
Arachis_hypogaea_newGene_6819	--	2.08343	3.76135	2.53065	2.43177	2.10356	2.55421	2.91346	2.67086	2.95313	0.806275	1.43296	0.473709
Arachis_hypogaea_newGene_6821	--	1.54401	2.65725	2.14893	3.12333	3.19277	2.5854	0.719785	0.601549	0.647912	1.16506	0.693216	1.13897
Arachis_hypogaea_newGene_6835	--	7.70305	8.25492	8.67588	4.08073	4.99877	2.49663	4.66921	4.56044	5.57862	6.59332	7.49777	5.13538
Arachis_hypogaea_newGene_6843	--	0.171758	0.188077	0.366338	1.51395	1.90092	1.16115	1.89036	1.681	1.64117	0	0	0
Arachis_hypogaea_newGene_686	--	0	0	0	1.1605	2.31372	2.10476	2.81633	2.21482	1.65661	0	0	0
Arachis_hypogaea_newGene_6875	uncharacterized protein LOC110276306 [Arachis duranensis]	0	0	0	0.026239	0.536452	0.197698	0.972613	1.86135	2.24741	0.055308	0.020784	0.039496
Arachis_hypogaea_newGene_6881	uncharacterized protein DS421_10g289280 [Arachis hypogaea]	3.26133	3.34565	3.20251	1.76949	1.27614	0.653853	5.33089	3.14343	4.23487	3.10468	3.1228	2.70678
Arachis_hypogaea_newGene_6890	dof zinc finger protein DOF2.2 isoform X1 [Arachis duranensis]	17.5175	10.0132	9.61805	4.90318	2.75628	2.48868	14.7791	18.3923	15.9659	7.63935	9.90698	6.48417
Arachis_hypogaea_newGene_69	--	1.0181	0.878091	0.859273	1.44352	0.949648	0.916147	1.20238	0.6553	0.899045	0.282631	0.471288	0.351725
Arachis_hypogaea_newGene_6904	--	2.97422	2.4092	1.50677	1.91469	5.45529	8.19136	3.0302	1.61378	2.74453	6.88283	11.4536	6.59605
Arachis_hypogaea_newGene_6905	uncharacterized protein LOC112756998 [Arachis hypogaea]	7.52293	9.28173	6.06135	0	1.19973	0.223157	3.81301	2.1128	5.3072	9.11964	6.22434	7.95059
Arachis_hypogaea_newGene_6913	--	3.1534	4.37942	4.70363	3.89582	4.1358	1.7367	4.78439	4.10185	4.47293	2.56556	1.23031	1.48186
Arachis_hypogaea_newGene_6914	--	8.90778	11.1343	12.1646	6.35347	6.57658	6.58601	14.5383	14.7696	13.9314	0	0	0
Arachis_hypogaea_newGene_6915	--	0.396848	0.653425	0.690976	0.128184	0.16109	0.133012	1.09693	1.41741	1.32328	0.360873	0.872871	0.467096
Arachis_hypogaea_newGene_6917	hypothetical protein Ahy_A01g000327 [Arachis hypogaea]	0.363737	0.13562	0.063874	2.44935	1.02963	2.90826	0.628578	0.419543	0.479751	0.297811	0.498376	3.17338
Arachis_hypogaea_newGene_6931	--	2.55861	3.64473	2.30784	0.531189	0.325245	0.126846	13.5527	20.0587	10.698	0.676804	0.619857	0.394254
Arachis_hypogaea_newGene_6932	--	0.642914	0.556061	0.524497	1.57214	2.04733	0.576025	3.41374	5.69784	3.30669	0.427686	0.114296	0.354182
Arachis_hypogaea_newGene_6936	zinc finger BED domain-containing protein DAYSLEEPER [Arachis hypogaea]	3.67717	4.11273	3.18357	1.97976	1.39561	1.07692	3.96356	3.84118	4.65652	3.50472	3.72284	2.28488
Arachis_hypogaea_newGene_6937	hypothetical protein Ahy_A02g009576 [Arachis hypogaea]	0.10441	0.020622	0.12881	1.81014	2.05502	1.30645	0	0	0	0.074868	0.081264	0.020078
Arachis_hypogaea_newGene_6949	--	6.27396	8.28656	5.85651	3.53765	2.09073	3.49381	4.43326	5.02001	4.72048	4.87487	6.69491	5.74943
Arachis_hypogaea_newGene_6954	--	0.360046	0.240083	0.044769	0	0	0	0	0	0	3.06051	2.1644	5.04258
Arachis_hypogaea_newGene_696	uncharacterized protein LOC107484151 [Arachis duranensis]	3.61354	4.66807	0.472981	0.057144	0.113974	0.062337	0	0.016649	0.121201	5.12246	3.46458	5.3267
Arachis_hypogaea_newGene_6960	zinc finger BED domain-containing protein RICESLEEPER 2 [Arachis hypogaea]	11.8224	8.36478	8.54822	4.7719	6.35668	7.79553	12.21	9.37873	10.0817	0	0	0
Arachis_hypogaea_newGene_6964	Ulp1 protease family, carboxy-terminal domain protein [Arachis hypogaea]	1.73894	1.18221	1.47171	2.23496	2.67477	0.937947	0.42228	0.449254	0.422311	0.072588	0.036552	0.925683
Arachis_hypogaea_newGene_697	uncharacterized protein DS421_12g384940 [Arachis hypogaea]	4.79299	6.96274	2.91273	1.8094	0.36695	0.454304	5.82241	2.43065	5.06419	2.35774	2.29924	3.00409
Arachis_hypogaea_newGene_6989	hypothetical protein SOVF_005950 isoform C [Spinacia oleracea]	0.607189	0.697898	0.35628	7.90242	5.45413	3.7625	0.620282	0.790873	0.339466	0	0.165727	0.789867
Arachis_hypogaea_newGene_6990	--	24.0942	20.6643	23.0632	8.64848	9.62979	5.61541	14.0117	13.8381	18.5748	5.42893	5.8273	9.47171
Arachis_hypogaea_newGene_6998	Sucrose synthase [Arachis hypogaea]	1.08483	2.12466	2.00622	0.687494	0.74447	0.732338	0.735776	2.04501	1.83036	0.089052	0.024668	0.091143
Arachis_hypogaea_newGene_7004	putative clathrin assembly protein At4g40080 [Arachis duranensis]	14.0309	16.2553	13.4437	14.838	6.74592	10.0421	7.43247	7.67892	7.79535	9.92321	12.2514	7.25962
Arachis_hypogaea_newGene_7009	putative WEB family protein At1g65010, chloroplastic [Arachis duranensis]	5.97091	3.86431	5.96354	1.5075	1.9573	1.35334	0.922986	1.39038	0.648186	0.150212	0.361983	0.707654
Arachis_hypogaea_newGene_7021	dual specificity protein kinase splA-like [Arachis hypogaea]	18.1936	20.3648	17.6799	21.2636	18.7106	16.6102	19.2434	18.528	23.5457	3.74523	4.04497	6.14436
Arachis_hypogaea_newGene_7022	uncharacterized protein DS421_10g296060 [Arachis hypogaea]	0	0	0	1.55723	1.00808	0.16797	0	0	0	10.1373	14.3121	13.5968
Arachis_hypogaea_newGene_7026	ethylene-responsive transcription factor RAP2-4-like isoform X2 [Arachis duranensis]	7.18625	7.17337	15.5354	5.89796	6.25423	2.68211	6.83612	4.62519	3.91177	0.568192	0.365763	2.1534
Arachis_hypogaea_newGene_7031	--	0.257061	0.067403	0.531996	2.99669	4.29268	1.86094	5.78677	5.33037	5.93132	0.469525	0.46176	0.609464
Arachis_hypogaea_newGene_7060	uncharacterized protein LOC112741639 [Arachis hypogaea]	13.2724	14.2008	13.3974	0.041674	0.06132	0	12.3297	16.9057	17.3063	0	0.016665	0
Arachis_hypogaea_newGene_7063	--	1.82489	0.590339	0.713142	20.9712	23.3154	59.6216	0.123191	0.171963	0.115433	2.32428	1.5121	5.92914
Arachis_hypogaea_newGene_7069	--	0.869915	1.11993	1.54039	0.961402	1.97964	0.278993	3.09783	2.94583	2.62605	4.76264	2.3811	3.14301
Arachis_hypogaea_newGene_7074	CBL-interacting protein kinase 2 [Arachis hypogaea]	9.10494	7.38159	6.71574	12.4501	16.8943	18.8455	14.2551	11.344	11.645	5.51182	6.94775	6.71521
Arachis_hypogaea_newGene_7090	--	69.1264	97.9	76.8619	36.1273	77.5314	68.6914	26.4321	27.5076	31.913	113.775	80.7627	94.803
Arachis_hypogaea_newGene_7091	uncharacterized protein DS421_10g298500 [Arachis hypogaea]	0	0	0	0	0	0	0	0	0	1.63587	1.86139	3.12085
Arachis_hypogaea_newGene_7098	uncharacterized protein DS421_14g463570 [Arachis hypogaea]	6.66957	7.64961	6.50424	0	0.101291	0	0.06836	0	0	0.608196	0.226388	0.296634
Arachis_hypogaea_newGene_71	dof zinc finger protein DOF5.7 [Arachis hypogaea]	1.71239	1.12918	1.37553	2.15387	4.7604	9.60336	0.64109	0.460457	1.18045	3.16956	4.74659	2.88514
Arachis_hypogaea_newGene_7106	RING-H2 finger protein ATL66 [Arachis duranensis]	6.10356	3.66994	5.15845	2.7036	1.04871	1.00128	6.44444	7.9465	4.93438	5.17067	5.63305	5.09545
Arachis_hypogaea_newGene_7114	uncharacterized protein LOC107471660 [Arachis duranensis]	1.14041	1.07868	0.837277	0.349593	0.210468	0.367898	0.689839	1.06831	0.783674	0.347256	0.640405	0.263883
Arachis_hypogaea_newGene_7121	uncharacterized protein LOC112717404 isoform X1 [Arachis hypogaea]	0	0.061867	0.019478	2.14444	1.51519	4.06644	5.4924	3.82158	6.31042	0	0	0
Arachis_hypogaea_newGene_7122	uncharacterized protein LOC112717404 isoform X2 [Arachis hypogaea]	0	0	0	1.32615	1.55122	1.29858	1.14188	1.17333	0.932821	0	0	0
Arachis_hypogaea_newGene_7125	uncharacterized protein DS421_10g298020 [Arachis hypogaea]	13.5975	9.44653	2.16222	5.61711	4.43443	7.45062	3.17211	2.93051	6.81404	0	0.045897	0
Arachis_hypogaea_newGene_714	uncharacterized protein LOC112796741 isoform X1 [Arachis hypogaea]	3.31493	4.43621	3.79069	0.176054	0.968388	0.018393	3.76422	2.32791	4.38606	2.8843	3.68221	3.39573
Arachis_hypogaea_newGene_7152	uncharacterized protein DS421_10g298620 [Arachis hypogaea]	2.35995	2.36722	2.31624	0.895354	1.20561	0.666721	3.26498	3.56452	3.17389	1.83679	1.44378	1.90203
Arachis_hypogaea_newGene_7176	uncharacterized protein DS421_9g266320 [Arachis hypogaea]	13.1279	10.2769	12.1046	0.017207	0	0	0	0	0	0	0	0
Arachis_hypogaea_newGene_7183	--	2.66366	5.47477	2.70851	0.762157	1.39664	0.856391	3.12005	1.52468	3.00884	3.07063	2.32893	3.24295
Arachis_hypogaea_newGene_7186	protein FAR1-RELATED SEQUENCE 5 [Arachis hypogaea]	1.27042	1.07791	0.628479	0	0.08019	0.012409	0.347748	0.467603	0.69503	0.979276	0.863977	0.232122
Arachis_hypogaea_newGene_7192	uncharacterized protein LOC112715511 [Arachis hypogaea]	1.77938	1.45317	0.663951	0	0	0	0.7179	0.365127	0.868122	0	0	0
Arachis_hypogaea_newGene_72	--	0.230512	0.244212	0.328857	0.747116	0.636354	0.683108	0.456346	0.33557	0.494487	0.368995	0.235607	0.319991
Arachis_hypogaea_newGene_7214	hypothetical protein Ahy_A10g049455 isoform C [Arachis hypogaea]	10.1389	7.09239	5.09276	0.198631	0.998662	0	0	0	0	2.90349	6.45599	3.91075
Arachis_hypogaea_newGene_7221	--	3.80077	4.29665	4.67271	0	0	0	0	0	0	0	0	0
Arachis_hypogaea_newGene_724	hypothetical protein Ahy_B04g070850 [Arachis hypogaea]	43.0336	38.9924	31.0067	97.9623	88.231	248.792	17.1117	21.4245	19.7406	39.9371	64.4795	20.1877
Arachis_hypogaea_newGene_7240	mitochondrial import receptor subunit TOM5 homolog [Arachis duranensis]	3.69076	5.74262	5.4949	4.40476	9.34164	2.70237	12.4006	11.888	10.2192	7.8396	3.72107	8.26239
Arachis_hypogaea_newGene_7241	uncharacterized protein LOC114924611 [Arachis hypogaea]	0	0	0	3.33198	2.9567	3.03821	4.12079	3.8409	4.93215	0	0	0
Arachis_hypogaea_newGene_7259	--	3.61637	7.95192	6.50318	4.08278	4.97084	5.66952	10.2105	8.82955	10.1838	0	0	0
Arachis_hypogaea_newGene_7262	--	5.89713	5.03505	4.67631	0.029368	0	0	0	0	0	0	0	0
Arachis_hypogaea_newGene_7274	zinc finger BED domain-containing protein RICESLEEPER 2-like [Arachis hypogaea]	0.613337	0.281123	0.354727	2.34581	2.15256	1.84448	0.707368	0.648909	0.681625	0.585737	0.456591	0.628963
Arachis_hypogaea_newGene_7302	uncharacterized protein LOC114924612 [Arachis hypogaea]	0	0	0	2.43666	2.16524	1.17577	2.50713	1.77047	2.09761	1.48288	0.846753	2.68148
Arachis_hypogaea_newGene_7325	uncharacterized protein DS421_19g660620 [Arachis hypogaea]	1.76752	2.10017	2.20502	0.289424	0.380522	0.009779	0	0.065509	0	1.4219	1.16902	1.4952
Arachis_hypogaea_newGene_7328	uncharacterized protein LOC112732273 [Arachis hypogaea]	2.95296	2.37163	1.37946	1.19599	1.69744	3.43939	2.13739	2.59229	2.11515	0	0	0
Arachis_hypogaea_newGene_7329	hypothetical protein Ahy_A01g000205 [Arachis hypogaea]	0.213307	0.561803	0.448462	2.70681	3.1595	1.69485	0.635879	1.32775	0.476622	0.62706	0.736644	0.901155
Arachis_hypogaea_newGene_7335	uncharacterized protein LOC114914080 [Elaeis guineensis]	0	0	0	0.949396	0.78977	0.291094	0.850697	1.11259	0.998818	1.4033	1.03061	1.08322
Arachis_hypogaea_newGene_7366	uncharacterized protein DS421_4g120510 [Arachis hypogaea]	154.796	77.5926	84.662	239.645	157.561	361.667	89.5423	117.916	76.2635	56.8274	103.425	103.757
Arachis_hypogaea_newGene_738	--	0.14544	0	0	0	0.2529	0.133409	0	0	0.376362	4.61965	3.95953	3.26956
Arachis_hypogaea_newGene_7381	--	0.736315	0.457055	0.714726	1.51133	0.730349	0.593487	3.35588	2.68436	2.46179	0.184506	0.053594	0.417105
Arachis_hypogaea_newGene_7398	protein NETWORKED 4B [Arachis hypogaea]	4.87988	8.33368	5.28192	6.04751	4.83771	6.64082	2.91953	1.80269	2.97089	4.09671	3.52484	4.08887
Arachis_hypogaea_newGene_7411	Putative ribonuclease H protein [Arachis hypogaea]	0.951037	0.858884	0.932829	1.44473	2.56351	1.56787	1.40332	0.891015	1.88826	0.38826	0.552498	0.632435
Arachis_hypogaea_newGene_7417	uncharacterized protein LOC107470171 [Arachis duranensis]	10.5145	10.0654	9.86158	9.42383	13.4071	11.0405	3.23735	3.72209	2.60237	4.64294	4.21615	7.61645
Arachis_hypogaea_newGene_7419	uncharacterized protein LOC112715787 isoform X1 [Arachis hypogaea]	5.48533	3.99434	3.02007	3.26445	3.35267	4.78076	3.47969	3.32424	4.31766	0.809978	0.963428	2.65537
Arachis_hypogaea_newGene_7420	hypothetical protein DS421_18g611580 [Arachis hypogaea]	0	0	0	3.39187	0.140015	1.25544	16.1371	14.0163	16.6086	0	0	0
Arachis_hypogaea_newGene_7435	hypothetical protein Ahy_B05g078224 [Arachis hypogaea]	0.627524	0.706346	0.586524	0.608596	0.182583	0.067868	0	0	0	0.446697	0.589961	0.551942
Arachis_hypogaea_newGene_7445	protein BRASSINOSTEROID INSENSITIVE 1 [Arachis duranensis]	5.28404	6.51957	4.26394	2.75868	3.28143	2.84094	6.07863	4.88229	5.38391	13.7404	13.5294	13.0966
Arachis_hypogaea_newGene_7449	--	0	0	0	0.336735	1.06236	0.946205	0	0	0	0.015252	0.012598	0.235575
Arachis_hypogaea_newGene_7453	--	0	0	0	1.23563	0.390499	0.387414	0.183399	0.019341	0.047585	0	0	0
Arachis_hypogaea_newGene_7455	--	9.4757	8.59023	7.49528	4.94504	4.65638	7.82264	10.9162	8.84244	9.0405	0	0	0
Arachis_hypogaea_newGene_7473	--	0	0	0	0	0	0	0	0	0	3.87466	5.41017	7.05984
Arachis_hypogaea_newGene_7477	uncharacterized protein LOC114925526, partial [Arachis hypogaea]	4.46007	5.38257	3.03806	0	0	0	0	0	0	0	0	0
Arachis_hypogaea_newGene_7483	uncharacterized protein LOC112729667 [Arachis hypogaea]	0	0	0.006419	0.112262	0.119962	0	0	0.019777	0.05683	4.20551	3.93854	3.21035
Arachis_hypogaea_newGene_7487	--	0	0	0	1.66789	3.81433	2.70718	1.26817	3.87036	2.11771	0	0	0
Arachis_hypogaea_newGene_7492	--	2.26215	2.39623	2.61611	2.04935	0.510613	0.982016	2.17872	1.24508	2.72572	6.00596	6.69522	4.4536
Arachis_hypogaea_newGene_7507	uncharacterized protein LOC112715948 isoform X1 [Arachis hypogaea]	12.9434	6.49098	7.36063	4.30188	3.88583	1.22507	6.54574	6.6798	6.46199	4.28747	4.352	5.24276
Arachis_hypogaea_newGene_751	--	0	0	0	0.284192	0.281865	0	6.36712	4.55189	5.0373	0	0	0
Arachis_hypogaea_newGene_7517	uncharacterized protein LOC107470499 [Arachis duranensis]	6.77857	6.06506	6.27749	4.31694	5.21466	3.64371	2.19031	2.1151	1.70106	1.55644	2.25136	2.97026
Arachis_hypogaea_newGene_7524	--	1.18438	1.7137	1.25794	0.503571	0.114856	0.171153	3.4755	4.38428	2.39615	2.80435	3.81067	1.1223
Arachis_hypogaea_newGene_7531	--	0.030294	0.098049	0.078845	1.06802	1.10993	0.960946	1.2949	0.892225	1.07803	0.21828	0.057466	0.031049
Arachis_hypogaea_newGene_756	uncharacterized protein LOC107474438 [Arachis duranensis]	4.555	3.8987	5.52474	0	0	0	0	0.006746	0	1.8655	1.61715	1.77607
Arachis_hypogaea_newGene_7563	vacuolar protein-sorting-associated protein 36 isoform X1 [Arachis hypogaea]	5.29659	5.04085	4.05809	1.63639	1.40866	1.85986	3.17424	3.39472	4.15263	1.72068	1.88049	1.52978
Arachis_hypogaea_newGene_7570	--	28.6525	46.2615	53.2005	56.1246	90.8195	64.2133	21.806	20.6798	24.7314	20.4789	13.4183	21.02
Arachis_hypogaea_newGene_7587	--	0	0	0.08037	3.43811	2.33396	1.12338	3.40321	3.04227	2.86896	0	0	0
Arachis_hypogaea_newGene_7588	--	0	0	0	0.859275	0.916414	0.859333	0.871224	0.384336	0.537309	0	0	0
Arachis_hypogaea_newGene_7626	--	4.53791	4.72889	6.62023	0	0.106524	0.102889	0	0	0.035167	0.034331	0	0.320067
Arachis_hypogaea_newGene_7631	uncharacterized protein DS421_10g307190 [Arachis hypogaea]	0	0	0	3.22946	3.63352	1.59788	10.3547	7.4367	9.78626	0	0	0
Arachis_hypogaea_newGene_7632	pentatricopeptide repeat-containing protein At1g08070, chloroplastic, partial [Arachis duranensis]	0.06091	0.044451	0.040303	0.72337	0.428055	0.569426	0.245736	0.221965	0.305077	0.13367	0.145348	0.285763
Arachis_hypogaea_newGene_7633	uncharacterized protein DS421_10g307190 [Arachis hypogaea]	0	0	0	1.74027	2.6213	0.543234	5.4897	4.76126	6.8986	0	0	0
[truncated: 12,690 more rows]
