# Supplementary material for: Metabolomics combined with transcriptomics analyses of mechanism regulating testa pigmentation in peanut
Source: Front Plant Sci. 2022 Dec 16;13:1065049. doi: 10.3389/fpls.2022.1065049 (PMC9800836; doi:10.3389/fpls.2022.1065049)
Supplement: Supplementary file 9 [file Table_9.xlsx]

## Sheet: Table S9 WGCNA module
Table S9. Gene modules of weighted gene co-expression network analysis (WGCNA) . 13 co-expression modules marked with different colors were generated by WGCNA. MM indictes module membership. p.MM values indicate the significance of the MM.
ID	module	MM-yellow	p.MM-yellow	MM-green	p.MM-green	MM-red	p.MM-red	MM-black	p.MM-black	MM-blue	p.MM-blue	MM-tan	p.MM-tan	MM-magenta	p.MM-magenta	MM-turquoise	p.MM-turquoise	MM-pink	p.MM-pink	MM-greenyellow	p.MM-greenyellow	MM-brown	p.MM-brown	MM-purple	p.MM-purple	MM-grey	p.MM-grey
arahy.Tifrunner.gnm2.ann1.00R4IN	black	-0.689	0.013	-0.016	0.96	-0.019	0.954	0.721	0.008	0.841	0.001	0.637	0.026	0.525	0.08	-0.301	0.342	-0.857	0	-0.284	0.37	-0.015	0.962	-0.251	0.43	0.425	0.169
arahy.Tifrunner.gnm2.ann1.00XS3D	black	0.631	0.028	-0.099	0.761	0.376	0.228	-0.824	0.001	-0.364	0.245	0.028	0.932	0.007	0.984	0.309	0.328	0.233	0.466	-0.212	0.508	-0.661	0.019	-0.374	0.231	-0.596	0.041
arahy.Tifrunner.gnm2.ann1.012SKZ	black	-0.765	0.004	-0.125	0.698	-0.352	0.262	0.741	0.006	0.469	0.124	0.368	0.239	0.247	0.439	-0.158	0.623	-0.532	0.075	0.199	0.535	0.391	0.209	-0.028	0.931	0.4	0.198
arahy.Tifrunner.gnm2.ann1.02BV2A	black	0.267	0.401	-0.522	0.082	-0.103	0.75	-0.887	0	-0.548	0.065	-0.074	0.82	0.222	0.487	0.688	0.013	0.152	0.638	0.214	0.504	-0.452	0.14	-0.08	0.804	-0.667	0.018
arahy.Tifrunner.gnm2.ann1.03QWZ4	black	-0.544	0.067	0.223	0.486	0.041	0.9	0.848	0	0.755	0.005	0.55	0.064	0.171	0.595	-0.495	0.102	-0.612	0.035	-0.211	0.51	0.18	0.576	-0.192	0.55	0.329	0.297
arahy.Tifrunner.gnm2.ann1.044LWD	black	0.165	0.608	0.724	0.008	0.261	0.412	0.618	0.032	0.259	0.416	0.005	0.987	-0.549	0.065	-0.681	0.015	0.289	0.363	-0.16	0.62	0.435	0.158	0.287	0.365	0.139	0.668
arahy.Tifrunner.gnm2.ann1.04AI4E	black	-0.56	0.058	0.204	0.525	-0.297	0.348	0.89	0	0.357	0.254	0.078	0.81	-0.105	0.744	-0.416	0.179	-0.163	0.613	0.196	0.541	0.68	0.015	0.162	0.614	0.47	0.123
arahy.Tifrunner.gnm2.ann1.04HYJ8	black	-0.722	0.008	0.058	0.857	-0.272	0.393	0.884	0	0.532	0.075	0.198	0.537	0.13	0.688	-0.358	0.253	-0.492	0.104	0.078	0.809	0.468	0.125	0.024	0.942	0.388	0.213
arahy.Tifrunner.gnm2.ann1.05E95R	black	-0.457	0.135	0.096	0.768	-0.059	0.855	0.6	0.039	0.561	0.058	0.144	0.656	0.271	0.395	-0.325	0.303	-0.433	0.159	-0.156	0.627	0.2	0.533	-0.119	0.714	0.704	0.011
arahy.Tifrunner.gnm2.ann1.06CD8W	black	0.534	0.074	-0.213	0.505	0.261	0.413	-0.855	0	-0.435	0.158	0.059	0.856	0.112	0.728	0.45	0.142	0.275	0.387	-0.091	0.779	-0.591	0.043	-0.225	0.482	-0.577	0.05
arahy.Tifrunner.gnm2.ann1.08TEND	black	0.18	0.576	0.855	0	0.391	0.209	0.772	0.003	0.42	0.174	0.036	0.911	-0.572	0.052	-0.926	0	0.174	0.588	-0.333	0.29	0.39	0.211	-0.156	0.629	0.189	0.556
arahy.Tifrunner.gnm2.ann1.09CI3V	black	-0.346	0.27	0.377	0.227	0.188	0.559	0.782	0.003	0.719	0.008	0.43	0.163	-0.011	0.974	-0.56	0.059	-0.476	0.118	-0.292	0.357	0.135	0.677	-0.016	0.961	0.312	0.323
arahy.Tifrunner.gnm2.ann1.0A10RK	black	-0.308	0.331	0.558	0.059	0.183	0.569	0.964	0	0.688	0.013	0.299	0.345	-0.15	0.643	-0.77	0.003	-0.284	0.372	-0.277	0.384	0.371	0.235	-0.14	0.665	0.422	0.172
arahy.Tifrunner.gnm2.ann1.0A57X0	black	0.281	0.377	-0.46	0.133	-0.027	0.933	-0.845	0.001	-0.527	0.079	-0.197	0.539	0.109	0.737	0.641	0.025	0.166	0.607	0.157	0.626	-0.448	0.144	0.045	0.89	-0.306	0.333
arahy.Tifrunner.gnm2.ann1.0B7JEM	black	-0.374	0.231	0.404	0.193	0.167	0.604	0.855	0	0.743	0.006	0.304	0.336	0.076	0.815	-0.663	0.019	-0.478	0.116	-0.371	0.235	0.191	0.553	-0.248	0.437	0.35	0.265
arahy.Tifrunner.gnm2.ann1.0C87BF	black	0.014	0.966	-0.55	0.064	0.063	0.845	-0.644	0.024	-0.042	0.897	0.343	0.276	0.612	0.035	0.581	0.048	-0.355	0.257	-0.151	0.639	-0.704	0.011	-0.342	0.276	-0.002	0.995
arahy.Tifrunner.gnm2.ann1.0CRJ7F	black	-0.398	0.2	0.425	0.169	0.128	0.691	0.914	0	0.729	0.007	0.467	0.126	-0.01	0.974	-0.654	0.021	-0.402	0.195	-0.216	0.499	0.302	0.34	-0.189	0.557	0.426	0.168
arahy.Tifrunner.gnm2.ann1.0D471F	black	0.163	0.613	-0.585	0.046	-0.047	0.886	-0.855	0	-0.366	0.242	0.116	0.72	0.463	0.129	0.691	0.013	-0.086	0.791	0.033	0.92	-0.615	0.033	-0.229	0.474	-0.566	0.055
arahy.Tifrunner.gnm2.ann1.0F4FSZ	black	-0.533	0.074	0.173	0.591	-0.275	0.387	0.8	0.002	0.377	0.227	0.111	0.732	0.002	0.994	-0.345	0.273	-0.239	0.454	0.068	0.834	0.549	0.064	0.391	0.209	0.166	0.607
arahy.Tifrunner.gnm2.ann1.0F76FX	black	0.169	0.6	-0.594	0.042	-0.091	0.78	-0.86	0	-0.433	0.159	0.005	0.989	0.304	0.337	0.738	0.006	0.007	0.984	0.176	0.584	-0.518	0.084	-0.048	0.882	-0.19	0.554
arahy.Tifrunner.gnm2.ann1.0FR3XP	black	0.764	0.004	-0.025	0.939	0.382	0.221	-0.895	0	-0.483	0.112	-0.136	0.673	-0.17	0.596	0.297	0.348	0.423	0.171	-0.128	0.691	-0.581	0.048	-0.251	0.431	-0.55	0.064
arahy.Tifrunner.gnm2.ann1.0J4ETI	black	-0.559	0.059	0.192	0.55	0.076	0.813	0.817	0.001	0.832	0.001	0.652	0.022	0.289	0.362	-0.466	0.127	-0.689	0.013	-0.272	0.393	0.093	0.774	-0.23	0.472	0.413	0.182
arahy.Tifrunner.gnm2.ann1.0LT2FK	black	-0.689	0.013	0.074	0.82	-0.264	0.406	0.864	0	0.536	0.072	0.366	0.241	0.123	0.704	-0.334	0.289	-0.454	0.138	0.121	0.709	0.472	0.122	0.081	0.802	0.349	0.266
arahy.Tifrunner.gnm2.ann1.0Q6B9J	black	-0.698	0.012	-0.061	0.85	-0.191	0.552	0.681	0.015	0.643	0.024	0.265	0.406	0.434	0.158	-0.22	0.491	-0.646	0.023	-0.102	0.753	0.204	0.525	0.006	0.986	0.631	0.028
arahy.Tifrunner.gnm2.ann1.0QA3UW	black	-0.673	0.016	-0.05	0.878	-0.158	0.623	0.685	0.014	0.601	0.039	0.433	0.16	0.238	0.457	-0.224	0.484	-0.676	0.016	0.005	0.987	0.161	0.617	-0.057	0.86	0.208	0.516
arahy.Tifrunner.gnm2.ann1.0QRZ59	black	0.231	0.47	-0.606	0.037	-0.251	0.431	-0.912	0	-0.675	0.016	-0.294	0.354	0.222	0.487	0.783	0.003	0.245	0.442	0.277	0.383	-0.329	0.296	0.11	0.733	-0.313	0.322
arahy.Tifrunner.gnm2.ann1.0R76NZ	black	-0.089	0.782	0.671	0.017	0.22	0.493	0.846	0.001	0.488	0.108	-0.006	0.985	-0.401	0.196	-0.803	0.002	0.003	0.994	-0.197	0.54	0.456	0.136	-0.064	0.843	0.39	0.21
arahy.Tifrunner.gnm2.ann1.0T426R	black	-0.03	0.926	0.576	0.05	-0.027	0.934	0.705	0.01	0.132	0.683	-0.338	0.282	-0.513	0.088	-0.625	0.03	0.329	0.297	0.027	0.935	0.698	0.012	0.276	0.385	0.464	0.129
arahy.Tifrunner.gnm2.ann1.0UTP9P	black	0.5	0.098	-0.349	0.266	0.003	0.993	-0.949	0	-0.691	0.013	-0.316	0.317	-0.065	0.84	0.597	0.04	0.415	0.179	0.188	0.558	-0.388	0.212	0.045	0.891	-0.466	0.127
arahy.Tifrunner.gnm2.ann1.0VG9YA	black	-0.092	0.776	0.685	0.014	0.409	0.187	0.838	0.001	0.753	0.005	0.376	0.228	-0.205	0.522	-0.821	0.001	-0.274	0.389	-0.466	0.126	0.163	0.613	-0.095	0.77	0.361	0.248
arahy.Tifrunner.gnm2.ann1.0Y1PWL	black	-0.738	0.006	-0.036	0.913	-0.096	0.768	0.764	0.004	0.799	0.002	0.532	0.075	0.486	0.109	-0.298	0.347	-0.816	0.001	-0.196	0.542	0.088	0.785	-0.232	0.468	0.526	0.079
arahy.Tifrunner.gnm2.ann1.10B7TY	black	-0.394	0.205	0.373	0.232	-0.129	0.691	0.854	0	0.386	0.215	-0.075	0.816	-0.213	0.506	-0.511	0.09	-0.084	0.796	0.028	0.931	0.612	0.035	0.395	0.204	0.44	0.152
arahy.Tifrunner.gnm2.ann1.118RMI	black	-0.019	0.954	0.737	0.006	0.249	0.435	0.85	0	0.444	0.148	0.06	0.852	-0.48	0.115	-0.825	0.001	0.107	0.742	-0.192	0.551	0.494	0.102	0.005	0.988	0.363	0.246
arahy.Tifrunner.gnm2.ann1.15VPYU	black	0.362	0.248	-0.474	0.12	-0.136	0.674	-0.929	0	-0.706	0.01	-0.215	0.502	0.14	0.663	0.725	0.008	0.382	0.221	0.235	0.463	-0.338	0.282	0.175	0.586	-0.576	0.05
arahy.Tifrunner.gnm2.ann1.165KFU	black	-0.441	0.151	0.364	0.245	-0.027	0.934	0.893	0	0.634	0.027	0.274	0.389	0.022	0.947	-0.562	0.057	-0.353	0.261	-0.193	0.548	0.404	0.192	0.166	0.606	0.427	0.166
arahy.Tifrunner.gnm2.ann1.17MV76	black	-0.092	0.777	-0.808	0.001	-0.398	0.201	-0.808	0.001	-0.54	0.07	-0.112	0.729	0.394	0.205	0.903	0	-0.04	0.901	0.427	0.167	-0.322	0.307	0.151	0.64	-0.313	0.322
arahy.Tifrunner.gnm2.ann1.18Z3WC	black	-0.76	0.004	-0.1	0.757	-0.333	0.29	0.751	0.005	0.521	0.083	0.321	0.308	0.393	0.207	-0.192	0.55	-0.518	0.085	0.083	0.797	0.393	0.207	-0.059	0.855	0.579	0.049
arahy.Tifrunner.gnm2.ann1.1A5FNX	black	0.064	0.843	0.694	0.012	0.269	0.397	0.707	0.01	0.343	0.274	0.076	0.814	-0.425	0.169	-0.736	0.006	0.204	0.525	-0.185	0.564	0.436	0.157	-0.034	0.916	0.272	0.392
arahy.Tifrunner.gnm2.ann1.1BQ3FB	black	0.035	0.915	-0.763	0.004	-0.41	0.185	-0.884	0	-0.695	0.012	-0.284	0.371	0.294	0.353	0.908	0	0.155	0.63	0.453	0.139	-0.257	0.42	0.215	0.503	-0.38	0.223
arahy.Tifrunner.gnm2.ann1.1DIX3L	black	-0.225	0.482	0.509	0.091	-0.101	0.754	0.871	0	0.258	0.417	-0.12	0.711	-0.422	0.172	-0.65	0.022	0.139	0.667	0.082	0.8	0.728	0.007	0.108	0.737	0.364	0.245
arahy.Tifrunner.gnm2.ann1.1EUT60	black	-0.366	0.242	0.418	0.177	0.06	0.853	0.891	0	0.561	0.058	0.259	0.416	-0.08	0.805	-0.652	0.022	-0.251	0.431	-0.151	0.639	0.407	0.189	-0.252	0.43	0.303	0.338
arahy.Tifrunner.gnm2.ann1.1F4WXR	black	0.032	0.921	-0.682	0.015	-0.15	0.641	-0.806	0.002	-0.351	0.264	0.124	0.701	0.535	0.073	0.756	0.004	-0.15	0.641	0.126	0.696	-0.56	0.058	-0.198	0.538	-0.492	0.104
arahy.Tifrunner.gnm2.ann1.1FAC7R	black	0.112	0.729	0.601	0.039	-0.006	0.986	0.601	0.039	-0.069	0.831	-0.392	0.208	-0.708	0.01	-0.603	0.038	0.533	0.074	0.163	0.614	0.729	0.007	0.151	0.639	0.206	0.521
arahy.Tifrunner.gnm2.ann1.1MU60G	black	-0.722	0.008	-0.002	0.995	-0.092	0.776	0.785	0.003	0.798	0.002	0.556	0.06	0.479	0.115	-0.318	0.314	-0.789	0.002	-0.222	0.488	0.11	0.733	-0.168	0.601	0.487	0.108
arahy.Tifrunner.gnm2.ann1.1PF2AY	black	0.119	0.713	0.713	0.009	0.183	0.568	0.707	0.01	0.186	0.562	-0.104	0.748	-0.644	0.024	-0.77	0.003	0.313	0.322	-0.066	0.839	0.551	0.063	-0.058	0.858	0.074	0.818
arahy.Tifrunner.gnm2.ann1.1RGA44	black	-0.406	0.19	0.374	0.231	0.16	0.618	0.849	0	0.77	0.003	0.446	0.146	0.188	0.559	-0.607	0.036	-0.497	0.1	-0.413	0.182	0.166	0.605	-0.174	0.588	0.424	0.17
arahy.Tifrunner.gnm2.ann1.1SMG72	black	-0.473	0.121	0.207	0.519	-0.174	0.589	0.796	0.002	0.352	0.262	0.112	0.729	-0.11	0.734	-0.447	0.146	-0.224	0.484	0.09	0.782	0.501	0.097	-0.101	0.755	0.153	0.636
arahy.Tifrunner.gnm2.ann1.1UBI84	black	0.134	0.677	0.768	0.004	0.231	0.471	0.743	0.006	0.255	0.423	-0.247	0.439	-0.675	0.016	-0.842	0.001	0.269	0.399	-0.148	0.646	0.532	0.075	-0.043	0.894	0.257	0.419
arahy.Tifrunner.gnm2.ann1.1WJI3I	black	0.645	0.024	-0.021	0.947	0.385	0.217	-0.762	0.004	-0.388	0.212	-0.062	0.848	-0.085	0.793	0.275	0.386	0.374	0.231	-0.161	0.618	-0.531	0.076	-0.207	0.519	-0.273	0.39
arahy.Tifrunner.gnm2.ann1.1YW1H4	black	-0.41	0.185	0.42	0.174	0.07	0.83	0.912	0	0.616	0.033	0.239	0.455	-0.101	0.756	-0.619	0.032	-0.298	0.346	-0.149	0.644	0.402	0.195	0.032	0.922	0.432	0.161
arahy.Tifrunner.gnm2.ann1.204R5H	black	-0.09	0.78	0.666	0.018	0.101	0.756	0.861	0	0.388	0.213	-0.093	0.774	-0.489	0.107	-0.766	0.004	0.097	0.764	-0.117	0.718	0.589	0.044	0.185	0.565	0.414	0.181
arahy.Tifrunner.gnm2.ann1.219RE1	black	-0.662	0.019	-0.003	0.992	-0.229	0.474	0.741	0.006	0.505	0.094	0.184	0.568	0.145	0.653	-0.284	0.371	-0.551	0.063	0.05	0.877	0.314	0.32	-0.023	0.945	0.201	0.53
arahy.Tifrunner.gnm2.ann1.22DQT0	black	-0.102	0.752	-0.778	0.003	-0.327	0.3	-0.749	0.005	-0.482	0.112	0.054	0.868	0.454	0.138	0.867	0	-0.041	0.899	0.382	0.22	-0.346	0.271	-0.002	0.995	-0.256	0.422
arahy.Tifrunner.gnm2.ann1.22GGTV	black	-0.619	0.032	0.125	0.698	0.032	0.92	0.8	0.002	0.84	0.001	0.48	0.114	0.361	0.248	-0.447	0.145	-0.761	0.004	-0.288	0.363	0.076	0.814	-0.282	0.374	0.467	0.126
arahy.Tifrunner.gnm2.ann1.236ESJ	black	-0.548	0.065	0.183	0.568	0.141	0.662	0.791	0.002	0.872	0	0.652	0.022	0.368	0.239	-0.485	0.11	-0.75	0.005	-0.373	0.232	-0.004	0.99	-0.388	0.212	0.395	0.204
arahy.Tifrunner.gnm2.ann1.23KKED	black	-0.072	0.823	-0.809	0.001	-0.405	0.192	-0.814	0.001	-0.571	0.052	-0.076	0.814	0.384	0.217	0.917	0	0.01	0.975	0.461	0.131	-0.301	0.342	0.122	0.705	-0.308	0.329
arahy.Tifrunner.gnm2.ann1.240DSL	black	-0.237	0.458	0.538	0.071	0.229	0.473	0.866	0	0.627	0.029	0.314	0.32	-0.203	0.527	-0.746	0.005	-0.283	0.373	-0.27	0.397	0.278	0.382	-0.265	0.405	0.179	0.579
arahy.Tifrunner.gnm2.ann1.24GIPR	black	0.094	0.772	-0.703	0.011	-0.299	0.345	-0.875	0	-0.608	0.036	-0.096	0.766	0.394	0.206	0.845	0.001	0.121	0.707	0.305	0.335	-0.36	0.25	0.034	0.918	-0.474	0.119
arahy.Tifrunner.gnm2.ann1.25CQ7A	black	-0.038	0.907	0.646	0.023	0.105	0.746	0.769	0.003	0.316	0.317	-0.251	0.432	-0.494	0.103	-0.74	0.006	0.155	0.63	-0.105	0.746	0.569	0.053	0.172	0.593	0.339	0.281
arahy.Tifrunner.gnm2.ann1.25DMGV	black	-0.448	0.144	0.383	0.219	-0.035	0.914	0.939	0	0.618	0.032	0.155	0.63	-0.036	0.91	-0.632	0.028	-0.327	0.3	-0.158	0.625	0.463	0.129	-0.045	0.889	0.566	0.055
arahy.Tifrunner.gnm2.ann1.25VQ3T	black	-0.52	0.083	0.3	0.343	-0.008	0.979	0.901	0	0.718	0.009	0.286	0.367	0.121	0.709	-0.554	0.062	-0.5	0.098	-0.25	0.433	0.318	0.314	0.027	0.934	0.555	0.061
arahy.Tifrunner.gnm2.ann1.26KYL2	black	-0.513	0.088	0.26	0.415	0.011	0.972	0.864	0	0.716	0.009	0.367	0.24	0.191	0.551	-0.541	0.069	-0.486	0.109	-0.214	0.504	0.288	0.364	-0.247	0.439	0.625	0.03
arahy.Tifrunner.gnm2.ann1.27LE56	black	-0.672	0.017	-0.079	0.807	-0.18	0.577	0.644	0.024	0.611	0.035	0.372	0.234	0.38	0.223	-0.197	0.539	-0.627	0.029	0.014	0.966	0.182	0.571	-0.144	0.656	0.399	0.199
arahy.Tifrunner.gnm2.ann1.27RHGS	black	-0.124	0.7	-0.839	0.001	-0.41	0.186	-0.792	0.002	-0.518	0.084	-0.063	0.845	0.487	0.108	0.938	0	-0.06	0.853	0.389	0.211	-0.336	0.285	0.172	0.594	-0.252	0.43
arahy.Tifrunner.gnm2.ann1.287SRD	black	-0.494	0.103	0.16	0.619	0.131	0.685	0.698	0.012	0.767	0.004	0.678	0.015	0.267	0.402	-0.379	0.225	-0.63	0.028	-0.232	0.468	0.019	0.954	-0.203	0.527	0.408	0.187
arahy.Tifrunner.gnm2.ann1.290HVK	black	-0.703	0.011	0.01	0.974	-0.342	0.276	0.811	0.001	0.416	0.178	0.103	0.751	0.097	0.765	-0.259	0.416	-0.409	0.187	0.132	0.682	0.506	0.093	0.243	0.447	0.393	0.206
arahy.Tifrunner.gnm2.ann1.29D948	black	-0.452	0.14	0.267	0.401	-0.029	0.928	0.803	0.002	0.573	0.052	0.346	0.271	0.049	0.88	-0.449	0.143	-0.344	0.274	-0.118	0.714	0.348	0.267	0.063	0.846	0.551	0.063
arahy.Tifrunner.gnm2.ann1.2F0WHB	black	-0.569	0.053	0.22	0.492	-0.275	0.388	0.893	0	0.431	0.162	-0.03	0.926	-0.041	0.9	-0.429	0.164	-0.217	0.499	0.096	0.767	0.647	0.023	0.322	0.307	0.603	0.038
arahy.Tifrunner.gnm2.ann1.2FS2S8	black	0.16	0.62	0.817	0.001	0.301	0.341	0.762	0.004	0.342	0.276	-0.025	0.94	-0.559	0.059	-0.878	0	0.243	0.447	-0.263	0.409	0.472	0.121	-0.091	0.778	0.179	0.577
arahy.Tifrunner.gnm2.ann1.2FYA1K	black	0.517	0.085	-0.297	0.349	-0.023	0.944	-0.9	0	-0.722	0.008	-0.391	0.209	-0.104	0.748	0.58	0.048	0.509	0.091	0.202	0.528	-0.298	0.347	0.214	0.504	-0.487	0.108
arahy.Tifrunner.gnm2.ann1.2FZ5KR	black	-0.028	0.932	0.661	0.019	0.2	0.533	0.751	0.005	0.427	0.166	0.08	0.804	-0.365	0.243	-0.703	0.011	0.081	0.803	-0.221	0.49	0.442	0.15	0.27	0.396	0.304	0.336
arahy.Tifrunner.gnm2.ann1.2G648V	black	-0.49	0.105	0.292	0.357	-0.13	0.688	0.906	0	0.486	0.109	0.104	0.749	-0.081	0.801	-0.553	0.062	-0.253	0.428	0.017	0.957	0.541	0.069	-0.109	0.735	0.48	0.114
arahy.Tifrunner.gnm2.ann1.2GB72X	black	-0.296	0.35	0.511	0.09	0.066	0.839	0.92	0	0.524	0.081	0.134	0.678	-0.286	0.368	-0.721	0.008	-0.187	0.56	-0.123	0.703	0.473	0.12	-0.08	0.805	0.251	0.432
arahy.Tifrunner.gnm2.ann1.2GR8KM	black	0.556	0.06	0.036	0.911	0.248	0.438	-0.606	0.037	-0.333	0.291	-0.432	0.161	-0.244	0.445	0.164	0.611	0.304	0.337	-0.137	0.67	-0.349	0.267	0.094	0.771	-0.01	0.975
arahy.Tifrunner.gnm2.ann1.2H7VIP	black	0.011	0.974	0.714	0.009	0.258	0.418	0.816	0.001	0.423	0.171	0.065	0.842	-0.498	0.1	-0.837	0.001	0.065	0.841	-0.208	0.517	0.432	0.16	-0.18	0.576	0.186	0.562
arahy.Tifrunner.gnm2.ann1.2I1I1C	black	-0.024	0.941	0.654	0.021	0.203	0.527	0.783	0.003	0.368	0.239	0.033	0.919	-0.532	0.075	-0.761	0.004	0.064	0.844	-0.123	0.703	0.447	0.145	-0.044	0.893	0.109	0.735
arahy.Tifrunner.gnm2.ann1.2IZ2Y4	black	-0.625	0.03	0.223	0.487	-0.202	0.529	0.96	0	0.559	0.059	0.143	0.657	-0.006	0.984	-0.496	0.101	-0.397	0.202	0.02	0.951	0.537	0.072	0.094	0.772	0.462	0.131
arahy.Tifrunner.gnm2.ann1.2L2RSC	black	0.081	0.802	0.744	0.006	0.196	0.542	0.771	0.003	0.272	0.393	-0.162	0.615	-0.592	0.042	-0.824	0.001	0.267	0.401	-0.125	0.698	0.568	0.054	-0.062	0.848	0.276	0.386
arahy.Tifrunner.gnm2.ann1.2P31SD	black	-0.117	0.717	-0.853	0	-0.486	0.109	-0.806	0.002	-0.626	0.029	-0.184	0.567	0.387	0.214	0.947	0	0.028	0.932	0.506	0.093	-0.238	0.456	0.166	0.607	-0.289	0.362
arahy.Tifrunner.gnm2.ann1.2QY0R3	black	-0.62	0.032	0.066	0.839	-0.016	0.96	0.745	0.005	0.741	0.006	0.394	0.205	0.319	0.313	-0.372	0.234	-0.729	0.007	-0.227	0.478	0.081	0.802	-0.217	0.499	0.378	0.226
arahy.Tifrunner.gnm2.ann1.2RX12T	black	-0.347	0.269	0.466	0.126	-0.096	0.767	0.924	0	0.394	0.205	0.013	0.967	-0.263	0.409	-0.612	0.035	-0.019	0.954	0.01	0.974	0.667	0.018	0.285	0.369	0.34	0.279
arahy.Tifrunner.gnm2.ann1.2T4A42	black	-0.528	0.077	0.235	0.463	0.067	0.836	0.816	0.001	0.795	0.002	0.567	0.055	0.248	0.438	-0.46	0.132	-0.607	0.036	-0.279	0.38	0.149	0.645	0.013	0.967	0.432	0.161
arahy.Tifrunner.gnm2.ann1.2TV28S	black	0.734	0.007	-0.026	0.936	0.21	0.512	-0.851	0	-0.606	0.037	-0.323	0.305	-0.249	0.434	0.333	0.291	0.559	0.059	-0.017	0.958	-0.37	0.236	0.09	0.781	-0.536	0.073
arahy.Tifrunner.gnm2.ann1.2WUV3V	black	-0.553	0.062	0.288	0.363	-0.236	0.46	0.966	0	0.435	0.157	0.066	0.838	-0.126	0.695	-0.522	0.082	-0.195	0.543	0.109	0.735	0.68	0.015	0.165	0.609	0.435	0.157
arahy.Tifrunner.gnm2.ann1.2XHF5V	black	-0.568	0.054	0.019	0.954	-0.125	0.7	0.636	0.026	0.574	0.051	0.5	0.097	0.347	0.269	-0.239	0.455	-0.492	0.104	-0.03	0.926	0.213	0.507	-0.087	0.789	0.317	0.316
arahy.Tifrunner.gnm2.ann1.311ZAG	black	-0.613	0.034	0.117	0.717	-0.19	0.554	0.802	0.002	0.538	0.071	0.331	0.294	0.052	0.873	-0.321	0.309	-0.434	0.159	0.099	0.76	0.408	0.188	0.249	0.435	0.283	0.372
arahy.Tifrunner.gnm2.ann1.32CIDN	black	0.144	0.655	0.732	0.007	0.285	0.37	0.673	0.016	0.24	0.453	-0.136	0.672	-0.647	0.023	-0.779	0.003	0.251	0.431	-0.146	0.652	0.44	0.152	-0.039	0.905	0.077	0.813
arahy.Tifrunner.gnm2.ann1.347H2B	black	-0.409	0.187	0.436	0.157	0.019	0.953	0.96	0	0.603	0.038	0.225	0.481	-0.135	0.676	-0.686	0.014	-0.285	0.369	-0.122	0.705	0.471	0.122	-0.149	0.643	0.45	0.142
arahy.Tifrunner.gnm2.ann1.34XV9Z	black	-0.713	0.009	-0.016	0.962	-0.123	0.704	0.762	0.004	0.755	0.005	0.486	0.11	0.502	0.096	-0.299	0.345	-0.736	0.006	-0.205	0.523	0.143	0.657	-0.163	0.614	0.506	0.093
arahy.Tifrunner.gnm2.ann1.35X7CR	black	-0.515	0.087	0.333	0.29	-0.026	0.937	0.938	0	0.64	0.025	0.168	0.602	-0.04	0.902	-0.574	0.051	-0.386	0.215	-0.104	0.749	0.431	0.162	0.051	0.874	0.562	0.057
arahy.Tifrunner.gnm2.ann1.35X8AA	black	-0.367	0.24	0.361	0.249	0.154	0.633	0.799	0.002	0.667	0.018	0.337	0.283	-0.045	0.889	-0.577	0.049	-0.459	0.134	-0.25	0.433	0.175	0.586	-0.133	0.681	0.231	0.47
arahy.Tifrunner.gnm2.ann1.370AXC	black	0.492	0.104	-0.295	0.352	0.114	0.725	-0.889	0	-0.566	0.055	-0.089	0.783	0.031	0.925	0.531	0.076	0.341	0.278	0.108	0.739	-0.475	0.119	-0.148	0.646	-0.669	0.017
arahy.Tifrunner.gnm2.ann1.3C4V56	black	-0.229	0.474	0.555	0.061	0.201	0.532	0.872	0	0.573	0.052	0.249	0.435	-0.234	0.463	-0.721	0.008	-0.191	0.553	-0.241	0.45	0.35	0.264	-0.081	0.803	0.248	0.436
arahy.Tifrunner.gnm2.ann1.3CRQ59	black	-0.382	0.22	0.334	0.288	-0.317	0.315	0.838	0.001	0.134	0.679	-0.308	0.33	-0.373	0.233	-0.47	0.123	0.147	0.649	0.263	0.408	0.85	0	0.429	0.164	0.345	0.272
arahy.Tifrunner.gnm2.ann1.3EW3TZ	black	-0.677	0.016	0.104	0.747	-0.128	0.691	0.86	0	0.733	0.007	0.469	0.124	0.33	0.295	-0.395	0.203	-0.623	0.03	-0.143	0.658	0.285	0.369	-0.04	0.901	0.492	0.104
arahy.Tifrunner.gnm2.ann1.3F2LJ6	black	0.054	0.868	-0.606	0.037	0.023	0.943	-0.773	0.003	-0.17	0.597	0.292	0.356	0.634	0.027	0.679	0.015	-0.267	0.401	-0.07	0.83	-0.712	0.009	-0.283	0.373	-0.373	0.233
arahy.Tifrunner.gnm2.ann1.3G9GV6	black	-0.146	0.65	0.625	0.03	0.292	0.358	0.857	0	0.612	0.034	0.385	0.217	-0.23	0.473	-0.764	0.004	-0.164	0.611	-0.308	0.33	0.295	0.352	-0.147	0.649	0.211	0.511
arahy.Tifrunner.gnm2.ann1.3JC75E	black	0.623	0.03	0.083	0.799	0.172	0.593	-0.604	0.038	-0.535	0.073	-0.384	0.218	-0.482	0.113	0.2	0.532	0.569	0.054	0.163	0.612	-0.156	0.628	0.233	0.467	-0.49	0.106
arahy.Tifrunner.gnm2.ann1.3M010D	black	0.352	0.262	-0.392	0.208	-0.084	0.795	-0.83	0.001	-0.693	0.012	-0.206	0.52	0.004	0.99	0.628	0.029	0.431	0.162	0.317	0.316	-0.262	0.41	0.06	0.853	-0.582	0.047
arahy.Tifrunner.gnm2.ann1.3QQJ98	black	-0.122	0.706	-0.777	0.003	-0.309	0.329	-0.759	0.004	-0.362	0.247	0.004	0.989	0.608	0.036	0.866	0	-0.164	0.61	0.207	0.519	-0.431	0.162	0.169	0.599	-0.167	0.604
arahy.Tifrunner.gnm2.ann1.3T33KS	black	0.121	0.707	-0.646	0.023	-0.121	0.709	-0.875	0	-0.401	0.197	0.013	0.967	0.448	0.144	0.764	0.004	-0.048	0.882	0.157	0.626	-0.546	0.067	-0.128	0.691	-0.295	0.352
arahy.Tifrunner.gnm2.ann1.3WQT31	black	-0.625	0.03	0.063	0.846	-0.095	0.769	0.754	0.005	0.657	0.02	0.421	0.173	0.217	0.498	-0.323	0.306	-0.642	0.024	-0.103	0.749	0.185	0.565	-0.012	0.97	0.32	0.311
arahy.Tifrunner.gnm2.ann1.3Z9A6G	black	-0.487	0.108	0.272	0.393	0.092	0.777	0.821	0.001	0.733	0.007	0.488	0.107	0.141	0.662	-0.504	0.095	-0.563	0.057	-0.269	0.397	0.158	0.623	-0.066	0.838	0.258	0.418
arahy.Tifrunner.gnm2.ann1.41JFP3	black	-0.037	0.91	0.675	0.016	0.106	0.743	0.828	0.001	0.294	0.354	-0.191	0.552	-0.576	0.05	-0.793	0.002	0.174	0.589	-0.076	0.815	0.609	0.036	0.037	0.91	0.283	0.373
arahy.Tifrunner.gnm2.ann1.42LL83	black	-0.172	0.593	-0.863	0	-0.514	0.088	-0.765	0.004	-0.6	0.039	-0.166	0.606	0.465	0.128	0.947	0	0.001	0.997	0.461	0.132	-0.215	0.502	0.244	0.445	-0.284	0.371
arahy.Tifrunner.gnm2.ann1.42MJWH	black	-0.208	0.516	-0.84	0.001	-0.328	0.298	-0.719	0.008	-0.304	0.337	0.044	0.893	0.613	0.034	0.854	0	-0.284	0.371	0.265	0.405	-0.452	0.141	-0.064	0.843	-0.03	0.926
arahy.Tifrunner.gnm2.ann1.4364K7	black	-0.093	0.774	-0.812	0.001	-0.291	0.358	-0.811	0.001	-0.425	0.168	0.02	0.952	0.536	0.073	0.891	0	-0.139	0.666	0.289	0.362	-0.461	0.132	-0.017	0.959	-0.193	0.547
arahy.Tifrunner.gnm2.ann1.438HD4	black	-0.503	0.095	0.338	0.283	0.085	0.793	0.934	0	0.774	0.003	0.453	0.139	0.101	0.755	-0.618	0.032	-0.531	0.075	-0.244	0.445	0.261	0.413	-0.245	0.442	0.419	0.175
arahy.Tifrunner.gnm2.ann1.43A3FA	black	0.043	0.894	0.607	0.036	0.324	0.305	0.668	0.018	0.469	0.124	0.277	0.383	-0.307	0.331	-0.738	0.006	-0.061	0.85	-0.319	0.312	0.204	0.524	-0.404	0.193	0.187	0.561
arahy.Tifrunner.gnm2.ann1.45S4HY	black	-0.655	0.021	0.084	0.796	-0.096	0.768	0.801	0.002	0.695	0.012	0.509	0.091	0.264	0.406	-0.332	0.292	-0.587	0.045	-0.053	0.87	0.256	0.422	0.002	0.995	0.504	0.095
arahy.Tifrunner.gnm2.ann1.482M5A	black	-0.383	0.219	0.404	0.193	-0.017	0.959	0.904	0	0.548	0.065	0.159	0.622	-0.152	0.637	-0.639	0.025	-0.278	0.381	-0.121	0.709	0.454	0.138	-0.092	0.777	0.406	0.191
arahy.Tifrunner.gnm2.ann1.4C0G14	black	-0.516	0.086	0.138	0.669	-0.286	0.368	0.752	0.005	0.329	0.296	0.18	0.576	0.081	0.803	-0.325	0.302	-0.148	0.647	0.132	0.683	0.581	0.047	0.126	0.696	0.334	0.288
arahy.Tifrunner.gnm2.ann1.4DP4Q6	black	0.533	0.074	-0.195	0.543	0.126	0.697	-0.823	0.001	-0.549	0.065	-0.084	0.796	0.024	0.94	0.446	0.147	0.382	0.22	-0.05	0.879	-0.425	0.169	0.012	0.969	-0.572	0.052
arahy.Tifrunner.gnm2.ann1.4E3UXJ	black	-0.516	0.086	0.323	0.306	-0.125	0.699	0.953	0	0.557	0.06	0.152	0.636	-0.061	0.85	-0.574	0.051	-0.331	0.294	-0.056	0.862	0.519	0.084	0.063	0.846	0.337	0.284
arahy.Tifrunner.gnm2.ann1.4E7QKU	black	0.187	0.562	-0.381	0.221	0.3	0.343	-0.682	0.014	0.09	0.78	0.414	0.181	0.584	0.046	0.443	0.149	-0.381	0.222	-0.378	0.226	-0.875	0	-0.411	0.185	-0.014	0.967
arahy.Tifrunner.gnm2.ann1.4I2ZCD	black	0.604	0.038	-0.078	0.809	0.088	0.786	-0.742	0.006	-0.653	0.021	-0.374	0.231	-0.226	0.479	0.378	0.226	0.643	0.024	0.114	0.724	-0.182	0.572	0.16	0.62	-0.129	0.69
arahy.Tifrunner.gnm2.ann1.4K8YXT	black	-0.518	0.084	0.189	0.556	0.043	0.894	0.762	0.004	0.711	0.009	0.291	0.359	0.194	0.546	-0.443	0.15	-0.601	0.039	-0.264	0.407	0.136	0.674	-0.053	0.871	0.419	0.175
arahy.Tifrunner.gnm2.ann1.4KXQ87	black	-0.52	0.083	0.219	0.494	-0.076	0.814	0.849	0	0.571	0.052	0.43	0.163	0.106	0.744	-0.47	0.123	-0.375	0.229	-0.054	0.868	0.381	0.222	-0.217	0.497	0.405	0.192
arahy.Tifrunner.gnm2.ann1.4L58E6	black	-0.563	0.057	0.206	0.521	0.028	0.93	0.835	0.001	0.799	0.002	0.522	0.081	0.285	0.369	-0.469	0.124	-0.633	0.027	-0.272	0.392	0.169	0.601	-0.121	0.708	0.521	0.082
arahy.Tifrunner.gnm2.ann1.4N44ZU	black	0.02	0.95	-0.72	0.008	-0.276	0.385	-0.823	0.001	-0.518	0.084	-0.17	0.598	0.343	0.276	0.834	0.001	-0.001	0.997	0.32	0.31	-0.392	0.208	0.048	0.881	-0.209	0.515
arahy.Tifrunner.gnm2.ann1.4R9DEN	black	0.521	0.083	-0.125	0.699	0.134	0.678	-0.727	0.007	-0.53	0.076	-0.202	0.528	-0.25	0.434	0.341	0.277	0.396	0.203	0.197	0.54	-0.322	0.308	-0.101	0.755	-0.749	0.005
arahy.Tifrunner.gnm2.ann1.4T4TWE	black	-0.594	0.041	0.226	0.48	-0.075	0.816	0.9	0	0.716	0.009	0.307	0.332	0.164	0.611	-0.489	0.107	-0.522	0.082	-0.147	0.649	0.353	0.261	0.04	0.901	0.621	0.031
arahy.Tifrunner.gnm2.ann1.4T5FUB	black	-0.107	0.74	0.663	0.019	0.22	0.493	0.875	0	0.536	0.073	0.044	0.892	-0.385	0.216	-0.848	0	-0.088	0.786	-0.247	0.439	0.419	0.175	-0.192	0.55	0.328	0.298
arahy.Tifrunner.gnm2.ann1.4TS5MB	black	-0.696	0.012	0.002	0.994	-0.405	0.192	0.817	0.001	0.327	0.299	0.145	0.653	0.06	0.852	-0.251	0.432	-0.283	0.372	0.271	0.394	0.619	0.032	0.153	0.636	0.328	0.297
arahy.Tifrunner.gnm2.ann1.4WBN6F	black	-0.586	0.045	0.191	0.552	-0.187	0.56	0.86	0	0.541	0.07	0.014	0.965	0.032	0.922	-0.437	0.155	-0.403	0.193	-0.029	0.928	0.467	0.126	0.211	0.51	0.516	0.086
arahy.Tifrunner.gnm2.ann1.4YMK55	black	-0.415	0.179	0.232	0.468	-0.063	0.845	0.696	0.012	0.508	0.092	0.016	0.96	0.032	0.92	-0.419	0.176	-0.374	0.232	-0.18	0.576	0.297	0.349	0.25	0.433	0.331	0.293
arahy.Tifrunner.gnm2.ann1.50D6TG	black	-0.361	0.249	0.434	0.159	0.213	0.506	0.874	0	0.827	0.001	0.569	0.053	0.165	0.608	-0.666	0.018	-0.502	0.096	-0.441	0.151	0.148	0.646	-0.239	0.455	0.421	0.173
arahy.Tifrunner.gnm2.ann1.51GDJ0	black	-0.587	0.045	0.228	0.476	-0.009	0.979	0.896	0	0.784	0.003	0.348	0.268	0.225	0.481	-0.525	0.08	-0.602	0.038	-0.244	0.446	0.259	0.417	-0.133	0.679	0.657	0.02
arahy.Tifrunner.gnm2.ann1.51ZP46	black	-0.517	0.086	0.297	0.348	-0.025	0.939	0.903	0	0.681	0.015	0.405	0.192	0.042	0.898	-0.539	0.07	-0.438	0.154	-0.097	0.764	0.372	0.233	-0.033	0.92	0.472	0.121
arahy.Tifrunner.gnm2.ann1.5345PX	black	0.307	0.331	-0.333	0.291	0.283	0.373	-0.738	0.006	-0.052	0.873	0.306	0.333	0.471	0.122	0.443	0.149	-0.188	0.56	-0.333	0.29	-0.797	0.002	-0.368	0.239	-0.016	0.961
arahy.Tifrunner.gnm2.ann1.537LAH	black	0.529	0.077	-0.239	0.455	-0.136	0.674	-0.833	0.001	-0.879	0	-0.506	0.093	-0.272	0.393	0.549	0.065	0.722	0.008	0.366	0.243	-0.059	0.855	0.342	0.276	-0.569	0.053
arahy.Tifrunner.gnm2.ann1.54E44M	black	-0.261	0.413	0.503	0.096	-0.049	0.881	0.885	0	0.344	0.274	-0.067	0.835	-0.346	0.271	-0.678	0.015	0.004	0.99	-0.035	0.914	0.625	0.03	0.07	0.829	0.209	0.514
arahy.Tifrunner.gnm2.ann1.54R7RK	black	-0.735	0.006	-0.036	0.912	-0.378	0.225	0.81	0.001	0.4	0.197	0.152	0.637	0.064	0.844	-0.241	0.45	-0.427	0.167	0.251	0.432	0.524	0.081	0.082	0.799	0.36	0.25
arahy.Tifrunner.gnm2.ann1.55451G	black	-0.252	0.43	0.537	0.072	0.216	0.5	0.878	0	0.662	0.019	0.335	0.287	-0.107	0.741	-0.714	0.009	-0.246	0.44	-0.296	0.351	0.311	0.325	-0.173	0.591	0.52	0.083
arahy.Tifrunner.gnm2.ann1.56AVCI	black	-0.294	0.354	0.54	0.07	0.193	0.548	0.913	0	0.67	0.017	0.35	0.264	-0.124	0.7	-0.717	0.009	-0.281	0.376	-0.289	0.362	0.329	0.296	-0.039	0.905	0.322	0.307
arahy.Tifrunner.gnm2.ann1.578PES	black	-0.404	0.193	0.424	0.169	-0.091	0.779	0.957	0	0.46	0.132	0.049	0.88	-0.23	0.472	-0.651	0.022	-0.142	0.661	0.001	0.998	0.618	0.032	-0.004	0.991	0.416	0.179
arahy.Tifrunner.gnm2.ann1.58WDF9	black	-0.613	0.034	0.077	0.812	-0.269	0.397	0.804	0.002	0.429	0.164	0.39	0.21	0.151	0.639	-0.312	0.324	-0.331	0.294	0.103	0.751	0.484	0.111	-0.01	0.976	0.23	0.472
arahy.Tifrunner.gnm2.ann1.58YKF3	black	-0.228	0.475	0.458	0.134	-0.115	0.723	0.807	0.002	0.22	0.493	-0.226	0.481	-0.464	0.128	-0.611	0.035	0.095	0.768	0.11	0.734	0.681	0.015	0.156	0.627	0.213	0.507
arahy.Tifrunner.gnm2.ann1.58ZGJB	black	-0.335	0.287	0.284	0.371	0.169	0.6	0.68	0.015	0.665	0.018	0.334	0.288	0.06	0.854	-0.528	0.078	-0.543	0.068	-0.331	0.294	0.035	0.915	-0.284	0.371	0.14	0.663
arahy.Tifrunner.gnm2.ann1.594WWL	black	-0.178	0.58	0.526	0.079	-0.095	0.768	0.822	0.001	0.167	0.604	-0.305	0.336	-0.52	0.083	-0.635	0.026	0.231	0.47	0.125	0.698	0.758	0.004	0.218	0.496	0.306	0.333
arahy.Tifrunner.gnm2.ann1.5BK3NQ	black	-0.062	0.847	0.716	0.009	0.223	0.485	0.864	0	0.477	0.117	-0.026	0.937	-0.486	0.109	-0.835	0.001	0.011	0.973	-0.219	0.494	0.473	0.121	0.083	0.797	0.279	0.38
arahy.Tifrunner.gnm2.ann1.5C6TR6	black	0.034	0.915	0.679	0.015	0.031	0.924	0.754	0.005	0.124	0.702	-0.349	0.266	-0.667	0.018	-0.714	0.009	0.38	0.224	0.035	0.913	0.724	0.008	0.292	0.358	0.255	0.423
arahy.Tifrunner.gnm2.ann1.5D0U8Z	black	0.045	0.889	-0.464	0.129	0.149	0.644	-0.614	0.034	0.04	0.902	0.303	0.339	0.582	0.047	0.498	0.1	-0.419	0.175	-0.274	0.388	-0.764	0.004	-0.245	0.443	-0.146	0.651
arahy.Tifrunner.gnm2.ann1.5HWL40	black	-0.774	0.003	-0.064	0.844	-0.276	0.385	0.792	0.002	0.606	0.037	0.343	0.276	0.375	0.23	-0.236	0.461	-0.647	0.023	-0.04	0.902	0.305	0.335	0.057	0.86	0.414	0.181
arahy.Tifrunner.gnm2.ann1.5I5S0F	black	-0.419	0.175	0.302	0.339	-0.315	0.318	0.832	0.001	0.185	0.564	-0.303	0.338	-0.324	0.305	-0.437	0.156	0.073	0.822	0.234	0.464	0.805	0.002	0.507	0.092	0.445	0.147
arahy.Tifrunner.gnm2.ann1.5IPV2R	black	0.537	0.072	-0.206	0.52	0.01	0.974	-0.795	0.002	-0.668	0.017	-0.437	0.156	-0.115	0.722	0.442	0.151	0.546	0.066	0.138	0.669	-0.228	0.475	-0.033	0.918	-0.16	0.62
arahy.Tifrunner.gnm2.ann1.5L2UNJ	black	-0.587	0.045	0.126	0.696	-0.095	0.769	0.802	0.002	0.631	0.028	0.535	0.073	0.178	0.579	-0.38	0.224	-0.519	0.084	-0.042	0.896	0.285	0.369	-0.117	0.717	0.354	0.259
arahy.Tifrunner.gnm2.ann1.5M0T8F	black	-0.15	0.643	0.628	0.029	0.238	0.456	0.876	0	0.624	0.03	0.339	0.282	-0.24	0.453	-0.787	0.002	-0.16	0.62	-0.283	0.374	0.352	0.262	-0.156	0.628	0.363	0.246
arahy.Tifrunner.gnm2.ann1.5MW7KS	black	-0.231	0.47	-0.88	0	-0.503	0.095	-0.708	0.01	-0.549	0.065	-0.071	0.827	0.447	0.146	0.933	0	-0.068	0.833	0.52	0.083	-0.225	0.482	0.11	0.733	-0.296	0.351
arahy.Tifrunner.gnm2.ann1.5QD1DC	black	-0.219	0.494	0.561	0.058	-0.012	0.97	0.901	0	0.377	0.226	-0.081	0.802	-0.445	0.148	-0.723	0.008	0.021	0.948	0.001	0.998	0.64	0.025	0.104	0.748	0.292	0.358
arahy.Tifrunner.gnm2.ann1.5QT5LS	black	0.583	0.047	0.049	0.88	0.125	0.698	-0.564	0.056	-0.574	0.051	-0.471	0.122	-0.427	0.166	0.15	0.641	0.603	0.038	0.129	0.688	-0.082	0.801	-0.066	0.838	-0.067	0.835
arahy.Tifrunner.gnm2.ann1.5T8TQ9	black	-0.337	0.284	0.388	0.213	0.088	0.787	0.804	0.002	0.633	0.027	0.222	0.488	0.052	0.872	-0.577	0.049	-0.288	0.363	-0.261	0.412	0.321	0.309	-0.064	0.844	0.761	0.004
arahy.Tifrunner.gnm2.ann1.5WR99K	black	0.021	0.948	0.782	0.003	0.278	0.382	0.85	0	0.462	0.131	-0.021	0.947	-0.504	0.095	-0.873	0	0.085	0.793	-0.276	0.386	0.464	0.128	0.062	0.847	0.249	0.435
arahy.Tifrunner.gnm2.ann1.63KD8W	black	-0.639	0.025	0.113	0.726	-0.374	0.231	0.86	0	0.355	0.257	0.015	0.964	-0.018	0.956	-0.308	0.331	-0.205	0.523	0.211	0.511	0.687	0.014	0.42	0.174	0.619	0.032
arahy.Tifrunner.gnm2.ann1.63XCF8	black	0.04	0.903	-0.715	0.009	-0.359	0.252	-0.831	0.001	-0.649	0.023	-0.253	0.428	0.213	0.506	0.846	0.001	0.118	0.714	0.435	0.158	-0.271	0.395	0.164	0.61	-0.325	0.303
arahy.Tifrunner.gnm2.ann1.646R5W	black	-0.428	0.165	0.195	0.544	0.148	0.647	0.663	0.019	0.748	0.005	0.399	0.198	0.216	0.501	-0.446	0.146	-0.676	0.016	-0.375	0.229	-0.04	0.902	-0.196	0.541	0.273	0.391
arahy.Tifrunner.gnm2.ann1.649GVM	black	-0.645	0.024	0.206	0.521	-0.194	0.545	0.955	0	0.614	0.034	0.198	0.537	0.082	0.801	-0.481	0.113	-0.433	0.16	-0.014	0.966	0.511	0.089	0.099	0.76	0.592	0.043
arahy.Tifrunner.gnm2.ann1.64ZY3M	black	0.03	0.926	0.678	0.015	0.163	0.614	0.736	0.006	0.333	0.29	-0.074	0.819	-0.491	0.105	-0.727	0.007	0.164	0.61	-0.168	0.601	0.504	0.095	0.174	0.589	0.398	0.2
arahy.Tifrunner.gnm2.ann1.65I9D4	black	-0.883	0	-0.293	0.355	-0.344	0.274	0.652	0.022	0.625	0.03	0.455	0.137	0.606	0.037	-0.032	0.922	-0.801	0.002	0.015	0.962	0.166	0.606	-0.052	0.872	0.559	0.059
arahy.Tifrunner.gnm2.ann1.66WYUB	black	-0.523	0.081	0.172	0.593	-0.332	0.291	0.82	0.001	0.285	0.369	-0.113	0.726	-0.089	0.782	-0.39	0.21	-0.099	0.76	0.205	0.523	0.699	0.012	0.121	0.708	0.596	0.041
arahy.Tifrunner.gnm2.ann1.67HPDN	black	-0.458	0.135	0.357	0.254	-0.071	0.827	0.909	0	0.518	0.085	0.125	0.698	-0.157	0.626	-0.539	0.071	-0.249	0.434	-0.024	0.942	0.513	0.088	0.246	0.441	0.427	0.166
arahy.Tifrunner.gnm2.ann1.67PT2S	black	-0.53	0.076	0.244	0.445	0.149	0.643	0.828	0.001	0.896	0	0.529	0.077	0.266	0.403	-0.54	0.07	-0.733	0.007	-0.35	0.265	0.045	0.89	-0.278	0.381	0.48	0.114
arahy.Tifrunner.gnm2.ann1.68L72N	black	0.035	0.914	-0.565	0.056	0.102	0.753	-0.716	0.009	-0.003	0.992	0.409	0.187	0.705	0.01	0.616	0.033	-0.397	0.201	-0.215	0.502	-0.792	0.002	-0.293	0.356	-0.068	0.833
arahy.Tifrunner.gnm2.ann1.69L8JH	black	-0.682	0.014	0.018	0.956	-0.254	0.425	0.804	0.002	0.517	0.085	0.304	0.336	0.133	0.68	-0.289	0.363	-0.468	0.125	0.16	0.62	0.42	0.174	-0.06	0.853	0.453	0.139
arahy.Tifrunner.gnm2.ann1.69TWVD	black	0.35	0.265	-0.328	0.298	0.145	0.653	-0.78	0.003	-0.379	0.224	0.11	0.733	0.263	0.409	0.519	0.083	0.165	0.609	-0.025	0.938	-0.538	0.071	-0.189	0.556	-0.491	0.105
arahy.Tifrunner.gnm2.ann1.69XFJ5	black	-0.239	0.454	0.492	0.104	-0.013	0.968	0.828	0.001	0.403	0.194	0.109	0.736	-0.316	0.317	-0.598	0.04	-0.003	0.993	0.005	0.989	0.573	0.052	0.259	0.417	0.36	0.25
arahy.Tifrunner.gnm2.ann1.69Z0CE	black	0.062	0.848	0.67	0.017	0.059	0.856	0.706	0.01	0.102	0.753	-0.224	0.483	-0.686	0.014	-0.664	0.019	0.382	0.22	0.045	0.89	0.67	0.017	0.369	0.239	0.098	0.762
arahy.Tifrunner.gnm2.ann1.6BEU00	black	-0.319	0.313	0.435	0.157	0.036	0.911	0.847	0.001	0.491	0.105	0.103	0.751	-0.249	0.434	-0.614	0.034	-0.224	0.483	-0.115	0.721	0.418	0.176	0.094	0.772	0.188	0.559
arahy.Tifrunner.gnm2.ann1.6CD4KH	black	-0.616	0.033	0.244	0.444	-0.082	0.799	0.957	0	0.713	0.009	0.346	0.27	0.11	0.734	-0.532	0.075	-0.525	0.079	-0.114	0.725	0.388	0.212	-0.033	0.918	0.515	0.087
arahy.Tifrunner.gnm2.ann1.6DQD63	black	-0.418	0.176	0.344	0.274	0.186	0.564	0.834	0.001	0.795	0.002	0.402	0.196	0.13	0.686	-0.638	0.026	-0.583	0.047	-0.363	0.246	0.109	0.735	-0.405	0.192	0.363	0.246
arahy.Tifrunner.gnm2.ann1.6E503M	black	0.216	0.5	-0.54	0.07	0.06	0.852	-0.862	0	-0.286	0.367	0.217	0.498	0.527	0.079	0.672	0.017	-0.085	0.792	-0.094	0.771	-0.69	0.013	-0.249	0.436	-0.199	0.535
arahy.Tifrunner.gnm2.ann1.6F5CM0	black	-0.482	0.113	0.346	0.27	-0.152	0.637	0.951	0	0.462	0.13	-0.014	0.965	-0.19	0.553	-0.594	0.042	-0.213	0.507	0.038	0.907	0.615	0.033	0.053	0.87	0.431	0.162
arahy.Tifrunner.gnm2.ann1.6GSA8E	black	-0.666	0.018	0.148	0.647	-0.202	0.528	0.9	0	0.621	0.031	0.162	0.615	0.147	0.649	-0.426	0.168	-0.496	0.101	-0.046	0.887	0.445	0.147	0.146	0.651	0.571	0.052
arahy.Tifrunner.gnm2.ann1.6IF8U5	black	-0.052	0.873	0.646	0.023	0.135	0.675	0.815	0.001	0.316	0.316	-0.036	0.912	-0.485	0.11	-0.769	0.003	0.127	0.694	-0.114	0.725	0.537	0.072	-0.085	0.792	0.124	0.702
arahy.Tifrunner.gnm2.ann1.6IJR0K	black	-0.212	0.508	0.464	0.129	-0.193	0.548	0.795	0.002	0.114	0.725	-0.345	0.272	-0.506	0.093	-0.537	0.072	0.266	0.402	0.197	0.54	0.818	0.001	0.456	0.136	0.422	0.172
arahy.Tifrunner.gnm2.ann1.6JB3CU	black	0.269	0.398	0.81	0.001	0.266	0.404	0.634	0.027	0.127	0.693	-0.299	0.345	-0.767	0.004	-0.819	0.001	0.425	0.169	-0.138	0.67	0.53	0.076	0.039	0.904	0.106	0.742
arahy.Tifrunner.gnm2.ann1.6KVT94	black	-0.568	0.054	0.075	0.816	-0.376	0.229	0.751	0.005	0.276	0.385	-0.125	0.699	0.041	0.9	-0.296	0.35	-0.15	0.641	0.191	0.552	0.647	0.023	0.159	0.621	0.599	0.04
arahy.Tifrunner.gnm2.ann1.6NL4FR	black	-0.411	0.184	0.353	0.261	0.242	0.448	0.814	0.001	0.847	0.001	0.597	0.04	0.158	0.623	-0.58	0.048	-0.607	0.036	-0.391	0.209	0.043	0.895	-0.203	0.527	0.377	0.226
arahy.Tifrunner.gnm2.ann1.6PZ1IJ	black	-0.502	0.096	0.181	0.574	0.085	0.794	0.728	0.007	0.746	0.005	0.314	0.32	0.248	0.437	-0.442	0.15	-0.644	0.024	-0.334	0.288	0.064	0.843	-0.116	0.72	0.48	0.115
arahy.Tifrunner.gnm2.ann1.6XU9KP	black	-0.467	0.126	0.159	0.621	-0.298	0.346	0.727	0.007	0.289	0.362	-0.08	0.805	0.038	0.907	-0.332	0.292	-0.09	0.781	0.061	0.851	0.612	0.034	0.3	0.343	0.648	0.023
arahy.Tifrunner.gnm2.ann1.6Y4HS7	black	-0.555	0.061	0.225	0.483	-0.24	0.452	0.887	0	0.395	0.204	0.057	0.86	-0.142	0.661	-0.426	0.167	-0.225	0.482	0.141	0.662	0.612	0.035	0.258	0.419	0.379	0.224
arahy.Tifrunner.gnm2.ann1.6ZR463	black	-0.622	0.031	-0.014	0.967	0.001	0.999	0.659	0.02	0.745	0.005	0.56	0.058	0.406	0.19	-0.295	0.351	-0.798	0.002	-0.226	0.48	-0.034	0.917	-0.337	0.285	0.214	0.504
arahy.Tifrunner.gnm2.ann1.704E4A	black	-0.52	0.083	0.043	0.895	-0.27	0.396	0.669	0.017	0.253	0.427	0.05	0.877	-0.094	0.771	-0.285	0.369	-0.263	0.41	0.236	0.46	0.459	0.134	-0.103	0.751	0.044	0.892
arahy.Tifrunner.gnm2.ann1.72FWH3	black	0	0.999	0.486	0.109	-0.119	0.712	0.612	0.034	-0.087	0.788	-0.398	0.2	-0.643	0.024	-0.543	0.068	0.443	0.149	0.228	0.476	0.749	0.005	0.12	0.709	0.098	0.763
arahy.Tifrunner.gnm2.ann1.755JPD	black	-0.831	0.001	-0.115	0.721	-0.339	0.28	0.79	0.002	0.61	0.035	0.301	0.342	0.411	0.184	-0.191	0.552	-0.652	0.021	0.038	0.907	0.354	0.26	0.113	0.728	0.558	0.06
arahy.Tifrunner.gnm2.ann1.75VXC9	black	-0.31	0.327	0.426	0.168	0.167	0.605	0.824	0.001	0.676	0.016	0.408	0.187	-0.055	0.865	-0.637	0.026	-0.401	0.196	-0.278	0.381	0.211	0.511	-0.161	0.616	0.188	0.559
arahy.Tifrunner.gnm2.ann1.769PPM	black	-0.156	0.628	0.651	0.022	0.239	0.454	0.887	0	0.572	0.052	0.122	0.705	-0.372	0.234	-0.789	0.002	-0.124	0.7	-0.237	0.459	0.394	0.206	0.035	0.914	0.321	0.309
arahy.Tifrunner.gnm2.ann1.76PVGY	black	-0.69	0.013	-0.001	0.997	-0.263	0.409	0.776	0.003	0.519	0.084	0.215	0.503	0.279	0.379	-0.264	0.407	-0.491	0.105	-0.008	0.981	0.379	0.224	0.114	0.723	0.426	0.167
arahy.Tifrunner.gnm2.ann1.77RLVP	black	-0.576	0.05	0.267	0.401	-0.004	0.991	0.933	0	0.744	0.006	0.436	0.157	0.177	0.582	-0.535	0.073	-0.531	0.076	-0.213	0.506	0.308	0.33	-0.08	0.804	0.496	0.101
arahy.Tifrunner.gnm2.ann1.78V50A	black	-0.4	0.198	0.266	0.404	0.258	0.418	0.717	0.009	0.878	0	0.677	0.016	0.245	0.444	-0.534	0.074	-0.721	0.008	-0.414	0.18	-0.098	0.763	-0.43	0.163	0.313	0.321
arahy.Tifrunner.gnm2.ann1.79UAYX	black	-0.396	0.203	0.407	0.189	-0.021	0.949	0.92	0	0.504	0.095	0.147	0.649	-0.225	0.482	-0.645	0.024	-0.229	0.475	-0.014	0.965	0.502	0.096	-0.139	0.667	0.263	0.41
arahy.Tifrunner.gnm2.ann1.7CJ2RM	black	-0.559	0.059	-0.183	0.569	-0.217	0.498	0.381	0.222	0.391	0.209	0.284	0.372	0.234	0.465	0.051	0.875	-0.519	0.084	0.11	0.734	0.101	0.755	0.355	0.257	0.325	0.303
arahy.Tifrunner.gnm2.ann1.7D414J	black	-0.638	0.026	0.219	0.494	-0.207	0.519	0.971	0	0.563	0.057	0.197	0.54	0.032	0.92	-0.487	0.108	-0.371	0.236	0.036	0.911	0.56	0.058	0.074	0.819	0.516	0.086
arahy.Tifrunner.gnm2.ann1.7EEG5T	black	-0.117	0.718	0.576	0.05	0.034	0.916	0.803	0.002	0.311	0.325	-0.035	0.914	-0.435	0.158	-0.679	0.015	0.13	0.687	-0.019	0.952	0.603	0.038	0.072	0.825	0.369	0.238
arahy.Tifrunner.gnm2.ann1.7G8F9G	black	-0.562	0.057	0.253	0.427	-0.033	0.92	0.904	0	0.725	0.008	0.475	0.118	0.143	0.658	-0.517	0.086	-0.524	0.08	-0.152	0.636	0.318	0.313	-0.06	0.853	0.419	0.175
arahy.Tifrunner.gnm2.ann1.7HPJ5W	black	0.221	0.489	-0.589	0.044	-0.083	0.798	-0.914	0	-0.519	0.084	-0.058	0.857	0.23	0.472	0.749	0.005	0.078	0.809	0.245	0.443	-0.516	0.086	-0.11	0.734	-0.435	0.158
arahy.Tifrunner.gnm2.ann1.7I8V6Q	black	0.043	0.894	0.706	0.01	0.161	0.618	0.754	0.005	0.271	0.394	-0.123	0.704	-0.572	0.052	-0.731	0.007	0.273	0.391	-0.078	0.809	0.583	0.047	0.214	0.505	0.377	0.228
arahy.Tifrunner.gnm2.ann1.7IXS5T	black	0.504	0.095	-0.361	0.249	0.088	0.785	-0.973	0	-0.579	0.049	-0.182	0.572	0.03	0.925	0.603	0.038	0.301	0.342	0.106	0.744	-0.527	0.078	-0.061	0.851	-0.433	0.159
arahy.Tifrunner.gnm2.ann1.7JP7X2	black	0.288	0.365	-0.393	0.206	0.003	0.992	-0.786	0.002	-0.418	0.176	0.084	0.796	0.344	0.273	0.594	0.042	0.147	0.648	-0.056	0.863	-0.472	0.121	0.096	0.766	-0.415	0.18
arahy.Tifrunner.gnm2.ann1.7JTP1R	black	0.55	0.064	-0.119	0.712	-0.053	0.869	-0.703	0.011	-0.759	0.004	-0.521	0.082	-0.306	0.334	0.409	0.187	0.71	0.01	0.238	0.457	-0.034	0.917	0.302	0.341	-0.16	0.62
arahy.Tifrunner.gnm2.ann1.7L21K7	black	-0.535	0.073	0.118	0.714	-0.39	0.21	0.764	0.004	0.205	0.523	-0.221	0.49	-0.092	0.776	-0.32	0.311	-0.051	0.874	0.269	0.398	0.73	0.007	0.246	0.441	0.543	0.068
arahy.Tifrunner.gnm2.ann1.7LY843	black	-0.178	0.58	-0.831	0.001	-0.354	0.259	-0.728	0.007	-0.414	0.181	0.018	0.956	0.556	0.06	0.884	0	-0.15	0.642	0.332	0.291	-0.377	0.227	0.006	0.986	-0.122	0.706
arahy.Tifrunner.gnm2.ann1.7M9FN4	black	-0.541	0.069	0.254	0.425	0	0.999	0.884	0	0.706	0.01	0.355	0.257	0.086	0.792	-0.538	0.071	-0.559	0.059	-0.191	0.553	0.266	0.403	-0.133	0.68	0.359	0.252
arahy.Tifrunner.gnm2.ann1.7NV6YZ	black	0.114	0.724	0.667	0.018	0.145	0.653	0.659	0.02	0.131	0.684	-0.182	0.571	-0.648	0.023	-0.72	0.008	0.324	0.304	-0.028	0.931	0.551	0.063	-0.003	0.994	0.001	0.999
arahy.Tifrunner.gnm2.ann1.7QY6I1	black	-0.188	0.559	0.602	0.039	0.167	0.605	0.892	0	0.509	0.091	0.187	0.56	-0.293	0.356	-0.772	0.003	-0.087	0.787	-0.201	0.531	0.444	0.148	-0.136	0.672	0.169	0.6
arahy.Tifrunner.gnm2.ann1.7SV4PL	black	0.571	0.052	-0.225	0.482	-0.006	0.986	-0.876	0	-0.783	0.003	-0.335	0.288	-0.155	0.629	0.528	0.077	0.637	0.026	0.218	0.495	-0.223	0.485	0.144	0.654	-0.557	0.06
arahy.Tifrunner.gnm2.ann1.7V3AMW	black	0.066	0.84	0.606	0.037	0.082	0.8	0.647	0.023	0.074	0.82	-0.201	0.531	-0.585	0.046	-0.627	0.029	0.407	0.189	0.06	0.853	0.625	0.03	0.061	0.85	0.248	0.437
arahy.Tifrunner.gnm2.ann1.7VP0DB	black	0.784	0.003	0.07	0.828	0.242	0.448	-0.793	0.002	-0.649	0.022	-0.407	0.19	-0.399	0.199	0.228	0.476	0.66	0.019	0.005	0.987	-0.283	0.374	0.013	0.969	-0.486	0.109
arahy.Tifrunner.gnm2.ann1.7X145I	black	-0.12	0.71	-0.751	0.005	-0.234	0.464	-0.726	0.008	-0.241	0.451	0.081	0.802	0.69	0.013	0.776	0.003	-0.278	0.382	0.082	0.8	-0.52	0.083	-0.099	0.759	-0.077	0.812
arahy.Tifrunner.gnm2.ann1.7Z45GE	black	-0.198	0.537	0.461	0.132	-0.153	0.634	0.793	0.002	0.097	0.764	-0.195	0.543	-0.523	0.081	-0.565	0.056	0.256	0.422	0.221	0.49	0.776	0.003	0.164	0.611	0.218	0.497
arahy.Tifrunner.gnm2.ann1.81VLYB	black	-0.405	0.191	0.196	0.541	-0.212	0.508	0.698	0.012	0.312	0.323	-0.114	0.724	-0.052	0.872	-0.398	0.201	-0.108	0.738	0.091	0.779	0.548	0.065	0.039	0.904	0.578	0.049
arahy.Tifrunner.gnm2.ann1.8322VV	black	0.359	0.252	-0.432	0.161	-0.023	0.944	-0.902	0	-0.581	0.048	-0.122	0.706	0.118	0.716	0.634	0.027	0.241	0.451	0.19	0.555	-0.453	0.139	-0.054	0.867	-0.732	0.007
arahy.Tifrunner.gnm2.ann1.85J3HU	black	-0.138	0.669	0.489	0.107	-0.14	0.664	0.761	0.004	0.082	0.8	-0.291	0.358	-0.561	0.057	-0.579	0.048	0.306	0.334	0.216	0.501	0.784	0.003	0.201	0.531	0.305	0.335
arahy.Tifrunner.gnm2.ann1.85LIYI	black	-0.064	0.844	0.631	0.028	0.187	0.56	0.768	0.004	0.46	0.133	-0.047	0.885	-0.323	0.307	-0.747	0.005	0.01	0.974	-0.251	0.432	0.428	0.165	0.014	0.966	0.482	0.112
arahy.Tifrunner.gnm2.ann1.85R7J6	black	-0.498	0.099	0.307	0.331	-0.165	0.608	0.927	0	0.442	0.15	0.144	0.655	-0.168	0.602	-0.523	0.081	-0.186	0.562	0.119	0.712	0.617	0.033	0.052	0.871	0.442	0.15
arahy.Tifrunner.gnm2.ann1.85VNG6	black	-0.448	0.144	0.333	0.29	0.151	0.639	0.863	0	0.782	0.003	0.556	0.06	0.098	0.761	-0.594	0.042	-0.56	0.058	-0.279	0.38	0.155	0.631	-0.292	0.356	0.328	0.298
arahy.Tifrunner.gnm2.ann1.86IGSK	black	-0.708	0.01	-0.22	0.493	-0.317	0.315	0.54	0.07	0.479	0.115	0.15	0.641	0.495	0.102	-0.053	0.869	-0.57	0.053	0.019	0.953	0.225	0.483	-0.026	0.935	0.724	0.008
arahy.Tifrunner.gnm2.ann1.88XX4I	black	-0.468	0.125	0.342	0.277	-0.131	0.685	0.933	0	0.447	0.145	0.129	0.689	-0.171	0.595	-0.574	0.051	-0.194	0.545	0.049	0.88	0.591	0.043	0.006	0.986	0.292	0.357
arahy.Tifrunner.gnm2.ann1.8AQR6P	black	0.377	0.227	-0.381	0.222	0.167	0.603	-0.871	0	-0.302	0.34	0.098	0.763	0.431	0.162	0.548	0.065	0.045	0.89	-0.21	0.512	-0.681	0.015	-0.232	0.467	-0.228	0.477
arahy.Tifrunner.gnm2.ann1.8BKN44	black	-0.748	0.005	0.022	0.946	-0.37	0.237	0.865	0	0.49	0.106	0.146	0.65	0.124	0.702	-0.291	0.358	-0.445	0.147	0.165	0.609	0.554	0.062	0.238	0.456	0.521	0.082
arahy.Tifrunner.gnm2.ann1.8C0M2R	black	0.451	0.141	0.027	0.935	0.309	0.328	-0.487	0.108	-0.253	0.428	0.168	0.603	0.059	0.855	0.165	0.609	0.316	0.316	-0.163	0.612	-0.36	0.251	-0.256	0.422	-0.37	0.237
arahy.Tifrunner.gnm2.ann1.8CQX48	black	-0.041	0.898	0.484	0.111	-0.086	0.791	0.603	0.038	0.059	0.856	-0.325	0.302	-0.554	0.061	-0.465	0.128	0.304	0.336	0.119	0.712	0.649	0.023	0.628	0.029	0.177	0.582
arahy.Tifrunner.gnm2.ann1.8DLA49	black	-0.17	0.598	0.547	0.066	0.003	0.994	0.812	0.001	0.37	0.236	-0.205	0.522	-0.387	0.214	-0.664	0.018	0.031	0.923	-0.087	0.788	0.581	0.048	0.272	0.393	0.489	0.106
arahy.Tifrunner.gnm2.ann1.8GXM4F	black	-0.512	0.089	0.062	0.848	-0.039	0.904	0.61	0.035	0.584	0.046	0.364	0.245	0.191	0.553	-0.227	0.477	-0.534	0.074	-0.11	0.734	0.122	0.706	0.216	0.501	0.403	0.194
arahy.Tifrunner.gnm2.ann1.8KV2S6	black	0.71	0.01	-0.022	0.945	0.123	0.703	-0.813	0.001	-0.716	0.009	-0.432	0.16	-0.34	0.28	0.322	0.308	0.674	0.016	0.102	0.753	-0.219	0.493	0.116	0.72	-0.579	0.049
arahy.Tifrunner.gnm2.ann1.8L38IN	black	-0.57	0.053	0.074	0.819	-0.379	0.225	0.752	0.005	0.274	0.39	-0.127	0.695	0.039	0.904	-0.295	0.352	-0.148	0.646	0.195	0.543	0.65	0.022	0.161	0.618	0.597	0.04
arahy.Tifrunner.gnm2.ann1.8LST2U	black	-0.701	0.011	0.07	0.829	-0.337	0.285	0.874	0	0.495	0.102	0.192	0.551	0.152	0.637	-0.341	0.279	-0.399	0.199	0.121	0.708	0.557	0.06	0.142	0.661	0.427	0.166
arahy.Tifrunner.gnm2.ann1.8LUP09	black	-0.318	0.314	0.392	0.207	-0.269	0.398	0.832	0.001	0.146	0.65	-0.268	0.399	-0.453	0.139	-0.503	0.095	0.158	0.623	0.237	0.458	0.826	0.001	0.456	0.136	0.348	0.268
arahy.Tifrunner.gnm2.ann1.8NQ2PZ	black	-0.225	0.483	0.583	0.047	0.052	0.873	0.902	0	0.455	0.137	-0.063	0.845	-0.358	0.253	-0.715	0.009	-0.024	0.942	-0.112	0.728	0.574	0.051	0.244	0.444	0.399	0.199
arahy.Tifrunner.gnm2.ann1.8PX07I	black	-0.107	0.74	0.627	0.029	0.186	0.563	0.812	0.001	0.532	0.075	0.121	0.709	-0.286	0.368	-0.722	0.008	-0.057	0.861	-0.277	0.383	0.409	0.186	0.179	0.578	0.507	0.092
arahy.Tifrunner.gnm2.ann1.8QP97F	black	-0.254	0.427	0.474	0.12	-0.061	0.851	0.859	0	0.313	0.321	-0.014	0.965	-0.396	0.203	-0.645	0.024	0.041	0.9	0.087	0.787	0.643	0.024	-0.03	0.927	0.272	0.392
arahy.Tifrunner.gnm2.ann1.8QQ9KG	black	-0.523	0.081	0.191	0.553	-0.038	0.906	0.795	0.002	0.596	0.041	0.406	0.19	0.024	0.942	-0.441	0.152	-0.497	0.1	-0.047	0.884	0.268	0.4	-0.108	0.739	0.152	0.637
arahy.Tifrunner.gnm2.ann1.8SWZ13	black	-0.287	0.366	0.306	0.333	0.235	0.462	0.647	0.023	0.639	0.025	0.32	0.31	0.06	0.853	-0.549	0.065	-0.486	0.109	-0.346	0.271	0.007	0.984	-0.447	0.145	0.148	0.646
arahy.Tifrunner.gnm2.ann1.8W2D3B	black	-0.625	0.03	0.085	0.794	-0.418	0.176	0.84	0.001	0.227	0.477	0.013	0.968	-0.108	0.738	-0.309	0.329	-0.126	0.696	0.356	0.256	0.739	0.006	0.169	0.601	0.265	0.405
arahy.Tifrunner.gnm2.ann1.8W9XSW	black	0.629	0.028	-0.066	0.838	0.185	0.565	-0.762	0.004	-0.505	0.094	-0.219	0.495	-0.204	0.525	0.284	0.372	0.408	0.188	0.015	0.962	-0.382	0.221	-0.172	0.592	-0.563	0.057
arahy.Tifrunner.gnm2.ann1.914GI4	black	-0.567	0.054	0.22	0.492	-0.105	0.745	0.876	0	0.662	0.019	0.289	0.363	0.137	0.67	-0.46	0.132	-0.451	0.141	-0.101	0.754	0.392	0.208	0.084	0.795	0.673	0.017
arahy.Tifrunner.gnm2.ann1.91QE12	black	0.166	0.607	0.788	0.002	0.257	0.421	0.722	0.008	0.248	0.437	-0.238	0.457	-0.659	0.02	-0.837	0.001	0.317	0.316	-0.155	0.63	0.531	0.076	-0.029	0.929	0.287	0.365
arahy.Tifrunner.gnm2.ann1.9242BG	black	0.015	0.963	0.717	0.009	0.201	0.531	0.814	0.001	0.337	0.284	0.001	0.997	-0.53	0.076	-0.821	0.001	0.168	0.602	-0.148	0.647	0.526	0.079	-0.098	0.763	0.156	0.627
arahy.Tifrunner.gnm2.ann1.95WRW2	black	-0.534	0.074	0.159	0.622	-0.083	0.798	0.743	0.006	0.655	0.021	0.383	0.22	0.262	0.41	-0.359	0.252	-0.506	0.094	-0.187	0.56	0.251	0.431	0.214	0.504	0.41	0.185
arahy.Tifrunner.gnm2.ann1.96K5LW	black	-0.151	0.64	0.668	0.018	0.315	0.319	0.891	0	0.68	0.015	0.312	0.324	-0.265	0.406	-0.815	0.001	-0.218	0.496	-0.352	0.262	0.289	0.363	-0.053	0.87	0.283	0.372
arahy.Tifrunner.gnm2.ann1.97NMUU	black	-0.776	0.003	-0.097	0.764	-0.247	0.44	0.733	0.007	0.658	0.02	0.299	0.345	0.445	0.147	-0.206	0.52	-0.703	0.011	-0.061	0.851	0.234	0.464	0.041	0.899	0.543	0.068
arahy.Tifrunner.gnm2.ann1.98DFWP	black	-0.308	0.33	0.478	0.116	0.028	0.932	0.884	0	0.488	0.107	-0.006	0.984	-0.251	0.431	-0.675	0.016	-0.181	0.572	-0.152	0.637	0.477	0.117	0.049	0.879	0.319	0.312
arahy.Tifrunner.gnm2.ann1.9AQD5P	black	-0.554	0.062	0.137	0.671	-0.325	0.303	0.824	0.001	0.277	0.384	0.049	0.881	-0.096	0.766	-0.37	0.236	-0.139	0.666	0.251	0.431	0.663	0.019	-0.009	0.978	0.388	0.213
arahy.Tifrunner.gnm2.ann1.9BP30P	black	-0.071	0.826	-0.827	0.001	-0.382	0.22	-0.835	0.001	-0.55	0.064	-0.056	0.862	0.464	0.129	0.923	0	-0.025	0.939	0.4	0.198	-0.359	0.252	0.038	0.907	-0.342	0.276
arahy.Tifrunner.gnm2.ann1.9CPW5C	black	-0.444	0.148	0.186	0.563	0.186	0.563	0.673	0.016	0.822	0.001	0.786	0.002	0.341	0.278	-0.422	0.172	-0.701	0.011	-0.376	0.229	-0.085	0.792	-0.305	0.334	0.224	0.484
arahy.Tifrunner.gnm2.ann1.9CW3JX	black	0.53	0.076	-0.086	0.79	0.006	0.986	-0.661	0.019	-0.702	0.011	-0.389	0.211	-0.214	0.504	0.359	0.251	0.669	0.017	0.122	0.706	-0.075	0.816	0.195	0.544	-0.218	0.497
arahy.Tifrunner.gnm2.ann1.9FL7A6	black	0.209	0.515	-0.602	0.039	-0.253	0.427	-0.891	0	-0.639	0.025	-0.219	0.493	0.223	0.485	0.777	0.003	0.212	0.508	0.31	0.327	-0.329	0.296	0.101	0.756	-0.404	0.193
arahy.Tifrunner.gnm2.ann1.9GGB7F	black	-0.372	0.234	0.364	0.244	-0.146	0.651	0.869	0	0.331	0.294	0.087	0.788	-0.289	0.362	-0.552	0.063	-0.048	0.881	0.141	0.662	0.643	0.024	0.01	0.975	0.281	0.376
arahy.Tifrunner.gnm2.ann1.9H0YUK	black	-0.553	0.062	-0.028	0.932	-0.233	0.467	0.606	0.037	0.317	0.316	0.122	0.705	0.08	0.806	-0.223	0.485	-0.388	0.213	0.121	0.708	0.312	0.323	-0.154	0.633	0.011	0.974
arahy.Tifrunner.gnm2.ann1.9ITJ1M	black	-0.497	0.1	0.339	0.281	-0.146	0.65	0.953	0	0.521	0.082	0.082	0.801	-0.065	0.841	-0.579	0.049	-0.254	0.427	-0.057	0.86	0.58	0.048	0.091	0.78	0.551	0.063
arahy.Tifrunner.gnm2.ann1.9LG0C7	black	0.437	0.156	-0.371	0.235	0.1	0.757	-0.906	0	-0.45	0.143	-0.104	0.747	0.281	0.376	0.567	0.055	0.179	0.578	-0.127	0.695	-0.586	0.045	-0.116	0.72	-0.254	0.426
arahy.Tifrunner.gnm2.ann1.9Q7QAB	black	0.142	0.66	0.717	0.009	0.106	0.743	0.689	0.013	0.085	0.792	-0.346	0.27	-0.751	0.005	-0.754	0.005	0.426	0.167	0.027	0.934	0.667	0.018	0.09	0.781	0.204	0.526
arahy.Tifrunner.gnm2.ann1.9Q97AW	black	-0.526	0.079	0.222	0.488	0.106	0.743	0.818	0.001	0.828	0.001	0.644	0.024	0.254	0.426	-0.497	0.1	-0.678	0.015	-0.295	0.351	0.081	0.802	-0.269	0.399	0.376	0.228
arahy.Tifrunner.gnm2.ann1.9QZ462	black	0.333	0.291	-0.412	0.183	-0.015	0.964	-0.854	0	-0.448	0.144	-0.165	0.608	0.255	0.423	0.609	0.036	0.15	0.642	-0.027	0.933	-0.481	0.113	0.153	0.635	-0.195	0.543
arahy.Tifrunner.gnm2.ann1.9TCE4B	black	-0.644	0.024	0.148	0.647	-0.22	0.492	0.901	0	0.576	0.05	0.254	0.425	0.164	0.611	-0.438	0.155	-0.428	0.165	-0.007	0.982	0.484	0.111	-0.049	0.881	0.531	0.076
arahy.Tifrunner.gnm2.ann1.9U2UH9	black	-0.229	0.474	0.574	0.051	0.287	0.365	0.874	0	0.72	0.008	0.441	0.151	-0.106	0.744	-0.743	0.006	-0.315	0.318	-0.371	0.235	0.224	0.484	-0.111	0.73	0.232	0.469
arahy.Tifrunner.gnm2.ann1.9U7L2M	black	-0.679	0.015	0.026	0.936	-0.406	0.191	0.825	0.001	0.316	0.316	0.062	0.849	-0.054	0.867	-0.29	0.361	-0.282	0.375	0.343	0.275	0.643	0.024	0.077	0.812	0.294	0.353
arahy.Tifrunner.gnm2.ann1.9UH1TF	black	0.268	0.399	-0.567	0.055	-0.27	0.397	-0.903	0	-0.763	0.004	-0.333	0.291	0.125	0.699	0.775	0.003	0.375	0.23	0.374	0.231	-0.24	0.453	0.137	0.671	-0.451	0.141
arahy.Tifrunner.gnm2.ann1.9W4G6J	black	-0.462	0.131	0.351	0.263	0.059	0.857	0.908	0	0.697	0.012	0.266	0.404	0.007	0.983	-0.644	0.024	-0.455	0.137	-0.195	0.543	0.319	0.312	-0.294	0.354	0.492	0.104
arahy.Tifrunner.gnm2.ann1.A12IF9	black	0.468	0.125	-0.261	0.413	-0.141	0.663	-0.766	0.004	-0.777	0.003	-0.523	0.081	-0.202	0.53	0.514	0.087	0.621	0.031	0.323	0.306	-0.073	0.821	0.188	0.558	-0.24	0.453
arahy.Tifrunner.gnm2.ann1.A2XG10	black	0.259	0.416	0.823	0.001	0.327	0.3	0.654	0.021	0.2	0.534	-0.156	0.628	-0.704	0.011	-0.833	0.001	0.392	0.208	-0.162	0.615	0.484	0.111	-0.072	0.824	0.156	0.628
arahy.Tifrunner.gnm2.ann1.A3WKU9	black	-0.329	0.296	0.419	0.175	0.153	0.635	0.817	0.001	0.67	0.017	0.436	0.157	-0.054	0.868	-0.588	0.044	-0.388	0.212	-0.264	0.407	0.225	0.482	0.044	0.891	0.229	0.474
arahy.Tifrunner.gnm2.ann1.A4AUQP	black	-0.6	0.039	-0.113	0.726	-0.107	0.741	0.525	0.079	0.56	0.058	0.438	0.155	0.413	0.183	-0.155	0.631	-0.696	0.012	-0.143	0.657	-0.006	0.985	-0.179	0.577	-0.004	0.991
arahy.Tifrunner.gnm2.ann1.A4G237	black	-0.224	0.483	0.501	0.097	-0.026	0.936	0.845	0.001	0.309	0.328	-0.103	0.75	-0.442	0.15	-0.648	0.023	0.025	0.938	0.001	0.996	0.603	0.038	0.133	0.68	0.304	0.336
arahy.Tifrunner.gnm2.ann1.A5H9W7	black	-0.494	0.103	0.316	0.317	-0.032	0.92	0.92	0	0.604	0.038	0.333	0.29	-0.022	0.947	-0.574	0.051	-0.376	0.228	-0.079	0.807	0.411	0.185	-0.137	0.672	0.281	0.376
arahy.Tifrunner.gnm2.ann1.A5KHVE	black	0.484	0.111	-0.366	0.241	0.073	0.821	-0.961	0	-0.559	0.059	-0.139	0.666	0.107	0.74	0.59	0.043	0.27	0.395	0.066	0.839	-0.535	0.073	-0.104	0.748	-0.6	0.039
arahy.Tifrunner.gnm2.ann1.A9E03W	black	-0.463	0.13	0.226	0.48	0.059	0.856	0.765	0.004	0.697	0.012	0.679	0.015	0.259	0.417	-0.441	0.152	-0.498	0.099	-0.249	0.436	0.162	0.616	-0.181	0.574	0.317	0.315
arahy.Tifrunner.gnm2.ann1.A9XC2E	black	-0.654	0.021	0.058	0.858	-0.479	0.115	0.841	0.001	0.241	0.45	-0.098	0.763	-0.011	0.972	-0.286	0.368	-0.131	0.684	0.299	0.346	0.774	0.003	0.291	0.359	0.509	0.091
arahy.Tifrunner.gnm2.ann1.AB233E	black	-0.472	0.121	0.269	0.398	-0.25	0.433	0.86	0	0.361	0.249	-0.164	0.612	-0.125	0.698	-0.466	0.126	-0.118	0.715	0.068	0.834	0.665	0.018	0.268	0.399	0.694	0.012
arahy.Tifrunner.gnm2.ann1.ABWY3K	black	-0.683	0.014	-0.023	0.944	-0.026	0.935	0.709	0.01	0.823	0.001	0.701	0.011	0.512	0.089	-0.279	0.38	-0.823	0.001	-0.231	0.47	0.002	0.995	-0.259	0.416	0.441	0.152
arahy.Tifrunner.gnm2.ann1.AD76PW	black	-0.575	0.051	0.111	0.731	-0.119	0.712	0.73	0.007	0.624	0.03	0.305	0.335	0.233	0.467	-0.31	0.326	-0.528	0.078	-0.136	0.673	0.257	0.42	0.3	0.344	0.404	0.193
arahy.Tifrunner.gnm2.ann1.AG833H	black	0.395	0.203	-0.374	0.232	-0.119	0.713	-0.84	0.001	-0.642	0.025	-0.334	0.289	-0.02	0.95	0.565	0.055	0.344	0.273	0.218	0.497	-0.287	0.366	0.055	0.865	-0.424	0.17
arahy.Tifrunner.gnm2.ann1.AH11HU	black	-0.073	0.822	0.712	0.009	0.194	0.546	0.884	0	0.462	0.131	0.037	0.909	-0.449	0.143	-0.809	0.001	0.058	0.858	-0.208	0.517	0.517	0.085	0.144	0.655	0.337	0.285
arahy.Tifrunner.gnm2.ann1.AI28X3	black	-0.23	0.472	0.478	0.116	-0.119	0.713	0.831	0.001	0.204	0.525	-0.2	0.534	-0.474	0.119	-0.619	0.032	0.14	0.663	0.127	0.694	0.723	0.008	0.179	0.577	0.213	0.506
arahy.Tifrunner.gnm2.ann1.ALL85F	black	0.688	0.013	-0.035	0.914	0.248	0.438	-0.828	0.001	-0.572	0.052	-0.281	0.377	-0.252	0.429	0.355	0.258	0.53	0.076	0.009	0.977	-0.39	0.211	0.157	0.625	-0.508	0.092
arahy.Tifrunner.gnm2.ann1.AN75RP	black	-0.556	0.06	0.203	0.526	0.061	0.852	0.825	0.001	0.835	0.001	0.582	0.047	0.272	0.392	-0.478	0.116	-0.692	0.013	-0.284	0.372	0.11	0.733	-0.149	0.644	0.418	0.177
arahy.Tifrunner.gnm2.ann1.ARS1HB	black	-0.305	0.335	0.497	0.1	0.155	0.632	0.882	0	0.642	0.024	0.196	0.542	-0.147	0.648	-0.693	0.012	-0.262	0.411	-0.211	0.511	0.362	0.247	-0.059	0.856	0.507	0.093
arahy.Tifrunner.gnm2.ann1.AUSP9T	black	-0.349	0.266	0.501	0.097	0.124	0.701	0.936	0	0.712	0.009	0.305	0.336	-0.118	0.715	-0.716	0.009	-0.352	0.262	-0.239	0.455	0.361	0.248	-0.037	0.91	0.443	0.15
arahy.Tifrunner.gnm2.ann1.AUY1K1	black	-0.163	0.613	0.532	0.075	0.128	0.691	0.8	0.002	0.483	0.112	0.149	0.645	-0.238	0.456	-0.669	0.017	-0.072	0.823	-0.165	0.607	0.412	0.184	-0.094	0.771	0.387	0.214
arahy.Tifrunner.gnm2.ann1.AX27M4	black	0.288	0.363	-0.52	0.083	-0.033	0.919	-0.902	0	-0.47	0.123	-0.072	0.825	0.276	0.386	0.686	0.014	0.077	0.813	0.091	0.779	-0.554	0.061	-0.089	0.782	-0.411	0.184
arahy.Tifrunner.gnm2.ann1.AX86KU	black	-0.712	0.009	0.056	0.863	-0.19	0.555	0.83	0.001	0.607	0.036	0.334	0.289	0.23	0.471	-0.315	0.319	-0.546	0.066	0.004	0.991	0.356	0.256	0.113	0.726	0.378	0.225
arahy.Tifrunner.gnm2.ann1.AZ092E	black	-0.324	0.304	0.443	0.149	-0.053	0.871	0.873	0	0.466	0.127	-0.017	0.959	-0.191	0.552	-0.631	0.028	-0.106	0.744	-0.079	0.807	0.57	0.053	0.087	0.789	0.637	0.026
arahy.Tifrunner.gnm2.ann1.B3AG7P	black	0.808	0.001	0.092	0.777	0.47	0.123	-0.832	0.001	-0.407	0.189	-0.063	0.846	-0.156	0.628	0.211	0.511	0.444	0.148	-0.263	0.408	-0.586	0.045	-0.137	0.672	-0.54	0.07
arahy.Tifrunner.gnm2.ann1.B3UXLR	black	-0.438	0.154	-0.866	0	-0.422	0.172	-0.496	0.101	-0.12	0.709	0.212	0.508	0.799	0.002	0.836	0.001	-0.449	0.143	0.221	0.491	-0.358	0.254	0.137	0.671	0.121	0.707
arahy.Tifrunner.gnm2.ann1.B4EAVD	black	-0.733	0.007	-0.03	0.927	-0.424	0.169	0.821	0.001	0.365	0.244	0.137	0.67	0.062	0.849	-0.216	0.5	-0.342	0.276	0.286	0.367	0.606	0.037	0.222	0.489	0.531	0.075
arahy.Tifrunner.gnm2.ann1.BBR22J	black	-0.149	0.643	0.65	0.022	0.234	0.464	0.879	0	0.563	0.057	0.133	0.68	-0.368	0.239	-0.79	0.002	-0.089	0.783	-0.203	0.526	0.419	0.175	-0.011	0.973	0.397	0.201
arahy.Tifrunner.gnm2.ann1.BCQZ8L	black	0.385	0.216	-0.442	0.15	-0.096	0.767	-0.929	0	-0.697	0.012	-0.278	0.381	-0.03	0.926	0.674	0.016	0.356	0.255	0.328	0.298	-0.347	0.269	0.081	0.802	-0.614	0.034
arahy.Tifrunner.gnm2.ann1.BD3621	black	-0.467	0.125	0.074	0.819	-0.16	0.62	0.581	0.047	0.432	0.161	0.39	0.21	0.143	0.658	-0.186	0.562	-0.344	0.274	0.009	0.979	0.282	0.375	0.391	0.209	0.19	0.555
arahy.Tifrunner.gnm2.ann1.BE7AXM	black	-0.288	0.364	0.517	0.085	0.053	0.871	0.92	0	0.475	0.119	0.126	0.696	-0.282	0.375	-0.69	0.013	-0.071	0.827	-0.063	0.846	0.547	0.066	-0.045	0.89	0.443	0.15
arahy.Tifrunner.gnm2.ann1.BET525	black	0.147	0.648	-0.657	0.02	-0.222	0.487	-0.907	0	-0.62	0.032	-0.11	0.735	0.26	0.414	0.834	0.001	0.156	0.628	0.364	0.244	-0.387	0.214	0.066	0.84	-0.522	0.082
arahy.Tifrunner.gnm2.ann1.BF4XTR	black	0.008	0.979	0.732	0.007	0.35	0.265	0.821	0.001	0.551	0.064	0.14	0.664	-0.455	0.137	-0.885	0	-0.071	0.827	-0.307	0.332	0.312	0.324	-0.288	0.364	0.238	0.457
arahy.Tifrunner.gnm2.ann1.BI8ZDZ	black	0.474	0.12	-0.327	0.3	0.028	0.931	-0.904	0	-0.636	0.026	-0.209	0.514	-0.032	0.922	0.592	0.042	0.407	0.189	0.181	0.574	-0.381	0.221	0.081	0.801	-0.371	0.235
arahy.Tifrunner.gnm2.ann1.BJ9957	black	-0.114	0.724	0.63	0.028	0.174	0.59	0.859	0	0.476	0.118	0.165	0.608	-0.381	0.222	-0.787	0.002	-0.046	0.886	-0.193	0.547	0.444	0.148	-0.144	0.655	0.22	0.491
arahy.Tifrunner.gnm2.ann1.BJI0RA	black	-0.455	0.137	0.096	0.767	-0.067	0.837	0.615	0.033	0.577	0.049	0.466	0.127	0.395	0.204	-0.273	0.39	-0.415	0.18	-0.215	0.502	0.185	0.564	-0.021	0.948	0.569	0.053
arahy.Tifrunner.gnm2.ann1.BK7L4K	black	0.097	0.765	0.728	0.007	0.229	0.474	0.722	0.008	0.312	0.323	-0.102	0.753	-0.547	0.066	-0.751	0.005	0.215	0.501	-0.202	0.528	0.476	0.117	0.173	0.59	0.346	0.27
arahy.Tifrunner.gnm2.ann1.BL5G13	black	-0.593	0.042	0.204	0.524	-0.298	0.347	0.921	0	0.411	0.184	-0.045	0.89	-0.082	0.799	-0.454	0.138	-0.242	0.449	0.111	0.732	0.662	0.019	0.209	0.514	0.584	0.046
arahy.Tifrunner.gnm2.ann1.BNTD67	black	-0.218	0.495	0.568	0.054	0.041	0.899	0.898	0	0.377	0.227	-0.077	0.812	-0.455	0.137	-0.732	0.007	0.016	0.961	-0.018	0.955	0.603	0.038	0.024	0.942	0.294	0.353
arahy.Tifrunner.gnm2.ann1.BR0SNA	black	-0.521	0.083	0.182	0.572	-0.137	0.671	0.785	0.002	0.553	0.062	0.139	0.666	0.14	0.664	-0.424	0.17	-0.359	0.252	-0.058	0.858	0.411	0.184	-0.014	0.966	0.681	0.015
arahy.Tifrunner.gnm2.ann1.BSP416	black	-0.616	0.033	0.057	0.861	-0.171	0.595	0.737	0.006	0.603	0.038	0.18	0.576	0.299	0.345	-0.334	0.289	-0.528	0.078	-0.097	0.763	0.297	0.348	-0.043	0.894	0.577	0.049
arahy.Tifrunner.gnm2.ann1.BUCQ0Y	black	-0.306	0.333	0.397	0.201	-0.277	0.384	0.837	0.001	0.106	0.742	-0.305	0.335	-0.478	0.116	-0.53	0.076	0.206	0.52	0.277	0.383	0.861	0	0.317	0.315	0.296	0.351
arahy.Tifrunner.gnm2.ann1.BW88YF	black	-0.579	0.049	0.272	0.392	-0.114	0.725	0.954	0	0.641	0.025	0.325	0.303	0.069	0.831	-0.519	0.084	-0.416	0.179	-0.072	0.823	0.46	0.132	0.079	0.808	0.422	0.171
arahy.Tifrunner.gnm2.ann1.BWH72M	black	0.458	0.134	-0.391	0.209	0.081	0.802	-0.951	0	-0.546	0.066	-0.085	0.792	0.121	0.709	0.614	0.034	0.255	0.423	0.092	0.776	-0.547	0.066	-0.141	0.663	-0.52	0.083
arahy.Tifrunner.gnm2.ann1.BWQM5V	black	0.32	0.311	-0.306	0.333	0.301	0.342	-0.737	0.006	-0.039	0.905	0.182	0.571	0.311	0.325	0.392	0.208	-0.226	0.48	-0.246	0.442	-0.796	0.002	-0.413	0.182	-0.075	0.817
arahy.Tifrunner.gnm2.ann1.C03B5F	black	-0.515	0.087	0.153	0.636	0.074	0.819	0.729	0.007	0.743	0.006	0.63	0.028	0.227	0.479	-0.411	0.184	-0.657	0.02	-0.218	0.496	0.055	0.864	-0.243	0.447	0.245	0.443
arahy.Tifrunner.gnm2.ann1.C1UQYX	black	-0.195	0.544	0.569	0.054	0.131	0.685	0.861	0	0.523	0.081	0.102	0.753	-0.261	0.412	-0.727	0.007	-0.1	0.758	-0.199	0.534	0.447	0.145	-0.056	0.863	0.486	0.109
arahy.Tifrunner.gnm2.ann1.C6FBGW	black	0.176	0.584	0.627	0.029	0.051	0.875	0.552	0.063	-0.034	0.915	-0.375	0.229	-0.662	0.019	-0.633	0.027	0.514	0.087	0.064	0.844	0.654	0.021	0.074	0.82	0.233	0.466
arahy.Tifrunner.gnm2.ann1.C83F23	black	-0.614	0.034	0.175	0.587	-0.366	0.242	0.905	0	0.351	0.263	-0.097	0.764	-0.091	0.778	-0.4	0.198	-0.183	0.568	0.201	0.532	0.731	0.007	0.346	0.271	0.52	0.083
arahy.Tifrunner.gnm2.ann1.C97XLR	black	-0.013	0.968	0.724	0.008	0.158	0.624	0.845	0.001	0.354	0.258	0	1	-0.528	0.077	-0.797	0.002	0.186	0.564	-0.116	0.718	0.587	0.045	0.117	0.717	0.261	0.413
arahy.Tifrunner.gnm2.ann1.CD11VG	black	-0.657	0.02	-0.068	0.834	-0.497	0.1	0.711	0.01	0.201	0.531	-0.047	0.885	0.127	0.694	-0.152	0.636	-0.159	0.621	0.295	0.352	0.673	0.016	0.183	0.568	0.642	0.024
arahy.Tifrunner.gnm2.ann1.CDY6H8	black	-0.277	0.384	0.487	0.108	0.097	0.763	0.863	0	0.566	0.055	0.199	0.535	-0.227	0.478	-0.698	0.012	-0.255	0.424	-0.175	0.586	0.379	0.224	-0.089	0.783	0.187	0.561
arahy.Tifrunner.gnm2.ann1.CE95IG	black	-0.487	0.108	0.111	0.731	-0.35	0.265	0.703	0.011	0.22	0.493	-0.172	0.593	-0.01	0.976	-0.3	0.343	-0.057	0.861	0.191	0.553	0.655	0.021	0.178	0.58	0.601	0.039
arahy.Tifrunner.gnm2.ann1.CFH2FY	black	-0.607	0.036	0.198	0.537	-0.224	0.485	0.931	0	0.49	0.105	0.133	0.681	0.001	0.997	-0.475	0.119	-0.318	0.314	0.075	0.816	0.572	0.052	-0.033	0.919	0.5	0.098
arahy.Tifrunner.gnm2.ann1.CG1IFF	black	-0.627	0.029	0.215	0.503	-0.176	0.584	0.939	0	0.606	0.037	0.153	0.634	0.049	0.879	-0.483	0.111	-0.448	0.144	-0.037	0.908	0.481	0.114	0.145	0.654	0.492	0.105
arahy.Tifrunner.gnm2.ann1.CJL35W	black	-0.631	0.028	0.049	0.879	-0.438	0.154	0.783	0.003	0.249	0.435	-0.034	0.916	0.062	0.847	-0.216	0.5	-0.128	0.691	0.222	0.488	0.704	0.011	0.483	0.112	0.531	0.076
arahy.Tifrunner.gnm2.ann1.CJUW9P	black	-0.585	0.046	0.23	0.473	-0.289	0.362	0.94	0	0.425	0.169	0.082	0.799	-0.042	0.896	-0.454	0.138	-0.202	0.529	0.12	0.711	0.683	0.014	0.22	0.492	0.517	0.085
arahy.Tifrunner.gnm2.ann1.CM90T6	black	0.708	0.01	-0.089	0.784	0.192	0.55	-0.87	0	-0.657	0.02	-0.323	0.305	-0.195	0.544	0.377	0.227	0.596	0.041	0.012	0.97	-0.36	0.25	-0.074	0.82	-0.334	0.288
arahy.Tifrunner.gnm2.ann1.CN3GCM	black	-0.034	0.916	-0.755	0.005	-0.234	0.464	-0.814	0.001	-0.401	0.197	0.03	0.927	0.513	0.088	0.857	0	-0.127	0.693	0.211	0.51	-0.494	0.102	0.039	0.903	-0.165	0.609
arahy.Tifrunner.gnm2.ann1.CNXW4V	black	-0.613	0.034	0.147	0.648	-0.034	0.916	0.842	0.001	0.729	0.007	0.381	0.221	0.286	0.367	-0.445	0.148	-0.62	0.031	-0.228	0.476	0.212	0.508	-0.164	0.611	0.486	0.11
arahy.Tifrunner.gnm2.ann1.CNY52L	black	-0.173	0.59	0.507	0.093	-0.102	0.753	0.775	0.003	0.165	0.607	-0.26	0.415	-0.514	0.088	-0.563	0.057	0.24	0.452	0.145	0.652	0.742	0.006	0.462	0.131	0.343	0.275
arahy.Tifrunner.gnm2.ann1.CT5VFU	black	0.509	0.091	-0.345	0.272	0.169	0.599	-0.966	0	-0.491	0.105	-0.015	0.964	0.197	0.54	0.574	0.051	0.237	0.459	-0.065	0.842	-0.629	0.028	-0.199	0.534	-0.437	0.156
arahy.Tifrunner.gnm2.ann1.CVJ130	black	-0.231	0.469	0.474	0.119	-0.011	0.972	0.826	0.001	0.354	0.26	0.074	0.82	-0.348	0.268	-0.622	0.031	0.014	0.965	0.043	0.895	0.573	0.051	-0.049	0.881	0.348	0.268
arahy.Tifrunner.gnm2.ann1.CVK6CU	black	0.668	0.018	-0.063	0.845	0.373	0.232	-0.839	0.001	-0.409	0.187	-0.105	0.745	-0.185	0.566	0.303	0.338	0.315	0.319	-0.067	0.837	-0.587	0.045	-0.257	0.42	-0.451	0.141
arahy.Tifrunner.gnm2.ann1.CWP525	black	0.476	0.117	-0.282	0.375	-0.005	0.987	-0.826	0.001	-0.613	0.034	-0.433	0.16	-0.139	0.667	0.493	0.103	0.406	0.19	0.195	0.544	-0.297	0.348	0.029	0.928	-0.13	0.688
arahy.Tifrunner.gnm2.ann1.CXZ5TN	black	-0.626	0.03	0.204	0.525	-0.266	0.403	0.941	0	0.471	0.123	0.04	0.902	-0.034	0.917	-0.46	0.132	-0.312	0.324	0.083	0.797	0.613	0.034	0.198	0.537	0.423	0.171
arahy.Tifrunner.gnm2.ann1.CYJA9T	black	-0.583	0.047	0.213	0.505	0.06	0.853	0.862	0	0.852	0	0.453	0.139	0.266	0.404	-0.517	0.085	-0.708	0.01	-0.303	0.339	0.133	0.679	-0.195	0.544	0.541	0.069
arahy.Tifrunner.gnm2.ann1.D0LYHK	black	0.556	0.061	-0.1	0.758	0.128	0.692	-0.714	0.009	-0.594	0.042	-0.256	0.422	-0.074	0.819	0.343	0.276	0.561	0.058	0.007	0.983	-0.25	0.434	-0.085	0.794	-0.228	0.476
arahy.Tifrunner.gnm2.ann1.D2E79M	black	-0.501	0.097	0.356	0.256	-0.113	0.728	0.97	0	0.553	0.062	0.143	0.658	-0.097	0.764	-0.579	0.049	-0.256	0.422	-0.022	0.945	0.575	0.051	0.122	0.705	0.593	0.042
arahy.Tifrunner.gnm2.ann1.D4VV12	black	0.144	0.656	-0.288	0.364	0.224	0.484	-0.525	0.079	0.128	0.692	0.317	0.316	0.613	0.034	0.29	0.361	-0.362	0.247	-0.448	0.144	-0.718	0.009	-0.431	0.161	-0.114	0.724
arahy.Tifrunner.gnm2.ann1.D98VB5	black	0.572	0.052	-0.068	0.834	0.115	0.723	-0.713	0.009	-0.603	0.038	-0.195	0.545	-0.191	0.552	0.383	0.219	0.572	0.052	0.071	0.828	-0.231	0.47	0.293	0.355	-0.476	0.117
arahy.Tifrunner.gnm2.ann1.D9WPRA	black	-0.105	0.745	0.535	0.073	-0.112	0.729	0.769	0.003	0.069	0.832	-0.334	0.288	-0.629	0.028	-0.623	0.031	0.316	0.318	0.185	0.564	0.779	0.003	0.196	0.541	0.213	0.505
arahy.Tifrunner.gnm2.ann1.DAR9EC	black	0.05	0.876	0.755	0.005	0.402	0.196	0.791	0.002	0.547	0.065	0.117	0.717	-0.434	0.159	-0.9	0	-0.056	0.864	-0.367	0.241	0.266	0.402	-0.332	0.292	0.174	0.589
arahy.Tifrunner.gnm2.ann1.DC2GX7	black	-0.624	0.03	0.135	0.676	-0.368	0.239	0.869	0	0.344	0.273	0.01	0.976	-0.081	0.803	-0.323	0.306	-0.199	0.534	0.235	0.463	0.692	0.013	0.441	0.151	0.487	0.108
arahy.Tifrunner.gnm2.ann1.DGS72K	black	-0.284	0.371	0.491	0.105	-0.083	0.799	0.901	0	0.296	0.351	-0.062	0.848	-0.406	0.19	-0.647	0.023	0.076	0.814	0.09	0.78	0.704	0.011	0.097	0.764	0.3	0.343
arahy.Tifrunner.gnm2.ann1.DL173G	black	-0.49	0.106	0.147	0.649	-0.194	0.545	0.743	0.006	0.365	0.244	0.059	0.856	-0.057	0.861	-0.399	0.199	-0.286	0.367	0.097	0.764	0.447	0.145	-0.097	0.764	0.106	0.744
arahy.Tifrunner.gnm2.ann1.DNDD6Y	black	0.763	0.004	0.022	0.945	0.503	0.096	-0.857	0	-0.316	0.318	0.049	0.879	-0.025	0.938	0.227	0.479	0.298	0.348	-0.316	0.317	-0.709	0.01	-0.384	0.218	-0.49	0.106
arahy.Tifrunner.gnm2.ann1.DT5KC6	black	0.128	0.693	0.823	0.001	0.395	0.204	0.781	0.003	0.475	0.118	0.127	0.694	-0.546	0.066	-0.905	0	0.101	0.755	-0.291	0.359	0.36	0.25	-0.175	0.586	0.185	0.564
arahy.Tifrunner.gnm2.ann1.DY9K7Z	black	-0.467	0.126	0.097	0.764	-0.029	0.93	0.624	0.03	0.512	0.088	0.281	0.376	0.044	0.893	-0.336	0.286	-0.517	0.085	-0.057	0.861	0.139	0.667	-0.135	0.675	0.034	0.916
arahy.Tifrunner.gnm2.ann1.DZ7Z6Q	black	-0.675	0.016	0.083	0.797	-0.416	0.178	0.886	0	0.328	0.298	0.024	0.94	-0.049	0.88	-0.316	0.316	-0.235	0.463	0.258	0.417	0.706	0.01	0.311	0.325	0.467	0.126
arahy.Tifrunner.gnm2.ann1.DZTW61	black	-0.318	0.314	0.481	0.114	-0.024	0.94	0.912	0	0.46	0.132	0.061	0.851	-0.265	0.404	-0.659	0.02	-0.067	0.836	-0.008	0.98	0.6	0.039	0.041	0.898	0.505	0.094
arahy.Tifrunner.gnm2.ann1.E07VAV	black	0.044	0.893	0.676	0.016	0.054	0.867	0.736	0.006	0.137	0.671	-0.275	0.388	-0.637	0.026	-0.697	0.012	0.383	0.219	0.029	0.929	0.7	0.011	0.264	0.407	0.324	0.304
arahy.Tifrunner.gnm2.ann1.E0MG3A	black	-0.159	0.621	-0.772	0.003	-0.182	0.57	-0.713	0.009	-0.155	0.63	0.273	0.391	0.755	0.005	0.8	0.002	-0.378	0.226	0.04	0.901	-0.608	0.036	-0.104	0.747	-0.076	0.813
arahy.Tifrunner.gnm2.ann1.E0UK9T	black	-0.6	0.039	0.06	0.853	-0.218	0.496	0.765	0.004	0.453	0.139	0.3	0.344	0.048	0.882	-0.318	0.315	-0.422	0.172	0.111	0.731	0.393	0.206	-0.053	0.871	0.253	0.427
arahy.Tifrunner.gnm2.ann1.E24IL6	black	-0.565	0.056	0.146	0.65	-0.113	0.728	0.787	0.002	0.63	0.028	0.281	0.376	0.238	0.457	-0.404	0.192	-0.462	0.131	-0.105	0.746	0.333	0.29	-0.058	0.858	0.651	0.022
arahy.Tifrunner.gnm2.ann1.E48QH9	black	0.265	0.404	-0.503	0.096	-0.166	0.606	-0.858	0	-0.613	0.034	-0.12	0.711	0.255	0.424	0.696	0.012	0.255	0.424	0.184	0.567	-0.349	0.266	0.066	0.838	-0.581	0.048
arahy.Tifrunner.gnm2.ann1.E6QUMC	black	-0.467	0.126	0.36	0.251	0.113	0.728	0.91	0	0.769	0.003	0.413	0.182	0.101	0.755	-0.637	0.026	-0.501	0.097	-0.269	0.398	0.253	0.427	-0.264	0.406	0.461	0.132
arahy.Tifrunner.gnm2.ann1.E8ZNK7	black	-0.526	0.079	0.134	0.679	-0.226	0.481	0.774	0.003	0.364	0.245	0.199	0.536	0.009	0.979	-0.392	0.208	-0.265	0.406	0.114	0.724	0.492	0.104	-0.168	0.602	0.16	0.619
arahy.Tifrunner.gnm2.ann1.E9700R	black	-0.684	0.014	0.07	0.828	-0.384	0.218	0.864	0	0.367	0.241	0.066	0.838	-0.069	0.832	-0.301	0.342	-0.299	0.344	0.279	0.379	0.646	0.023	0.323	0.306	0.394	0.205
arahy.Tifrunner.gnm2.ann1.EA9INV	black	-0.693	0.013	0.086	0.789	-0.168	0.601	0.849	0	0.663	0.019	0.378	0.225	0.197	0.539	-0.35	0.264	-0.587	0.045	-0.006	0.985	0.336	0.286	0.123	0.704	0.361	0.249
arahy.Tifrunner.gnm2.ann1.ED1SF9	black	0.354	0.259	-0.483	0.111	-0.176	0.584	-0.939	0	-0.737	0.006	-0.327	0.299	0.052	0.873	0.738	0.006	0.397	0.201	0.316	0.317	-0.291	0.358	0.274	0.389	-0.516	0.086
arahy.Tifrunner.gnm2.ann1.ED9HPN	black	-0.647	0.023	0.135	0.676	-0.121	0.709	0.877	0	0.675	0.016	0.294	0.354	0.216	0.499	-0.453	0.139	-0.584	0.046	-0.126	0.697	0.315	0.318	-0.155	0.63	0.443	0.149
arahy.Tifrunner.gnm2.ann1.EFKW6F	black	0.304	0.336	0.73	0.007	0.164	0.611	0.52	0.083	-0.046	0.886	-0.353	0.261	-0.802	0.002	-0.689	0.013	0.555	0.061	0.004	0.99	0.585	0.046	0.164	0.61	-0.064	0.843
arahy.Tifrunner.gnm2.ann1.EG7BHI	black	-0.54	0.07	0.281	0.375	-0.161	0.617	0.922	0	0.495	0.102	0.066	0.838	-0.072	0.824	-0.509	0.091	-0.274	0.389	0.014	0.967	0.562	0.057	0.193	0.548	0.427	0.166
arahy.Tifrunner.gnm2.ann1.EH049N	black	-0.409	0.187	0.342	0.276	0.148	0.646	0.836	0.001	0.745	0.005	0.586	0.045	0.126	0.697	-0.585	0.046	-0.478	0.116	-0.268	0.401	0.183	0.57	-0.346	0.27	0.4	0.198
arahy.Tifrunner.gnm2.ann1.EJ8ZFW	black	-0.724	0.008	-0.069	0.831	-0.252	0.429	0.711	0.01	0.61	0.035	0.304	0.336	0.418	0.177	-0.201	0.53	-0.596	0.041	-0.025	0.938	0.286	0.367	0.066	0.84	0.635	0.027
arahy.Tifrunner.gnm2.ann1.EK04TZ	black	-0.726	0.007	-0.023	0.943	-0.2	0.533	0.797	0.002	0.636	0.026	0.495	0.102	0.349	0.266	-0.279	0.38	-0.641	0.025	-0.046	0.887	0.26	0.414	-0.129	0.689	0.37	0.236
arahy.Tifrunner.gnm2.ann1.EKI9R8	black	-0.364	0.245	0.321	0.308	-0.266	0.403	0.792	0.002	0.208	0.517	-0.075	0.818	-0.286	0.368	-0.415	0.179	0.087	0.787	0.2	0.534	0.748	0.005	0.51	0.09	0.415	0.18
arahy.Tifrunner.gnm2.ann1.EL42AR	black	-0.632	0.027	0.071	0.826	-0.143	0.658	0.774	0.003	0.576	0.05	0.448	0.144	0.125	0.698	-0.315	0.318	-0.527	0.079	0.059	0.855	0.302	0.34	0.019	0.953	0.188	0.558
arahy.Tifrunner.gnm2.ann1.EL834L	black	0.673	0.016	-0.117	0.717	0.1	0.757	-0.86	0	-0.711	0.01	-0.346	0.271	-0.165	0.608	0.425	0.168	0.64	0.025	0.053	0.869	-0.282	0.375	0.1	0.757	-0.434	0.159
arahy.Tifrunner.gnm2.ann1.EP35YN	black	-0.641	0.025	0.169	0.6	-0.234	0.464	0.911	0	0.53	0.077	0.206	0.521	0.016	0.96	-0.396	0.203	-0.371	0.235	0.091	0.778	0.539	0.07	0.253	0.427	0.518	0.085
arahy.Tifrunner.gnm2.ann1.EQZW73	black	-0.555	0.061	0.275	0.386	0.014	0.964	0.921	0	0.728	0.007	0.357	0.254	0.091	0.778	-0.567	0.054	-0.541	0.069	-0.168	0.601	0.295	0.353	-0.194	0.545	0.393	0.207
arahy.Tifrunner.gnm2.ann1.ESH7KG	black	-0.229	0.473	0.403	0.194	0.066	0.839	0.709	0.01	0.469	0.124	-0.004	0.99	-0.081	0.803	-0.572	0.052	-0.12	0.709	-0.171	0.596	0.38	0.223	-0.104	0.747	0.657	0.02
arahy.Tifrunner.gnm2.ann1.ETHX4E	black	-0.509	0.091	0.158	0.624	-0.312	0.324	0.771	0.003	0.297	0.349	-0.129	0.69	-0.022	0.946	-0.362	0.247	-0.11	0.733	0.153	0.635	0.649	0.022	0.175	0.587	0.589	0.044
arahy.Tifrunner.gnm2.ann1.ETNK13	black	0.248	0.437	-0.377	0.228	0.257	0.419	-0.745	0.005	-0.055	0.865	0.44	0.152	0.504	0.094	0.458	0.135	-0.247	0.439	-0.25	0.434	-0.814	0.001	-0.498	0.099	-0.47	0.123
arahy.Tifrunner.gnm2.ann1.EW4W42	black	-0.555	0.061	0.163	0.613	0.078	0.81	0.766	0.004	0.816	0.001	0.622	0.031	0.286	0.368	-0.427	0.166	-0.719	0.008	-0.28	0.379	0.047	0.885	-0.146	0.651	0.317	0.315
arahy.Tifrunner.gnm2.ann1.EX2W6B	black	-0.357	0.255	0.274	0.389	-0.331	0.294	0.725	0.008	0.114	0.725	-0.36	0.25	-0.292	0.356	-0.377	0.227	0.124	0.7	0.204	0.525	0.773	0.003	0.587	0.045	0.416	0.179
arahy.Tifrunner.gnm2.ann1.EX6ZD6	black	-0.599	0.04	0.169	0.599	-0.349	0.266	0.875	0	0.339	0.282	-0.152	0.637	-0.128	0.691	-0.38	0.223	-0.171	0.594	0.226	0.48	0.716	0.009	0.369	0.239	0.606	0.037
arahy.Tifrunner.gnm2.ann1.EX8XGT	black	-0.441	0.152	0.363	0.246	0.013	0.969	0.887	0	0.68	0.015	0.334	0.289	0.062	0.849	-0.57	0.053	-0.404	0.193	-0.238	0.456	0.345	0.272	0.1	0.758	0.42	0.174
arahy.Tifrunner.gnm2.ann1.EYZ5ZW	black	-0.708	0.01	-0.081	0.802	-0.229	0.474	0.704	0.011	0.592	0.042	0.347	0.269	0.475	0.119	-0.2	0.533	-0.575	0.051	-0.085	0.793	0.26	0.414	-0.088	0.787	0.765	0.004
arahy.Tifrunner.gnm2.ann1.EZ0DFJ	black	-0.625	0.03	0.122	0.705	-0.006	0.986	0.807	0.002	0.804	0.002	0.571	0.053	0.305	0.335	-0.395	0.204	-0.716	0.009	-0.21	0.512	0.125	0.699	-0.076	0.815	0.404	0.193
arahy.Tifrunner.gnm2.ann1.EZNQ6Z	black	-0.667	0.018	0.099	0.76	-0.21	0.513	0.868	0	0.546	0.067	0.324	0.304	0.16	0.62	-0.363	0.246	-0.465	0.128	0.004	0.991	0.42	0.174	0.031	0.924	0.35	0.265
arahy.Tifrunner.gnm2.ann1.F06EBP	black	0.119	0.712	0.822	0.001	0.504	0.095	0.766	0.004	0.61	0.035	0.289	0.363	-0.389	0.211	-0.895	0	-0.02	0.951	-0.45	0.142	0.205	0.523	-0.181	0.573	0.238	0.455
arahy.Tifrunner.gnm2.ann1.F0CS9A	black	-0.619	0.032	0.121	0.707	0.013	0.968	0.799	0.002	0.785	0.003	0.621	0.031	0.328	0.299	-0.394	0.206	-0.705	0.011	-0.229	0.474	0.105	0.745	-0.145	0.652	0.291	0.358
arahy.Tifrunner.gnm2.ann1.F13FNW	black	-0.564	0.056	0.261	0.412	-0.198	0.537	0.937	0	0.504	0.095	0.108	0.738	-0.012	0.971	-0.496	0.101	-0.268	0.4	0.021	0.949	0.592	0.042	0.128	0.692	0.604	0.038
arahy.Tifrunner.gnm2.ann1.F33GX9	black	0.138	0.668	0.738	0.006	0.289	0.362	0.701	0.011	0.31	0.327	-0.068	0.835	-0.491	0.105	-0.815	0.001	0.238	0.457	-0.236	0.46	0.437	0.155	-0.223	0.486	0.311	0.325
arahy.Tifrunner.gnm2.ann1.F3DNME	black	-0.13	0.687	0.498	0.099	-0.059	0.855	0.753	0.005	0.196	0.542	-0.122	0.706	-0.428	0.165	-0.614	0.034	0.208	0.517	0.093	0.773	0.669	0.017	0.005	0.988	0.341	0.277
arahy.Tifrunner.gnm2.ann1.F3M97M	black	-0.262	0.412	0.546	0.066	0.057	0.861	0.892	0	0.511	0.089	0.004	0.99	-0.301	0.342	-0.693	0.013	-0.127	0.694	-0.157	0.626	0.506	0.093	0.262	0.411	0.383	0.219
arahy.Tifrunner.gnm2.ann1.F40DCN	black	-0.589	0.044	0.211	0.509	-0.16	0.619	0.907	0	0.588	0.044	0.256	0.421	0.084	0.794	-0.477	0.117	-0.385	0.217	-0.005	0.988	0.484	0.111	-0.038	0.908	0.601	0.039
arahy.Tifrunner.gnm2.ann1.F63DWU	black	-0.594	0.042	0.199	0.535	-0.006	0.984	0.871	0	0.761	0.004	0.442	0.151	0.185	0.566	-0.485	0.11	-0.638	0.026	-0.209	0.515	0.215	0.503	-0.096	0.766	0.424	0.17
arahy.Tifrunner.gnm2.ann1.F6CHDN	black	-0.678	0.015	0.025	0.938	-0.427	0.166	0.812	0.001	0.309	0.328	-0.078	0.809	0.034	0.916	-0.277	0.383	-0.23	0.471	0.271	0.395	0.68	0.015	0.189	0.556	0.596	0.041
arahy.Tifrunner.gnm2.ann1.F795UE	black	-0.559	0.059	0.234	0.465	-0.318	0.315	0.91	0	0.366	0.242	-0.015	0.964	-0.091	0.778	-0.438	0.154	-0.146	0.651	0.158	0.624	0.719	0.008	0.307	0.331	0.452	0.14
arahy.Tifrunner.gnm2.ann1.F7PT0Z	black	-0.553	0.062	0.114	0.724	-0.412	0.184	0.789	0.002	0.206	0.521	-0.186	0.563	-0.082	0.801	-0.326	0.301	-0.056	0.863	0.276	0.386	0.751	0.005	0.203	0.528	0.544	0.067
arahy.Tifrunner.gnm2.ann1.F85LVX	black	-0.22	0.492	0.551	0.063	-0.027	0.935	0.889	0	0.316	0.317	-0.056	0.862	-0.462	0.13	-0.674	0.016	0.108	0.739	0.073	0.823	0.686	0.014	0.181	0.573	0.292	0.357
arahy.Tifrunner.gnm2.ann1.FC0NGR	black	0.164	0.611	0.697	0.012	0.166	0.607	0.635	0.027	0.133	0.68	-0.113	0.727	-0.627	0.029	-0.7	0.011	0.4	0.198	-0.028	0.931	0.566	0.055	0.033	0.919	0.22	0.493
arahy.Tifrunner.gnm2.ann1.FCJ5UL	black	-0.043	0.893	0.608	0.036	-0.032	0.922	0.775	0.003	0.172	0.593	-0.267	0.402	-0.555	0.061	-0.686	0.014	0.278	0.382	0.004	0.99	0.71	0.01	0.237	0.458	0.374	0.232
arahy.Tifrunner.gnm2.ann1.FFNM3A	black	-0.583	0.047	0.225	0.483	-0.244	0.445	0.923	0	0.455	0.137	0.097	0.764	-0.049	0.881	-0.475	0.119	-0.252	0.43	0.113	0.727	0.627	0.029	0.101	0.755	0.481	0.113
arahy.Tifrunner.gnm2.ann1.FG3TV9	black	-0.608	0.036	0.137	0.671	-0.368	0.239	0.862	0	0.289	0.363	0.041	0.899	-0.143	0.658	-0.328	0.298	-0.165	0.608	0.282	0.375	0.704	0.011	0.365	0.244	0.316	0.317
arahy.Tifrunner.gnm2.ann1.FG8SZ8	black	-0.565	0.056	0.182	0.571	0.118	0.715	0.799	0.002	0.897	0	0.59	0.044	0.329	0.296	-0.479	0.116	-0.782	0.003	-0.349	0.266	0.011	0.973	-0.256	0.421	0.474	0.119
arahy.Tifrunner.gnm2.ann1.FGI2QD	black	-0.551	0.064	0.248	0.438	0.034	0.915	0.882	0	0.795	0.002	0.526	0.079	0.23	0.472	-0.528	0.078	-0.589	0.044	-0.239	0.455	0.224	0.484	-0.212	0.508	0.544	0.068
arahy.Tifrunner.gnm2.ann1.FGJH0E	black	-0.271	0.394	-0.855	0	-0.36	0.251	-0.666	0.018	-0.26	0.414	0.025	0.939	0.668	0.018	0.846	0.001	-0.329	0.296	0.252	0.43	-0.424	0.169	-0.038	0.906	0.038	0.906
arahy.Tifrunner.gnm2.ann1.FLQ7SK	black	0.006	0.986	-0.774	0.003	-0.343	0.275	-0.863	0	-0.587	0.045	-0.111	0.732	0.401	0.197	0.886	0	0.037	0.908	0.383	0.219	-0.363	0.246	0.011	0.973	-0.443	0.149
arahy.Tifrunner.gnm2.ann1.FP0NYE	black	-0.381	0.221	0.341	0.279	-0.081	0.803	0.845	0.001	0.387	0.213	0.013	0.967	-0.212	0.509	-0.575	0.051	-0.149	0.644	0.025	0.937	0.531	0.075	-0.177	0.583	0.388	0.213
arahy.Tifrunner.gnm2.ann1.FP7P7G	black	-0.545	0.067	0.237	0.458	0.099	0.759	0.833	0.001	0.838	0.001	0.436	0.156	0.21	0.513	-0.513	0.088	-0.687	0.014	-0.291	0.359	0.109	0.737	-0.13	0.687	0.44	0.153
arahy.Tifrunner.gnm2.ann1.FQ3MGU	black	-0.646	0.023	-0.041	0.899	-0.191	0.551	0.68	0.015	0.547	0.066	0.58	0.048	0.366	0.242	-0.183	0.569	-0.533	0.074	-0.03	0.926	0.233	0.465	0.028	0.93	0.285	0.37
arahy.Tifrunner.gnm2.ann1.FX71XI	black	0.453	0.139	-0.252	0.43	-0.124	0.702	-0.758	0.004	-0.702	0.011	-0.464	0.128	-0.234	0.464	0.465	0.128	0.488	0.107	0.297	0.349	-0.137	0.671	0.139	0.666	-0.433	0.159
arahy.Tifrunner.gnm2.ann1.FY2PML	black	0.044	0.892	0.758	0.004	0.354	0.259	0.797	0.002	0.539	0.071	0.146	0.652	-0.374	0.232	-0.869	0	0.024	0.941	-0.343	0.274	0.347	0.269	-0.203	0.526	0.392	0.207
arahy.Tifrunner.gnm2.ann1.FY8Y8K	black	-0.139	0.667	0.659	0.02	0.267	0.402	0.906	0	0.648	0.023	0.211	0.51	-0.257	0.421	-0.833	0.001	-0.169	0.599	-0.351	0.264	0.348	0.268	-0.158	0.623	0.519	0.084
arahy.Tifrunner.gnm2.ann1.G01LXB	black	-0.631	0.028	0.109	0.735	-0.007	0.983	0.793	0.002	0.834	0.001	0.509	0.091	0.404	0.192	-0.401	0.197	-0.734	0.007	-0.284	0.37	0.109	0.737	-0.116	0.719	0.576	0.05
arahy.Tifrunner.gnm2.ann1.G1675E	black	-0.477	0.117	0.329	0.296	-0.036	0.911	0.899	0	0.643	0.024	0.249	0.435	0.01	0.976	-0.558	0.059	-0.365	0.243	-0.106	0.743	0.421	0.173	0.005	0.988	0.594	0.042
arahy.Tifrunner.gnm2.ann1.G1I4C8	black	-0.641	0.025	0.074	0.819	-0.244	0.446	0.823	0.001	0.523	0.081	0.248	0.438	0.147	0.648	-0.339	0.281	-0.404	0.193	0.096	0.767	0.465	0.128	-0.04	0.902	0.65	0.022
arahy.Tifrunner.gnm2.ann1.G56NCJ	black	-0.379	0.225	0.41	0.186	0.216	0.5	0.853	0	0.791	0.002	0.576	0.05	0.126	0.696	-0.637	0.026	-0.51	0.09	-0.382	0.221	0.131	0.686	-0.23	0.472	0.178	0.579
arahy.Tifrunner.gnm2.ann1.G5EV1M	black	0.176	0.584	-0.632	0.028	-0.257	0.42	-0.903	0	-0.64	0.025	-0.139	0.666	0.337	0.284	0.826	0.001	0.206	0.521	0.246	0.44	-0.352	0.263	0.198	0.537	-0.433	0.16
arahy.Tifrunner.gnm2.ann1.G5G1MY	black	0.366	0.243	-0.504	0.095	-0.051	0.876	-0.971	0	-0.594	0.042	-0.09	0.78	0.247	0.439	0.716	0.009	0.228	0.475	0.112	0.73	-0.506	0.094	-0.036	0.911	-0.475	0.119
arahy.Tifrunner.gnm2.ann1.G5US7K	black	-0.479	0.115	0.222	0.487	0.18	0.575	0.749	0.005	0.86	0	0.531	0.075	0.281	0.377	-0.5	0.098	-0.741	0.006	-0.401	0.196	-0.042	0.898	-0.285	0.37	0.334	0.288
arahy.Tifrunner.gnm2.ann1.G6JZIF	black	-0.227	0.477	0.559	0.059	0.06	0.854	0.889	0	0.419	0.175	0.025	0.938	-0.406	0.191	-0.702	0.011	-0.038	0.906	-0.074	0.82	0.547	0.066	0.146	0.651	0.236	0.46
arahy.Tifrunner.gnm2.ann1.G729YX	black	0.151	0.64	-0.634	0.027	-0.064	0.843	-0.892	0	-0.418	0.177	0.032	0.92	0.378	0.226	0.763	0.004	-0.049	0.879	0.157	0.625	-0.595	0.041	-0.16	0.62	-0.367	0.24
arahy.Tifrunner.gnm2.ann1.G7H05W	black	-0.025	0.94	0.649	0.022	0.224	0.484	0.74	0.006	0.368	0.239	0.058	0.859	-0.439	0.153	-0.69	0.013	0.101	0.755	-0.177	0.583	0.427	0.167	0.18	0.576	0.208	0.517
arahy.Tifrunner.gnm2.ann1.G7U86A	black	-0.024	0.942	0.681	0.015	0.35	0.265	0.781	0.003	0.574	0.051	0.109	0.736	-0.332	0.291	-0.806	0.002	-0.064	0.844	-0.314	0.32	0.294	0.354	-0.216	0.499	0.554	0.062
arahy.Tifrunner.gnm2.ann1.G822GZ	black	-0.502	0.096	0.136	0.675	0.046	0.888	0.702	0.011	0.724	0.008	0.53	0.076	0.341	0.277	-0.405	0.191	-0.574	0.051	-0.228	0.476	0.107	0.741	-0.364	0.244	0.57	0.053
arahy.Tifrunner.gnm2.ann1.G8SY23	black	-0.467	0.126	0.226	0.481	0.076	0.814	0.766	0.004	0.691	0.013	0.598	0.04	0.144	0.655	-0.453	0.139	-0.545	0.067	-0.206	0.52	0.136	0.674	-0.193	0.549	0.234	0.464
arahy.Tifrunner.gnm2.ann1.G95YVJ	black	-0.391	0.209	0.424	0.169	0.1	0.757	0.919	0	0.702	0.011	0.376	0.228	0.046	0.886	-0.666	0.018	-0.358	0.253	-0.265	0.405	0.339	0.281	-0.227	0.477	0.535	0.073
arahy.Tifrunner.gnm2.ann1.G97L2S	black	0.309	0.328	-0.514	0.088	-0.032	0.922	-0.921	0	-0.514	0.087	-0.161	0.617	0.305	0.335	0.688	0.013	0.137	0.672	0.029	0.928	-0.536	0.072	-0.057	0.861	-0.268	0.4
arahy.Tifrunner.gnm2.ann1.G9F7ZA	black	-0.527	0.078	0.246	0.441	-0.177	0.583	0.884	0	0.481	0.113	0.066	0.839	-0.023	0.943	-0.492	0.104	-0.255	0.424	0.042	0.896	0.558	0.059	-0.02	0.951	0.619	0.032
arahy.Tifrunner.gnm2.ann1.GB2WAI	black	-0.502	0.096	0.115	0.723	-0.255	0.423	0.7	0.011	0.329	0.297	-0.004	0.991	-0.011	0.973	-0.296	0.351	-0.205	0.524	0.143	0.658	0.512	0.089	0.151	0.638	0.499	0.099
arahy.Tifrunner.gnm2.ann1.GBY2EB	black	-0.579	0.049	0.151	0.64	0.087	0.787	0.777	0.003	0.863	0	0.533	0.074	0.333	0.29	-0.458	0.134	-0.784	0.003	-0.315	0.319	0.015	0.963	-0.286	0.368	0.358	0.253
arahy.Tifrunner.gnm2.ann1.GE3CES	black	-0.369	0.238	0.312	0.323	0.035	0.913	0.743	0.006	0.611	0.035	0.135	0.675	0.122	0.707	-0.517	0.085	-0.345	0.272	-0.256	0.421	0.282	0.374	-0.012	0.969	0.553	0.062
arahy.Tifrunner.gnm2.ann1.GJ1EJQ	black	-0.435	0.158	0.42	0.174	0.042	0.897	0.962	0	0.664	0.018	0.351	0.263	-0.016	0.961	-0.647	0.023	-0.331	0.293	-0.187	0.561	0.417	0.177	-0.062	0.849	0.432	0.161
arahy.Tifrunner.gnm2.ann1.GK1SJ0	black	-0.042	0.896	-0.802	0.002	-0.432	0.161	-0.843	0.001	-0.621	0.031	-0.171	0.596	0.402	0.195	0.925	0	0.051	0.876	0.406	0.19	-0.287	0.365	0.225	0.483	-0.381	0.222
arahy.Tifrunner.gnm2.ann1.GMU3XF	black	-0.511	0.089	0.244	0.444	-0.155	0.63	0.876	0	0.43	0.163	0.194	0.546	-0.089	0.782	-0.486	0.109	-0.257	0.42	0.07	0.829	0.522	0.082	-0.076	0.814	0.229	0.474
arahy.Tifrunner.gnm2.ann1.GN2S36	black	-0.404	0.192	0.33	0.295	0.211	0.51	0.805	0.002	0.814	0.001	0.621	0.031	0.143	0.659	-0.588	0.044	-0.61	0.035	-0.355	0.258	0.048	0.881	-0.36	0.25	0.265	0.406
arahy.Tifrunner.gnm2.ann1.GPZ84J	black	-0.499	0.099	0.205	0.523	0.119	0.712	0.767	0.004	0.794	0.002	0.65	0.022	0.238	0.457	-0.466	0.127	-0.672	0.017	-0.29	0.36	0.04	0.901	-0.274	0.389	0.284	0.371
arahy.Tifrunner.gnm2.ann1.GS16M6	black	-0.045	0.891	0.594	0.042	-0.041	0.9	0.739	0.006	0.107	0.741	-0.36	0.25	-0.643	0.024	-0.632	0.027	0.348	0.268	0.128	0.692	0.749	0.005	0.359	0.252	0.374	0.231
arahy.Tifrunner.gnm2.ann1.GSS2QD	black	-0.687	0.014	0.117	0.716	-0.262	0.41	0.918	0	0.53	0.076	0.215	0.503	0.128	0.691	-0.393	0.206	-0.409	0.187	0.045	0.888	0.527	0.078	0.061	0.851	0.57	0.053
arahy.Tifrunner.gnm2.ann1.GU59FH	black	0.074	0.82	0.706	0.01	0.128	0.692	0.738	0.006	0.224	0.483	-0.175	0.586	-0.609	0.036	-0.773	0.003	0.288	0.364	-0.066	0.838	0.604	0.038	0.072	0.824	0.233	0.466
arahy.Tifrunner.gnm2.ann1.GXQ4B7	black	0.266	0.403	-0.567	0.054	-0.076	0.814	-0.942	0	-0.556	0.06	-0.047	0.885	0.25	0.433	0.739	0.006	0.13	0.687	0.209	0.514	-0.515	0.086	-0.118	0.714	-0.584	0.046
arahy.Tifrunner.gnm2.ann1.GXU0CK	black	-0.038	0.907	0.716	0.009	0.303	0.338	0.847	0.001	0.534	0.073	0.092	0.776	-0.354	0.259	-0.837	0.001	-0.014	0.966	-0.328	0.298	0.378	0.225	-0.124	0.702	0.413	0.182
arahy.Tifrunner.gnm2.ann1.H0VTBF	black	-0.475	0.118	0.181	0.574	0.164	0.61	0.69	0.013	0.807	0.002	0.536	0.073	0.27	0.395	-0.43	0.163	-0.727	0.007	-0.37	0.237	-0.063	0.847	-0.186	0.562	0.27	0.396
arahy.Tifrunner.gnm2.ann1.H1080P	black	-0.621	0.031	0.093	0.774	-0.002	0.995	0.774	0.003	0.777	0.003	0.456	0.136	0.314	0.321	-0.413	0.182	-0.74	0.006	-0.218	0.495	0.091	0.779	-0.272	0.392	0.313	0.323
arahy.Tifrunner.gnm2.ann1.H5NNU3	black	0.175	0.587	-0.59	0.044	-0.244	0.444	-0.848	0	-0.616	0.033	-0.126	0.696	0.26	0.414	0.758	0.004	0.215	0.501	0.333	0.29	-0.307	0.331	0.059	0.857	-0.558	0.059
arahy.Tifrunner.gnm2.ann1.H68IFY	black	0.159	0.623	0.796	0.002	0.388	0.213	0.727	0.007	0.428	0.166	0.006	0.984	-0.499	0.098	-0.88	0	0.123	0.704	-0.343	0.274	0.331	0.293	-0.25	0.433	0.244	0.444
arahy.Tifrunner.gnm2.ann1.H71TAS	black	-0.745	0.005	-0.138	0.67	-0.595	0.041	0.708	0.01	0.181	0.575	-0.209	0.514	0.073	0.822	-0.092	0.775	-0.213	0.505	0.416	0.178	0.724	0.008	0.411	0.184	0.559	0.059
arahy.Tifrunner.gnm2.ann1.H76UH5	black	-0.538	0.071	0.186	0.563	-0.205	0.522	0.829	0.001	0.467	0.126	0.03	0.926	0.046	0.887	-0.448	0.145	-0.284	0.371	0.033	0.92	0.523	0.081	-0.043	0.895	0.608	0.036
arahy.Tifrunner.gnm2.ann1.H7SS2X	black	-0.404	0.193	0.37	0.237	0.228	0.475	0.845	0.001	0.851	0	0.656	0.021	0.178	0.58	-0.623	0.031	-0.591	0.043	-0.394	0.206	0.073	0.821	-0.351	0.263	0.356	0.255
arahy.Tifrunner.gnm2.ann1.H8DQQQ	black	0.388	0.213	-0.254	0.425	0.107	0.74	-0.738	0.006	-0.492	0.104	-0.177	0.583	-0.115	0.722	0.456	0.137	0.3	0.343	0.22	0.492	-0.365	0.244	-0.084	0.796	-0.411	0.184
arahy.Tifrunner.gnm2.ann1.H9B6MV	black	0.348	0.267	-0.418	0.176	0.017	0.958	-0.863	0	-0.414	0.181	-0.012	0.969	0.304	0.336	0.584	0.046	0.108	0.738	-0.014	0.965	-0.541	0.07	-0.123	0.702	-0.439	0.154
arahy.Tifrunner.gnm2.ann1.HA0JIQ	black	-0.518	0.085	0.254	0.427	-0.126	0.695	0.883	0	0.52	0.083	0.327	0.3	0.004	0.989	-0.488	0.107	-0.289	0.362	0.039	0.905	0.495	0.102	-0.083	0.797	0.386	0.215
arahy.Tifrunner.gnm2.ann1.HA59NF	black	-0.646	0.023	0.166	0.605	-0.293	0.356	0.929	0	0.48	0.114	0.091	0.778	0.047	0.884	-0.421	0.173	-0.307	0.331	0.088	0.785	0.621	0.031	0.165	0.608	0.623	0.03
arahy.Tifrunner.gnm2.ann1.HAJP9C	black	-0.343	0.274	0.301	0.341	-0.183	0.568	0.743	0.006	0.269	0.399	-0.218	0.496	-0.198	0.538	-0.47	0.123	0.01	0.976	0.109	0.736	0.635	0.026	0.125	0.7	0.595	0.041
arahy.Tifrunner.gnm2.ann1.HD41SF	black	-0.621	0.031	0.066	0.838	-0.257	0.42	0.767	0.004	0.457	0.135	-0.033	0.918	0.101	0.755	-0.309	0.329	-0.367	0.241	0.077	0.811	0.472	0.121	0.139	0.666	0.716	0.009
arahy.Tifrunner.gnm2.ann1.HDPS7V	black	-0.105	0.746	0.688	0.013	0.242	0.448	0.888	0	0.554	0.062	0.093	0.775	-0.305	0.335	-0.835	0.001	-0.038	0.907	-0.3	0.343	0.434	0.159	-0.101	0.754	0.472	0.121
arahy.Tifrunner.gnm2.ann1.HID6YW	black	0.289	0.362	-0.521	0.082	-0.034	0.916	-0.904	0	-0.473	0.121	-0.07	0.83	0.279	0.381	0.688	0.013	0.079	0.807	0.09	0.78	-0.554	0.061	-0.089	0.783	-0.42	0.174
arahy.Tifrunner.gnm2.ann1.HK9TK1	black	0.52	0.083	-0.218	0.496	0.276	0.385	-0.862	0	-0.379	0.224	0.036	0.913	0.107	0.74	0.419	0.175	0.175	0.587	-0.107	0.741	-0.646	0.023	-0.286	0.367	-0.708	0.01
arahy.Tifrunner.gnm2.ann1.HK9WB5	black	0.585	0.046	-0.209	0.514	-0.031	0.925	-0.863	0	-0.812	0.001	-0.413	0.182	-0.186	0.563	0.52	0.083	0.683	0.014	0.215	0.502	-0.176	0.584	0.213	0.506	-0.464	0.128
arahy.Tifrunner.gnm2.ann1.HMK9CN	black	-0.535	0.073	0.28	0.378	-0.225	0.481	0.914	0	0.428	0.165	0.088	0.786	-0.129	0.691	-0.467	0.126	-0.201	0.531	0.108	0.738	0.637	0.026	0.36	0.251	0.293	0.356
arahy.Tifrunner.gnm2.ann1.HRUQ2D	black	-0.615	0.033	0.084	0.794	-0.246	0.441	0.815	0.001	0.447	0.145	0.312	0.323	0.13	0.686	-0.354	0.259	-0.364	0.245	0.076	0.815	0.465	0.128	-0.1	0.756	0.267	0.402
arahy.Tifrunner.gnm2.ann1.HUN5XX	black	-0.423	0.171	0.409	0.187	-0.113	0.728	0.956	0	0.433	0.159	0.063	0.847	-0.249	0.434	-0.624	0.03	-0.123	0.703	0.058	0.858	0.643	0.024	0.045	0.891	0.346	0.271
arahy.Tifrunner.gnm2.ann1.HXC8TF	black	-0.689	0.013	-0.021	0.949	-0.226	0.481	0.744	0.006	0.596	0.041	0.33	0.295	0.392	0.208	-0.268	0.399	-0.547	0.066	-0.037	0.908	0.312	0.323	-0.109	0.736	0.591	0.043
arahy.Tifrunner.gnm2.ann1.HXI3V8	black	0.098	0.763	0.727	0.007	0.281	0.377	0.733	0.007	0.337	0.284	0.025	0.938	-0.551	0.064	-0.821	0.001	0.166	0.605	-0.175	0.586	0.427	0.167	-0.216	0.5	0.108	0.739
arahy.Tifrunner.gnm2.ann1.I266YZ	black	0.154	0.634	-0.617	0.033	-0.196	0.542	-0.86	0	-0.524	0.08	-0.01	0.976	0.386	0.216	0.751	0.005	0.069	0.831	0.178	0.58	-0.439	0.153	-0.037	0.909	-0.571	0.053
arahy.Tifrunner.gnm2.ann1.I2I16V	black	-0.524	0.08	0.235	0.463	-0.16	0.619	0.861	0	0.528	0.077	0.313	0.322	0.103	0.75	-0.474	0.12	-0.337	0.284	-0.075	0.817	0.464	0.129	0.033	0.918	0.268	0.4
arahy.Tifrunner.gnm2.ann1.I3DX6F	black	-0.212	0.509	0.587	0.045	0.177	0.582	0.886	0	0.593	0.042	0.072	0.823	-0.231	0.471	-0.747	0.005	-0.179	0.579	-0.302	0.34	0.388	0.213	0.059	0.856	0.468	0.125
arahy.Tifrunner.gnm2.ann1.I3Z6BS	black	-0.801	0.002	-0.182	0.572	-0.243	0.446	0.692	0.013	0.665	0.018	0.488	0.107	0.567	0.054	-0.155	0.631	-0.765	0.004	-0.076	0.815	0.148	0.646	-0.233	0.467	0.534	0.074
arahy.Tifrunner.gnm2.ann1.I4AHF2	black	-0.165	0.608	0.448	0.144	-0.213	0.505	0.732	0.007	0.005	0.987	-0.379	0.224	-0.547	0.066	-0.522	0.082	0.356	0.256	0.261	0.413	0.841	0.001	0.353	0.261	0.24	0.453
arahy.Tifrunner.gnm2.ann1.I6EE1A	black	-0.447	0.145	0.344	0.273	-0.12	0.71	0.903	0	0.485	0.11	0.099	0.76	-0.078	0.81	-0.554	0.061	-0.176	0.583	-0.011	0.973	0.579	0.049	0.048	0.881	0.601	0.039
arahy.Tifrunner.gnm2.ann1.I97YLG	black	-0.255	0.423	-0.876	0	-0.391	0.208	-0.709	0.01	-0.333	0.29	0.092	0.776	0.659	0.02	0.923	0	-0.263	0.408	0.302	0.341	-0.408	0.188	0.136	0.673	-0.138	0.668
arahy.Tifrunner.gnm2.ann1.I9CJRL	black	-0.782	0.003	-0.091	0.78	-0.469	0.124	0.793	0.002	0.364	0.245	0.026	0.936	0.17	0.598	-0.185	0.565	-0.405	0.191	0.232	0.469	0.578	0.049	0.265	0.406	0.41	0.186
arahy.Tifrunner.gnm2.ann1.IB1TIP	black	-0.627	0.029	0.167	0.604	-0.342	0.277	0.913	0	0.393	0.207	0.03	0.927	-0.046	0.886	-0.388	0.213	-0.228	0.477	0.171	0.595	0.686	0.014	0.303	0.339	0.539	0.07
arahy.Tifrunner.gnm2.ann1.ICNT54	black	-0.527	0.079	0.211	0.51	-0.222	0.489	0.867	0	0.402	0.195	0.197	0.539	0.026	0.935	-0.446	0.146	-0.212	0.509	0.05	0.878	0.568	0.054	-0.036	0.911	0.305	0.335
arahy.Tifrunner.gnm2.ann1.IFT9HD	black	-0.626	0.03	0.16	0.62	-0.023	0.944	0.868	0	0.769	0.003	0.546	0.066	0.32	0.311	-0.461	0.131	-0.638	0.026	-0.214	0.503	0.21	0.513	-0.235	0.462	0.384	0.218
arahy.Tifrunner.gnm2.ann1.IGA88J	black	-0.652	0.022	-0.019	0.954	-0.06	0.854	0.694	0.012	0.695	0.012	0.451	0.141	0.371	0.236	-0.297	0.349	-0.742	0.006	-0.164	0.61	0.06	0.853	-0.296	0.35	0.267	0.402
arahy.Tifrunner.gnm2.ann1.IGU960	black	-0.526	0.079	0.327	0.3	-0.181	0.573	0.977	0	0.477	0.117	0.1	0.758	-0.148	0.646	-0.553	0.062	-0.212	0.509	0.07	0.828	0.644	0.024	0.137	0.671	0.495	0.102
arahy.Tifrunner.gnm2.ann1.IHD3AR	black	-0.542	0.069	0.149	0.643	-0.336	0.285	0.793	0.002	0.307	0.331	-0.098	0.763	0.006	0.986	-0.329	0.296	-0.163	0.612	0.077	0.811	0.63	0.028	0.408	0.188	0.483	0.112
arahy.Tifrunner.gnm2.ann1.IJDX12	black	0.532	0.075	-0.23	0.472	0.158	0.625	-0.854	0	-0.551	0.063	-0.081	0.802	0.054	0.868	0.453	0.139	0.36	0.25	-0.031	0.924	-0.479	0.115	-0.193	0.548	-0.637	0.026
arahy.Tifrunner.gnm2.ann1.IKRA1N	black	-0.293	0.356	0.481	0.113	-0.01	0.976	0.886	0	0.431	0.162	0.04	0.901	-0.246	0.441	-0.645	0.024	-0.027	0.934	-0.032	0.922	0.591	0.043	0.024	0.942	0.546	0.067
arahy.Tifrunner.gnm2.ann1.IN1E3L	black	-0.395	0.204	0.191	0.552	0.17	0.597	0.639	0.025	0.74	0.006	0.711	0.009	0.246	0.442	-0.427	0.167	-0.635	0.027	-0.318	0.314	-0.057	0.861	-0.386	0.215	0.185	0.564
arahy.Tifrunner.gnm2.ann1.IP3R9B	black	0.093	0.774	0.732	0.007	0.266	0.404	0.745	0.005	0.318	0.313	-0.073	0.821	-0.598	0.04	-0.82	0.001	0.166	0.605	-0.178	0.58	0.442	0.15	-0.123	0.703	0.109	0.736
arahy.Tifrunner.gnm2.ann1.IQ8A0Z	black	-0.629	0.029	-0.046	0.888	-0.433	0.16	0.673	0.016	0.22	0.492	-0.154	0.634	0.111	0.732	-0.173	0.59	-0.179	0.578	0.254	0.426	0.615	0.033	0.19	0.555	0.6	0.039
arahy.Tifrunner.gnm2.ann1.IQM8GD	black	0.013	0.968	-0.728	0.007	-0.189	0.556	-0.849	0	-0.414	0.181	0.03	0.927	0.43	0.163	0.839	0.001	-0.109	0.736	0.26	0.414	-0.519	0.084	-0.02	0.95	-0.297	0.348
arahy.Tifrunner.gnm2.ann1.IS1D1C	black	-0.221	0.491	0.603	0.038	0.041	0.898	0.937	0	0.415	0.18	-0.022	0.946	-0.433	0.16	-0.752	0.005	0.023	0.945	-0.052	0.872	0.629	0.028	0.12	0.711	0.345	0.272
arahy.Tifrunner.gnm2.ann1.ISPD6P	black	-0.429	0.164	0.254	0.426	0.191	0.551	0.734	0.007	0.816	0.001	0.748	0.005	0.31	0.327	-0.501	0.097	-0.645	0.024	-0.39	0.21	-0.017	0.957	-0.345	0.272	0.149	0.645
arahy.Tifrunner.gnm2.ann1.IT1CWJ	black	-0.397	0.201	0.21	0.512	0.277	0.383	0.643	0.024	0.889	0	0.813	0.001	0.386	0.216	-0.447	0.145	-0.755	0.005	-0.485	0.11	-0.194	0.545	-0.398	0.2	0.294	0.353
arahy.Tifrunner.gnm2.ann1.ITS9LF	black	-0.323	0.306	0.537	0.072	0.121	0.707	0.947	0	0.672	0.017	0.151	0.64	-0.167	0.605	-0.74	0.006	-0.278	0.381	-0.246	0.442	0.416	0.179	0.045	0.89	0.529	0.077
arahy.Tifrunner.gnm2.ann1.IV5MN0	black	-0.538	0.071	0.242	0.449	-0.159	0.621	0.882	0	0.536	0.072	0.063	0.845	0.024	0.941	-0.502	0.096	-0.319	0.313	-0.014	0.966	0.514	0.087	-0.004	0.991	0.643	0.024
arahy.Tifrunner.gnm2.ann1.IY5EPV	black	0.015	0.962	0.769	0.003	0.251	0.432	0.852	0	0.435	0.157	0.054	0.867	-0.502	0.096	-0.859	0	0.124	0.7	-0.209	0.514	0.502	0.096	-0.003	0.994	0.227	0.478
arahy.Tifrunner.gnm2.ann1.IY723J	black	0.239	0.455	-0.363	0.245	0.27	0.397	-0.722	0.008	0.005	0.987	0.437	0.156	0.634	0.027	0.459	0.133	-0.269	0.398	-0.392	0.207	-0.835	0.001	-0.367	0.241	-0.288	0.365
arahy.Tifrunner.gnm2.ann1.IZ1RGH	black	-0.162	0.614	0.448	0.145	-0.227	0.478	0.74	0.006	0.02	0.951	-0.416	0.178	-0.572	0.052	-0.533	0.075	0.334	0.289	0.266	0.403	0.844	0.001	0.313	0.323	0.361	0.249
arahy.Tifrunner.gnm2.ann1.J0E0JD	black	-0.652	0.022	0.196	0.541	-0.214	0.504	0.952	0	0.594	0.042	0.162	0.614	0.071	0.826	-0.471	0.122	-0.422	0.171	0.006	0.985	0.529	0.077	0.121	0.708	0.58	0.048
arahy.Tifrunner.gnm2.ann1.J31KW7	black	-0.566	0.055	0.207	0.518	0.081	0.803	0.835	0.001	0.862	0	0.603	0.038	0.306	0.334	-0.492	0.104	-0.699	0.011	-0.292	0.356	0.104	0.749	-0.226	0.48	0.479	0.115
arahy.Tifrunner.gnm2.ann1.J3RTVJ	black	0.098	0.761	0.726	0.007	0.24	0.453	0.709	0.01	0.349	0.267	0.032	0.922	-0.483	0.111	-0.731	0.007	0.19	0.554	-0.231	0.47	0.442	0.15	0.236	0.459	0.238	0.457
arahy.Tifrunner.gnm2.ann1.J4K9CJ	black	0.118	0.716	0.831	0.001	0.322	0.307	0.806	0.002	0.396	0.203	-0.025	0.939	-0.601	0.039	-0.887	0	0.187	0.56	-0.25	0.433	0.466	0.127	0.016	0.961	0.204	0.525
arahy.Tifrunner.gnm2.ann1.J63RNJ	black	-0.622	0.031	0.219	0.495	-0.289	0.363	0.959	0	0.458	0.134	0.054	0.867	-0.07	0.828	-0.463	0.129	-0.272	0.392	0.128	0.692	0.665	0.018	0.244	0.444	0.478	0.116
arahy.Tifrunner.gnm2.ann1.J8KPK7	black	-0.09	0.781	-0.721	0.008	-0.179	0.578	-0.714	0.009	-0.228	0.476	0.111	0.732	0.596	0.041	0.751	0.005	-0.286	0.367	0.076	0.815	-0.549	0.065	-0.117	0.718	0.028	0.932
arahy.Tifrunner.gnm2.ann1.J961PB	black	-0.638	0.025	0.126	0.697	-0.18	0.576	0.87	0	0.572	0.052	0.305	0.334	0.092	0.776	-0.428	0.165	-0.479	0.115	0.047	0.884	0.415	0.18	-0.153	0.635	0.341	0.278
arahy.Tifrunner.gnm2.ann1.J9N3PQ	black	-0.671	0.017	0.096	0.768	-0.413	0.182	0.886	0	0.302	0.34	-0.077	0.811	-0.089	0.782	-0.328	0.298	-0.208	0.517	0.286	0.368	0.726	0.007	0.321	0.308	0.387	0.213
arahy.Tifrunner.gnm2.ann1.J9SV8Q	black	-0.303	0.338	0.538	0.071	0.149	0.644	0.947	0	0.628	0.029	0.304	0.337	-0.17	0.598	-0.741	0.006	-0.229	0.474	-0.212	0.509	0.408	0.188	-0.152	0.637	0.362	0.247
arahy.Tifrunner.gnm2.ann1.J9YHEP	black	-0.058	0.859	-0.69	0.013	-0.108	0.739	-0.743	0.006	-0.188	0.557	0.266	0.404	0.657	0.02	0.723	0.008	-0.314	0.319	0.045	0.889	-0.629	0.028	-0.257	0.42	-0.391	0.208
arahy.Tifrunner.gnm2.ann1.JAFV55	black	0.012	0.97	0.692	0.013	0.064	0.844	0.794	0.002	0.185	0.565	-0.225	0.482	-0.659	0.02	-0.743	0.006	0.307	0.332	0.003	0.994	0.683	0.014	0.244	0.444	0.165	0.607
arahy.Tifrunner.gnm2.ann1.JCFS2J	black	-0.538	0.071	0.045	0.888	-0.105	0.746	0.638	0.025	0.601	0.039	0.355	0.258	0.39	0.21	-0.288	0.363	-0.498	0.1	-0.147	0.649	0.199	0.535	-0.134	0.678	0.547	0.066
arahy.Tifrunner.gnm2.ann1.JDK424	black	-0.604	0.037	0.152	0.637	-0.297	0.349	0.868	0	0.371	0.235	0.187	0.561	-0.067	0.837	-0.348	0.268	-0.229	0.474	0.204	0.524	0.621	0.031	0.271	0.393	0.306	0.334
arahy.Tifrunner.gnm2.ann1.JF12SQ	black	-0.636	0.026	0.007	0.982	-0.303	0.338	0.757	0.004	0.432	0.16	0.119	0.714	0.163	0.612	-0.281	0.377	-0.401	0.196	0.087	0.788	0.447	0.145	-0.062	0.849	0.566	0.055
arahy.Tifrunner.gnm2.ann1.JILP9H	black	-0.584	0.046	0.221	0.491	-0.3	0.343	0.929	0	0.367	0.24	0.087	0.788	-0.1	0.758	-0.438	0.155	-0.175	0.587	0.169	0.6	0.696	0.012	0.24	0.452	0.333	0.29
arahy.Tifrunner.gnm2.ann1.JIQ7S4	black	-0.176	0.585	0.637	0.026	0.277	0.383	0.889	0	0.681	0.015	0.23	0.473	-0.21	0.512	-0.79	0.002	-0.225	0.482	-0.359	0.252	0.303	0.339	-0.012	0.97	0.37	0.236
arahy.Tifrunner.gnm2.ann1.JIV2H0	black	-0.509	0.091	-0.041	0.9	-0.429	0.164	0.572	0.052	0.128	0.691	-0.101	0.755	0.118	0.715	-0.114	0.724	-0.054	0.867	0.22	0.492	0.598	0.04	0.227	0.477	0.699	0.011
arahy.Tifrunner.gnm2.ann1.JJXJ29	black	-0.592	0.042	-0.001	0.997	-0.183	0.569	0.648	0.023	0.516	0.086	0.389	0.211	0.217	0.498	-0.168	0.601	-0.459	0.133	0.042	0.897	0.277	0.384	0.239	0.455	0.547	0.066
arahy.Tifrunner.gnm2.ann1.JK1SXN	black	0.198	0.538	-0.599	0.04	-0.25	0.433	-0.88	0	-0.68	0.015	-0.157	0.625	0.299	0.345	0.787	0.002	0.267	0.401	0.257	0.42	-0.311	0.325	0.111	0.731	-0.506	0.094
arahy.Tifrunner.gnm2.ann1.JMIG5W	black	-0.667	0.018	-0.152	0.637	-0.195	0.544	0.549	0.064	0.524	0.08	0.18	0.575	0.311	0.325	-0.12	0.71	-0.684	0.014	-0.015	0.962	0.096	0.767	-0.006	0.984	0.264	0.407
arahy.Tifrunner.gnm2.ann1.JR1J9J	black	-0.092	0.775	0.668	0.018	0.17	0.597	0.866	0	0.449	0.143	0.015	0.964	-0.435	0.157	-0.787	0.002	0.008	0.98	-0.204	0.524	0.484	0.11	0.089	0.784	0.227	0.477
arahy.Tifrunner.gnm2.ann1.JUA047	black	-0.705	0.011	-0.11	0.733	-0.085	0.792	0.636	0.026	0.772	0.003	0.571	0.053	0.611	0.035	-0.206	0.521	-0.851	0	-0.259	0.416	-0.034	0.916	-0.257	0.421	0.376	0.229
arahy.Tifrunner.gnm2.ann1.JV1AYU	black	0.116	0.719	0.691	0.013	0.165	0.609	0.69	0.013	0.203	0.528	-0.184	0.567	-0.571	0.052	-0.767	0.004	0.295	0.351	-0.112	0.728	0.542	0.069	-0.13	0.687	0.276	0.385
arahy.Tifrunner.gnm2.ann1.JWC1SR	black	-0.684	0.014	0.049	0.88	-0.208	0.516	0.815	0.001	0.626	0.029	0.232	0.469	0.186	0.563	-0.324	0.304	-0.566	0.055	0.005	0.988	0.355	0.257	0.117	0.718	0.653	0.021
arahy.Tifrunner.gnm2.ann1.JWHM9L	black	-0.471	0.122	0.229	0.473	0.162	0.614	0.757	0.004	0.812	0.001	0.71	0.01	0.254	0.425	-0.478	0.116	-0.658	0.02	-0.319	0.312	0.016	0.962	-0.289	0.362	0.27	0.396
arahy.Tifrunner.gnm2.ann1.JWR0C3	black	0.326	0.301	-0.488	0.107	-0.107	0.741	-0.926	0	-0.633	0.027	-0.158	0.623	0.186	0.562	0.709	0.01	0.278	0.382	0.189	0.556	-0.402	0.195	0.12	0.709	-0.581	0.048
arahy.Tifrunner.gnm2.ann1.JYUV9M	black	-0.705	0.01	-0.053	0.87	-0.423	0.171	0.75	0.005	0.327	0.3	0.039	0.903	0.112	0.73	-0.193	0.548	-0.375	0.23	0.199	0.536	0.53	0.076	0.275	0.386	0.192	0.551
arahy.Tifrunner.gnm2.ann1.K1AQFR	black	0.073	0.821	0.718	0.009	0.123	0.703	0.76	0.004	0.178	0.58	-0.233	0.466	-0.677	0.016	-0.762	0.004	0.353	0.26	-0.008	0.98	0.655	0.021	0.108	0.739	0.298	0.347
arahy.Tifrunner.gnm2.ann1.K1W924	black	0.029	0.928	0.746	0.005	0.212	0.509	0.819	0.001	0.364	0.245	-0.104	0.748	-0.517	0.085	-0.827	0.001	0.185	0.566	-0.207	0.518	0.539	0.071	0.078	0.81	0.368	0.24
arahy.Tifrunner.gnm2.ann1.K3DWLG	black	0.758	0.004	0.197	0.539	0.208	0.516	-0.611	0.035	-0.659	0.02	-0.515	0.087	-0.581	0.048	0.136	0.674	0.804	0.002	0.112	0.729	-0.056	0.863	0.253	0.427	-0.316	0.317
arahy.Tifrunner.gnm2.ann1.K3PS86	black	0.028	0.932	-0.719	0.008	-0.216	0.5	-0.842	0.001	-0.444	0.148	0.057	0.859	0.523	0.081	0.813	0.001	-0.083	0.798	0.175	0.587	-0.507	0.093	-0.107	0.741	-0.497	0.1
arahy.Tifrunner.gnm2.ann1.K4MPXF	black	0.789	0.002	0.141	0.662	0.265	0.406	-0.705	0.01	-0.611	0.035	-0.459	0.133	-0.417	0.177	0.124	0.701	0.664	0.018	-0.043	0.894	-0.244	0.445	-0.075	0.816	-0.568	0.054
arahy.Tifrunner.gnm2.ann1.K62C63	black	0.123	0.703	0.669	0.017	0.045	0.889	0.654	0.021	0.015	0.963	-0.316	0.318	-0.7	0.011	-0.661	0.019	0.503	0.095	0.077	0.811	0.717	0.009	0.24	0.453	0.271	0.395
arahy.Tifrunner.gnm2.ann1.K7Q4QF	black	-0.446	0.146	0.328	0.299	-0.11	0.734	0.877	0	0.491	0.105	0.099	0.76	0.001	0.997	-0.56	0.058	-0.22	0.491	-0.091	0.778	0.523	0.081	-0.015	0.962	0.434	0.158
arahy.Tifrunner.gnm2.ann1.K8HD0U	black	0.261	0.413	0.808	0.001	0.3	0.343	0.641	0.025	0.164	0.611	-0.167	0.603	-0.687	0.014	-0.82	0.001	0.401	0.196	-0.172	0.594	0.487	0.108	-0.075	0.816	0.037	0.91
arahy.Tifrunner.gnm2.ann1.K9DW3M	black	-0.582	0.047	0.177	0.582	0.063	0.847	0.832	0.001	0.821	0.001	0.499	0.099	0.274	0.389	-0.498	0.1	-0.715	0.009	-0.276	0.385	0.102	0.753	-0.352	0.262	0.449	0.143
arahy.Tifrunner.gnm2.ann1.K9QGVV	black	-0.689	0.013	0.086	0.79	-0.341	0.279	0.882	0	0.464	0.128	0.067	0.835	0.109	0.736	-0.354	0.258	-0.349	0.266	0.129	0.691	0.598	0.04	0.175	0.587	0.563	0.057
arahy.Tifrunner.gnm2.ann1.KB6CC9	black	0.247	0.438	-0.281	0.376	0.316	0.318	-0.622	0.031	0.089	0.784	0.46	0.133	0.592	0.042	0.356	0.256	-0.272	0.392	-0.453	0.14	-0.796	0.002	-0.433	0.16	0.069	0.831
arahy.Tifrunner.gnm2.ann1.KCE71M	black	-0.05	0.877	0.678	0.015	0.249	0.436	0.824	0.001	0.448	0.144	0.141	0.661	-0.397	0.201	-0.789	0.002	0.063	0.846	-0.192	0.55	0.444	0.148	-0.143	0.657	0.323	0.306
arahy.Tifrunner.gnm2.ann1.KCS4U6	black	0.559	0.059	-0.166	0.607	0.174	0.589	-0.804	0.002	-0.456	0.136	-0.093	0.774	-0.015	0.963	0.378	0.225	0.305	0.334	-0.027	0.935	-0.476	0.117	-0.181	0.572	-0.613	0.034
arahy.Tifrunner.gnm2.ann1.KEU6X6	black	-0.522	0.082	0.234	0.465	-0.163	0.614	0.853	0	0.483	0.111	0.104	0.747	-0.078	0.81	-0.45	0.142	-0.334	0.289	0.003	0.993	0.478	0.116	0.234	0.463	0.33	0.295
arahy.Tifrunner.gnm2.ann1.KF5BEL	black	0.644	0.024	-0.145	0.654	0.148	0.645	-0.873	0	-0.679	0.015	-0.349	0.266	-0.211	0.511	0.436	0.156	0.565	0.055	0.087	0.788	-0.348	0.268	0.042	0.897	-0.416	0.178
arahy.Tifrunner.gnm2.ann1.KH9YDP	black	-0.714	0.009	-0.009	0.977	-0.512	0.089	0.824	0.001	0.278	0.382	-0.015	0.964	0.053	0.87	-0.212	0.508	-0.222	0.488	0.294	0.354	0.729	0.007	0.419	0.175	0.544	0.067
arahy.Tifrunner.gnm2.ann1.KM320G	black	-0.067	0.836	0.63	0.028	0.139	0.666	0.805	0.002	0.413	0.182	-0.006	0.985	-0.38	0.223	-0.722	0.008	0.087	0.788	-0.153	0.635	0.511	0.09	0.087	0.788	0.489	0.107
arahy.Tifrunner.gnm2.ann1.KM6XVV	black	-0.497	0.101	0.237	0.458	-0.124	0.702	0.81	0.001	0.515	0.086	0.275	0.387	-0.021	0.948	-0.406	0.191	-0.34	0.28	-0.023	0.942	0.419	0.175	0.323	0.306	0.283	0.373
arahy.Tifrunner.gnm2.ann1.KMC0NT	black	0.349	0.266	-0.331	0.294	-0.191	0.551	-0.752	0.005	-0.714	0.009	-0.523	0.081	-0.161	0.618	0.578	0.049	0.489	0.107	0.33	0.296	-0.087	0.788	0.44	0.153	-0.108	0.738
arahy.Tifrunner.gnm2.ann1.KP0GIQ	black	0.364	0.245	0.692	0.013	0.216	0.499	0.42	0.174	-0.053	0.87	-0.392	0.207	-0.761	0.004	-0.676	0.016	0.534	0.074	-0.03	0.925	0.48	0.114	-0.095	0.768	0.046	0.887
arahy.Tifrunner.gnm2.ann1.KPLK3V	black	-0.288	0.365	0.507	0.093	-0.018	0.956	0.907	0	0.44	0.152	0.045	0.889	-0.266	0.402	-0.659	0.02	-0.024	0.941	-0.049	0.881	0.61	0.035	0.117	0.717	0.531	0.075
arahy.Tifrunner.gnm2.ann1.KS8FPJ	black	-0.64	0.025	0.155	0.631	-0.207	0.52	0.884	0	0.569	0.053	0.118	0.716	0.064	0.843	-0.415	0.18	-0.463	0.13	-0.013	0.967	0.455	0.137	0.207	0.518	0.484	0.111
arahy.Tifrunner.gnm2.ann1.KSUC5C	black	0.695	0.012	0.003	0.993	0.064	0.844	-0.738	0.006	-0.772	0.003	-0.526	0.079	-0.465	0.128	0.309	0.328	0.778	0.003	0.225	0.481	-0.075	0.816	0.21	0.513	-0.426	0.168
arahy.Tifrunner.gnm2.ann1.KWM0H4	black	-0.464	0.129	0.287	0.366	-0.176	0.585	0.866	0	0.361	0.249	0.016	0.961	-0.171	0.594	-0.49	0.106	-0.103	0.749	0.144	0.656	0.634	0.027	0.029	0.929	0.509	0.091
arahy.Tifrunner.gnm2.ann1.KY5LXX	black	0.104	0.747	0.821	0.001	0.329	0.297	0.8	0.002	0.432	0.161	-0.043	0.894	-0.552	0.063	-0.885	0	0.141	0.663	-0.308	0.33	0.435	0.158	0.04	0.902	0.298	0.347
arahy.Tifrunner.gnm2.ann1.KYM582	black	-0.465	0.128	-0.125	0.698	-0.018	0.955	0.361	0.249	0.506	0.093	0.401	0.197	0.364	0.245	-0.068	0.833	-0.646	0.023	-0.201	0.532	-0.137	0.671	-0.079	0.808	0.244	0.444
arahy.Tifrunner.gnm2.ann1.KZCX9C	black	0.248	0.437	-0.521	0.082	-0.12	0.709	-0.879	0	-0.546	0.066	-0.131	0.685	0.212	0.509	0.708	0.01	0.144	0.656	0.205	0.523	-0.437	0.155	0.085	0.792	-0.625	0.03
arahy.Tifrunner.gnm2.ann1.L0KBB2	black	-0.373	0.233	0.272	0.392	-0.323	0.306	0.739	0.006	0.142	0.659	-0.357	0.255	-0.293	0.355	-0.385	0.216	0.088	0.786	0.198	0.538	0.76	0.004	0.579	0.048	0.436	0.157
arahy.Tifrunner.gnm2.ann1.L34NFV	black	-0.618	0.032	0.078	0.809	-0.12	0.711	0.762	0.004	0.675	0.016	0.386	0.216	0.374	0.231	-0.347	0.27	-0.557	0.06	-0.155	0.63	0.255	0.423	-0.085	0.794	0.609	0.035
arahy.Tifrunner.gnm2.ann1.L3JBZI	black	-0.645	0.024	0.121	0.707	-0.082	0.801	0.851	0	0.742	0.006	0.501	0.097	0.306	0.333	-0.425	0.168	-0.642	0.024	-0.167	0.603	0.236	0.46	-0.158	0.623	0.395	0.203
arahy.Tifrunner.gnm2.ann1.L4EP3N	black	-0.009	0.978	-0.493	0.104	0.174	0.589	-0.601	0.039	0.157	0.627	0.382	0.22	0.668	0.018	0.492	0.105	-0.527	0.078	-0.281	0.377	-0.815	0.001	-0.359	0.251	0.08	0.806
arahy.Tifrunner.gnm2.ann1.L8VQTA	black	0.105	0.746	0.648	0.023	-0.007	0.983	0.657	0.02	-0.019	0.953	-0.385	0.216	-0.743	0.006	-0.637	0.026	0.511	0.089	0.143	0.657	0.755	0.005	0.318	0.314	0.183	0.57
arahy.Tifrunner.gnm2.ann1.L9NYSD	black	-0.293	0.356	0.405	0.192	0.097	0.763	0.756	0.004	0.543	0.068	0.215	0.502	-0.104	0.749	-0.539	0.071	-0.279	0.381	-0.236	0.459	0.283	0.373	0.222	0.488	0.202	0.53
arahy.Tifrunner.gnm2.ann1.LI5GRW	black	-0.55	0.064	0.221	0.491	-0.236	0.46	0.897	0	0.445	0.147	0.098	0.761	-0.029	0.929	-0.473	0.121	-0.236	0.46	0.096	0.767	0.607	0.036	-0.007	0.982	0.554	0.062
arahy.Tifrunner.gnm2.ann1.LIG7UX	black	-0.186	0.562	0.608	0.036	0.088	0.786	0.912	0	0.461	0.132	0.076	0.814	-0.317	0.315	-0.761	0.004	0.004	0.989	-0.153	0.635	0.56	0.058	-0.024	0.94	0.435	0.157
arahy.Tifrunner.gnm2.ann1.LLG5IK	black	-0.549	0.064	0.141	0.662	-0.273	0.391	0.798	0.002	0.399	0.199	0.008	0.981	0.052	0.873	-0.374	0.231	-0.228	0.477	0.099	0.76	0.572	0.052	0.059	0.855	0.67	0.017
arahy.Tifrunner.gnm2.ann1.LPXF14	black	0.318	0.314	-0.364	0.244	0.058	0.857	-0.791	0.002	-0.458	0.134	0.036	0.912	0.145	0.653	0.553	0.062	0.186	0.563	0.143	0.658	-0.464	0.129	-0.122	0.705	-0.722	0.008
arahy.Tifrunner.gnm2.ann1.LRNE2N	black	-0.58	0.048	0.063	0.847	-0.112	0.729	0.731	0.007	0.604	0.038	0.571	0.052	0.263	0.409	-0.325	0.303	-0.532	0.075	-0.038	0.907	0.233	0.467	-0.235	0.462	0.259	0.416
arahy.Tifrunner.gnm2.ann1.LUG37R	black	-0.054	0.868	-0.492	0.104	0.068	0.833	-0.54	0.07	0.115	0.722	0.325	0.303	0.727	0.007	0.459	0.133	-0.474	0.119	-0.26	0.415	-0.689	0.013	-0.385	0.216	-0.059	0.857
arahy.Tifrunner.gnm2.ann1.LX0UPC	black	-0.114	0.725	0.569	0.053	0.203	0.528	0.756	0.004	0.425	0.169	0.254	0.426	-0.322	0.307	-0.642	0.024	-0.006	0.986	-0.157	0.626	0.377	0.227	0.079	0.808	0.116	0.72
arahy.Tifrunner.gnm2.ann1.M09JG2	black	-0.421	0.173	0.352	0.262	0.035	0.914	0.86	0	0.601	0.039	0.297	0.349	-0.073	0.822	-0.568	0.054	-0.382	0.22	-0.156	0.628	0.33	0.295	-0.035	0.914	0.269	0.397
arahy.Tifrunner.gnm2.ann1.M0CFGP	black	0.49	0.106	-0.354	0.258	0.134	0.677	-0.953	0	-0.542	0.069	-0.06	0.853	0.124	0.701	0.591	0.043	0.284	0.37	0.039	0.903	-0.566	0.055	-0.159	0.622	-0.476	0.118
arahy.Tifrunner.gnm2.ann1.M1B7D1	black	-0.526	0.079	0.279	0.379	-0.032	0.922	0.896	0	0.715	0.009	0.369	0.238	0.181	0.574	-0.535	0.073	-0.471	0.122	-0.207	0.519	0.339	0.28	-0.048	0.881	0.53	0.076
arahy.Tifrunner.gnm2.ann1.M1BTB5	black	-0.588	0.045	0.255	0.423	-0.084	0.796	0.943	0	0.652	0.022	0.283	0.373	0.046	0.887	-0.536	0.072	-0.48	0.114	-0.095	0.77	0.403	0.194	-0.03	0.926	0.387	0.214
arahy.Tifrunner.gnm2.ann1.M3EH65	black	-0.179	0.578	0.49	0.105	-0.056	0.862	0.778	0.003	0.266	0.404	-0.005	0.988	-0.38	0.224	-0.573	0.052	0.135	0.676	0.049	0.879	0.638	0.025	0.23	0.473	0.405	0.192
arahy.Tifrunner.gnm2.ann1.M3HJLJ	black	-0.113	0.726	-0.823	0.001	-0.427	0.166	-0.77	0.003	-0.545	0.067	-0.049	0.88	0.431	0.161	0.904	0	-0.028	0.932	0.447	0.145	-0.293	0.356	0.058	0.858	-0.334	0.289
arahy.Tifrunner.gnm2.ann1.M63M99	black	0.035	0.914	-0.643	0.024	-0.089	0.784	-0.785	0.002	-0.333	0.29	0.22	0.491	0.471	0.122	0.75	0.005	-0.117	0.717	0.18	0.575	-0.554	0.061	-0.164	0.609	-0.457	0.135
arahy.Tifrunner.gnm2.ann1.M8MQLJ	black	-0.386	0.215	0.12	0.709	-0.115	0.722	0.534	0.074	0.401	0.196	0.223	0.485	0.025	0.939	-0.208	0.517	-0.314	0.321	-0.007	0.983	0.253	0.428	0.466	0.127	0.164	0.611
arahy.Tifrunner.gnm2.ann1.M9595M	black	-0.086	0.789	0.695	0.012	0.198	0.538	0.876	0	0.516	0.086	0.075	0.817	-0.391	0.209	-0.818	0.001	-0.001	0.998	-0.235	0.463	0.484	0.111	0.053	0.87	0.452	0.14
arahy.Tifrunner.gnm2.ann1.MA1Z2D	black	0.495	0.102	-0.215	0.501	0.11	0.734	-0.794	0.002	-0.418	0.176	-0.133	0.681	0.058	0.858	0.438	0.155	0.246	0.44	-0.065	0.841	-0.464	0.129	0.065	0.841	-0.355	0.257
arahy.Tifrunner.gnm2.ann1.MBA6PB	black	-0.491	0.105	0.243	0.447	0.107	0.74	0.807	0.001	0.754	0.005	0.622	0.031	0.248	0.437	-0.506	0.093	-0.583	0.046	-0.284	0.371	0.116	0.72	-0.322	0.307	0.184	0.567
arahy.Tifrunner.gnm2.ann1.MBL6KM	black	-0.08	0.805	-0.581	0.047	0.062	0.848	-0.618	0.032	0.087	0.788	0.42	0.174	0.663	0.019	0.574	0.051	-0.523	0.081	-0.11	0.733	-0.754	0.005	-0.347	0.27	-0.161	0.617
arahy.Tifrunner.gnm2.ann1.MEP9PF	black	0.546	0.067	-0.26	0.414	0.267	0.402	-0.914	0	-0.369	0.238	0.019	0.954	0.245	0.442	0.461	0.132	0.167	0.603	-0.232	0.469	-0.696	0.012	-0.314	0.32	-0.349	0.265
arahy.Tifrunner.gnm2.ann1.MG688V	black	-0.647	0.023	0.159	0.621	-0.298	0.347	0.933	0	0.439	0.154	0.119	0.712	-0.023	0.943	-0.424	0.169	-0.303	0.339	0.147	0.649	0.625	0.03	0.103	0.749	0.408	0.188
arahy.Tifrunner.gnm2.ann1.MH0DCU	black	-0.58	0.048	0.182	0.571	-0.294	0.354	0.892	0	0.37	0.236	0.086	0.79	-0.143	0.657	-0.423	0.17	-0.222	0.488	0.225	0.482	0.65	0.022	0.096	0.765	0.37	0.237
arahy.Tifrunner.gnm2.ann1.MI3IQM	black	-0.121	0.708	0.537	0.072	0.166	0.607	0.742	0.006	0.521	0.083	0.309	0.328	-0.166	0.606	-0.641	0.025	-0.098	0.761	-0.256	0.422	0.335	0.287	0.003	0.993	0.399	0.199
arahy.Tifrunner.gnm2.ann1.MIQ9L3	black	0.106	0.744	0.67	0.017	0.066	0.838	0.65	0.022	0.061	0.852	-0.38	0.223	-0.705	0.01	-0.65	0.022	0.42	0.174	0.013	0.967	0.658	0.02	0.432	0.161	0.21	0.513
arahy.Tifrunner.gnm2.ann1.MK9Y65	black	0.572	0.052	-0.117	0.716	-0.074	0.82	-0.725	0.008	-0.813	0.001	-0.577	0.049	-0.347	0.269	0.389	0.211	0.738	0.006	0.25	0.433	-0.012	0.97	0.222	0.489	-0.223	0.486
arahy.Tifrunner.gnm2.ann1.MMBS5J	black	0.026	0.937	0.699	0.011	0.099	0.76	0.787	0.002	0.2	0.532	-0.227	0.479	-0.617	0.032	-0.756	0.004	0.317	0.315	-0.035	0.914	0.662	0.019	0.135	0.676	0.307	0.332
arahy.Tifrunner.gnm2.ann1.MN5499	black	0.387	0.214	-0.393	0.207	-0.222	0.488	-0.854	0	-0.789	0.002	-0.428	0.165	-0.059	0.855	0.667	0.018	0.52	0.083	0.322	0.308	-0.142	0.659	0.43	0.163	-0.442	0.15
arahy.Tifrunner.gnm2.ann1.MN9CK9	black	0.088	0.787	0.751	0.005	0.216	0.5	0.775	0.003	0.285	0.369	-0.149	0.645	-0.624	0.03	-0.84	0.001	0.244	0.444	-0.13	0.687	0.547	0.066	-0.097	0.764	0.282	0.374
arahy.Tifrunner.gnm2.ann1.MR6WYG	black	-0.718	0.009	0.002	0.994	-0.363	0.246	0.821	0.001	0.431	0.162	0.027	0.933	0.097	0.765	-0.271	0.394	-0.432	0.16	0.143	0.658	0.518	0.084	0.221	0.49	0.434	0.159
arahy.Tifrunner.gnm2.ann1.MS236J	black	-0.075	0.816	-0.813	0.001	-0.382	0.221	-0.82	0.001	-0.528	0.077	-0.064	0.845	0.441	0.151	0.894	0	-0.056	0.863	0.393	0.206	-0.359	0.252	0.023	0.943	-0.362	0.248
arahy.Tifrunner.gnm2.ann1.MS53IC	black	-0.042	0.897	0.659	0.02	0.157	0.627	0.822	0.001	0.396	0.202	0.005	0.987	-0.422	0.172	-0.786	0.002	0.097	0.764	-0.156	0.628	0.516	0.086	-0.123	0.702	0.383	0.219
arahy.Tifrunner.gnm2.ann1.MU1UQI	black	0.003	0.992	0.731	0.007	0.138	0.668	0.832	0.001	0.32	0.311	-0.144	0.655	-0.602	0.038	-0.808	0.001	0.192	0.55	-0.112	0.729	0.603	0.038	0.183	0.568	0.26	0.415
arahy.Tifrunner.gnm2.ann1.MU94NL	black	0.092	0.775	0.683	0.014	0.247	0.44	0.681	0.015	0.272	0.392	-0.146	0.65	-0.559	0.059	-0.782	0.003	0.182	0.57	-0.153	0.634	0.43	0.163	-0.177	0.581	0.082	0.801
arahy.Tifrunner.gnm2.ann1.MVDX5J	black	-0.397	0.201	0.432	0.161	-0.014	0.966	0.928	0	0.573	0.051	0.274	0.388	-0.141	0.663	-0.614	0.034	-0.245	0.442	-0.098	0.762	0.489	0.107	0.161	0.616	0.341	0.278
arahy.Tifrunner.gnm2.ann1.MWAB5B	black	-0.409	0.187	0.35	0.265	0.241	0.451	0.813	0.001	0.889	0	0.687	0.014	0.265	0.405	-0.582	0.047	-0.629	0.028	-0.456	0.136	0.02	0.951	-0.233	0.466	0.378	0.225
arahy.Tifrunner.gnm2.ann1.MYD2LQ	black	-0.204	0.524	0.524	0.08	-0.116	0.718	0.854	0	0.2	0.533	-0.283	0.373	-0.534	0.074	-0.644	0.024	0.195	0.543	0.136	0.673	0.775	0.003	0.24	0.452	0.425	0.168
arahy.Tifrunner.gnm2.ann1.MYD918	black	-0.042	0.897	-0.762	0.004	-0.328	0.298	-0.788	0.002	-0.479	0.115	-0.016	0.961	0.467	0.126	0.838	0.001	-0.075	0.816	0.274	0.389	-0.396	0.202	-0.02	0.95	-0.289	0.362
arahy.Tifrunner.gnm2.ann1.MZXR1C	black	-0.626	0.029	0.134	0.678	-0.064	0.842	0.83	0.001	0.684	0.014	0.345	0.272	0.17	0.596	-0.425	0.168	-0.622	0.031	-0.115	0.722	0.237	0.459	-0.091	0.778	0.269	0.398
arahy.Tifrunner.gnm2.ann1.N07IEU	black	-0.416	0.178	0.37	0.236	-0.015	0.963	0.882	0	0.607	0.036	0.283	0.372	-0.044	0.893	-0.568	0.054	-0.321	0.309	-0.148	0.647	0.413	0.182	0.081	0.802	0.51	0.091
arahy.Tifrunner.gnm2.ann1.N289YY	black	-0.766	0.004	-0.103	0.75	-0.142	0.66	0.706	0.01	0.76	0.004	0.489	0.107	0.532	0.075	-0.2	0.532	-0.806	0.002	-0.154	0.632	0.088	0.786	-0.073	0.823	0.575	0.051
arahy.Tifrunner.gnm2.ann1.N28W6S	black	-0.664	0.019	0.05	0.878	-0.088	0.785	0.779	0.003	0.753	0.005	0.613	0.034	0.415	0.18	-0.321	0.31	-0.686	0.014	-0.19	0.553	0.162	0.616	-0.067	0.835	0.463	0.129
arahy.Tifrunner.gnm2.ann1.N4NI2R	black	0.309	0.329	0.831	0.001	0.285	0.369	0.609	0.036	0.117	0.718	-0.295	0.352	-0.775	0.003	-0.823	0.001	0.446	0.146	-0.156	0.629	0.512	0.088	0.057	0.86	0.013	0.969
arahy.Tifrunner.gnm2.ann1.N4VW2L	black	-0.641	0.025	0.1	0.758	-0.159	0.622	0.806	0.002	0.656	0.021	0.275	0.386	0.266	0.403	-0.35	0.265	-0.565	0.055	-0.134	0.678	0.306	0.333	0.164	0.611	0.541	0.069
arahy.Tifrunner.gnm2.ann1.N8DZQ8	black	-0.473	0.12	0.24	0.452	0.049	0.881	0.8	0.002	0.697	0.012	0.345	0.272	0.164	0.611	-0.534	0.074	-0.567	0.055	-0.283	0.373	0.166	0.605	-0.305	0.335	0.303	0.339
arahy.Tifrunner.gnm2.ann1.N8MPD0	black	-0.361	0.249	0.269	0.397	-0.204	0.525	0.715	0.009	0.28	0.379	-0.229	0.475	-0.144	0.655	-0.415	0.18	-0.017	0.959	0.085	0.792	0.613	0.034	0.286	0.367	0.638	0.026
arahy.Tifrunner.gnm2.ann1.N95DZF	black	-0.195	0.544	0.586	0.045	-0.018	0.957	0.907	0	0.319	0.313	-0.109	0.736	-0.464	0.128	-0.73	0.007	0.114	0.725	0.01	0.975	0.694	0.012	0.109	0.737	0.304	0.337
arahy.Tifrunner.gnm2.ann1.NADZ26	black	-0.747	0.005	-0.087	0.788	-0.238	0.456	0.727	0.007	0.597	0.041	0.239	0.455	0.265	0.406	-0.22	0.492	-0.689	0.013	0.028	0.932	0.238	0.456	-0.006	0.986	0.415	0.179
arahy.Tifrunner.gnm2.ann1.NB74KP	black	-0.236	0.461	0.615	0.033	0.106	0.744	0.961	0	0.525	0.079	0.056	0.862	-0.364	0.244	-0.794	0.002	-0.092	0.777	-0.143	0.657	0.538	0.071	0.007	0.984	0.346	0.27
arahy.Tifrunner.gnm2.ann1.NF5K9F	black	-0.724	0.008	-0.151	0.639	-0.344	0.274	0.632	0.028	0.447	0.145	0.295	0.352	0.259	0.416	-0.057	0.861	-0.51	0.09	0.18	0.575	0.34	0.28	0.277	0.384	0.555	0.061
arahy.Tifrunner.gnm2.ann1.NF6T15	black	0.722	0.008	-0.005	0.988	0.426	0.167	-0.843	0.001	-0.362	0.247	-0.016	0.961	-0.1	0.757	0.267	0.402	0.311	0.324	-0.196	0.541	-0.64	0.025	-0.229	0.474	-0.64	0.025
arahy.Tifrunner.gnm2.ann1.NFU19K	black	-0.071	0.827	0.659	0.02	0.184	0.568	0.832	0.001	0.419	0.175	0.026	0.936	-0.458	0.134	-0.803	0.002	0.011	0.974	-0.185	0.565	0.462	0.13	-0.081	0.802	0.128	0.691
arahy.Tifrunner.gnm2.ann1.NFUI4Q	black	-0.32	0.31	0.488	0.108	0.033	0.919	0.921	0	0.517	0.085	0.1	0.756	-0.275	0.386	-0.696	0.012	-0.199	0.534	-0.107	0.74	0.485	0.11	-0.013	0.968	0.233	0.466
arahy.Tifrunner.gnm2.ann1.NJE90G	black	-0.715	0.009	-0.115	0.722	-0.159	0.621	0.666	0.018	0.661	0.019	0.651	0.022	0.506	0.094	-0.152	0.638	-0.706	0.01	-0.106	0.744	0.106	0.743	-0.11	0.733	0.452	0.14
arahy.Tifrunner.gnm2.ann1.NM5DTL	black	-0.033	0.919	0.559	0.059	0.063	0.846	0.695	0.012	0.156	0.627	-0.158	0.624	-0.572	0.052	-0.624	0.03	0.211	0.511	0.035	0.915	0.552	0.063	0.105	0.746	-0.016	0.96
arahy.Tifrunner.gnm2.ann1.NMYG6B	black	-0.485	0.11	0.197	0.539	-0.385	0.216	0.807	0.002	0.167	0.604	-0.262	0.411	-0.216	0.5	-0.381	0.222	0.036	0.912	0.297	0.348	0.807	0.002	0.275	0.388	0.53	0.076
arahy.Tifrunner.gnm2.ann1.NP1K2X	black	-0.596	0.041	0.09	0.781	0.083	0.799	0.731	0.007	0.877	0	0.547	0.066	0.46	0.132	-0.405	0.191	-0.808	0.001	-0.361	0.248	-0.03	0.926	-0.346	0.27	0.581	0.047
arahy.Tifrunner.gnm2.ann1.NPC14S	black	-0.568	0.054	0.184	0.566	-0.357	0.255	0.89	0	0.271	0.395	-0.054	0.868	-0.16	0.619	-0.416	0.179	-0.103	0.749	0.26	0.414	0.752	0.005	0.147	0.649	0.402	0.195
arahy.Tifrunner.gnm2.ann1.NSV5VW	black	-0.653	0.021	0.166	0.606	-0.281	0.376	0.931	0	0.494	0.102	0.201	0.531	0.007	0.982	-0.407	0.19	-0.345	0.272	0.117	0.718	0.593	0.042	0.232	0.467	0.435	0.157
arahy.Tifrunner.gnm2.ann1.NW6N51	black	-0.648	0.023	0.064	0.844	-0.058	0.859	0.757	0.004	0.765	0.004	0.382	0.22	0.393	0.206	-0.359	0.251	-0.705	0.01	-0.223	0.485	0.139	0.668	-0.099	0.76	0.52	0.083
arahy.Tifrunner.gnm2.ann1.NX6A0A	black	0.023	0.943	-0.616	0.033	0.049	0.879	-0.756	0.004	-0.069	0.83	0.36	0.25	0.667	0.018	0.664	0.018	-0.384	0.217	-0.13	0.686	-0.775	0.003	-0.298	0.347	-0.163	0.614
arahy.Tifrunner.gnm2.ann1.P5QAAZ	black	-0.606	0.037	-0.069	0.83	-0.211	0.511	0.61	0.035	0.484	0.111	0.368	0.239	0.159	0.622	-0.186	0.563	-0.524	0.081	0.152	0.638	0.246	0.442	-0.141	0.663	0.391	0.209
arahy.Tifrunner.gnm2.ann1.P70IT9	black	0.767	0.004	-0.016	0.961	0.237	0.459	-0.87	0	-0.632	0.028	-0.34	0.28	-0.281	0.376	0.314	0.32	0.586	0.045	-0.008	0.98	-0.383	0.22	-0.027	0.934	-0.566	0.055
arahy.Tifrunner.gnm2.ann1.P7J5GP	black	-0.745	0.005	-0.009	0.977	-0.405	0.191	0.841	0.001	0.43	0.163	0.179	0.578	0.176	0.583	-0.235	0.462	-0.355	0.257	0.215	0.503	0.599	0.04	0.242	0.45	0.567	0.055
arahy.Tifrunner.gnm2.ann1.P8QCSH	black	0.396	0.202	-0.376	0.228	-0.14	0.665	-0.858	0	-0.794	0.002	-0.383	0.219	-0.117	0.718	0.646	0.023	0.54	0.07	0.371	0.235	-0.174	0.589	0.26	0.415	-0.469	0.124
arahy.Tifrunner.gnm2.ann1.P9UX8E	black	-0.095	0.77	0.703	0.011	0.361	0.249	0.861	0	0.695	0.012	0.225	0.482	-0.268	0.401	-0.853	0	-0.227	0.478	-0.43	0.162	0.239	0.454	-0.084	0.795	0.26	0.414
arahy.Tifrunner.gnm2.ann1.PC9ITH	black	-0.125	0.698	0.675	0.016	0.262	0.41	0.882	0	0.562	0.057	0.159	0.622	-0.378	0.226	-0.811	0.001	-0.077	0.812	-0.223	0.485	0.405	0.191	-0.049	0.881	0.312	0.324
arahy.Tifrunner.gnm2.ann1.PD2L2L	black	0	1	0.717	0.009	0.235	0.462	0.799	0.002	0.435	0.157	-0.015	0.963	-0.47	0.123	-0.787	0.002	0.098	0.762	-0.213	0.506	0.47	0.123	0.109	0.736	0.453	0.139
arahy.Tifrunner.gnm2.ann1.PIT7JA	black	-0.644	0.024	0.085	0.793	-0.244	0.445	0.843	0.001	0.523	0.081	0.349	0.266	0.218	0.497	-0.358	0.253	-0.418	0.176	0.018	0.957	0.448	0.144	-0.05	0.878	0.355	0.258
arahy.Tifrunner.gnm2.ann1.PIVK5S	black	-0.015	0.964	0.641	0.025	0.036	0.911	0.773	0.003	0.169	0.6	-0.138	0.668	-0.635	0.027	-0.685	0.014	0.305	0.336	0.07	0.829	0.681	0.015	0.217	0.498	0.174	0.588
arahy.Tifrunner.gnm2.ann1.PL30YU	black	0.233	0.465	0.813	0.001	0.299	0.345	0.68	0.015	0.205	0.522	-0.157	0.625	-0.697	0.012	-0.841	0.001	0.358	0.253	-0.172	0.593	0.492	0.104	-0.069	0.831	0.079	0.807
arahy.Tifrunner.gnm2.ann1.PM2MNG	black	-0.651	0.022	0.074	0.819	-0.282	0.375	0.82	0.001	0.445	0.148	-0.052	0.872	0.011	0.973	-0.34	0.28	-0.398	0.201	0.113	0.727	0.502	0.096	0.151	0.639	0.556	0.06
arahy.Tifrunner.gnm2.ann1.PM64UH	black	-0.553	0.062	0.144	0.656	-0.259	0.417	0.818	0.001	0.363	0.246	0.183	0.569	-0.03	0.927	-0.363	0.246	-0.223	0.485	0.173	0.591	0.563	0.057	0	0.999	0.361	0.249
arahy.Tifrunner.gnm2.ann1.PN0N9Z	black	0.1	0.757	0.753	0.005	0.167	0.605	0.757	0.004	0.222	0.487	-0.282	0.375	-0.668	0.018	-0.811	0.001	0.316	0.317	-0.091	0.778	0.613	0.034	0.081	0.801	0.323	0.306
arahy.Tifrunner.gnm2.ann1.PP6MCW	black	-0.79	0.002	-0.135	0.676	-0.293	0.356	0.717	0.009	0.612	0.034	0.254	0.425	0.379	0.224	-0.155	0.63	-0.68	0.015	0.02	0.95	0.27	0.395	0.117	0.717	0.709	0.01
arahy.Tifrunner.gnm2.ann1.PP7MBT	black	-0.175	0.587	0.567	0.054	-0.019	0.953	0.868	0	0.272	0.393	-0.13	0.686	-0.468	0.125	-0.689	0.013	0.167	0.604	0.042	0.898	0.697	0.012	0.094	0.771	0.388	0.212
arahy.Tifrunner.gnm2.ann1.PRFK83	black	-0.351	0.263	0.421	0.173	0.147	0.649	0.84	0.001	0.683	0.014	0.442	0.15	-0.04	0.902	-0.595	0.041	-0.396	0.203	-0.262	0.41	0.24	0.453	0.044	0.893	0.237	0.458
arahy.Tifrunner.gnm2.ann1.PT01GP	black	-0.605	0.037	0.105	0.746	-0.027	0.933	0.775	0.003	0.719	0.008	0.355	0.257	0.178	0.579	-0.401	0.197	-0.69	0.013	-0.141	0.662	0.144	0.655	-0.149	0.645	0.372	0.234
arahy.Tifrunner.gnm2.ann1.PU6SLT	black	-0.47	0.123	0.278	0.383	-0.038	0.906	0.833	0.001	0.619	0.032	0.356	0.256	0.08	0.805	-0.468	0.125	-0.404	0.193	-0.179	0.577	0.332	0.291	0.161	0.618	0.433	0.16
arahy.Tifrunner.gnm2.ann1.PUHY82	black	-0.749	0.005	-0.05	0.878	-0.245	0.442	0.788	0.002	0.605	0.037	0.5	0.098	0.37	0.236	-0.223	0.485	-0.6	0.039	-0.008	0.981	0.306	0.334	0.007	0.984	0.481	0.113
arahy.Tifrunner.gnm2.ann1.PX7M3V	black	-0.417	0.177	0.314	0.321	-0.297	0.349	0.863	0	0.185	0.565	-0.101	0.755	-0.368	0.239	-0.461	0.132	0.068	0.835	0.296	0.35	0.8	0.002	0.315	0.319	0.241	0.45
arahy.Tifrunner.gnm2.ann1.PY3JPZ	black	-0.683	0.014	0.057	0.86	-0.43	0.163	0.871	0	0.308	0.329	0.053	0.871	-0.019	0.952	-0.313	0.322	-0.228	0.476	0.301	0.342	0.708	0.01	0.144	0.655	0.378	0.225
arahy.Tifrunner.gnm2.ann1.PZ4M2K	black	0.179	0.577	0.817	0.001	0.437	0.156	0.707	0.01	0.51	0.09	0.024	0.94	-0.404	0.192	-0.874	0	0.084	0.796	-0.458	0.134	0.267	0.402	-0.098	0.762	0.368	0.24
arahy.Tifrunner.gnm2.ann1.Q13VIF	black	-0.236	0.46	0.413	0.182	-0.135	0.676	0.782	0.003	0.15	0.642	-0.135	0.677	-0.438	0.154	-0.553	0.062	0.163	0.612	0.188	0.559	0.702	0.011	0.011	0.973	0.236	0.461
arahy.Tifrunner.gnm2.ann1.Q2MNTG	black	-0.481	0.113	0.194	0.546	0.157	0.625	0.732	0.007	0.808	0.001	0.65	0.022	0.258	0.419	-0.463	0.13	-0.708	0.01	-0.329	0.297	-0.026	0.935	-0.345	0.271	0.258	0.418
arahy.Tifrunner.gnm2.ann1.Q3G26L	black	-0.56	0.058	0.189	0.556	0.061	0.852	0.81	0.001	0.792	0.002	0.545	0.067	0.269	0.398	-0.467	0.126	-0.688	0.013	-0.29	0.36	0.095	0.768	-0.181	0.573	0.257	0.42
arahy.Tifrunner.gnm2.ann1.Q3GMD8	black	-0.66	0.02	0.095	0.769	-0.13	0.688	0.817	0.001	0.67	0.017	0.247	0.439	0.17	0.597	-0.367	0.241	-0.616	0.033	-0.061	0.851	0.28	0.377	0.097	0.764	0.424	0.169
arahy.Tifrunner.gnm2.ann1.Q40RKA	black	-0.048	0.883	0.671	0.017	0.167	0.604	0.814	0.001	0.35	0.264	-0.085	0.792	-0.505	0.094	-0.753	0.005	0.135	0.676	-0.123	0.703	0.534	0.074	0.091	0.778	0.336	0.286
arahy.Tifrunner.gnm2.ann1.Q44N8G	black	-0.057	0.86	-0.691	0.013	-0.108	0.738	-0.744	0.006	-0.19	0.554	0.261	0.412	0.652	0.021	0.723	0.008	-0.315	0.319	0.049	0.881	-0.629	0.028	-0.258	0.418	-0.393	0.206
arahy.Tifrunner.gnm2.ann1.Q4G2HA	black	-0.528	0.077	0.147	0.647	-0.237	0.459	0.776	0.003	0.412	0.184	-0.021	0.949	0.055	0.864	-0.395	0.203	-0.248	0.436	0.067	0.837	0.529	0.077	-0.011	0.972	0.617	0.033
arahy.Tifrunner.gnm2.ann1.Q50EYJ	black	-0.121	0.709	0.657	0.02	0.154	0.632	0.868	0	0.508	0.092	0.061	0.851	-0.304	0.337	-0.781	0.003	-0.018	0.956	-0.253	0.427	0.485	0.11	0.111	0.731	0.342	0.277
arahy.Tifrunner.gnm2.ann1.Q94UE0	black	0.651	0.022	-0.084	0.796	0.222	0.488	-0.827	0.001	-0.524	0.08	-0.204	0.524	-0.133	0.681	0.336	0.286	0.433	0.16	-0.02	0.951	-0.437	0.156	-0.142	0.659	-0.603	0.038
arahy.Tifrunner.gnm2.ann1.Q9B6CW	black	-0.284	0.371	0.523	0.081	0.236	0.461	0.897	0	0.722	0.008	0.382	0.22	-0.097	0.765	-0.728	0.007	-0.366	0.242	-0.347	0.27	0.239	0.454	-0.179	0.578	0.362	0.248
arahy.Tifrunner.gnm2.ann1.Q9TM1C	black	0.161	0.617	-0.634	0.027	-0.186	0.564	-0.899	0	-0.529	0.077	-0.029	0.929	0.383	0.219	0.827	0.001	0.099	0.76	0.2	0.534	-0.452	0.14	0.179	0.579	-0.374	0.232
arahy.Tifrunner.gnm2.ann1.QA99NK	black	0.467	0.125	-0.196	0.54	-0.086	0.791	-0.715	0.009	-0.63	0.028	-0.395	0.204	-0.096	0.767	0.412	0.183	0.494	0.103	0.16	0.62	-0.145	0.653	0.131	0.685	-0.418	0.176
arahy.Tifrunner.gnm2.ann1.QAD112	black	-0.036	0.911	0.694	0.012	0.148	0.647	0.824	0.001	0.393	0.206	-0.039	0.903	-0.418	0.176	-0.766	0.004	0.143	0.658	-0.188	0.559	0.554	0.061	0.197	0.539	0.39	0.211
arahy.Tifrunner.gnm2.ann1.QAUQ3D	black	-0.507	0.093	0.338	0.282	0.067	0.835	0.936	0	0.758	0.004	0.484	0.111	0.084	0.795	-0.602	0.039	-0.503	0.095	-0.207	0.519	0.291	0.359	-0.18	0.576	0.43	0.163
arahy.Tifrunner.gnm2.ann1.QE05K9	black	0.248	0.436	0.805	0.002	0.296	0.35	0.656	0.02	0.183	0.57	-0.105	0.746	-0.659	0.02	-0.821	0.001	0.389	0.211	-0.181	0.573	0.489	0.106	-0.088	0.785	0.065	0.84
arahy.Tifrunner.gnm2.ann1.QEW08J	black	-0.24	0.452	0.593	0.042	0.175	0.587	0.921	0	0.599	0.04	0.268	0.4	-0.242	0.449	-0.743	0.006	-0.163	0.613	-0.223	0.487	0.42	0.174	0.028	0.931	0.325	0.303
arahy.Tifrunner.gnm2.ann1.QEW1CD	black	-0.726	0.008	-0.207	0.518	-0.233	0.466	0.561	0.058	0.547	0.066	0.362	0.247	0.447	0.145	-0.064	0.844	-0.723	0.008	-0.035	0.914	0.083	0.797	0.014	0.967	0.199	0.535
arahy.Tifrunner.gnm2.ann1.QFR843	black	-0.596	0.041	-0.057	0.859	-0.096	0.767	0.588	0.044	0.619	0.032	0.72	0.008	0.567	0.055	-0.159	0.622	-0.619	0.032	-0.218	0.496	0.047	0.885	-0.098	0.763	0.154	0.633
arahy.Tifrunner.gnm2.ann1.QGLS4H	black	-0.692	0.013	-0.05	0.878	-0.06	0.852	0.695	0.012	0.811	0.001	0.608	0.036	0.579	0.049	-0.251	0.432	-0.809	0.001	-0.271	0.394	0.017	0.958	-0.194	0.545	0.613	0.034
arahy.Tifrunner.gnm2.ann1.QHJA26	black	-0.484	0.111	0.28	0.378	-0.232	0.467	0.883	0	0.389	0.212	0.005	0.987	-0.115	0.721	-0.501	0.097	-0.143	0.657	0.097	0.763	0.656	0.021	0.096	0.767	0.513	0.088
arahy.Tifrunner.gnm2.ann1.QHP0ED	black	-0.529	0.077	0.058	0.857	-0.08	0.805	0.643	0.024	0.613	0.034	0.257	0.419	0.354	0.259	-0.318	0.314	-0.511	0.089	-0.166	0.606	0.187	0.561	-0.183	0.568	0.664	0.018
arahy.Tifrunner.gnm2.ann1.QM5IC5	black	0.013	0.967	0.745	0.005	0.294	0.354	0.837	0.001	0.465	0.128	0.031	0.925	-0.482	0.113	-0.868	0	0.07	0.829	-0.237	0.458	0.435	0.158	-0.197	0.54	0.354	0.259
arahy.Tifrunner.gnm2.ann1.QN6N73	black	-0.415	0.18	0.297	0.349	-0.01	0.975	0.808	0.001	0.484	0.111	0.213	0.506	-0.097	0.764	-0.527	0.078	-0.271	0.395	-0.021	0.947	0.394	0.206	-0.178	0.58	0.264	0.408
arahy.Tifrunner.gnm2.ann1.QNY1I5	black	-0.559	0.059	0.258	0.418	-0.234	0.465	0.947	0	0.444	0.148	0.061	0.85	-0.078	0.811	-0.513	0.088	-0.223	0.486	0.093	0.773	0.646	0.023	0.041	0.9	0.486	0.109
arahy.Tifrunner.gnm2.ann1.QPLM33	black	-0.401	0.196	0.367	0.24	-0.088	0.786	0.885	0	0.416	0.179	0.108	0.739	-0.184	0.566	-0.549	0.065	-0.121	0.707	0.015	0.962	0.57	0.053	0.119	0.713	0.37	0.236
arahy.Tifrunner.gnm2.ann1.QT0H2C	black	0.167	0.605	0.801	0.002	0.283	0.373	0.739	0.006	0.296	0.349	-0.052	0.873	-0.609	0.036	-0.856	0	0.274	0.388	-0.206	0.52	0.492	0.105	-0.1	0.756	0.213	0.507
arahy.Tifrunner.gnm2.ann1.QV2KCV	black	-0.205	0.522	0.485	0.11	-0.064	0.843	0.816	0.001	0.239	0.455	-0.181	0.573	-0.432	0.16	-0.648	0.023	0.107	0.74	0.065	0.841	0.657	0.02	0.001	0.998	0.242	0.448
arahy.Tifrunner.gnm2.ann1.QYKM8F	black	-0.63	0.028	-0.011	0.973	-0.045	0.889	0.67	0.017	0.718	0.009	0.415	0.179	0.383	0.219	-0.283	0.373	-0.764	0.004	-0.231	0.469	0.024	0.941	-0.162	0.615	0.376	0.229
arahy.Tifrunner.gnm2.ann1.R3JKZW	black	0.058	0.858	-0.719	0.008	-0.336	0.285	-0.841	0.001	-0.598	0.04	-0.175	0.587	0.331	0.293	0.826	0.001	0.088	0.785	0.351	0.264	-0.32	0.31	0.007	0.983	-0.279	0.38
arahy.Tifrunner.gnm2.ann1.R4XPT2	black	-0.633	0.027	0.121	0.709	-0.363	0.246	0.877	0	0.334	0.289	0.086	0.79	-0.079	0.808	-0.34	0.28	-0.228	0.476	0.234	0.465	0.668	0.018	0.274	0.388	0.335	0.287
arahy.Tifrunner.gnm2.ann1.R6UVTB	black	0.248	0.438	0.781	0.003	0.271	0.395	0.627	0.029	0.15	0.643	-0.114	0.724	-0.687	0.014	-0.783	0.003	0.41	0.186	-0.134	0.679	0.505	0.094	-0.016	0.961	0.112	0.728
arahy.Tifrunner.gnm2.ann1.R6W0QQ	black	-0.601	0.039	0.183	0.569	-0.185	0.564	0.878	0	0.498	0.1	0.084	0.796	-0.011	0.972	-0.423	0.171	-0.348	0.268	0.05	0.878	0.506	0.093	0.161	0.618	0.518	0.084
arahy.Tifrunner.gnm2.ann1.R8V4SK	black	-0.075	0.818	0.567	0.055	0.043	0.896	0.737	0.006	0.225	0.482	-0.083	0.798	-0.472	0.121	-0.615	0.033	0.211	0.51	0.005	0.986	0.596	0.041	0.198	0.537	0.305	0.334
arahy.Tifrunner.gnm2.ann1.R92L2M	black	0.07	0.828	0.603	0.038	0.047	0.884	0.649	0.022	0.087	0.787	-0.144	0.655	-0.59	0.044	-0.633	0.027	0.387	0.214	0.078	0.81	0.637	0.026	0.046	0.887	0.227	0.478
arahy.Tifrunner.gnm2.ann1.RA16HC	black	-0.466	0.127	0.324	0.305	-0.116	0.719	0.914	0	0.526	0.079	0.251	0.431	-0.062	0.848	-0.556	0.061	-0.263	0.408	-0.023	0.944	0.524	0.081	-0.021	0.948	0.436	0.157
arahy.Tifrunner.gnm2.ann1.RE0YCA	black	-0.565	0.056	0.137	0.67	-0.3	0.343	0.809	0.001	0.321	0.31	-0.094	0.772	-0.08	0.804	-0.368	0.24	-0.237	0.459	0.14	0.664	0.585	0.046	0.209	0.515	0.263	0.409
arahy.Tifrunner.gnm2.ann1.RFG747	black	-0.085	0.792	0.645	0.024	0.131	0.685	0.829	0.001	0.437	0.156	0.052	0.872	-0.356	0.256	-0.727	0.007	0.058	0.857	-0.193	0.549	0.511	0.09	0.183	0.569	0.387	0.214
arahy.Tifrunner.gnm2.ann1.RG0P7S	black	-0.577	0.05	0.226	0.48	-0.209	0.515	0.927	0	0.488	0.108	0.154	0.633	-0.027	0.933	-0.49	0.106	-0.285	0.369	0.083	0.799	0.583	0.047	-0.035	0.914	0.539	0.071
arahy.Tifrunner.gnm2.ann1.RK1ICF	black	-0.107	0.741	0.691	0.013	0.24	0.453	0.888	0	0.547	0.066	0.092	0.777	-0.343	0.275	-0.815	0.001	-0.057	0.861	-0.303	0.338	0.419	0.175	0.043	0.893	0.333	0.291
arahy.Tifrunner.gnm2.ann1.RLS6BD	black	-0.416	0.179	0.389	0.211	0.024	0.941	0.894	0	0.651	0.022	0.168	0.602	0.024	0.942	-0.627	0.029	-0.339	0.281	-0.222	0.489	0.394	0.205	-0.039	0.903	0.568	0.054
arahy.Tifrunner.gnm2.ann1.RN6KLM	black	-0.169	0.599	-0.872	0	-0.465	0.128	-0.771	0.003	-0.545	0.067	-0.103	0.75	0.468	0.125	0.942	0	-0.055	0.866	0.469	0.124	-0.278	0.381	0.091	0.778	-0.191	0.551
arahy.Tifrunner.gnm2.ann1.RQ0VMS	black	-0.151	0.64	0.47	0.123	-0.193	0.547	0.745	0.005	0.003	0.994	-0.331	0.294	-0.617	0.033	-0.526	0.079	0.351	0.263	0.273	0.39	0.83	0.001	0.407	0.189	0.13	0.687
arahy.Tifrunner.gnm2.ann1.RRWC6P	black	0.619	0.032	-0.097	0.764	0.043	0.895	-0.766	0.004	-0.705	0.01	-0.334	0.288	-0.252	0.429	0.358	0.254	0.615	0.033	0.151	0.639	-0.194	0.545	0.026	0.937	-0.686	0.014
arahy.Tifrunner.gnm2.ann1.RV32KW	black	-0.092	0.777	0.69	0.013	0.28	0.377	0.871	0	0.589	0.044	0.084	0.796	-0.391	0.209	-0.852	0	-0.13	0.687	-0.298	0.347	0.357	0.255	-0.092	0.777	0.301	0.342
arahy.Tifrunner.gnm2.ann1.RVLE1D	black	-0.65	0.022	0.136	0.674	-0.361	0.249	0.907	0	0.371	0.235	0.107	0.741	-0.079	0.807	-0.369	0.238	-0.245	0.442	0.253	0.428	0.685	0.014	0.246	0.441	0.333	0.29
arahy.Tifrunner.gnm2.ann1.RVXC58	black	0.645	0.024	-0.118	0.714	0.254	0.425	-0.859	0	-0.499	0.099	-0.21	0.512	-0.161	0.617	0.37	0.237	0.38	0.223	0.01	0.976	-0.499	0.098	-0.144	0.656	-0.518	0.084
arahy.Tifrunner.gnm2.ann1.RWV13Y	black	0.589	0.044	-0.141	0.663	-0.041	0.9	-0.777	0.003	-0.814	0.001	-0.49	0.106	-0.273	0.391	0.445	0.148	0.744	0.006	0.226	0.48	-0.075	0.817	0.238	0.457	-0.293	0.356
arahy.Tifrunner.gnm2.ann1.RYU1I8	black	0.778	0.003	0.105	0.745	0.203	0.527	-0.734	0.007	-0.727	0.007	-0.437	0.156	-0.46	0.132	0.219	0.494	0.8	0.002	0.097	0.764	-0.148	0.646	0.073	0.821	-0.505	0.094
arahy.Tifrunner.gnm2.ann1.S0UG05	black	-0.429	0.164	0.349	0.266	0.143	0.658	0.841	0.001	0.784	0.003	0.551	0.064	0.128	0.693	-0.562	0.057	-0.529	0.077	-0.324	0.304	0.165	0.608	-0.036	0.911	0.395	0.203
arahy.Tifrunner.gnm2.ann1.S1D52P	black	-0.071	0.827	0.723	0.008	0.378	0.226	0.872	0	0.681	0.015	0.353	0.26	-0.274	0.388	-0.862	0	-0.184	0.568	-0.416	0.179	0.249	0.435	-0.166	0.605	0.216	0.5
arahy.Tifrunner.gnm2.ann1.S3DSX5	black	0.137	0.671	0.815	0.001	0.321	0.308	0.758	0.004	0.385	0.217	-0.074	0.82	-0.592	0.043	-0.847	0.001	0.193	0.548	-0.262	0.41	0.442	0.15	0.104	0.747	0.299	0.346
arahy.Tifrunner.gnm2.ann1.S5ZW7E	black	-0.165	0.608	0.596	0.041	0.113	0.726	0.837	0.001	0.451	0.142	0.001	0.997	-0.324	0.304	-0.698	0.012	-0.015	0.962	-0.202	0.529	0.494	0.102	0.263	0.41	0.385	0.216
arahy.Tifrunner.gnm2.ann1.S6MTJ1	black	-0.614	0.034	0.22	0.492	-0.246	0.441	0.94	0	0.503	0.095	0.018	0.955	-0.03	0.926	-0.476	0.118	-0.327	0.3	0.061	0.851	0.598	0.04	0.197	0.539	0.514	0.087
arahy.Tifrunner.gnm2.ann1.S8490G	black	-0.259	0.415	0.486	0.109	0.049	0.88	0.834	0.001	0.423	0.171	-0.047	0.886	-0.325	0.303	-0.639	0.025	-0.106	0.744	-0.096	0.767	0.477	0.117	0.133	0.681	0.228	0.475
arahy.Tifrunner.gnm2.ann1.S8KTUY	black	-0.212	0.508	0.442	0.15	-0.206	0.521	0.788	0.002	0.075	0.816	-0.313	0.321	-0.552	0.063	-0.56	0.058	0.251	0.43	0.251	0.431	0.813	0.001	0.243	0.447	0.21	0.513
arahy.Tifrunner.gnm2.ann1.SB181I	black	-0.401	0.196	0.374	0.232	0.265	0.404	0.842	0.001	0.892	0	0.628	0.029	0.185	0.566	-0.646	0.023	-0.634	0.027	-0.427	0.167	0.031	0.923	-0.422	0.172	0.435	0.158
arahy.Tifrunner.gnm2.ann1.SB3XQV	black	-0.239	0.455	0.527	0.079	-0.092	0.776	0.892	0	0.273	0.391	-0.106	0.743	-0.448	0.144	-0.64	0.025	0.139	0.667	0.075	0.816	0.739	0.006	0.293	0.356	0.392	0.208
arahy.Tifrunner.gnm2.ann1.SC24YE	black	-0.76	0.004	-0.055	0.866	-0.285	0.37	0.781	0.003	0.573	0.051	0.425	0.168	0.379	0.225	-0.188	0.558	-0.539	0.07	0.042	0.897	0.366	0.242	0.161	0.617	0.502	0.097
arahy.Tifrunner.gnm2.ann1.SE5UPX	black	-0.477	0.117	0.303	0.338	0.199	0.535	0.842	0.001	0.917	0	0.586	0.045	0.274	0.388	-0.589	0.044	-0.704	0.011	-0.428	0.165	0.032	0.921	-0.327	0.299	0.521	0.082
arahy.Tifrunner.gnm2.ann1.SE8RA9	black	0.08	0.806	-0.708	0.01	-0.305	0.334	-0.869	0	-0.604	0.037	-0.07	0.828	0.377	0.227	0.859	0	0.122	0.706	0.347	0.269	-0.348	0.267	0.077	0.811	-0.491	0.105
arahy.Tifrunner.gnm2.ann1.SF2YP5	black	-0.396	0.202	0.231	0.47	0.073	0.822	0.68	0.015	0.677	0.016	0.281	0.377	0.233	0.467	-0.462	0.131	-0.457	0.135	-0.274	0.389	0.157	0.626	-0.211	0.511	0.694	0.012
arahy.Tifrunner.gnm2.ann1.SFW5N9	black	-0.56	0.058	0.194	0.546	-0.264	0.406	0.881	0	0.419	0.176	0.068	0.835	-0.026	0.935	-0.448	0.144	-0.228	0.477	0.125	0.698	0.619	0.032	0.001	0.998	0.553	0.062
arahy.Tifrunner.gnm2.ann1.SGC5R3	black	-0.471	0.123	0.283	0.373	0.046	0.888	0.833	0.001	0.729	0.007	0.337	0.284	0.174	0.589	-0.548	0.065	-0.483	0.111	-0.237	0.459	0.255	0.424	-0.203	0.526	0.613	0.034
arahy.Tifrunner.gnm2.ann1.SJ3RYI	black	-0.564	0.056	0.173	0.591	-0.297	0.348	0.844	0.001	0.418	0.176	-0.03	0.926	-0.004	0.989	-0.379	0.225	-0.232	0.468	0.092	0.777	0.617	0.032	0.328	0.298	0.709	0.01
arahy.Tifrunner.gnm2.ann1.SJG3D7	black	-0.306	0.333	0.426	0.167	-0.004	0.991	0.828	0.001	0.485	0.11	0.002	0.995	-0.16	0.62	-0.614	0.034	-0.134	0.678	-0.093	0.773	0.496	0.101	-0.02	0.95	0.636	0.026
arahy.Tifrunner.gnm2.ann1.SN8RBH	black	-0.494	0.103	0.097	0.765	-0.43	0.162	0.723	0.008	0.067	0.836	-0.106	0.744	-0.148	0.647	-0.282	0.375	0.054	0.869	0.363	0.246	0.766	0.004	0.131	0.684	0.204	0.525
arahy.Tifrunner.gnm2.ann1.SUG60F	black	-0.554	0.062	0.091	0.779	-0.302	0.341	0.729	0.007	0.311	0.325	-0.16	0.618	-0.105	0.746	-0.302	0.34	-0.28	0.379	0.176	0.585	0.522	0.082	0.287	0.365	0.242	0.449
arahy.Tifrunner.gnm2.ann1.SVE7QB	black	-0.578	0.049	0.17	0.597	-0.021	0.948	0.832	0.001	0.703	0.011	0.571	0.052	0.201	0.531	-0.432	0.161	-0.58	0.048	-0.147	0.649	0.219	0.494	-0.151	0.639	0.31	0.326
arahy.Tifrunner.gnm2.ann1.SYZ79T	black	-0.484	0.111	0.173	0.59	0.01	0.976	0.716	0.009	0.631	0.028	0.17	0.598	0.123	0.704	-0.432	0.161	-0.561	0.058	-0.219	0.494	0.153	0.636	-0.09	0.78	0.343	0.275
arahy.Tifrunner.gnm2.ann1.SZPL62	black	-0.556	0.061	0.258	0.419	-0.072	0.823	0.884	0	0.644	0.024	0.208	0.516	0.07	0.83	-0.488	0.107	-0.451	0.141	-0.128	0.692	0.381	0.221	0.188	0.559	0.444	0.148
arahy.Tifrunner.gnm2.ann1.T0RA0U	black	-0.371	0.235	0.458	0.135	0.117	0.717	0.929	0	0.691	0.013	0.23	0.473	-0.065	0.841	-0.709	0.01	-0.383	0.219	-0.278	0.381	0.328	0.297	-0.171	0.596	0.399	0.199
arahy.Tifrunner.gnm2.ann1.T0Y2I4	black	0.159	0.622	-0.628	0.029	-0.174	0.589	-0.89	0	-0.489	0.107	-0.06	0.854	0.412	0.183	0.769	0.003	0.036	0.911	0.157	0.627	-0.484	0.111	-0.005	0.989	-0.461	0.131
arahy.Tifrunner.gnm2.ann1.T3QZI5	black	-0.605	0.037	0.066	0.84	0.046	0.886	0.711	0.009	0.807	0.001	0.515	0.086	0.361	0.249	-0.361	0.249	-0.802	0.002	-0.278	0.382	-0.019	0.954	-0.229	0.475	0.316	0.317
arahy.Tifrunner.gnm2.ann1.T4T6Y3	black	-0.423	0.171	0.354	0.259	-0.156	0.628	0.866	0	0.421	0.173	-0.084	0.795	-0.171	0.595	-0.521	0.083	-0.13	0.686	0.006	0.986	0.616	0.033	0.37	0.236	0.568	0.054
arahy.Tifrunner.gnm2.ann1.T4Y60T	black	0.18	0.576	0.629	0.028	0.052	0.871	0.551	0.064	-0.037	0.91	-0.379	0.224	-0.666	0.018	-0.634	0.027	0.518	0.085	0.063	0.845	0.655	0.021	0.077	0.811	0.231	0.469
arahy.Tifrunner.gnm2.ann1.T5AYFK	black	-0.664	0.018	-0.015	0.963	-0.215	0.503	0.72	0.008	0.577	0.049	0.13	0.687	0.3	0.344	-0.28	0.378	-0.55	0.064	-0.034	0.918	0.304	0.337	-0.08	0.805	0.738	0.006
arahy.Tifrunner.gnm2.ann1.T67UVY	black	-0.476	0.118	0.288	0.364	-0.071	0.825	0.841	0.001	0.583	0.047	0.225	0.482	-0.018	0.956	-0.466	0.127	-0.36	0.251	-0.098	0.762	0.402	0.195	0.302	0.339	0.474	0.12
arahy.Tifrunner.gnm2.ann1.T7WKPY	black	-0.175	0.587	0.563	0.057	0.056	0.864	0.85	0	0.4	0.197	0.051	0.876	-0.289	0.362	-0.69	0.013	0.062	0.848	-0.109	0.736	0.571	0.052	0.021	0.948	0.498	0.099
arahy.Tifrunner.gnm2.ann1.T7YHMF	black	-0.049	0.88	0.674	0.016	0.13	0.687	0.837	0.001	0.316	0.316	-0.146	0.651	-0.551	0.063	-0.794	0.002	0.162	0.616	-0.074	0.819	0.591	0.043	-0.021	0.949	0.281	0.376
arahy.Tifrunner.gnm2.ann1.T832D6	black	0.327	0.299	-0.302	0.34	0.021	0.949	-0.717	0.009	-0.548	0.065	-0.177	0.583	-0.068	0.834	0.499	0.098	0.327	0.299	0.273	0.391	-0.295	0.351	-0.035	0.915	-0.55	0.064
arahy.Tifrunner.gnm2.ann1.T95NYF	black	-0.656	0.021	0.112	0.729	-0.413	0.182	0.886	0	0.305	0.334	-0.061	0.85	-0.072	0.824	-0.328	0.298	-0.182	0.571	0.257	0.419	0.74	0.006	0.365	0.243	0.515	0.087
arahy.Tifrunner.gnm2.ann1.TA5R8Z	black	-0.241	0.45	0.55	0.064	-0.033	0.919	0.915	0	0.341	0.278	-0.04	0.901	-0.423	0.171	-0.696	0.012	0.079	0.807	0.035	0.915	0.688	0.013	0.123	0.704	0.342	0.276
arahy.Tifrunner.gnm2.ann1.TAK2NC	black	0.101	0.755	-0.644	0.024	-0.161	0.618	-0.857	0	-0.412	0.183	-0.099	0.76	0.398	0.201	0.779	0.003	-0.033	0.919	0.177	0.581	-0.49	0.106	0.077	0.813	-0.116	0.72
arahy.Tifrunner.gnm2.ann1.TH8K2R	black	-0.417	0.178	0.431	0.162	-0.107	0.741	0.958	0	0.481	0.114	-0.019	0.954	-0.23	0.472	-0.624	0.03	-0.152	0.637	-0.016	0.961	0.63	0.028	0.243	0.448	0.488	0.107
arahy.Tifrunner.gnm2.ann1.TJ4WR0	black	0.15	0.641	0.819	0.001	0.45	0.142	0.755	0.005	0.501	0.097	0.169	0.6	-0.442	0.15	-0.912	0	0.078	0.809	-0.396	0.203	0.282	0.374	-0.328	0.298	0.202	0.529
arahy.Tifrunner.gnm2.ann1.TJC09S	black	-0.654	0.021	0.022	0.945	-0.103	0.751	0.739	0.006	0.69	0.013	0.359	0.251	0.311	0.326	-0.31	0.327	-0.705	0.01	-0.163	0.612	0.141	0.662	-0.05	0.878	0.374	0.231
arahy.Tifrunner.gnm2.ann1.TK8AAC	black	-0.36	0.25	0.459	0.133	-0.027	0.932	0.948	0	0.475	0.118	0.124	0.702	-0.254	0.426	-0.674	0.016	-0.142	0.66	-0.033	0.92	0.568	0.054	-0.061	0.851	0.339	0.281
arahy.Tifrunner.gnm2.ann1.TM2XQH	black	-0.546	0.066	0.195	0.544	0.031	0.923	0.807	0.002	0.794	0.002	0.57	0.053	0.281	0.376	-0.449	0.143	-0.646	0.023	-0.286	0.368	0.138	0.668	-0.071	0.827	0.481	0.114
arahy.Tifrunner.gnm2.ann1.TNA3AF	black	-0.52	0.083	0.25	0.433	-0.308	0.33	0.887	0	0.334	0.289	-0.05	0.877	-0.12	0.711	-0.427	0.166	-0.086	0.791	0.149	0.644	0.734	0.007	0.382	0.221	0.586	0.045
arahy.Tifrunner.gnm2.ann1.TP5DYC	black	-0.535	0.073	0.223	0.486	-0.216	0.5	0.861	0	0.481	0.113	0.091	0.778	0.031	0.925	-0.441	0.151	-0.254	0.426	0.026	0.937	0.565	0.056	0.159	0.621	0.665	0.018
arahy.Tifrunner.gnm2.ann1.TQHX8C	black	-0.291	0.359	0.356	0.256	0.212	0.509	0.729	0.007	0.649	0.022	0.331	0.293	-0.032	0.921	-0.614	0.034	-0.438	0.154	-0.27	0.396	0.11	0.734	-0.494	0.103	0.298	0.347
arahy.Tifrunner.gnm2.ann1.TREG0V	black	-0.527	0.078	0.064	0.843	-0.056	0.863	0.667	0.018	0.591	0.043	0.412	0.183	0.348	0.267	-0.292	0.357	-0.501	0.097	-0.236	0.46	0.165	0.609	-0.099	0.759	0.716	0.009
arahy.Tifrunner.gnm2.ann1.TS3HWZ	black	0.7	0.011	-0.078	0.81	0.186	0.562	-0.865	0	-0.655	0.021	-0.369	0.238	-0.221	0.49	0.358	0.253	0.597	0.041	0.054	0.869	-0.339	0.281	-0.082	0.8	-0.428	0.165
arahy.Tifrunner.gnm2.ann1.TTFN2L	black	-0.537	0.072	0.207	0.518	-0.136	0.674	0.816	0.001	0.532	0.075	0.148	0.647	0.061	0.851	-0.397	0.201	-0.37	0.236	-0.083	0.798	0.411	0.184	0.315	0.318	0.447	0.145
arahy.Tifrunner.gnm2.ann1.TU0730	black	0.056	0.864	0.815	0.001	0.369	0.237	0.849	0	0.54	0.07	0.09	0.78	-0.465	0.128	-0.926	0	0.036	0.911	-0.354	0.259	0.38	0.223	-0.133	0.68	0.319	0.312
arahy.Tifrunner.gnm2.ann1.TUB397	black	0.143	0.658	0.71	0.01	0.238	0.456	0.663	0.019	0.19	0.555	-0.107	0.742	-0.612	0.034	-0.765	0.004	0.299	0.345	-0.116	0.72	0.481	0.113	-0.118	0.714	0.026	0.935
arahy.Tifrunner.gnm2.ann1.TUNW8N	black	-0.444	0.149	0.384	0.217	-0.175	0.586	0.946	0	0.423	0.171	-0.003	0.993	-0.191	0.551	-0.569	0.054	-0.1	0.757	0.051	0.874	0.686	0.014	0.261	0.413	0.477	0.117
arahy.Tifrunner.gnm2.ann1.TW1RKA	black	0.325	0.302	-0.418	0.176	-0.048	0.881	-0.859	0	-0.501	0.097	-0.123	0.702	0.165	0.608	0.628	0.029	0.173	0.59	0.091	0.778	-0.444	0.148	0.188	0.559	-0.493	0.104
arahy.Tifrunner.gnm2.ann1.TWF6U3	black	-0.564	0.056	0.247	0.44	0.035	0.915	0.876	0	0.808	0.001	0.49	0.106	0.264	0.406	-0.502	0.096	-0.606	0.037	-0.29	0.361	0.208	0.516	-0.023	0.943	0.524	0.08
arahy.Tifrunner.gnm2.ann1.TX9KIG	black	0.085	0.793	0.485	0.11	-0.125	0.698	0.522	0.082	-0.165	0.608	-0.509	0.091	-0.693	0.013	-0.519	0.084	0.507	0.093	0.222	0.487	0.733	0.007	0.136	0.673	0.113	0.728
arahy.Tifrunner.gnm2.ann1.U05H3U	black	0.669	0.017	-0.059	0.856	0.052	0.873	-0.783	0.003	-0.804	0.002	-0.483	0.111	-0.446	0.146	0.37	0.236	0.749	0.005	0.27	0.396	-0.117	0.718	0.158	0.623	-0.553	0.062
arahy.Tifrunner.gnm2.ann1.U3PP50	black	-0.27	0.396	0.499	0.099	0.038	0.907	0.875	0	0.437	0.156	0.031	0.923	-0.32	0.311	-0.661	0.019	-0.106	0.742	-0.098	0.762	0.501	0.097	0.094	0.771	0.229	0.474
arahy.Tifrunner.gnm2.ann1.U5BQ4B	black	-0.181	0.573	0.585	0.046	-0.028	0.93	0.884	0	0.305	0.335	-0.119	0.712	-0.469	0.124	-0.697	0.012	0.121	0.708	0	1	0.686	0.014	0.244	0.445	0.268	0.399
arahy.Tifrunner.gnm2.ann1.U60PIC	black	-0.536	0.072	0.324	0.304	-0.081	0.802	0.962	0	0.627	0.029	0.244	0.445	0.013	0.968	-0.565	0.055	-0.378	0.226	-0.121	0.708	0.471	0.122	0.116	0.721	0.467	0.126
arahy.Tifrunner.gnm2.ann1.U7S369	black	0.149	0.645	0.783	0.003	0.224	0.484	0.715	0.009	0.232	0.469	-0.189	0.556	-0.633	0.027	-0.78	0.003	0.345	0.272	-0.155	0.631	0.56	0.058	0.253	0.428	0.232	0.468
arahy.Tifrunner.gnm2.ann1.U88305	black	-0.621	0.031	0.207	0.519	-0.145	0.653	0.932	0	0.622	0.031	0.305	0.334	0.074	0.818	-0.478	0.116	-0.475	0.118	-0.05	0.878	0.43	0.163	0.029	0.929	0.4	0.198
arahy.Tifrunner.gnm2.ann1.UB7VDX	black	-0.507	0.092	0.285	0.369	0.15	0.641	0.864	0	0.867	0	0.611	0.035	0.25	0.434	-0.57	0.053	-0.668	0.018	-0.355	0.258	0.09	0.78	-0.306	0.334	0.39	0.21
arahy.Tifrunner.gnm2.ann1.UBBI2A	black	-0.561	0.058	0.217	0.498	0.024	0.94	0.844	0.001	0.75	0.005	0.352	0.261	0.089	0.784	-0.483	0.112	-0.608	0.036	-0.14	0.665	0.213	0.505	-0.074	0.818	0.49	0.106
arahy.Tifrunner.gnm2.ann1.UC4N4Q	black	0.099	0.76	0.709	0.01	0.138	0.67	0.713	0.009	0.147	0.647	-0.2	0.532	-0.677	0.015	-0.725	0.008	0.378	0.225	0.005	0.987	0.627	0.029	0.173	0.59	0.145	0.653
arahy.Tifrunner.gnm2.ann1.UGYE5Q	black	-0.455	0.137	0.206	0.52	0.171	0.595	0.72	0.008	0.771	0.003	0.507	0.092	0.245	0.443	-0.492	0.105	-0.67	0.017	-0.362	0.248	-0.02	0.952	-0.427	0.166	0.31	0.327
arahy.Tifrunner.gnm2.ann1.UI5U2V	black	0.079	0.808	-0.694	0.012	-0.26	0.415	-0.844	0.001	-0.538	0.071	-0.117	0.718	0.365	0.244	0.827	0.001	0.065	0.841	0.278	0.382	-0.387	0.213	0.04	0.902	-0.142	0.66
arahy.Tifrunner.gnm2.ann1.UIBC0V	black	0.113	0.727	-0.622	0.031	-0.203	0.527	-0.828	0.001	-0.545	0.067	-0.012	0.97	0.301	0.342	0.756	0.004	0.096	0.767	0.322	0.307	-0.387	0.215	-0.086	0.79	-0.625	0.03
arahy.Tifrunner.gnm2.ann1.UMUA0G	black	-0.624	0.03	0.156	0.629	-0.228	0.476	0.885	0	0.54	0.07	0.309	0.328	0.175	0.586	-0.393	0.206	-0.359	0.252	-0.002	0.996	0.507	0.092	0.132	0.683	0.486	0.109
arahy.Tifrunner.gnm2.ann1.UQ4DQD	black	0.046	0.888	0.752	0.005	0.237	0.458	0.815	0.001	0.37	0.237	-0.023	0.944	-0.581	0.048	-0.856	0	0.142	0.659	-0.171	0.595	0.498	0.099	-0.084	0.794	0.162	0.616
arahy.Tifrunner.gnm2.ann1.UQF3WB	black	-0.468	0.125	0.253	0.428	0.185	0.564	0.772	0.003	0.888	0	0.621	0.031	0.294	0.354	-0.502	0.096	-0.697	0.012	-0.396	0.203	-0.003	0.993	-0.2	0.534	0.511	0.089
arahy.Tifrunner.gnm2.ann1.UUWI9C	black	0.67	0.017	-0.037	0.908	0.067	0.835	-0.761	0.004	-0.75	0.005	-0.452	0.14	-0.344	0.273	0.311	0.326	0.709	0.01	0.146	0.651	-0.139	0.667	0.019	0.953	-0.464	0.129
arahy.Tifrunner.gnm2.ann1.V0MKZ1	black	-0.742	0.006	0.053	0.87	-0.375	0.23	0.907	0	0.447	0.145	0.066	0.838	0.064	0.844	-0.332	0.292	-0.392	0.207	0.181	0.574	0.608	0.036	0.203	0.527	0.45	0.142
arahy.Tifrunner.gnm2.ann1.V45S4S	black	0.163	0.613	-0.633	0.027	-0.173	0.59	-0.869	0	-0.518	0.085	-0.025	0.939	0.371	0.235	0.781	0.003	0.084	0.796	0.192	0.55	-0.455	0.138	-0.056	0.863	-0.247	0.438
arahy.Tifrunner.gnm2.ann1.V72G13	black	0.569	0.053	-0.121	0.709	0.307	0.332	-0.795	0.002	-0.411	0.184	-0.003	0.992	-0.118	0.715	0.357	0.255	0.297	0.349	0.017	0.958	-0.537	0.072	-0.225	0.482	-0.563	0.056
arahy.Tifrunner.gnm2.ann1.V8TWEN	black	-0.727	0.007	-0.063	0.846	-0.24	0.452	0.74	0.006	0.632	0.027	0.526	0.079	0.484	0.111	-0.195	0.544	-0.611	0.035	-0.084	0.796	0.26	0.414	0.056	0.863	0.516	0.086
arahy.Tifrunner.gnm2.ann1.VC16G5	black	0.185	0.565	-0.615	0.033	-0.077	0.811	-0.891	0	-0.443	0.149	-0.044	0.891	0.374	0.231	0.741	0.006	0.002	0.994	0.121	0.707	-0.56	0.058	-0.17	0.598	-0.203	0.527
arahy.Tifrunner.gnm2.ann1.VCF3H0	black	0.249	0.436	-0.568	0.054	-0.16	0.618	-0.92	0	-0.607	0.036	-0.177	0.581	0.289	0.362	0.775	0.003	0.204	0.525	0.178	0.58	-0.42	0.174	0.177	0.582	-0.486	0.109
arahy.Tifrunner.gnm2.ann1.VD0ABX	black	-0.286	0.368	0.521	0.083	0.091	0.779	0.906	0	0.608	0.036	0.061	0.852	-0.184	0.567	-0.735	0.006	-0.219	0.493	-0.22	0.492	0.443	0.149	-0.061	0.85	0.63	0.028
arahy.Tifrunner.gnm2.ann1.VDG15V	black	-0.449	0.143	0.233	0.466	0.023	0.943	0.73	0.007	0.62	0.032	0.175	0.586	0.093	0.773	-0.457	0.135	-0.499	0.099	-0.235	0.462	0.19	0.554	0.047	0.884	0.238	0.457
arahy.Tifrunner.gnm2.ann1.VHAI7W	black	-0.409	0.187	0.39	0.21	-0.182	0.571	0.934	0	0.348	0.267	-0.02	0.951	-0.315	0.319	-0.58	0.048	-0.055	0.866	0.126	0.697	0.707	0.01	0.166	0.606	0.364	0.244
arahy.Tifrunner.gnm2.ann1.VLF0GV	black	0.667	0.018	0.011	0.974	0.101	0.756	-0.726	0.008	-0.75	0.005	-0.514	0.087	-0.521	0.082	0.288	0.364	0.724	0.008	0.271	0.394	-0.106	0.743	0.154	0.633	-0.648	0.023
arahy.Tifrunner.gnm2.ann1.VQ5KVR	black	-0.573	0.051	0.174	0.588	-0.317	0.315	0.884	0	0.324	0.304	-0.038	0.906	-0.136	0.674	-0.416	0.179	-0.161	0.618	0.226	0.48	0.694	0.012	0.09	0.781	0.551	0.063
arahy.Tifrunner.gnm2.ann1.VW2QG0	black	0.073	0.821	0.756	0.004	0.268	0.4	0.778	0.003	0.365	0.244	-0.106	0.743	-0.53	0.076	-0.822	0.001	0.205	0.522	-0.206	0.52	0.494	0.103	0.002	0.995	0.441	0.152
arahy.Tifrunner.gnm2.ann1.VX5XH5	black	-0.454	0.139	0.403	0.193	-0.047	0.886	0.959	0	0.591	0.043	0.1	0.758	-0.122	0.705	-0.624	0.03	-0.285	0.369	-0.095	0.77	0.515	0.087	0.111	0.73	0.547	0.066
arahy.Tifrunner.gnm2.ann1.W0CAB0	black	-0.442	0.15	0.286	0.368	-0.04	0.901	0.811	0.001	0.583	0.047	-0.005	0.988	-0.014	0.966	-0.518	0.085	-0.389	0.211	-0.177	0.581	0.353	0.26	0.097	0.765	0.624	0.03
arahy.Tifrunner.gnm2.ann1.W0MI6J	black	0.037	0.91	0.756	0.004	0.302	0.339	0.788	0.002	0.492	0.104	0.075	0.816	-0.425	0.169	-0.826	0.001	0.031	0.924	-0.343	0.275	0.374	0.232	0.139	0.666	0.166	0.606
arahy.Tifrunner.gnm2.ann1.W0RWMP	black	0.197	0.54	0.805	0.002	0.387	0.214	0.656	0.02	0.393	0.207	0.069	0.831	-0.507	0.093	-0.789	0.002	0.193	0.547	-0.322	0.307	0.332	0.292	0.155	0.63	0.146	0.65
arahy.Tifrunner.gnm2.ann1.W0TF53	black	-0.579	0.049	0.024	0.941	-0.099	0.758	0.669	0.017	0.568	0.054	0.418	0.176	0.202	0.529	-0.271	0.395	-0.598	0.04	-0.069	0.832	0.148	0.647	-0.069	0.831	0.1	0.757
arahy.Tifrunner.gnm2.ann1.W0U6J5	black	-0.563	0.056	0.21	0.512	-0.298	0.347	0.905	0	0.363	0.247	0.08	0.805	-0.115	0.722	-0.432	0.161	-0.168	0.602	0.199	0.536	0.686	0.014	0.138	0.67	0.446	0.146
arahy.Tifrunner.gnm2.ann1.W2MY31	black	-0.468	0.125	0.31	0.327	-0.012	0.972	0.857	0	0.612	0.034	0.424	0.169	0.016	0.961	-0.495	0.102	-0.341	0.278	-0.072	0.824	0.384	0.218	0.073	0.822	0.419	0.176
arahy.Tifrunner.gnm2.ann1.W33KED	black	0.003	0.992	0.726	0.008	0.245	0.444	0.821	0.001	0.39	0.21	0.018	0.957	-0.519	0.084	-0.83	0.001	0.098	0.762	-0.198	0.537	0.465	0.128	-0.069	0.831	0.097	0.764
arahy.Tifrunner.gnm2.ann1.W3WWNZ	black	-0.735	0.007	-0.002	0.996	-0.48	0.114	0.841	0.001	0.333	0.289	-0.025	0.938	0.086	0.791	-0.238	0.457	-0.27	0.396	0.268	0.399	0.701	0.011	0.373	0.233	0.549	0.065
arahy.Tifrunner.gnm2.ann1.W4SF8H	black	-0.534	0.074	0.156	0.629	-0.108	0.739	0.762	0.004	0.567	0.055	0.46	0.132	0.124	0.702	-0.342	0.276	-0.442	0.15	-0.058	0.859	0.307	0.332	0.167	0.603	0.27	0.397
arahy.Tifrunner.gnm2.ann1.W583MK	black	-0.03	0.927	0.599	0.039	-0.044	0.892	0.742	0.006	0.104	0.747	-0.391	0.209	-0.627	0.029	-0.667	0.018	0.338	0.283	0.084	0.795	0.742	0.006	0.28	0.379	0.297	0.348
arahy.Tifrunner.gnm2.ann1.W5QJNA	black	0.126	0.697	0.738	0.006	0.194	0.547	0.709	0.01	0.228	0.476	-0.18	0.576	-0.609	0.036	-0.804	0.002	0.263	0.408	-0.172	0.592	0.523	0.081	0.023	0.943	0.079	0.807
arahy.Tifrunner.gnm2.ann1.W7920A	black	-0.594	0.042	-0.111	0.73	-0.305	0.335	0.525	0.08	0.381	0.222	-0.033	0.92	0.322	0.307	-0.092	0.777	-0.399	0.199	0.044	0.893	0.313	0.321	0.207	0.519	0.641	0.025
arahy.Tifrunner.gnm2.ann1.WADY44	black	-0.429	0.164	0.389	0.212	0.004	0.991	0.914	0	0.622	0.031	0.321	0.309	-0.038	0.908	-0.591	0.043	-0.289	0.362	-0.109	0.736	0.445	0.147	0.017	0.958	0.531	0.076
arahy.Tifrunner.gnm2.ann1.WG39WK	black	-0.055	0.864	0.6	0.039	-0.043	0.894	0.756	0.004	0.141	0.663	-0.28	0.378	-0.583	0.047	-0.647	0.023	0.284	0.371	0.044	0.891	0.71	0.01	0.411	0.185	0.103	0.75
arahy.Tifrunner.gnm2.ann1.WHJ0M8	black	-0.47	0.123	0.347	0.269	-0.036	0.911	0.93	0	0.598	0.04	0.34	0.279	-0.039	0.904	-0.59	0.043	-0.348	0.268	-0.098	0.763	0.433	0.16	-0.068	0.834	0.256	0.423
arahy.Tifrunner.gnm2.ann1.WHVZ2S	black	0.699	0.011	-0.034	0.917	0.101	0.755	-0.783	0.003	-0.727	0.007	-0.461	0.132	-0.361	0.249	0.338	0.283	0.709	0.01	0.136	0.673	-0.175	0.586	0.127	0.694	-0.322	0.308
arahy.Tifrunner.gnm2.ann1.WJSS10	black	-0.53	0.077	0.245	0.443	-0.07	0.829	0.876	0	0.587	0.045	0.418	0.177	0.024	0.941	-0.489	0.107	-0.402	0.195	-0.035	0.914	0.389	0.212	-0.08	0.805	0.284	0.37
arahy.Tifrunner.gnm2.ann1.WQF7L9	black	0.318	0.314	-0.414	0.18	0.035	0.915	-0.826	0.001	-0.506	0.093	-0.106	0.743	0.153	0.635	0.598	0.04	0.227	0.478	0.137	0.672	-0.447	0.145	-0.132	0.682	-0.26	0.415
arahy.Tifrunner.gnm2.ann1.WRM861	black	0.1	0.758	0.643	0.024	-0.001	0.996	0.661	0.019	-0.031	0.924	-0.387	0.214	-0.739	0.006	-0.643	0.024	0.504	0.094	0.126	0.696	0.745	0.005	0.265	0.405	0.135	0.676
arahy.Tifrunner.gnm2.ann1.WT21TW	black	0.013	0.968	0.674	0.016	0.095	0.768	0.766	0.004	0.222	0.488	-0.234	0.464	-0.591	0.043	-0.728	0.007	0.246	0.441	-0.074	0.818	0.604	0.037	0.237	0.459	0.154	0.633
arahy.Tifrunner.gnm2.ann1.WUI646	black	-0.471	0.122	0.297	0.349	-0.16	0.62	0.878	0	0.453	0.139	-0.005	0.987	-0.073	0.823	-0.539	0.071	-0.201	0.532	0.014	0.965	0.579	0.049	0.005	0.989	0.54	0.07
arahy.Tifrunner.gnm2.ann1.WWBH0C	black	-0.42	0.174	0.332	0.292	-0.172	0.594	0.884	0	0.343	0.275	0.101	0.756	-0.246	0.441	-0.522	0.082	-0.096	0.766	0.116	0.721	0.633	0.027	0.094	0.772	0.282	0.374
arahy.Tifrunner.gnm2.ann1.WWQ11A	black	-0.619	0.032	-0.037	0.908	-0.237	0.459	0.62	0.032	0.484	0.111	0.387	0.213	0.24	0.452	-0.123	0.703	-0.478	0.116	0.067	0.835	0.281	0.377	0.368	0.24	0.267	0.401
arahy.Tifrunner.gnm2.ann1.WY0DQM	black	-0.028	0.931	0.749	0.005	0.346	0.27	0.853	0	0.636	0.026	0.175	0.587	-0.338	0.282	-0.864	0	-0.087	0.788	-0.377	0.227	0.328	0.298	-0.037	0.909	0.452	0.14
arahy.Tifrunner.gnm2.ann1.WYH7K2	black	-0.67	0.017	0.098	0.762	-0.038	0.906	0.838	0.001	0.81	0.001	0.519	0.084	0.351	0.263	-0.416	0.179	-0.723	0.008	-0.191	0.553	0.165	0.608	-0.225	0.483	0.532	0.075
arahy.Tifrunner.gnm2.ann1.X02Y3Q	black	-0.468	0.125	0.327	0.3	-0.152	0.637	0.91	0	0.461	0.131	0.121	0.708	-0.098	0.762	-0.525	0.08	-0.174	0.589	0.024	0.941	0.599	0.04	0.123	0.703	0.554	0.062
arahy.Tifrunner.gnm2.ann1.X1KTL2	black	-0.2	0.532	-0.849	0	-0.332	0.291	-0.741	0.006	-0.336	0.285	0.092	0.775	0.593	0.042	0.896	0	-0.254	0.426	0.316	0.317	-0.451	0.141	0.013	0.968	-0.181	0.572
arahy.Tifrunner.gnm2.ann1.X1KXE8	black	-0.48	0.114	0.282	0.374	-0.259	0.416	0.886	0	0.336	0.286	-0.018	0.955	-0.167	0.604	-0.467	0.126	-0.076	0.814	0.154	0.632	0.708	0.01	0.22	0.493	0.535	0.073
arahy.Tifrunner.gnm2.ann1.X1YKGR	black	-0.054	0.866	-0.56	0.058	0.042	0.896	-0.605	0.037	0.037	0.91	0.206	0.521	0.693	0.012	0.55	0.064	-0.44	0.153	-0.213	0.506	-0.697	0.012	-0.301	0.342	0.16	0.62
arahy.Tifrunner.gnm2.ann1.X24JN2	black	-0.018	0.956	0.718	0.009	0.327	0.3	0.835	0.001	0.564	0.056	0.199	0.535	-0.403	0.195	-0.864	0	-0.087	0.787	-0.32	0.31	0.316	0.316	-0.219	0.495	0.177	0.582
arahy.Tifrunner.gnm2.ann1.X26H0K	black	0.077	0.812	0.631	0.028	0.203	0.527	0.644	0.024	0.201	0.532	-0.117	0.718	-0.564	0.056	-0.673	0.017	0.254	0.426	-0.053	0.87	0.464	0.129	-0.009	0.978	0.099	0.761
arahy.Tifrunner.gnm2.ann1.X4EFQK	black	-0.439	0.153	0.131	0.686	-0.032	0.921	0.648	0.023	0.561	0.058	0.217	0.499	0.306	0.333	-0.381	0.221	-0.408	0.188	-0.231	0.471	0.205	0.523	-0.294	0.353	0.701	0.011
arahy.Tifrunner.gnm2.ann1.X4VYGK	black	0.131	0.686	0.83	0.001	0.467	0.126	0.764	0.004	0.564	0.056	0.165	0.608	-0.451	0.141	-0.911	0	0.032	0.922	-0.395	0.203	0.269	0.398	-0.182	0.571	0.288	0.365
arahy.Tifrunner.gnm2.ann1.X5N52Z	black	-0.409	0.187	0.309	0.329	0.169	0.6	0.791	0.002	0.763	0.004	0.652	0.022	0.135	0.675	-0.544	0.068	-0.544	0.067	-0.282	0.375	0.102	0.752	-0.309	0.328	0.306	0.334
arahy.Tifrunner.gnm2.ann1.X5NJ7E	black	-0.365	0.244	0.447	0.146	-0.086	0.791	0.928	0	0.449	0.143	0	0.999	-0.191	0.551	-0.643	0.024	-0.091	0.779	-0.043	0.894	0.625	0.03	0.085	0.793	0.468	0.125
arahy.Tifrunner.gnm2.ann1.X8WSRG	black	-0.33	0.295	0.42	0.174	-0.236	0.46	0.886	0	0.195	0.543	-0.203	0.527	-0.413	0.183	-0.559	0.059	0.146	0.65	0.205	0.523	0.828	0.001	0.305	0.335	0.373	0.232
arahy.Tifrunner.gnm2.ann1.X9LSGX	black	0.369	0.238	-0.475	0.119	-0.051	0.874	-0.932	0	-0.58	0.048	-0.15	0.641	0.211	0.509	0.691	0.013	0.259	0.416	0.13	0.686	-0.46	0.133	0	0.999	-0.338	0.283
arahy.Tifrunner.gnm2.ann1.X9M6WH	black	-0.221	0.49	0.535	0.073	-0.023	0.944	0.871	0	0.31	0.327	-0.116	0.72	-0.482	0.113	-0.656	0.021	0.071	0.826	0.05	0.878	0.649	0.022	0.209	0.515	0.299	0.344
arahy.Tifrunner.gnm2.ann1.XG1GJV	black	-0.465	0.128	0.221	0.49	-0.028	0.93	0.768	0.004	0.562	0.057	0.258	0.419	-0.009	0.977	-0.455	0.137	-0.458	0.134	-0.096	0.766	0.263	0.409	-0.075	0.817	0.175	0.586
arahy.Tifrunner.gnm2.ann1.XHSV0C	black	-0.367	0.24	-0.143	0.658	0.034	0.917	0.249	0.434	0.443	0.149	0.387	0.214	0.328	0.298	-0.047	0.885	-0.603	0.038	-0.198	0.537	-0.217	0.497	-0.3	0.343	0.299	0.345
arahy.Tifrunner.gnm2.ann1.XIH6CG	black	-0.747	0.005	0.04	0.902	-0.354	0.259	0.888	0	0.493	0.103	0.161	0.617	0.099	0.759	-0.308	0.33	-0.421	0.173	0.198	0.538	0.574	0.051	0.194	0.547	0.534	0.074
arahy.Tifrunner.gnm2.ann1.XK2UET	black	-0.131	0.685	0.51	0.09	0.002	0.996	0.749	0.005	0.209	0.514	-0.159	0.622	-0.46	0.132	-0.618	0.032	0.143	0.658	0.007	0.982	0.587	0.045	0.137	0.67	0.148	0.646
arahy.Tifrunner.gnm2.ann1.XK3KPA	black	-0.74	0.006	-0.07	0.829	-0.251	0.432	0.757	0.004	0.594	0.042	0.418	0.176	0.388	0.213	-0.231	0.469	-0.582	0.047	0.03	0.926	0.312	0.323	-0.162	0.615	0.587	0.045
arahy.Tifrunner.gnm2.ann1.XN5C49	black	-0.431	0.161	0.202	0.529	0.221	0.491	0.677	0.016	0.837	0.001	0.759	0.004	0.302	0.34	-0.444	0.148	-0.717	0.009	-0.382	0.22	-0.109	0.736	-0.36	0.251	0.258	0.418
arahy.Tifrunner.gnm2.ann1.XPA4BD	black	0.682	0.015	0.028	0.931	0.345	0.272	-0.74	0.006	-0.468	0.125	-0.094	0.771	-0.118	0.715	0.255	0.423	0.502	0.096	-0.148	0.647	-0.43	0.163	-0.113	0.726	-0.389	0.211
arahy.Tifrunner.gnm2.ann1.XQHL42	black	-0.603	0.038	-0.035	0.913	-0.048	0.882	0.602	0.038	0.694	0.012	0.695	0.012	0.473	0.121	-0.172	0.592	-0.693	0.013	-0.2	0.532	0.008	0.979	0.027	0.933	0.299	0.345
arahy.Tifrunner.gnm2.ann1.XUD8XD	black	-0.274	0.388	0.528	0.077	0.167	0.603	0.899	0	0.683	0.014	0.317	0.316	-0.131	0.685	-0.727	0.007	-0.294	0.353	-0.273	0.39	0.334	0.289	-0.138	0.669	0.494	0.103
arahy.Tifrunner.gnm2.ann1.XVT01H	black	-0.611	0.035	-0.009	0.977	-0.071	0.826	0.663	0.019	0.636	0.026	0.516	0.086	0.35	0.265	-0.275	0.387	-0.683	0.014	-0.15	0.642	0.07	0.829	-0.238	0.456	0.067	0.836
arahy.Tifrunner.gnm2.ann1.XXIG2Q	black	0.702	0.011	-0.022	0.945	0.241	0.451	-0.803	0.002	-0.631	0.028	-0.286	0.367	-0.279	0.379	0.31	0.327	0.612	0.034	0.047	0.884	-0.327	0.299	-0.084	0.796	-0.45	0.142
arahy.Tifrunner.gnm2.ann1.XY5MMJ	black	-0.091	0.779	0.648	0.023	0.138	0.669	0.823	0.001	0.427	0.166	0.007	0.982	-0.404	0.193	-0.713	0.009	0.066	0.838	-0.165	0.608	0.518	0.085	0.297	0.348	0.394	0.205
arahy.Tifrunner.gnm2.ann1.Y0M1S0	black	-0.629	0.029	0.133	0.68	-0.003	0.992	0.834	0.001	0.8	0.002	0.63	0.028	0.352	0.263	-0.416	0.178	-0.687	0.014	-0.228	0.476	0.146	0.652	-0.178	0.581	0.38	0.223
arahy.Tifrunner.gnm2.ann1.Y0NWRF	black	-0.612	0.035	0.18	0.576	-0.196	0.541	0.894	0	0.53	0.076	0.343	0.275	0.101	0.756	-0.412	0.183	-0.375	0.23	-0.001	0.997	0.483	0.112	0.14	0.664	0.3	0.344
arahy.Tifrunner.gnm2.ann1.Y0PJVS	black	0.005	0.987	0.752	0.005	0.242	0.448	0.842	0.001	0.446	0.146	-0.042	0.897	-0.522	0.082	-0.846	0.001	0.077	0.811	-0.234	0.465	0.479	0.115	0.053	0.87	0.361	0.249
arahy.Tifrunner.gnm2.ann1.Y195CN	black	0.165	0.609	-0.443	0.15	0.229	0.474	-0.717	0.009	-0.008	0.981	0.453	0.14	0.642	0.024	0.501	0.097	-0.306	0.334	-0.287	0.365	-0.823	0.001	-0.523	0.081	-0.204	0.524
arahy.Tifrunner.gnm2.ann1.Y2NACG	black	0.515	0.087	-0.25	0.433	-0.169	0.599	-0.816	0.001	-0.866	0	-0.619	0.032	-0.286	0.367	0.512	0.089	0.679	0.015	0.354	0.259	-0.045	0.89	0.237	0.458	-0.437	0.155
arahy.Tifrunner.gnm2.ann1.Y38JVD	black	-0.456	0.136	-0.121	0.707	-0.067	0.836	0.384	0.218	0.418	0.177	0.322	0.308	0.27	0.395	-0.096	0.767	-0.56	0.059	-0.104	0.749	-0.044	0.893	-0.224	0.485	0.232	0.469
arahy.Tifrunner.gnm2.ann1.Y3S9ZW	black	-0.616	0.033	0.219	0.493	-0.207	0.519	0.953	0	0.536	0.072	0.123	0.703	-0.018	0.956	-0.498	0.099	-0.375	0.23	0.038	0.906	0.548	0.065	0.035	0.914	0.464	0.129
arahy.Tifrunner.gnm2.ann1.Y409TN	black	-0.436	0.156	0.34	0.28	0.075	0.818	0.857	0	0.734	0.007	0.348	0.268	0.15	0.642	-0.596	0.041	-0.45	0.142	-0.279	0.38	0.27	0.397	-0.211	0.511	0.61	0.035
arahy.Tifrunner.gnm2.ann1.Y4L4RH	black	-0.262	0.411	-0.806	0.002	-0.248	0.437	-0.62	0.032	-0.132	0.683	0.244	0.444	0.741	0.006	0.784	0.003	-0.429	0.164	0.108	0.737	-0.535	0.073	-0.165	0.609	0.051	0.874
arahy.Tifrunner.gnm2.ann1.Y4RH6T	black	-0.623	0.03	0.194	0.546	-0.243	0.446	0.937	0	0.485	0.11	0.154	0.632	0.01	0.975	-0.453	0.139	-0.33	0.294	0.058	0.858	0.574	0.051	0.11	0.733	0.38	0.223
arahy.Tifrunner.gnm2.ann1.Y7DSHF	black	-0.466	0.127	0.363	0.246	0.118	0.714	0.908	0	0.785	0.003	0.339	0.281	0.071	0.826	-0.645	0.023	-0.553	0.062	-0.306	0.334	0.22	0.492	-0.205	0.524	0.415	0.179
arahy.Tifrunner.gnm2.ann1.Y9SFAF	black	-0.038	0.908	0.702	0.011	0.242	0.448	0.816	0.001	0.504	0.095	0.02	0.951	-0.419	0.175	-0.783	0.003	0.024	0.942	-0.242	0.449	0.437	0.156	0.153	0.634	0.5	0.098
arahy.Tifrunner.gnm2.ann1.YA5RRX	black	-0.648	0.023	0.038	0.908	-0.352	0.262	0.809	0.001	0.312	0.323	0.173	0.591	0.026	0.937	-0.279	0.379	-0.244	0.444	0.258	0.419	0.601	0.039	0.027	0.935	0.344	0.273
arahy.Tifrunner.gnm2.ann1.YA9X9Q	black	-0.533	0.074	0.017	0.959	-0.015	0.964	0.598	0.04	0.598	0.04	0.361	0.248	0.246	0.441	-0.279	0.38	-0.651	0.022	-0.157	0.625	0.024	0.941	-0.211	0.51	0.111	0.732
arahy.Tifrunner.gnm2.ann1.YAHF4W	black	-0.446	0.146	0.356	0.256	-0.228	0.477	0.923	0	0.323	0.305	-0.069	0.832	-0.296	0.351	-0.516	0.086	-0.026	0.935	0.174	0.589	0.749	0.005	0.35	0.264	0.455	0.137
arahy.Tifrunner.gnm2.ann1.YAN8XY	black	-0.548	0.065	0.133	0.681	0.039	0.903	0.75	0.005	0.71	0.01	0.502	0.096	0.225	0.483	-0.399	0.198	-0.644	0.024	-0.212	0.508	0.093	0.775	-0.216	0.499	0.318	0.314
arahy.Tifrunner.gnm2.ann1.YD7UU4	black	-0.101	0.755	0.667	0.018	0.167	0.603	0.872	0	0.498	0.099	0.024	0.94	-0.379	0.224	-0.794	0.002	-0.014	0.967	-0.23	0.471	0.484	0.111	0.049	0.88	0.455	0.137
arahy.Tifrunner.gnm2.ann1.YDF97G	black	-0.48	0.114	0.328	0.297	-0.26	0.414	0.928	0	0.345	0.272	-0.089	0.783	-0.223	0.486	-0.505	0.094	-0.066	0.838	0.137	0.671	0.748	0.005	0.377	0.227	0.496	0.101
arahy.Tifrunner.gnm2.ann1.YH7XEC	black	-0.49	0.106	0.118	0.714	-0.303	0.339	0.711	0.009	0.285	0.369	-0.102	0.753	0.019	0.954	-0.33	0.295	-0.125	0.698	0.149	0.644	0.594	0.042	0.07	0.829	0.592	0.043
arahy.Tifrunner.gnm2.ann1.YL1JK7	black	0.437	0.156	-0.311	0.324	-0.179	0.577	-0.819	0.001	-0.818	0.001	-0.427	0.166	-0.149	0.644	0.61	0.035	0.617	0.032	0.359	0.252	-0.09	0.78	0.401	0.196	-0.566	0.055
arahy.Tifrunner.gnm2.ann1.YL5FLY	black	-0.556	0.061	0.182	0.571	-0.146	0.651	0.847	0.001	0.509	0.091	0.267	0.402	-0.014	0.966	-0.456	0.137	-0.371	0.236	0.084	0.796	0.445	0.147	-0.172	0.592	0.306	0.334
arahy.Tifrunner.gnm2.ann1.YLYM4T	black	-0.7	0.011	0.059	0.856	-0.378	0.225	0.867	0	0.435	0.157	0.14	0.665	0.159	0.621	-0.311	0.325	-0.327	0.299	0.141	0.661	0.613	0.034	0.209	0.514	0.5	0.098
arahy.Tifrunner.gnm2.ann1.YMN7DI	black	-0.837	0.001	-0.319	0.312	-0.321	0.309	0.548	0.065	0.591	0.043	0.329	0.296	0.587	0.045	0.009	0.978	-0.803	0.002	0.031	0.924	0.099	0.76	-0.041	0.899	0.464	0.128
arahy.Tifrunner.gnm2.ann1.YP19K2	black	0.736	0.006	0.009	0.978	0.23	0.472	-0.813	0.001	-0.643	0.024	-0.295	0.352	-0.337	0.284	0.281	0.377	0.61	0.035	0.066	0.838	-0.323	0.306	-0.06	0.852	-0.738	0.006
arahy.Tifrunner.gnm2.ann1.YQ5H8C	black	-0.17	0.598	0.516	0.086	-0.151	0.64	0.807	0.002	0.157	0.626	-0.291	0.359	-0.482	0.113	-0.614	0.034	0.245	0.444	0.106	0.743	0.786	0.002	0.33	0.295	0.352	0.261
arahy.Tifrunner.gnm2.ann1.YSF7P1	black	0.576	0.05	0.037	0.909	0.394	0.205	-0.624	0.03	-0.304	0.337	0.067	0.835	-0.02	0.951	0.195	0.543	0.346	0.271	-0.213	0.506	-0.475	0.119	-0.218	0.495	-0.357	0.255
arahy.Tifrunner.gnm2.ann1.YVP0PI	black	-0.6	0.039	0.184	0.568	-0.267	0.402	0.886	0	0.477	0.117	0.053	0.871	-0.007	0.984	-0.399	0.199	-0.306	0.334	0.068	0.833	0.583	0.047	0.335	0.288	0.63	0.028
arahy.Tifrunner.gnm2.ann1.YW5LIS	black	-0.495	0.102	0.265	0.404	-0.077	0.813	0.856	0	0.608	0.036	0.199	0.534	0.122	0.707	-0.533	0.074	-0.383	0.219	-0.149	0.645	0.397	0.201	-0.119	0.712	0.517	0.086
arahy.Tifrunner.gnm2.ann1.Z03JM7	black	0.182	0.571	0.802	0.002	0.366	0.242	0.714	0.009	0.33	0.295	-0.001	0.997	-0.616	0.033	-0.855	0	0.213	0.506	-0.251	0.431	0.386	0.215	-0.149	0.645	0.084	0.795
arahy.Tifrunner.gnm2.ann1.Z0I5FU	black	-0.541	0.069	0.251	0.431	-0.21	0.512	0.89	0	0.448	0.144	0.055	0.864	-0.084	0.794	-0.459	0.133	-0.207	0.519	0.126	0.697	0.619	0.032	0.196	0.541	0.544	0.068
arahy.Tifrunner.gnm2.ann1.Z2UJXV	black	-0.469	0.124	0.261	0.413	-0.044	0.892	0.788	0.002	0.572	0.052	0.185	0.565	0.036	0.912	-0.446	0.146	-0.399	0.199	-0.157	0.627	0.324	0.304	0.264	0.408	0.29	0.361
arahy.Tifrunner.gnm2.ann1.Z50VDZ	black	0.529	0.077	-0.185	0.566	-0.136	0.673	-0.756	0.004	-0.849	0	-0.615	0.033	-0.361	0.25	0.476	0.118	0.734	0.007	0.355	0.257	0.008	0.981	0.347	0.27	-0.23	0.472
arahy.Tifrunner.gnm2.ann1.Z6DGE6	black	-0.276	0.385	0.468	0.125	-0.099	0.76	0.85	0	0.272	0.392	-0.161	0.618	-0.428	0.165	-0.599	0.04	0.044	0.892	0.069	0.831	0.664	0.018	0.303	0.338	0.163	0.613
arahy.Tifrunner.gnm2.ann1.Z71440	black	-0.453	0.139	0.352	0.262	-0.078	0.81	0.926	0	0.519	0.084	0.199	0.535	-0.042	0.898	-0.593	0.042	-0.228	0.475	-0.066	0.84	0.526	0.079	-0.118	0.715	0.454	0.138
arahy.Tifrunner.gnm2.ann1.ZNW71Q	black	-0.641	0.025	0.156	0.628	-0.179	0.578	0.875	0	0.624	0.03	0.233	0.467	0.169	0.6	-0.399	0.199	-0.486	0.109	-0.067	0.837	0.412	0.183	0.22	0.492	0.477	0.117
arahy.Tifrunner.gnm2.ann1.ZQ0IV1	black	-0.295	0.352	0.491	0.105	-0.015	0.963	0.889	0	0.48	0.114	0.005	0.987	-0.228	0.477	-0.675	0.016	-0.096	0.766	-0.092	0.775	0.564	0.056	0.068	0.835	0.509	0.091
arahy.Tifrunner.gnm2.ann1.ZQC39I	black	-0.423	0.171	0.376	0.229	-0.199	0.536	0.925	0	0.312	0.324	-0.042	0.897	-0.307	0.331	-0.558	0.06	-0.027	0.935	0.15	0.643	0.727	0.007	0.215	0.502	0.26	0.415
arahy.Tifrunner.gnm2.ann1.ZQY6UL	black	0.012	0.97	0.626	0.029	0.101	0.755	0.729	0.007	0.232	0.468	-0.156	0.629	-0.545	0.067	-0.723	0.008	0.215	0.503	-0.045	0.889	0.563	0.056	-0.006	0.986	0.193	0.547
arahy.Tifrunner.gnm2.ann1.ZRDP9E	black	-0.553	0.062	0.203	0.527	-0.173	0.592	0.881	0	0.503	0.096	0.229	0.474	0.017	0.958	-0.472	0.121	-0.326	0.3	0.043	0.895	0.498	0.099	-0.123	0.704	0.444	0.148
arahy.Tifrunner.gnm2.ann1.ZT519T	black	-0.666	0.018	0.119	0.712	-0.094	0.772	0.873	0	0.734	0.007	0.442	0.15	0.27	0.397	-0.428	0.165	-0.656	0.02	-0.163	0.613	0.25	0.433	-0.126	0.697	0.426	0.168
arahy.Tifrunner.gnm2.ann1.ZVT9MX	black	-0.533	0.075	0.268	0.4	-0.008	0.98	0.887	0	0.699	0.011	0.243	0.447	0.06	0.854	-0.541	0.07	-0.534	0.074	-0.189	0.557	0.293	0.356	-0.043	0.895	0.455	0.137
arahy.Tifrunner.gnm2.ann1.ZY4GTF	black	-0.633	0.027	0.111	0.732	-0.253	0.428	0.837	0.001	0.521	0.082	0.096	0.766	0.161	0.616	-0.368	0.239	-0.377	0.227	0.021	0.947	0.501	0.097	0.124	0.7	0.692	0.013
arahy.Tifrunner.gnm2.ann1.ZYW4EC	black	-0.197	0.54	0.56	0.058	0.024	0.94	0.885	0	0.386	0.215	0.09	0.782	-0.321	0.31	-0.713	0.009	0.042	0.897	-0.078	0.809	0.595	0.041	-0.025	0.939	0.273	0.391
arahy.Tifrunner.gnm2.ann1.ZZ4X7A	black	-0.655	0.021	0.076	0.815	-0.314	0.32	0.842	0.001	0.424	0.17	0.243	0.448	0.035	0.913	-0.322	0.307	-0.361	0.249	0.171	0.594	0.537	0.072	0.151	0.639	0.228	0.477
arahy.Tifrunner.gnm2.ann1.00B185	blue	0.398	0.2	0.511	0.09	0.703	0.011	0.092	0.775	0.478	0.116	0.326	0.301	-0.212	0.508	-0.519	0.083	-0.231	0.47	-0.621	0.031	-0.489	0.107	-0.516	0.086	-0.099	0.76
arahy.Tifrunner.gnm2.ann1.00UVWE	blue	-0.044	0.893	0.509	0.091	0.579	0.048	0.546	0.066	0.866	0	0.475	0.119	0.133	0.681	-0.668	0.018	-0.515	0.087	-0.682	0.015	-0.267	0.401	-0.456	0.136	0.462	0.13
arahy.Tifrunner.gnm2.ann1.00VVAL	blue	-0.159	0.623	0.512	0.089	0.469	0.124	0.696	0.012	0.87	0	0.439	0.154	0.016	0.96	-0.704	0.011	-0.543	0.068	-0.558	0.059	-0.115	0.721	-0.363	0.246	0.483	0.111
arahy.Tifrunner.gnm2.ann1.016HCI	blue	-0.071	0.826	0.544	0.067	0.531	0.076	0.622	0.031	0.888	0	0.553	0.062	0.1	0.758	-0.683	0.014	-0.51	0.09	-0.68	0.015	-0.191	0.553	-0.237	0.458	0.479	0.115
arahy.Tifrunner.gnm2.ann1.027AMB	blue	-0.3	0.344	-0.051	0.874	0.286	0.367	0.245	0.442	0.77	0.003	0.847	0	0.64	0.025	-0.146	0.65	-0.798	0.002	-0.507	0.092	-0.497	0.1	-0.579	0.049	0.323	0.306
arahy.Tifrunner.gnm2.ann1.02PMC1	blue	-0.291	0.358	0.076	0.814	0.276	0.386	0.348	0.267	0.765	0.004	0.458	0.135	0.518	0.085	-0.288	0.365	-0.699	0.011	-0.529	0.077	-0.332	0.291	-0.422	0.172	0.533	0.075
arahy.Tifrunner.gnm2.ann1.03HQ0D	blue	0.272	0.392	-0.408	0.188	-0.431	0.162	-0.712	0.009	-0.958	0	-0.62	0.031	-0.215	0.502	0.669	0.017	0.714	0.009	0.599	0.039	0.194	0.546	0.544	0.068	-0.357	0.255
arahy.Tifrunner.gnm2.ann1.04P64Q	blue	0.057	0.861	0.347	0.269	0.669	0.017	0.248	0.436	0.879	0	0.765	0.004	0.434	0.158	-0.482	0.113	-0.657	0.02	-0.868	0	-0.628	0.029	-0.667	0.018	0.235	0.462
arahy.Tifrunner.gnm2.ann1.05N2IU	blue	0.194	0.546	0.413	0.182	0.731	0.007	0.172	0.594	0.75	0.005	0.763	0.004	0.153	0.636	-0.456	0.136	-0.478	0.116	-0.691	0.013	-0.598	0.04	-0.566	0.055	0.143	0.657
arahy.Tifrunner.gnm2.ann1.05YYMQ	blue	-0.045	0.89	-0.413	0.182	-0.681	0.015	-0.339	0.28	-0.883	0	-0.757	0.004	-0.329	0.296	0.568	0.054	0.65	0.022	0.864	0	0.571	0.053	0.683	0.014	-0.132	0.683
arahy.Tifrunner.gnm2.ann1.0692WS	blue	0.077	0.811	0.566	0.055	0.709	0.01	0.482	0.112	0.898	0	0.778	0.003	0.11	0.734	-0.695	0.012	-0.529	0.077	-0.758	0.004	-0.41	0.185	-0.613	0.034	0.211	0.51
arahy.Tifrunner.gnm2.ann1.06QP13	blue	-0.199	0.535	0.341	0.278	0.492	0.105	0.55	0.064	0.951	0	0.705	0.01	0.303	0.338	-0.57	0.053	-0.73	0.007	-0.622	0.031	-0.347	0.27	-0.628	0.029	0.393	0.206
arahy.Tifrunner.gnm2.ann1.0B12YU	blue	-0.39	0.21	0.175	0.586	0.328	0.298	0.574	0.051	0.958	0	0.782	0.003	0.486	0.109	-0.427	0.166	-0.834	0.001	-0.554	0.062	-0.3	0.343	-0.475	0.119	0.473	0.121
arahy.Tifrunner.gnm2.ann1.0B2YB3	blue	-0.151	0.64	0.484	0.111	0.508	0.092	0.659	0.02	0.945	0	0.591	0.043	0.23	0.471	-0.705	0.01	-0.627	0.029	-0.717	0.009	-0.232	0.468	-0.519	0.084	0.378	0.226
arahy.Tifrunner.gnm2.ann1.0BP8ZB	blue	-0.535	0.073	0.045	0.889	0.055	0.865	0.617	0.033	0.788	0.002	0.481	0.114	0.52	0.083	-0.329	0.297	-0.721	0.008	-0.361	0.248	-0.043	0.894	-0.327	0.299	0.618	0.032
arahy.Tifrunner.gnm2.ann1.0DQ71P	blue	-0.166	0.605	0.499	0.098	0.391	0.209	0.713	0.009	0.853	0	0.406	0.19	0.145	0.654	-0.717	0.009	-0.513	0.088	-0.628	0.029	-0.058	0.859	-0.389	0.212	0.488	0.108
arahy.Tifrunner.gnm2.ann1.0E6AR9	blue	0.232	0.468	-0.142	0.659	-0.364	0.245	-0.348	0.268	-0.691	0.013	-0.647	0.023	-0.354	0.259	0.284	0.371	0.611	0.035	0.478	0.116	0.348	0.268	0.378	0.225	-0.247	0.438
arahy.Tifrunner.gnm2.ann1.0EHY87	blue	-0.413	0.182	0.173	0.592	0.326	0.301	0.597	0.04	0.967	0	0.716	0.009	0.462	0.13	-0.448	0.144	-0.877	0	-0.567	0.054	-0.308	0.329	-0.493	0.103	0.421	0.173
arahy.Tifrunner.gnm2.ann1.0F1BT2	blue	-0.093	0.773	0.265	0.406	0.552	0.063	0.327	0.299	0.89	0	0.749	0.005	0.426	0.167	-0.417	0.177	-0.702	0.011	-0.73	0.007	-0.52	0.083	-0.53	0.076	0.52	0.083
arahy.Tifrunner.gnm2.ann1.0G1U1N	blue	0.065	0.84	0.481	0.113	0.712	0.009	0.403	0.194	0.91	0	0.733	0.007	0.199	0.535	-0.629	0.028	-0.637	0.026	-0.826	0.001	-0.535	0.073	-0.655	0.021	0.17	0.597
arahy.Tifrunner.gnm2.ann1.0G7P48	blue	-0.163	0.613	0.326	0.302	0.51	0.09	0.486	0.109	0.936	0	0.769	0.003	0.461	0.131	-0.53	0.077	-0.708	0.01	-0.76	0.004	-0.408	0.187	-0.593	0.042	0.349	0.267
arahy.Tifrunner.gnm2.ann1.0GN1Z3	blue	0.211	0.511	0.793	0.002	0.727	0.007	0.617	0.033	0.828	0.001	0.481	0.114	-0.126	0.696	-0.907	0	-0.291	0.359	-0.794	0.002	-0.194	0.545	-0.552	0.063	0.348	0.267
arahy.Tifrunner.gnm2.ann1.0GWZ16	blue	-0.481	0.114	0.057	0.861	0.152	0.638	0.557	0.06	0.848	0	0.582	0.047	0.561	0.058	-0.329	0.296	-0.781	0.003	-0.45	0.143	-0.176	0.584	-0.396	0.203	0.588	0.044
arahy.Tifrunner.gnm2.ann1.0J0X0V	blue	-0.177	0.581	0.339	0.281	0.476	0.118	0.538	0.071	0.847	0.001	0.825	0.001	0.234	0.465	-0.528	0.078	-0.635	0.026	-0.555	0.061	-0.308	0.33	-0.581	0.048	0.2	0.534
arahy.Tifrunner.gnm2.ann1.0J6LH7	blue	-0.186	0.563	0.522	0.082	0.492	0.104	0.742	0.006	0.939	0	0.618	0.032	0.074	0.819	-0.743	0.006	-0.613	0.034	-0.6	0.039	-0.149	0.644	-0.458	0.135	0.309	0.329
arahy.Tifrunner.gnm2.ann1.0J7BXD	blue	-0.384	0.217	-0.049	0.88	0.142	0.66	0.326	0.301	0.634	0.027	0.834	0.001	0.439	0.154	-0.099	0.759	-0.65	0.022	-0.209	0.515	-0.254	0.426	-0.265	0.405	0.083	0.798
arahy.Tifrunner.gnm2.ann1.0JH0K6	blue	-0.183	0.569	0.419	0.176	0.524	0.08	0.612	0.034	0.974	0	0.698	0.012	0.271	0.394	-0.628	0.029	-0.686	0.014	-0.682	0.015	-0.3	0.343	-0.527	0.078	0.527	0.078
arahy.Tifrunner.gnm2.ann1.0N85F7	blue	0.112	0.728	0.497	0.1	0.68	0.015	0.377	0.227	0.773	0.003	0.812	0.001	0.096	0.767	-0.59	0.044	-0.438	0.154	-0.645	0.024	-0.418	0.176	-0.647	0.023	0.058	0.857
arahy.Tifrunner.gnm2.ann1.0NSC2B	blue	-0.469	0.124	-0.044	0.892	0.098	0.763	0.434	0.158	0.743	0.006	0.618	0.032	0.672	0.017	-0.168	0.601	-0.706	0.01	-0.428	0.165	-0.199	0.535	-0.269	0.398	0.64	0.025
arahy.Tifrunner.gnm2.ann1.0P59UU	blue	0.019	0.953	0.492	0.104	0.697	0.012	0.463	0.13	0.95	0	0.692	0.013	0.23	0.473	-0.662	0.019	-0.645	0.024	-0.835	0.001	-0.484	0.111	-0.673	0.016	0.388	0.212
arahy.Tifrunner.gnm2.ann1.0PHB1J	blue	0.217	0.498	0.634	0.027	0.59	0.043	0.428	0.165	0.599	0.04	0.223	0.486	-0.241	0.451	-0.713	0.009	-0.259	0.416	-0.633	0.027	-0.211	0.511	-0.316	0.317	-0.001	0.998
arahy.Tifrunner.gnm2.ann1.0Q74GS	blue	-0.393	0.206	0.182	0.572	0.339	0.281	0.583	0.047	0.972	0	0.752	0.005	0.481	0.113	-0.443	0.149	-0.852	0	-0.571	0.052	-0.31	0.327	-0.489	0.107	0.478	0.116
arahy.Tifrunner.gnm2.ann1.0R79PA	blue	0.174	0.588	-0.624	0.03	-0.39	0.21	-0.87	0	-0.816	0.001	-0.353	0.26	0.129	0.689	0.852	0	0.403	0.194	0.475	0.119	-0.127	0.694	0.384	0.218	-0.417	0.178
arahy.Tifrunner.gnm2.ann1.0RR02G	blue	0.092	0.775	0.437	0.156	0.615	0.033	0.35	0.265	0.754	0.005	0.749	0.005	0.133	0.679	-0.519	0.084	-0.464	0.128	-0.654	0.021	-0.423	0.17	-0.513	0.088	0.163	0.612
arahy.Tifrunner.gnm2.ann1.0SLH0U	blue	-0.274	0.388	0.328	0.298	0.4	0.198	0.63	0.028	0.915	0	0.844	0.001	0.328	0.298	-0.546	0.067	-0.685	0.014	-0.563	0.056	-0.229	0.473	-0.507	0.093	0.309	0.328
arahy.Tifrunner.gnm2.ann1.0TG4XQ	blue	0.41	0.186	-0.166	0.607	-0.09	0.781	-0.614	0.034	-0.691	0.013	-0.467	0.126	-0.266	0.403	0.353	0.261	0.595	0.041	0.364	0.244	0.002	0.994	-0.052	0.872	-0.359	0.251
arahy.Tifrunner.gnm2.ann1.0TRA3C	blue	-0.025	0.94	-0.558	0.059	-0.519	0.084	-0.578	0.049	-0.769	0.003	-0.432	0.161	-0.102	0.751	0.702	0.011	0.379	0.225	0.748	0.005	0.164	0.611	0.392	0.208	-0.541	0.069
arahy.Tifrunner.gnm2.ann1.0U0SSW	blue	0.546	0.066	0.646	0.023	0.922	0	0.049	0.88	0.587	0.045	0.418	0.176	-0.092	0.776	-0.638	0.026	-0.222	0.489	-0.9	0	-0.651	0.022	-0.69	0.013	-0.093	0.775
arahy.Tifrunner.gnm2.ann1.0V1DCJ	blue	-0.337	0.284	0.16	0.619	0.331	0.293	0.501	0.097	0.906	0	0.631	0.028	0.509	0.091	-0.402	0.195	-0.777	0.003	-0.588	0.045	-0.316	0.318	-0.486	0.109	0.62	0.032
arahy.Tifrunner.gnm2.ann1.0WB72Y	blue	-0.393	0.206	0.263	0.409	0.306	0.333	0.693	0.013	0.91	0	0.736	0.006	0.319	0.312	-0.515	0.086	-0.758	0.004	-0.5	0.098	-0.173	0.591	-0.412	0.184	0.288	0.364
arahy.Tifrunner.gnm2.ann1.0X1Y55	blue	-0.179	0.578	0.464	0.129	0.481	0.113	0.679	0.015	0.883	0	0.655	0.021	0.08	0.805	-0.676	0.016	-0.605	0.037	-0.55	0.064	-0.188	0.559	-0.519	0.084	0.205	0.523
arahy.Tifrunner.gnm2.ann1.0Z487T	blue	0.107	0.74	-0.66	0.02	-0.446	0.147	-0.819	0.001	-0.827	0.001	-0.336	0.286	0.155	0.63	0.845	0.001	0.377	0.227	0.52	0.083	-0.084	0.796	0.267	0.402	-0.529	0.077
arahy.Tifrunner.gnm2.ann1.0Z8YFF	blue	0.189	0.556	0.472	0.121	0.678	0.015	0.278	0.382	0.703	0.011	0.793	0.002	0.148	0.645	-0.518	0.085	-0.389	0.212	-0.731	0.007	-0.477	0.117	-0.532	0.075	0.026	0.935
arahy.Tifrunner.gnm2.ann1.0ZF8VJ	blue	0.116	0.719	0.458	0.134	0.716	0.009	0.315	0.319	0.843	0.001	0.861	0	0.251	0.431	-0.536	0.073	-0.541	0.07	-0.801	0.002	-0.552	0.063	-0.548	0.065	0.091	0.778
arahy.Tifrunner.gnm2.ann1.10ECP5	blue	-0.118	0.716	0.349	0.266	0.522	0.081	0.452	0.14	0.897	0	0.571	0.052	0.282	0.375	-0.529	0.077	-0.656	0.021	-0.646	0.023	-0.377	0.227	-0.519	0.084	0.51	0.09
arahy.Tifrunner.gnm2.ann1.10JCRR	blue	-0.438	0.154	0.105	0.746	0.297	0.349	0.553	0.062	0.95	0	0.769	0.003	0.535	0.073	-0.378	0.226	-0.902	0	-0.561	0.058	-0.342	0.276	-0.497	0.1	0.426	0.168
arahy.Tifrunner.gnm2.ann1.1181X5	blue	-0.093	0.773	0.452	0.14	0.571	0.053	0.546	0.066	0.936	0	0.561	0.058	0.239	0.454	-0.647	0.023	-0.633	0.027	-0.73	0.007	-0.338	0.283	-0.551	0.064	0.491	0.105
arahy.Tifrunner.gnm2.ann1.11GP35	blue	0.336	0.286	0.61	0.035	0.829	0.001	0.237	0.458	0.684	0.014	0.48	0.114	-0.073	0.822	-0.668	0.018	-0.347	0.269	-0.809	0.001	-0.534	0.073	-0.655	0.021	-0.013	0.968
arahy.Tifrunner.gnm2.ann1.12D61J	blue	-0.37	0.237	0.084	0.794	0.295	0.351	0.448	0.144	0.847	0.001	0.913	0	0.546	0.066	-0.273	0.391	-0.771	0.003	-0.499	0.099	-0.345	0.273	-0.37	0.237	0.296	0.351
arahy.Tifrunner.gnm2.ann1.12N6X7	blue	-0.444	0.148	-0.02	0.951	0.222	0.488	0.415	0.18	0.87	0	0.755	0.005	0.658	0.02	-0.223	0.486	-0.861	0	-0.496	0.101	-0.362	0.248	-0.442	0.15	0.525	0.079
arahy.Tifrunner.gnm2.ann1.14BHD7	blue	-0.463	0.13	0.207	0.519	0.192	0.55	0.711	0.009	0.882	0	0.725	0.008	0.373	0.233	-0.454	0.138	-0.712	0.009	-0.4	0.198	-0.059	0.856	-0.311	0.325	0.509	0.091
arahy.Tifrunner.gnm2.ann1.14UD5L	blue	-0.163	0.612	0.455	0.137	0.448	0.144	0.653	0.021	0.812	0.001	0.763	0.004	0.118	0.715	-0.615	0.033	-0.5	0.098	-0.525	0.08	-0.137	0.67	-0.404	0.193	0.206	0.521
arahy.Tifrunner.gnm2.ann1.15U309	blue	-0.13	0.688	0.052	0.873	0.458	0.135	0.132	0.682	0.786	0.002	0.585	0.046	0.549	0.065	-0.224	0.483	-0.766	0.004	-0.661	0.019	-0.625	0.03	-0.605	0.037	0.512	0.089
arahy.Tifrunner.gnm2.ann1.15VHUH	blue	0.574	0.051	0.012	0.969	-0.135	0.677	-0.567	0.055	-0.835	0.001	-0.652	0.021	-0.46	0.132	0.27	0.396	0.87	0	0.285	0.369	0.198	0.537	0.387	0.214	-0.297	0.349
arahy.Tifrunner.gnm2.ann1.1628KP	blue	0.081	0.803	-0.246	0.441	-0.532	0.075	-0.315	0.318	-0.772	0.003	-0.8	0.002	-0.392	0.208	0.434	0.159	0.645	0.024	0.65	0.022	0.504	0.095	0.839	0.001	0.017	0.959
arahy.Tifrunner.gnm2.ann1.16A6WD	blue	-0.235	0.462	0.478	0.116	0.446	0.146	0.743	0.006	0.928	0	0.675	0.016	0.144	0.656	-0.678	0.015	-0.606	0.037	-0.581	0.048	-0.123	0.703	-0.333	0.29	0.366	0.242
arahy.Tifrunner.gnm2.ann1.180H6H	blue	0.023	0.943	0.348	0.267	0.649	0.022	0.302	0.339	0.89	0	0.758	0.004	0.313	0.321	-0.501	0.097	-0.709	0.01	-0.795	0.002	-0.606	0.037	-0.66	0.02	0.194	0.546
arahy.Tifrunner.gnm2.ann1.18DWCY	blue	-0.345	0.273	0.202	0.529	0.301	0.342	0.575	0.05	0.798	0.002	0.86	0	0.383	0.219	-0.421	0.173	-0.658	0.02	-0.436	0.157	-0.203	0.527	-0.543	0.068	0.1	0.758
arahy.Tifrunner.gnm2.ann1.1BNP0N	blue	0.246	0.441	-0.123	0.704	-0.415	0.18	-0.332	0.292	-0.876	0	-0.677	0.016	-0.423	0.171	0.321	0.309	0.852	0	0.582	0.047	0.511	0.089	0.438	0.155	-0.238	0.456
arahy.Tifrunner.gnm2.ann1.1EL4AZ	blue	-0.402	0.195	0.158	0.624	0.32	0.31	0.572	0.052	0.954	0	0.827	0.001	0.496	0.101	-0.41	0.185	-0.849	0	-0.549	0.065	-0.311	0.325	-0.479	0.115	0.422	0.172
arahy.Tifrunner.gnm2.ann1.1I7MJM	blue	-0.074	0.819	0.346	0.271	0.543	0.068	0.416	0.178	0.877	0	0.876	0	0.342	0.277	-0.495	0.102	-0.643	0.024	-0.695	0.012	-0.435	0.157	-0.541	0.069	0.256	0.422
arahy.Tifrunner.gnm2.ann1.1IJJ7X	blue	-0.576	0.05	-0.161	0.617	-0.071	0.828	0.435	0.157	0.589	0.044	0.347	0.269	0.517	0.085	-0.096	0.765	-0.747	0.005	-0.248	0.438	-0.116	0.719	-0.167	0.603	0.258	0.419
arahy.Tifrunner.gnm2.ann1.1L2ERA	blue	0.124	0.7	0.737	0.006	0.612	0.034	0.646	0.023	0.811	0.001	0.42	0.174	-0.12	0.709	-0.876	0	-0.332	0.292	-0.725	0.008	-0.12	0.71	-0.439	0.153	0.303	0.339
arahy.Tifrunner.gnm2.ann1.1LA5Q7	blue	0.099	0.76	-0.411	0.185	-0.545	0.067	-0.529	0.077	-0.892	0	-0.738	0.006	-0.362	0.248	0.613	0.034	0.619	0.032	0.788	0.002	0.359	0.252	0.67	0.017	-0.33	0.295
arahy.Tifrunner.gnm2.ann1.1MG8UL	blue	-0.246	0.441	0.46	0.133	0.393	0.207	0.746	0.005	0.901	0	0.693	0.012	0.135	0.677	-0.662	0.019	-0.593	0.042	-0.535	0.073	-0.084	0.795	-0.331	0.293	0.332	0.291
arahy.Tifrunner.gnm2.ann1.1N90UZ	blue	0.077	0.811	-0.588	0.044	-0.513	0.088	-0.702	0.011	-0.852	0	-0.581	0.048	-0.028	0.931	0.767	0.004	0.457	0.135	0.587	0.045	0.106	0.744	0.477	0.117	-0.139	0.666
arahy.Tifrunner.gnm2.ann1.1NC23U	blue	0.152	0.638	0.743	0.006	0.684	0.014	0.626	0.03	0.821	0.001	0.616	0.033	-0.124	0.701	-0.858	0	-0.324	0.305	-0.706	0.01	-0.182	0.571	-0.536	0.072	0.212	0.508
arahy.Tifrunner.gnm2.ann1.1NF82D	blue	-0.112	0.73	0.405	0.192	0.504	0.095	0.52	0.083	0.895	0	0.568	0.054	0.287	0.366	-0.593	0.042	-0.597	0.04	-0.683	0.014	-0.296	0.351	-0.52	0.083	0.564	0.056
arahy.Tifrunner.gnm2.ann1.1P6DI5	blue	0.019	0.954	0.38	0.223	0.569	0.054	0.356	0.256	0.697	0.012	0.535	0.073	0.066	0.839	-0.51	0.09	-0.517	0.085	-0.593	0.042	-0.409	0.187	-0.539	0.07	0	1
arahy.Tifrunner.gnm2.ann1.1PI2YG	blue	0.207	0.518	0.347	0.269	0.759	0.004	0.09	0.781	0.741	0.006	0.652	0.022	0.224	0.485	-0.447	0.145	-0.59	0.043	-0.806	0.002	-0.743	0.006	-0.789	0.002	-0.002	0.994
arahy.Tifrunner.gnm2.ann1.1Q3Q3C	blue	0.186	0.564	0.632	0.027	0.595	0.041	0.458	0.134	0.666	0.018	0.344	0.273	0.007	0.982	-0.709	0.01	-0.189	0.557	-0.686	0.014	-0.161	0.617	-0.43	0.163	0.379	0.224
arahy.Tifrunner.gnm2.ann1.1R75EY	blue	0.012	0.97	0.262	0.41	0.596	0.041	0.209	0.515	0.779	0.003	0.5	0.097	0.253	0.428	-0.417	0.178	-0.685	0.014	-0.692	0.013	-0.606	0.037	-0.622	0.031	0.167	0.604
arahy.Tifrunner.gnm2.ann1.1T46SZ	blue	-0.261	0.413	0.447	0.145	0.189	0.556	0.753	0.005	0.684	0.014	0.18	0.576	-0.002	0.996	-0.622	0.031	-0.34	0.28	-0.338	0.283	0.213	0.507	0.003	0.992	0.527	0.078
arahy.Tifrunner.gnm2.ann1.1TF8QR	blue	-0.071	0.828	0.33	0.294	0.554	0.062	0.408	0.188	0.825	0.001	0.853	0	0.329	0.297	-0.486	0.109	-0.628	0.029	-0.703	0.011	-0.455	0.137	-0.629	0.028	0.129	0.688
arahy.Tifrunner.gnm2.ann1.1UPR0X	blue	-0.195	0.543	0.514	0.087	0.338	0.283	0.777	0.003	0.794	0.002	0.417	0.178	0.035	0.914	-0.73	0.007	-0.402	0.196	-0.451	0.141	0.09	0.78	-0.417	0.178	0.567	0.055
arahy.Tifrunner.gnm2.ann1.1VL95T	blue	-0.299	0.346	0.235	0.463	0.412	0.183	0.528	0.077	0.943	0	0.818	0.001	0.417	0.178	-0.446	0.146	-0.812	0.001	-0.611	0.035	-0.374	0.231	-0.436	0.156	0.245	0.442
arahy.Tifrunner.gnm2.ann1.1W5D66	blue	-0.404	0.193	0.281	0.377	0.156	0.629	0.732	0.007	0.781	0.003	0.314	0.32	0.21	0.513	-0.504	0.095	-0.575	0.051	-0.418	0.177	0.067	0.835	-0.059	0.854	0.742	0.006
arahy.Tifrunner.gnm2.ann1.1WCV8C	blue	-0.199	0.535	0.056	0.863	0.408	0.189	0.213	0.507	0.832	0.001	0.739	0.006	0.644	0.024	-0.246	0.441	-0.811	0.001	-0.697	0.012	-0.584	0.046	-0.568	0.054	0.327	0.299
arahy.Tifrunner.gnm2.ann1.1WFB04	blue	-0.262	0.411	0.343	0.275	0.358	0.254	0.623	0.03	0.841	0.001	0.435	0.158	0.184	0.567	-0.572	0.052	-0.669	0.017	-0.555	0.061	-0.182	0.571	-0.346	0.27	0.26	0.415
arahy.Tifrunner.gnm2.ann1.1WFS8V	blue	0.601	0.039	-0.055	0.865	-0.046	0.888	-0.695	0.012	-0.81	0.001	-0.573	0.051	-0.439	0.153	0.371	0.235	0.798	0.002	0.321	0.309	0.028	0.932	0.339	0.281	-0.356	0.256
arahy.Tifrunner.gnm2.ann1.1X31DU	blue	0.166	0.606	-0.388	0.213	-0.373	0.233	-0.561	0.058	-0.773	0.003	-0.406	0.19	-0.154	0.632	0.531	0.076	0.533	0.074	0.6	0.039	0.158	0.624	0.073	0.822	-0.421	0.173
arahy.Tifrunner.gnm2.ann1.2070QL	blue	0.234	0.464	0.457	0.135	0.709	0.01	0.183	0.568	0.678	0.015	0.812	0.001	0.202	0.53	-0.48	0.114	-0.347	0.269	-0.733	0.007	-0.519	0.084	-0.581	0.047	0.063	0.846
arahy.Tifrunner.gnm2.ann1.20LE50	blue	-0.313	0.321	0.101	0.756	0.375	0.229	0.404	0.193	0.897	0	0.932	0	0.557	0.06	-0.311	0.325	-0.837	0.001	-0.578	0.049	-0.457	0.135	-0.546	0.066	0.253	0.427
arahy.Tifrunner.gnm2.ann1.21F8WZ	blue	0.17	0.597	-0.524	0.081	-0.442	0.151	-0.754	0.005	-0.865	0	-0.52	0.083	-0.12	0.711	0.751	0.005	0.505	0.094	0.637	0.026	0.064	0.844	0.5	0.098	-0.533	0.074
arahy.Tifrunner.gnm2.ann1.21MRAZ	blue	0.413	0.182	0.731	0.007	0.895	0	0.29	0.36	0.737	0.006	0.496	0.101	-0.101	0.756	-0.764	0.004	-0.291	0.359	-0.896	0	-0.513	0.088	-0.611	0.035	0.038	0.908
arahy.Tifrunner.gnm2.ann1.22D8Q4	blue	0.434	0.158	-0.254	0.426	-0.253	0.428	-0.719	0.008	-0.907	0	-0.6	0.039	-0.278	0.381	0.541	0.069	0.77	0.003	0.427	0.166	0.109	0.736	0.426	0.167	-0.279	0.379
arahy.Tifrunner.gnm2.ann1.22MEII	blue	-0.547	0.066	-0.002	0.996	-0.051	0.876	0.564	0.056	0.654	0.021	0.495	0.102	0.401	0.196	-0.168	0.601	-0.614	0.034	-0.199	0.534	0.047	0.884	0.203	0.526	0.514	0.087
arahy.Tifrunner.gnm2.ann1.22VPXE	blue	-0.258	0.417	0.382	0.221	0.468	0.125	0.664	0.019	0.975	0	0.748	0.005	0.295	0.352	-0.612	0.034	-0.733	0.007	-0.648	0.023	-0.272	0.393	-0.514	0.087	0.363	0.246
arahy.Tifrunner.gnm2.ann1.22X1UZ	blue	-0.077	0.813	0.434	0.158	0.46	0.133	0.526	0.079	0.783	0.003	0.707	0.01	0.098	0.762	-0.55	0.064	-0.508	0.092	-0.557	0.06	-0.227	0.477	-0.251	0.431	0.142	0.66
arahy.Tifrunner.gnm2.ann1.24IXRB	blue	0.379	0.224	0.55	0.064	0.832	0.001	0.135	0.676	0.683	0.014	0.784	0.003	0.085	0.793	-0.561	0.057	-0.345	0.272	-0.841	0.001	-0.629	0.029	-0.674	0.016	-0.1	0.757
arahy.Tifrunner.gnm2.ann1.251GCH	blue	0.094	0.772	0.381	0.222	0.686	0.014	0.24	0.453	0.829	0.001	0.601	0.039	0.35	0.264	-0.502	0.096	-0.581	0.048	-0.852	0	-0.589	0.044	-0.634	0.027	0.353	0.261
arahy.Tifrunner.gnm2.ann1.25X103	blue	-0.41	0.186	0.086	0.79	0.327	0.3	0.488	0.107	0.948	0	0.831	0.001	0.599	0.039	-0.337	0.284	-0.906	0	-0.595	0.041	-0.409	0.187	-0.494	0.103	0.33	0.295
arahy.Tifrunner.gnm2.ann1.26W00C	blue	-0.178	0.58	0.561	0.058	0.466	0.127	0.787	0.002	0.941	0	0.58	0.048	0.087	0.789	-0.777	0.003	-0.556	0.06	-0.62	0.031	-0.074	0.819	-0.419	0.175	0.471	0.123
arahy.Tifrunner.gnm2.ann1.28MHAL	blue	-0.037	0.91	0.487	0.108	0.613	0.034	0.525	0.079	0.948	0	0.66	0.019	0.245	0.442	-0.672	0.017	-0.62	0.031	-0.773	0.003	-0.375	0.23	-0.603	0.038	0.393	0.206
arahy.Tifrunner.gnm2.ann1.2C6XEQ	blue	0.4	0.197	0.517	0.085	0.845	0.001	0.061	0.851	0.591	0.043	0.693	0.012	0.063	0.846	-0.496	0.101	-0.263	0.409	-0.783	0.003	-0.634	0.027	-0.65	0.022	-0.134	0.679
arahy.Tifrunner.gnm2.ann1.2DQF79	blue	0.213	0.507	-0.253	0.427	-0.352	0.262	-0.47	0.123	-0.789	0.002	-0.677	0.016	-0.377	0.228	0.46	0.132	0.644	0.024	0.603	0.038	0.281	0.376	0.501	0.097	-0.243	0.447
arahy.Tifrunner.gnm2.ann1.2F1JWB	blue	-0.607	0.036	-0.015	0.963	0.045	0.889	0.622	0.031	0.851	0	0.637	0.026	0.61	0.035	-0.28	0.378	-0.839	0.001	-0.372	0.233	-0.109	0.735	-0.315	0.319	0.506	0.093
arahy.Tifrunner.gnm2.ann1.2F8F1S	blue	-0.161	0.617	0.364	0.245	0.556	0.061	0.528	0.078	0.952	0	0.825	0.001	0.3	0.343	-0.561	0.058	-0.731	0.007	-0.678	0.015	-0.413	0.182	-0.596	0.041	0.251	0.432
arahy.Tifrunner.gnm2.ann1.2FH90F	blue	0.011	0.973	0.575	0.05	0.535	0.073	0.583	0.047	0.8	0.002	0.593	0.042	0.055	0.865	-0.687	0.014	-0.361	0.248	-0.615	0.033	-0.137	0.67	-0.364	0.245	0.48	0.114
arahy.Tifrunner.gnm2.ann1.2H21PS	blue	-0.183	0.569	0.397	0.201	0.51	0.09	0.603	0.038	0.947	0	0.805	0.002	0.328	0.297	-0.616	0.033	-0.693	0.012	-0.703	0.011	-0.325	0.302	-0.613	0.034	0.23	0.472
arahy.Tifrunner.gnm2.ann1.2I2XLP	blue	-0.273	0.39	0.14	0.664	0.361	0.249	0.409	0.187	0.875	0	0.796	0.002	0.465	0.128	-0.328	0.298	-0.778	0.003	-0.562	0.057	-0.402	0.196	-0.401	0.196	0.435	0.157
arahy.Tifrunner.gnm2.ann1.2I4AA8	blue	0.239	0.453	-0.449	0.144	-0.362	0.248	-0.728	0.007	-0.83	0.001	-0.571	0.053	-0.04	0.902	0.672	0.017	0.576	0.05	0.453	0.139	0.061	0.852	0.386	0.216	-0.044	0.891
arahy.Tifrunner.gnm2.ann1.2I8LVJ	blue	0.142	0.66	0.411	0.185	0.679	0.015	0.231	0.47	0.686	0.014	0.684	0.014	0.223	0.487	-0.451	0.141	-0.403	0.194	-0.742	0.006	-0.507	0.093	-0.476	0.118	0.167	0.605
arahy.Tifrunner.gnm2.ann1.2K1FXD	blue	0.136	0.673	0.271	0.394	0.648	0.023	0.067	0.835	0.74	0.006	0.529	0.077	0.268	0.399	-0.383	0.219	-0.619	0.032	-0.733	0.007	-0.681	0.015	-0.644	0.024	0.23	0.473
arahy.Tifrunner.gnm2.ann1.2L7SHU	blue	-0.204	0.525	0.452	0.14	0.285	0.369	0.693	0.012	0.709	0.01	0.176	0.584	-0.029	0.928	-0.616	0.033	-0.371	0.236	-0.381	0.221	0.101	0.755	-0.075	0.817	0.626	0.029
arahy.Tifrunner.gnm2.ann1.2NZ4WG	blue	0.394	0.205	-0.041	0.899	-0.073	0.823	-0.441	0.152	-0.561	0.058	-0.153	0.635	-0.058	0.858	0.236	0.46	0.577	0.05	0.076	0.813	0.04	0.902	0.069	0.832	-0.441	0.151
arahy.Tifrunner.gnm2.ann1.2P4BCH	blue	-0.454	0.138	0.04	0.901	0.261	0.413	0.501	0.097	0.924	0	0.777	0.003	0.591	0.043	-0.304	0.336	-0.896	0	-0.527	0.078	-0.35	0.264	-0.478	0.116	0.54	0.07
arahy.Tifrunner.gnm2.ann1.2PPB1V	blue	0.03	0.925	0.668	0.017	0.52	0.083	0.683	0.014	0.802	0.002	0.354	0.259	-0.079	0.807	-0.824	0.001	-0.326	0.301	-0.627	0.029	-0.031	0.923	-0.399	0.199	0.563	0.057
arahy.Tifrunner.gnm2.ann1.2RNN62	blue	0.313	0.322	-0.367	0.24	-0.372	0.233	-0.694	0.012	-0.9	0	-0.58	0.048	-0.166	0.606	0.605	0.037	0.686	0.014	0.476	0.118	0.142	0.659	0.384	0.218	-0.217	0.498
arahy.Tifrunner.gnm2.ann1.2W1D5P	blue	0.196	0.542	0.396	0.203	0.776	0.003	0.153	0.635	0.766	0.004	0.789	0.002	0.288	0.364	-0.473	0.12	-0.544	0.067	-0.859	0	-0.7	0.011	-0.732	0.007	-0.013	0.967
arahy.Tifrunner.gnm2.ann1.2WK8MP	blue	0.502	0.096	-0.014	0.966	-0.169	0.599	-0.52	0.083	-0.87	0	-0.676	0.016	-0.561	0.058	0.298	0.346	0.9	0	0.474	0.12	0.28	0.378	0.39	0.21	-0.32	0.311
arahy.Tifrunner.gnm2.ann1.2WTJ41	blue	0.474	0.119	0.637	0.026	0.84	0.001	0.138	0.67	0.534	0.074	0.471	0.122	-0.142	0.659	-0.635	0.027	-0.173	0.59	-0.798	0.002	-0.525	0.079	-0.646	0.023	-0.163	0.612
arahy.Tifrunner.gnm2.ann1.2X6UKF	blue	-0.25	0.433	0.101	0.754	0.302	0.34	0.334	0.289	0.78	0.003	0.573	0.052	0.529	0.077	-0.293	0.355	-0.679	0.015	-0.553	0.062	-0.35	0.265	-0.43	0.163	0.553	0.062
arahy.Tifrunner.gnm2.ann1.2Y4SM6	blue	-0.402	0.195	0.209	0.515	0.284	0.371	0.626	0.029	0.936	0	0.651	0.022	0.452	0.14	-0.457	0.135	-0.775	0.003	-0.548	0.065	-0.202	0.529	-0.362	0.248	0.594	0.042
arahy.Tifrunner.gnm2.ann1.30D4G4	blue	0.007	0.982	-0.368	0.239	-0.631	0.028	-0.356	0.256	-0.878	0	-0.66	0.02	-0.239	0.455	0.562	0.057	0.683	0.014	0.706	0.01	0.526	0.079	0.777	0.003	-0.183	0.569
arahy.Tifrunner.gnm2.ann1.312JJI	blue	0.053	0.87	-0.482	0.113	-0.537	0.072	-0.537	0.072	-0.865	0	-0.637	0.026	-0.202	0.529	0.637	0.026	0.579	0.049	0.752	0.005	0.312	0.324	0.363	0.246	-0.109	0.737
arahy.Tifrunner.gnm2.ann1.31JHKV	blue	-0.617	0.032	-0.076	0.815	-0.071	0.826	0.558	0.06	0.715	0.009	0.436	0.156	0.563	0.057	-0.159	0.622	-0.731	0.007	-0.277	0.383	-0.013	0.968	0.049	0.88	0.608	0.036
arahy.Tifrunner.gnm2.ann1.31KTN8	blue	-0.545	0.067	-0.247	0.44	0.024	0.94	0.284	0.371	0.715	0.009	0.676	0.016	0.815	0.001	0.009	0.978	-0.848	0	-0.36	0.25	-0.333	0.29	-0.344	0.274	0.476	0.118
arahy.Tifrunner.gnm2.ann1.31QCP5	blue	-0.481	0.113	0.221	0.49	0.148	0.647	0.746	0.005	0.86	0	0.619	0.032	0.339	0.282	-0.466	0.127	-0.667	0.018	-0.364	0.245	0.023	0.943	-0.214	0.504	0.592	0.043
arahy.Tifrunner.gnm2.ann1.322AAU	blue	-0.342	0.277	0.028	0.931	0.211	0.51	0.355	0.258	0.743	0.006	0.395	0.203	0.503	0.096	-0.253	0.427	-0.717	0.009	-0.461	0.131	-0.293	0.355	-0.383	0.219	0.58	0.048
arahy.Tifrunner.gnm2.ann1.32576I	blue	-0.073	0.822	0.601	0.039	0.546	0.066	0.717	0.009	0.923	0	0.54	0.07	0.049	0.879	-0.811	0.001	-0.524	0.08	-0.679	0.015	-0.148	0.646	-0.553	0.062	0.445	0.147
arahy.Tifrunner.gnm2.ann1.32LLN4	blue	-0.278	0.381	0.31	0.327	0.462	0.131	0.593	0.042	0.982	0	0.741	0.006	0.363	0.246	-0.546	0.066	-0.789	0.002	-0.649	0.022	-0.339	0.281	-0.539	0.071	0.445	0.147
arahy.Tifrunner.gnm2.ann1.32M4WS	blue	-0.232	0.468	0.234	0.464	0.481	0.113	0.449	0.143	0.945	0	0.851	0	0.474	0.119	-0.428	0.165	-0.798	0.002	-0.697	0.012	-0.462	0.131	-0.495	0.102	0.362	0.247
arahy.Tifrunner.gnm2.ann1.339DLQ	blue	-0.339	0.282	0.227	0.478	0.372	0.234	0.577	0.05	0.923	0	0.833	0.001	0.399	0.199	-0.444	0.148	-0.786	0.002	-0.56	0.058	-0.308	0.331	-0.411	0.185	0.271	0.393
arahy.Tifrunner.gnm2.ann1.33ZKBH	blue	-0.499	0.098	0.078	0.809	0.21	0.513	0.598	0.04	0.904	0	0.62	0.032	0.451	0.141	-0.36	0.25	-0.876	0	-0.447	0.146	-0.233	0.466	-0.383	0.219	0.532	0.075
arahy.Tifrunner.gnm2.ann1.35E9MG	blue	-0.425	0.168	0.081	0.802	0.205	0.522	0.53	0.076	0.789	0.002	0.69	0.013	0.383	0.219	-0.319	0.313	-0.785	0.003	-0.412	0.183	-0.239	0.455	-0.345	0.272	0.222	0.487
arahy.Tifrunner.gnm2.ann1.35VVQ3	blue	-0.357	0.255	-0.084	0.796	0.094	0.772	0.281	0.377	0.534	0.074	0.598	0.04	0.454	0.138	-0.118	0.715	-0.675	0.016	-0.329	0.297	-0.291	0.358	-0.379	0.225	-0.201	0.532
arahy.Tifrunner.gnm2.ann1.36GBYI	blue	-0.435	0.157	0.157	0.627	0.258	0.419	0.617	0.033	0.879	0	0.711	0.01	0.39	0.21	-0.418	0.176	-0.818	0.001	-0.478	0.116	-0.228	0.475	-0.406	0.19	0.26	0.415
arahy.Tifrunner.gnm2.ann1.36S5A5	blue	0.221	0.491	-0.444	0.148	-0.259	0.416	-0.705	0.01	-0.724	0.008	-0.26	0.414	0.03	0.927	0.616	0.033	0.428	0.165	0.424	0.17	-0.088	0.786	0.041	0.899	-0.633	0.027
arahy.Tifrunner.gnm2.ann1.37ETDL	blue	-0.269	0.398	0.271	0.395	0.402	0.196	0.556	0.06	0.917	0	0.848	0	0.381	0.222	-0.48	0.114	-0.723	0.008	-0.569	0.053	-0.299	0.345	-0.503	0.095	0.367	0.241
arahy.Tifrunner.gnm2.ann1.37HJXT	blue	-0.247	0.439	0.109	0.736	0.405	0.191	0.333	0.291	0.882	0	0.778	0.003	0.608	0.036	-0.306	0.333	-0.787	0.002	-0.653	0.021	-0.488	0.107	-0.55	0.064	0.461	0.132
arahy.Tifrunner.gnm2.ann1.387ULC	blue	0.511	0.09	0.087	0.789	-0.18	0.576	-0.42	0.174	-0.821	0.001	-0.745	0.005	-0.606	0.037	0.195	0.544	0.91	0	0.382	0.22	0.362	0.247	0.549	0.065	-0.198	0.538
arahy.Tifrunner.gnm2.ann1.38K6F5	blue	-0.342	0.276	0.174	0.588	0.369	0.237	0.514	0.087	0.953	0	0.666	0.018	0.486	0.109	-0.427	0.166	-0.844	0.001	-0.61	0.035	-0.365	0.243	-0.51	0.09	0.521	0.082
arahy.Tifrunner.gnm2.ann1.39RBWA	blue	-0.109	0.737	-0.516	0.086	-0.72	0.008	-0.38	0.223	-0.865	0	-0.622	0.031	-0.086	0.791	0.655	0.021	0.577	0.049	0.755	0.005	0.499	0.099	0.669	0.017	-0.132	0.682
arahy.Tifrunner.gnm2.ann1.39T2MF	blue	0.142	0.66	-0.333	0.29	-0.371	0.235	-0.498	0.099	-0.724	0.008	-0.318	0.315	0.041	0.9	0.54	0.07	0.554	0.061	0.369	0.238	0.175	0.587	0.459	0.134	-0.418	0.177
arahy.Tifrunner.gnm2.ann1.3A37EK	blue	-0.336	0.286	0.065	0.841	0.28	0.378	0.391	0.209	0.766	0.004	0.919	0	0.479	0.115	-0.241	0.451	-0.717	0.009	-0.396	0.202	-0.338	0.282	-0.418	0.176	0.039	0.905
arahy.Tifrunner.gnm2.ann1.3C2BWJ	blue	0.324	0.304	0.521	0.083	0.856	0	0.157	0.626	0.791	0.002	0.634	0.027	0.172	0.593	-0.593	0.042	-0.483	0.111	-0.934	0	-0.698	0.012	-0.774	0.003	0.143	0.657
arahy.Tifrunner.gnm2.ann1.3C70LE	blue	-0.415	0.18	0.161	0.617	0.32	0.31	0.592	0.043	0.97	0	0.783	0.003	0.515	0.086	-0.432	0.161	-0.872	0	-0.583	0.047	-0.314	0.32	-0.51	0.091	0.421	0.173
arahy.Tifrunner.gnm2.ann1.3C7WBJ	blue	0.447	0.146	0.023	0.944	-0.165	0.609	-0.409	0.187	-0.787	0.002	-0.608	0.036	-0.477	0.117	0.236	0.461	0.866	0	0.385	0.217	0.318	0.315	0.393	0.206	-0.192	0.55
arahy.Tifrunner.gnm2.ann1.3CY5UQ	blue	-0.409	0.187	0.164	0.611	0.319	0.312	0.58	0.048	0.956	0	0.657	0.02	0.469	0.124	-0.44	0.153	-0.869	0	-0.568	0.054	-0.307	0.332	-0.488	0.108	0.468	0.125
arahy.Tifrunner.gnm2.ann1.3DLK77	blue	0.065	0.841	0.761	0.004	0.62	0.032	0.745	0.005	0.826	0.001	0.459	0.133	-0.154	0.633	-0.918	0	-0.317	0.316	-0.678	0.015	-0.055	0.865	-0.509	0.091	0.349	0.265
arahy.Tifrunner.gnm2.ann1.3E2B2N	blue	0.094	0.771	-0.228	0.477	-0.539	0.071	-0.285	0.369	-0.792	0.002	-0.695	0.012	-0.312	0.324	0.361	0.249	0.661	0.019	0.576	0.05	0.515	0.087	0.563	0.057	-0.228	0.476
arahy.Tifrunner.gnm2.ann1.3E45N9	blue	0.097	0.764	-0.673	0.016	-0.475	0.118	-0.836	0.001	-0.845	0.001	-0.44	0.152	0.068	0.834	0.867	0	0.382	0.221	0.594	0.042	-0.05	0.878	0.4	0.198	-0.4	0.198
arahy.Tifrunner.gnm2.ann1.3F6TQT	blue	0.08	0.806	0.471	0.123	0.735	0.006	0.364	0.245	0.93	0	0.722	0.008	0.272	0.393	-0.619	0.032	-0.64	0.025	-0.859	0	-0.572	0.052	-0.71	0.01	0.246	0.441
arahy.Tifrunner.gnm2.ann1.3FEN5I	blue	-0.349	0.266	0.213	0.506	0.329	0.297	0.578	0.049	0.924	0	0.767	0.004	0.429	0.164	-0.448	0.144	-0.759	0.004	-0.531	0.075	-0.253	0.427	-0.459	0.134	0.515	0.086
arahy.Tifrunner.gnm2.ann1.3H2I46	blue	-0.111	0.732	0.592	0.043	0.518	0.085	0.737	0.006	0.901	0	0.635	0.026	0.026	0.936	-0.756	0.004	-0.5	0.098	-0.619	0.032	-0.108	0.738	-0.334	0.289	0.354	0.259
arahy.Tifrunner.gnm2.ann1.3H63LQ	blue	-0.385	0.217	0.126	0.695	0.292	0.357	0.526	0.079	0.866	0	0.74	0.006	0.401	0.197	-0.386	0.215	-0.834	0.001	-0.477	0.117	-0.314	0.32	-0.54	0.07	0.235	0.463
arahy.Tifrunner.gnm2.ann1.3H6S3N	blue	-0.395	0.204	-0.112	0.728	0.198	0.537	0.263	0.408	0.723	0.008	0.619	0.032	0.616	0.033	-0.112	0.729	-0.865	0	-0.487	0.108	-0.465	0.128	-0.41	0.186	0.145	0.653
arahy.Tifrunner.gnm2.ann1.3HB66H	blue	0.15	0.641	0.728	0.007	0.646	0.023	0.584	0.046	0.771	0.003	0.527	0.078	-0.166	0.607	-0.797	0.002	-0.267	0.401	-0.624	0.03	-0.138	0.669	-0.3	0.343	0.189	0.557
arahy.Tifrunner.gnm2.ann1.3I1ZSD	blue	0.409	0.187	-0.295	0.351	-0.102	0.753	-0.74	0.006	-0.709	0.01	-0.367	0.24	-0.049	0.879	0.485	0.11	0.52	0.083	0.249	0.435	-0.151	0.64	-0.112	0.728	-0.389	0.212
arahy.Tifrunner.gnm2.ann1.3K2ECI	blue	0.015	0.962	0.398	0.201	0.618	0.032	0.378	0.226	0.86	0	0.806	0.002	0.246	0.442	-0.549	0.065	-0.641	0.025	-0.742	0.006	-0.505	0.094	-0.655	0.021	0.099	0.759
arahy.Tifrunner.gnm2.ann1.3K3C0B	blue	-0.33	0.295	0.169	0.6	0.2	0.533	0.535	0.073	0.693	0.012	0.822	0.001	0.334	0.289	-0.343	0.276	-0.538	0.071	-0.314	0.32	-0.096	0.767	-0.359	0.252	0.209	0.515
arahy.Tifrunner.gnm2.ann1.3KC2AA	blue	0.298	0.346	-0.153	0.634	-0.313	0.321	-0.441	0.152	-0.801	0.002	-0.609	0.036	-0.343	0.274	0.392	0.207	0.769	0.003	0.474	0.12	0.332	0.292	0.479	0.115	0.007	0.983
arahy.Tifrunner.gnm2.ann1.3KC6N2	blue	-0.227	0.478	0.583	0.047	0.273	0.391	0.884	0	0.756	0.004	0.319	0.313	-0.121	0.709	-0.778	0.003	-0.347	0.269	-0.39	0.21	0.236	0.461	-0.103	0.75	0.396	0.202
arahy.Tifrunner.gnm2.ann1.3M8WGZ	blue	-0.032	0.921	0.376	0.229	0.625	0.03	0.396	0.202	0.901	0	0.888	0	0.306	0.333	-0.524	0.08	-0.666	0.018	-0.728	0.007	-0.51	0.091	-0.633	0.027	0.174	0.588
arahy.Tifrunner.gnm2.ann1.3MB22H	blue	-0.182	0.571	-0.366	0.242	-0.77	0.003	-0.139	0.666	-0.792	0.002	-0.663	0.019	-0.238	0.456	0.478	0.116	0.594	0.041	0.812	0.001	0.712	0.009	0.826	0.001	-0.269	0.398
arahy.Tifrunner.gnm2.ann1.3MHK8M	blue	-0.123	0.704	0.339	0.282	0.388	0.212	0.457	0.136	0.768	0.004	0.421	0.173	0.293	0.355	-0.491	0.105	-0.495	0.102	-0.593	0.042	-0.207	0.519	-0.308	0.33	0.571	0.053
arahy.Tifrunner.gnm2.ann1.3Q25Y7	blue	-0.382	0.221	-0.088	0.786	0.087	0.787	0.298	0.348	0.622	0.031	0.829	0.001	0.647	0.023	-0.058	0.859	-0.64	0.025	-0.387	0.214	-0.264	0.407	-0.202	0.53	0.287	0.366
arahy.Tifrunner.gnm2.ann1.3QXB2F	blue	-0.103	0.75	0.472	0.121	0.574	0.051	0.58	0.048	0.937	0	0.807	0.002	0.223	0.487	-0.635	0.026	-0.619	0.032	-0.691	0.013	-0.323	0.305	-0.5	0.098	0.268	0.401
arahy.Tifrunner.gnm2.ann1.3S85UN	blue	0.179	0.578	-0.349	0.266	-0.093	0.775	-0.577	0.049	-0.489	0.107	-0.091	0.778	0.196	0.542	0.497	0.1	0.309	0.329	0.178	0.581	-0.178	0.579	-0.065	0.842	-0.195	0.543
arahy.Tifrunner.gnm2.ann1.3T3YD2	blue	-0.487	0.108	-0.055	0.865	0.171	0.595	0.432	0.161	0.816	0.001	0.849	0	0.665	0.018	-0.181	0.574	-0.817	0.001	-0.407	0.19	-0.305	0.336	-0.454	0.138	0.42	0.174
arahy.Tifrunner.gnm2.ann1.3T4KA9	blue	-0.529	0.077	0.156	0.628	0.157	0.625	0.723	0.008	0.886	0	0.641	0.025	0.398	0.2	-0.439	0.153	-0.787	0.002	-0.402	0.195	-0.072	0.824	-0.34	0.279	0.476	0.117
arahy.Tifrunner.gnm2.ann1.3U7LNL	blue	-0.41	0.186	0.176	0.585	0.324	0.305	0.601	0.039	0.953	0	0.745	0.005	0.44	0.153	-0.446	0.146	-0.868	0	-0.553	0.062	-0.303	0.339	-0.489	0.107	0.354	0.258
arahy.Tifrunner.gnm2.ann1.3VET3K	blue	-0.333	0.29	0.127	0.693	0.346	0.271	0.459	0.134	0.879	0	0.914	0	0.495	0.101	-0.333	0.29	-0.787	0.002	-0.515	0.087	-0.371	0.235	-0.489	0.106	0.279	0.38
arahy.Tifrunner.gnm2.ann1.3W58DA	blue	-0.075	0.817	0.514	0.088	0.527	0.079	0.608	0.036	0.852	0	0.593	0.042	0.058	0.859	-0.69	0.013	-0.568	0.054	-0.649	0.022	-0.243	0.447	-0.433	0.16	0.075	0.818
arahy.Tifrunner.gnm2.ann1.3WQI06	blue	0.415	0.18	0.508	0.091	0.68	0.015	0.075	0.817	0.458	0.134	0.229	0.475	-0.137	0.671	-0.535	0.073	-0.22	0.492	-0.705	0.01	-0.488	0.108	-0.548	0.065	-0.121	0.709
arahy.Tifrunner.gnm2.ann1.3X7AYT	blue	-0.315	0.319	0.328	0.298	0.414	0.181	0.658	0.02	0.99	0	0.679	0.015	0.349	0.266	-0.579	0.049	-0.778	0.003	-0.629	0.028	-0.258	0.418	-0.47	0.123	0.473	0.12
arahy.Tifrunner.gnm2.ann1.3X8G46	blue	-0.047	0.886	0.075	0.817	0.465	0.127	0.051	0.876	0.683	0.014	0.567	0.055	0.436	0.157	-0.155	0.631	-0.625	0.03	-0.579	0.048	-0.595	0.041	-0.352	0.262	0.49	0.106
arahy.Tifrunner.gnm2.ann1.3Y0Z5X	blue	-0.239	0.454	0.318	0.314	0.44	0.152	0.572	0.052	0.916	0	0.724	0.008	0.232	0.468	-0.543	0.068	-0.735	0.006	-0.548	0.065	-0.302	0.341	-0.538	0.071	0.352	0.262
arahy.Tifrunner.gnm2.ann1.3Y20MY	blue	0.227	0.478	0.678	0.015	0.76	0.004	0.45	0.142	0.798	0.002	0.459	0.134	-0.014	0.965	-0.785	0.002	-0.381	0.222	-0.865	0	-0.38	0.223	-0.571	0.052	0.199	0.536
arahy.Tifrunner.gnm2.ann1.3Y284Z	blue	-0.012	0.97	0.477	0.117	0.142	0.659	0.535	0.073	0.364	0.245	0.049	0.88	-0.253	0.427	-0.534	0.074	-0.051	0.874	-0.242	0.448	0.253	0.427	0.155	0.63	0.198	0.537
arahy.Tifrunner.gnm2.ann1.3Y4VDA	blue	-0.412	0.184	0.174	0.588	0.326	0.301	0.601	0.039	0.961	0	0.767	0.004	0.454	0.139	-0.443	0.149	-0.872	0	-0.556	0.061	-0.306	0.333	-0.491	0.105	0.368	0.239
arahy.Tifrunner.gnm2.ann1.3YRZ3W	blue	0.333	0.29	-0.37	0.237	-0.259	0.416	-0.757	0.004	-0.813	0.001	-0.378	0.226	-0.036	0.912	0.594	0.042	0.565	0.055	0.347	0.269	-0.039	0.904	0.234	0.465	-0.572	0.052
arahy.Tifrunner.gnm2.ann1.3Z5EIP	blue	0.217	0.499	-0.23	0.472	-0.317	0.315	-0.468	0.125	-0.677	0.015	-0.393	0.207	-0.012	0.971	0.438	0.154	0.584	0.046	0.3	0.344	0.187	0.56	0.462	0.131	-0.383	0.219
arahy.Tifrunner.gnm2.ann1.3Z62KU	blue	0.223	0.487	0.69	0.013	0.752	0.005	0.472	0.121	0.832	0.001	0.464	0.128	-0.055	0.866	-0.807	0.001	-0.416	0.178	-0.84	0.001	-0.374	0.231	-0.576	0.05	0.217	0.498
arahy.Tifrunner.gnm2.ann1.40B6EU	blue	-0.333	0.291	0.27	0.396	0.259	0.416	0.618	0.032	0.83	0.001	0.396	0.203	0.29	0.361	-0.495	0.102	-0.623	0.03	-0.464	0.129	-0.088	0.786	-0.272	0.393	0.606	0.037
arahy.Tifrunner.gnm2.ann1.40G96H	blue	0.106	0.743	0.694	0.012	0.656	0.02	0.609	0.035	0.87	0	0.445	0.147	-0.067	0.837	-0.837	0.001	-0.413	0.182	-0.736	0.006	-0.214	0.505	-0.481	0.113	0.372	0.234
arahy.Tifrunner.gnm2.ann1.40LNQG	blue	-0.388	0.212	0.029	0.93	0.306	0.334	0.407	0.189	0.907	0	0.851	0	0.682	0.015	-0.264	0.407	-0.879	0	-0.606	0.037	-0.441	0.152	-0.514	0.087	0.439	0.153
arahy.Tifrunner.gnm2.ann1.40ZGST	blue	0.07	0.828	-0.348	0.268	-0.52	0.083	-0.407	0.189	-0.809	0.001	-0.559	0.059	-0.113	0.727	0.537	0.072	0.642	0.025	0.528	0.077	0.391	0.208	0.639	0.025	-0.092	0.775
arahy.Tifrunner.gnm2.ann1.422IFH	blue	0.324	0.304	-0.165	0.609	-0.317	0.315	-0.506	0.093	-0.88	0	-0.692	0.013	-0.517	0.085	0.388	0.213	0.771	0.003	0.627	0.029	0.324	0.304	0.436	0.156	-0.465	0.128
arahy.Tifrunner.gnm2.ann1.43X7GJ	blue	-0.392	0.208	0.151	0.641	0.194	0.546	0.572	0.052	0.726	0.008	0.459	0.133	0.265	0.405	-0.396	0.202	-0.695	0.012	-0.395	0.203	-0.145	0.652	-0.334	0.288	0.172	0.593
arahy.Tifrunner.gnm2.ann1.448EM4	blue	0.264	0.407	0.625	0.03	0.834	0.001	0.325	0.302	0.803	0.002	0.656	0.02	0.048	0.883	-0.672	0.017	-0.389	0.212	-0.841	0.001	-0.509	0.091	-0.555	0.061	0.184	0.566
arahy.Tifrunner.gnm2.ann1.44W6WI	blue	0.027	0.933	0.622	0.031	0.527	0.079	0.629	0.028	0.735	0.006	0.336	0.286	-0.171	0.595	-0.778	0.003	-0.386	0.216	-0.6	0.039	-0.11	0.733	-0.385	0.217	0.188	0.557
arahy.Tifrunner.gnm2.ann1.45BME0	blue	-0.025	0.937	-0.661	0.019	-0.6	0.039	-0.663	0.019	-0.884	0	-0.563	0.057	-0.074	0.818	0.817	0.001	0.432	0.161	0.786	0.002	0.175	0.586	0.457	0.135	-0.372	0.234
arahy.Tifrunner.gnm2.ann1.45MQKA	blue	0.039	0.905	0.491	0.105	0.513	0.088	0.448	0.145	0.757	0.004	0.342	0.276	0.131	0.685	-0.622	0.031	-0.403	0.195	-0.675	0.016	-0.227	0.478	-0.383	0.219	0.528	0.077
arahy.Tifrunner.gnm2.ann1.462RQZ	blue	-0.305	0.335	0.289	0.362	0.366	0.243	0.601	0.039	0.933	0	0.592	0.042	0.382	0.22	-0.521	0.082	-0.724	0.008	-0.601	0.039	-0.232	0.468	-0.395	0.204	0.55	0.064
arahy.Tifrunner.gnm2.ann1.47MQLD	blue	-0.325	0.302	0.123	0.703	0.304	0.336	0.426	0.167	0.832	0.001	0.671	0.017	0.504	0.095	-0.291	0.359	-0.756	0.004	-0.581	0.048	-0.349	0.266	-0.158	0.624	0.325	0.302
arahy.Tifrunner.gnm2.ann1.48UY8P	blue	-0.405	0.192	0.179	0.579	0.332	0.291	0.595	0.041	0.975	0	0.769	0.003	0.477	0.117	-0.444	0.148	-0.864	0	-0.565	0.055	-0.306	0.333	-0.489	0.107	0.446	0.146
arahy.Tifrunner.gnm2.ann1.49DERF	blue	0.267	0.401	-0.161	0.616	-0.411	0.184	-0.415	0.179	-0.889	0	-0.657	0.02	-0.386	0.215	0.383	0.219	0.824	0.001	0.567	0.055	0.44	0.153	0.539	0.07	-0.409	0.187
arahy.Tifrunner.gnm2.ann1.49LU7U	blue	-0.355	0.258	0.205	0.522	0.375	0.229	0.562	0.057	0.975	0	0.75	0.005	0.461	0.132	-0.457	0.135	-0.843	0.001	-0.597	0.04	-0.338	0.283	-0.497	0.1	0.468	0.125
arahy.Tifrunner.gnm2.ann1.4A4JN6	blue	-0.024	0.941	-0.363	0.246	-0.518	0.084	-0.326	0.3	-0.778	0.003	-0.686	0.014	-0.32	0.31	0.475	0.118	0.56	0.058	0.757	0.004	0.44	0.153	0.381	0.222	-0.062	0.849
arahy.Tifrunner.gnm2.ann1.4B5N4V	blue	-0.341	0.279	0.415	0.179	0.354	0.259	0.8	0.002	0.95	0	0.589	0.044	0.2	0.533	-0.678	0.015	-0.683	0.014	-0.543	0.068	-0.072	0.824	-0.406	0.19	0.405	0.192
arahy.Tifrunner.gnm2.ann1.4EF6AW	blue	-0.103	0.75	0.406	0.19	0.587	0.045	0.507	0.093	0.965	0	0.785	0.002	0.304	0.337	-0.586	0.045	-0.704	0.011	-0.748	0.005	-0.427	0.166	-0.566	0.055	0.388	0.213
arahy.Tifrunner.gnm2.ann1.4F3XVH	blue	-0.351	0.264	0.154	0.633	0.274	0.389	0.526	0.079	0.848	0	0.654	0.021	0.524	0.08	-0.419	0.175	-0.733	0.007	-0.562	0.057	-0.253	0.428	-0.576	0.05	0.41	0.186
arahy.Tifrunner.gnm2.ann1.4F9F0A	blue	0.062	0.849	0.588	0.044	0.666	0.018	0.535	0.073	0.832	0.001	0.592	0.043	0	1	-0.734	0.007	-0.494	0.102	-0.729	0.007	-0.332	0.291	-0.565	0.056	0.102	0.753
arahy.Tifrunner.gnm2.ann1.4FT79Q	blue	0.232	0.468	-0.386	0.215	-0.445	0.148	-0.637	0.026	-0.929	0	-0.543	0.068	-0.15	0.641	0.627	0.029	0.71	0.01	0.564	0.056	0.235	0.463	0.496	0.101	-0.451	0.141
arahy.Tifrunner.gnm2.ann1.4GH0FM	blue	-0.305	0.335	0.294	0.353	0.372	0.234	0.618	0.032	0.951	0	0.717	0.009	0.39	0.21	-0.522	0.082	-0.735	0.006	-0.607	0.036	-0.24	0.453	-0.418	0.176	0.554	0.062
arahy.Tifrunner.gnm2.ann1.4H3LGZ	blue	-0.413	0.182	0.267	0.401	0.183	0.569	0.721	0.008	0.848	0	0.395	0.204	0.303	0.339	-0.531	0.076	-0.653	0.021	-0.464	0.128	0.001	0.996	-0.25	0.434	0.667	0.018
arahy.Tifrunner.gnm2.ann1.4IQ408	blue	-0.135	0.676	0.371	0.235	0.449	0.143	0.517	0.085	0.866	0	0.52	0.083	0.312	0.324	-0.575	0.051	-0.598	0.04	-0.665	0.018	-0.269	0.398	-0.522	0.082	0.524	0.081
arahy.Tifrunner.gnm2.ann1.4J8AWY	blue	-0.243	0.447	0.4	0.198	0.458	0.134	0.658	0.02	0.973	0	0.708	0.01	0.32	0.31	-0.607	0.037	-0.697	0.012	-0.684	0.014	-0.247	0.439	-0.381	0.221	0.461	0.132
arahy.Tifrunner.gnm2.ann1.4K5UFC	blue	0.038	0.907	0.205	0.523	0.478	0.116	0.127	0.694	0.675	0.016	0.423	0.171	0.356	0.256	-0.336	0.286	-0.541	0.069	-0.646	0.023	-0.502	0.096	-0.572	0.052	0.461	0.132
arahy.Tifrunner.gnm2.ann1.4L7A6H	blue	-0.34	0.28	0.203	0.526	0.271	0.394	0.566	0.055	0.843	0.001	0.773	0.003	0.387	0.215	-0.406	0.191	-0.668	0.018	-0.45	0.142	-0.179	0.578	-0.36	0.25	0.475	0.119
arahy.Tifrunner.gnm2.ann1.4LC8LU	blue	-0.276	0.386	0.435	0.157	0.388	0.213	0.75	0.005	0.916	0	0.453	0.139	0.126	0.696	-0.683	0.014	-0.64	0.025	-0.54	0.07	-0.091	0.779	-0.401	0.197	0.49	0.106
arahy.Tifrunner.gnm2.ann1.4LXS91	blue	-0.536	0.073	-0.24	0.453	-0.067	0.837	0.274	0.389	0.597	0.041	0.367	0.24	0.675	0.016	0.044	0.892	-0.737	0.006	-0.283	0.372	-0.207	0.519	0.006	0.985	0.553	0.062
arahy.Tifrunner.gnm2.ann1.4P55VP	blue	-0.531	0.076	-0.005	0.989	0.021	0.947	0.571	0.052	0.722	0.008	0.483	0.112	0.551	0.063	-0.276	0.384	-0.681	0.015	-0.323	0.306	-0.041	0.9	-0.402	0.195	0.576	0.05
arahy.Tifrunner.gnm2.ann1.4PIV4R	blue	-0.012	0.971	0.617	0.033	0.592	0.043	0.65	0.022	0.916	0	0.516	0.086	0.085	0.794	-0.782	0.003	-0.488	0.108	-0.749	0.005	-0.2	0.534	-0.437	0.155	0.489	0.107
arahy.Tifrunner.gnm2.ann1.4R5RT5	blue	0.094	0.771	-0.579	0.049	-0.465	0.128	-0.731	0.007	-0.862	0	-0.487	0.108	-0.091	0.78	0.777	0.003	0.468	0.125	0.697	0.012	0.074	0.82	0.416	0.178	-0.519	0.084
arahy.Tifrunner.gnm2.ann1.4T3VLP	blue	-0.446	0.146	0.073	0.821	0.269	0.398	0.534	0.074	0.91	0	0.782	0.003	0.535	0.073	-0.342	0.276	-0.893	0	-0.533	0.074	-0.339	0.282	-0.487	0.108	0.354	0.259
arahy.Tifrunner.gnm2.ann1.4TCZ1X	blue	-0.072	0.824	0.413	0.182	0.623	0.031	0.478	0.116	0.942	0	0.719	0.008	0.243	0.447	-0.599	0.04	-0.711	0.01	-0.745	0.005	-0.469	0.124	-0.618	0.032	0.234	0.465
arahy.Tifrunner.gnm2.ann1.4U30AK	blue	-0.295	0.352	0.26	0.414	0.349	0.266	0.569	0.054	0.903	0	0.612	0.034	0.448	0.144	-0.497	0.1	-0.708	0.01	-0.62	0.031	-0.247	0.439	-0.472	0.122	0.486	0.109
arahy.Tifrunner.gnm2.ann1.4UA1TJ	blue	0.039	0.904	0.213	0.507	0.537	0.072	0.129	0.689	0.745	0.005	0.58	0.048	0.459	0.133	-0.356	0.256	-0.627	0.029	-0.774	0.003	-0.602	0.038	-0.636	0.026	0.291	0.359
arahy.Tifrunner.gnm2.ann1.4UW4R2	blue	0.371	0.235	0.018	0.956	-0.195	0.543	-0.341	0.278	-0.648	0.023	-0.649	0.022	-0.542	0.068	0.195	0.543	0.68	0.015	0.437	0.156	0.301	0.341	0.441	0.151	-0.164	0.611
arahy.Tifrunner.gnm2.ann1.4V75MI	blue	-0.2	0.533	0.212	0.508	0.456	0.136	0.424	0.17	0.856	0	0.821	0.001	0.502	0.097	-0.411	0.184	-0.694	0.012	-0.674	0.016	-0.423	0.171	-0.683	0.014	0.457	0.135
arahy.Tifrunner.gnm2.ann1.4W4MA0	blue	-0.25	0.434	0.287	0.366	0.357	0.254	0.549	0.064	0.794	0.002	0.468	0.125	0.161	0.617	-0.48	0.114	-0.649	0.022	-0.507	0.092	-0.216	0.5	-0.261	0.413	0.421	0.173
arahy.Tifrunner.gnm2.ann1.4X3ZEJ	blue	-0.484	0.111	-0.146	0.651	0.139	0.667	0.334	0.289	0.768	0.004	0.758	0.004	0.684	0.014	-0.071	0.827	-0.83	0.001	-0.38	0.223	-0.356	0.256	-0.376	0.228	0.6	0.039
arahy.Tifrunner.gnm2.ann1.4XS3SM	blue	0.047	0.885	0.317	0.315	0.661	0.019	0.247	0.439	0.838	0.001	0.806	0.002	0.369	0.237	-0.446	0.146	-0.662	0.019	-0.802	0.002	-0.64	0.025	-0.694	0.012	0.114	0.725
arahy.Tifrunner.gnm2.ann1.4Y5XNF	blue	-0.347	0.268	0.083	0.797	0.237	0.458	0.426	0.168	0.795	0.002	0.488	0.107	0.51	0.09	-0.31	0.327	-0.71	0.01	-0.494	0.103	-0.264	0.407	-0.397	0.201	0.633	0.027
arahy.Tifrunner.gnm2.ann1.4Z3ULS	blue	0.316	0.318	-0.16	0.619	-0.329	0.297	-0.489	0.107	-0.875	0	-0.669	0.017	-0.476	0.118	0.425	0.168	0.812	0.001	0.62	0.031	0.354	0.259	0.593	0.042	-0.344	0.274
arahy.Tifrunner.gnm2.ann1.4ZKX3L	blue	-0.336	0.286	0.023	0.943	0.16	0.619	0.348	0.268	0.677	0.016	0.374	0.231	0.484	0.111	-0.223	0.486	-0.622	0.031	-0.392	0.207	-0.213	0.507	-0.307	0.332	0.624	0.03
arahy.Tifrunner.gnm2.ann1.4ZP1HR	blue	-0.41	0.185	0.08	0.804	0.112	0.729	0.504	0.095	0.727	0.007	0.409	0.187	0.46	0.133	-0.285	0.368	-0.613	0.034	-0.387	0.213	-0.083	0.798	-0.168	0.602	0.753	0.005
arahy.Tifrunner.gnm2.ann1.50JV45	blue	-0.263	0.41	-0.027	0.932	0.257	0.42	0.215	0.502	0.641	0.025	0.948	0	0.547	0.066	-0.092	0.776	-0.642	0.024	-0.387	0.214	-0.413	0.182	-0.387	0.214	0.012	0.97
arahy.Tifrunner.gnm2.ann1.5157VP	blue	-0.267	0.401	0.177	0.583	0.318	0.314	0.453	0.139	0.771	0.003	0.882	0	0.374	0.231	-0.339	0.282	-0.63	0.028	-0.43	0.163	-0.269	0.397	-0.402	0.195	0.204	0.525
arahy.Tifrunner.gnm2.ann1.51VLQD	blue	-0.477	0.117	0.052	0.873	0.24	0.453	0.541	0.07	0.916	0	0.837	0.001	0.581	0.048	-0.304	0.337	-0.878	0	-0.499	0.099	-0.308	0.33	-0.422	0.172	0.437	0.155
arahy.Tifrunner.gnm2.ann1.52B7MM	blue	-0.541	0.069	-0.109	0.736	0.065	0.841	0.441	0.152	0.79	0.002	0.718	0.009	0.725	0.008	-0.135	0.675	-0.817	0.001	-0.402	0.195	-0.238	0.456	-0.314	0.321	0.566	0.055
arahy.Tifrunner.gnm2.ann1.52FDNS	blue	-0.372	0.234	0.167	0.603	0.05	0.876	0.569	0.053	0.593	0.042	0.312	0.323	0.145	0.653	-0.315	0.319	-0.5	0.098	-0.27	0.395	0.06	0.852	0.204	0.524	0.385	0.216
arahy.Tifrunner.gnm2.ann1.52L85T	blue	0.213	0.507	-0.478	0.116	-0.289	0.362	-0.756	0.004	-0.718	0.008	-0.421	0.173	0.099	0.759	0.683	0.014	0.428	0.165	0.345	0.272	-0.091	0.778	0.346	0.27	-0.248	0.436
arahy.Tifrunner.gnm2.ann1.53CX5B	blue	0.215	0.502	-0.348	0.268	-0.381	0.222	-0.558	0.059	-0.82	0.001	-0.522	0.082	-0.113	0.726	0.514	0.087	0.613	0.034	0.47	0.123	0.189	0.556	0.164	0.61	-0.281	0.376
arahy.Tifrunner.gnm2.ann1.53FINS	blue	-0.366	0.242	0.209	0.513	0.353	0.26	0.594	0.042	0.969	0	0.783	0.003	0.474	0.12	-0.471	0.122	-0.834	0.001	-0.594	0.042	-0.309	0.328	-0.537	0.072	0.398	0.2
arahy.Tifrunner.gnm2.ann1.53HSKV	blue	0.282	0.374	0.664	0.019	0.855	0	0.355	0.258	0.858	0	0.62	0.032	0.03	0.927	-0.754	0.005	-0.454	0.138	-0.912	0	-0.535	0.073	-0.666	0.018	0.162	0.615
arahy.Tifrunner.gnm2.ann1.53UQ7J	blue	0.481	0.114	0.75	0.005	0.855	0	0.259	0.417	0.599	0.04	0.61	0.035	-0.189	0.557	-0.731	0.007	-0.09	0.781	-0.752	0.005	-0.399	0.199	-0.62	0.031	-0.019	0.953
arahy.Tifrunner.gnm2.ann1.548AAM	blue	-0.45	0.142	-0.102	0.753	-0.014	0.965	0.355	0.258	0.578	0.049	0.294	0.354	0.538	0.071	-0.114	0.724	-0.591	0.043	-0.258	0.417	-0.091	0.778	-0.225	0.482	0.707	0.01
arahy.Tifrunner.gnm2.ann1.5492A7	blue	-0.012	0.97	-0.52	0.083	-0.529	0.077	-0.504	0.095	-0.783	0.003	-0.439	0.153	0.048	0.883	0.672	0.017	0.474	0.12	0.566	0.055	0.223	0.486	0.396	0.203	-0.245	0.442
arahy.Tifrunner.gnm2.ann1.54XSGH	blue	0.186	0.564	0.621	0.031	0.725	0.008	0.441	0.151	0.812	0.001	0.526	0.079	0.003	0.992	-0.751	0.005	-0.458	0.135	-0.824	0.001	-0.41	0.185	-0.625	0.03	0.099	0.759
arahy.Tifrunner.gnm2.ann1.5512QZ	blue	-0.324	0.305	0.239	0.455	0.277	0.384	0.578	0.049	0.832	0.001	0.559	0.059	0.422	0.172	-0.454	0.139	-0.618	0.032	-0.522	0.082	-0.141	0.663	-0.354	0.259	0.595	0.041
arahy.Tifrunner.gnm2.ann1.552WG4	blue	-0.092	0.776	0.436	0.157	0.591	0.043	0.529	0.077	0.957	0	0.664	0.018	0.235	0.461	-0.623	0.03	-0.695	0.012	-0.748	0.005	-0.406	0.191	-0.537	0.072	0.372	0.234
arahy.Tifrunner.gnm2.ann1.5590XE	blue	0.171	0.595	-0.321	0.309	-0.527	0.078	-0.481	0.113	-0.952	0	-0.687	0.014	-0.292	0.357	0.527	0.078	0.769	0.003	0.654	0.021	0.431	0.162	0.558	0.06	-0.39	0.21
arahy.Tifrunner.gnm2.ann1.55ECQ6	blue	0.296	0.35	0.761	0.004	0.689	0.013	0.465	0.128	0.639	0.025	0.479	0.115	-0.268	0.4	-0.766	0.004	-0.11	0.734	-0.617	0.033	-0.153	0.634	-0.265	0.405	0.166	0.606
arahy.Tifrunner.gnm2.ann1.562DT1	blue	0.422	0.171	0.735	0.006	0.866	0	0.296	0.351	0.698	0.012	0.631	0.028	-0.163	0.614	-0.741	0.006	-0.218	0.496	-0.776	0.003	-0.448	0.144	-0.597	0.04	0.009	0.978
arahy.Tifrunner.gnm2.ann1.56PS60	blue	0.343	0.275	-0.078	0.81	-0.336	0.285	-0.413	0.183	-0.805	0.002	-0.727	0.007	-0.447	0.145	0.326	0.301	0.787	0.002	0.439	0.153	0.385	0.217	0.693	0.012	-0.116	0.72
arahy.Tifrunner.gnm2.ann1.570P5C	blue	-0.205	0.524	0.531	0.076	0.413	0.183	0.793	0.002	0.865	0	0.599	0.04	0.094	0.771	-0.753	0.005	-0.504	0.095	-0.565	0.056	-0.019	0.953	-0.483	0.112	0.35	0.264
arahy.Tifrunner.gnm2.ann1.57298L	blue	-0.407	0.189	0.177	0.583	0.322	0.307	0.6	0.039	0.945	0	0.753	0.005	0.432	0.161	-0.444	0.148	-0.862	0	-0.547	0.066	-0.3	0.343	-0.485	0.11	0.334	0.289
arahy.Tifrunner.gnm2.ann1.57KHAW	blue	-0.62	0.032	0.032	0.921	-0.06	0.854	0.708	0.01	0.737	0.006	0.582	0.047	0.407	0.189	-0.278	0.381	-0.664	0.018	-0.184	0.566	0.117	0.718	-0.064	0.845	0.629	0.029
arahy.Tifrunner.gnm2.ann1.58NQ7F	blue	-0.435	0.158	0.132	0.682	0.26	0.414	0.571	0.052	0.905	0	0.675	0.016	0.52	0.083	-0.366	0.242	-0.789	0.002	-0.509	0.091	-0.238	0.456	-0.328	0.298	0.509	0.091
arahy.Tifrunner.gnm2.ann1.598UNF	blue	0.095	0.769	0.415	0.18	0.701	0.011	0.288	0.365	0.859	0	0.612	0.035	0.304	0.337	-0.538	0.071	-0.575	0.05	-0.835	0.001	-0.563	0.057	-0.644	0.024	0.446	0.146
arahy.Tifrunner.gnm2.ann1.59GG00	blue	-0.335	0.287	0.121	0.708	0.201	0.53	0.461	0.132	0.748	0.005	0.397	0.201	0.431	0.161	-0.341	0.278	-0.63	0.028	-0.443	0.149	-0.168	0.602	-0.342	0.276	0.654	0.021
arahy.Tifrunner.gnm2.ann1.59P1C9	blue	-0.058	0.859	-0.417	0.177	-0.711	0.01	-0.345	0.273	-0.897	0	-0.742	0.006	-0.326	0.301	0.576	0.05	0.641	0.025	0.866	0	0.583	0.046	0.785	0.003	-0.324	0.304
arahy.Tifrunner.gnm2.ann1.59SDUF	blue	-0.282	0.375	-0.46	0.132	-0.808	0.001	-0.124	0.701	-0.75	0.005	-0.701	0.011	-0.189	0.555	0.529	0.077	0.509	0.091	0.865	0	0.707	0.01	0.722	0.008	0.168	0.602
arahy.Tifrunner.gnm2.ann1.5A3JDR	blue	0.503	0.095	-0.057	0.861	-0.145	0.654	-0.593	0.042	-0.782	0.003	-0.61	0.035	-0.354	0.259	0.357	0.254	0.764	0.004	0.256	0.423	0.124	0.701	0.575	0.05	-0.361	0.249
arahy.Tifrunner.gnm2.ann1.5A5R3G	blue	-0.108	0.738	0.547	0.066	0.561	0.058	0.681	0.015	0.935	0	0.684	0.014	0.142	0.66	-0.736	0.006	-0.584	0.046	-0.711	0.01	-0.23	0.472	-0.48	0.114	0.247	0.438
arahy.Tifrunner.gnm2.ann1.5AAT3A	blue	-0.37	0.237	0.131	0.686	0.208	0.516	0.529	0.077	0.713	0.009	0.531	0.076	0.262	0.41	-0.366	0.241	-0.702	0.011	-0.382	0.22	-0.189	0.556	-0.369	0.238	0.106	0.744
arahy.Tifrunner.gnm2.ann1.5B0M6A	blue	0.002	0.996	-0.489	0.107	-0.661	0.019	-0.496	0.101	-0.945	0	-0.701	0.011	-0.255	0.423	0.678	0.015	0.643	0.024	0.837	0.001	0.449	0.143	0.716	0.009	-0.327	0.299
arahy.Tifrunner.gnm2.ann1.5B6WJ4	blue	-0.141	0.661	0.356	0.256	0.524	0.081	0.506	0.093	0.909	0	0.783	0.003	0.362	0.248	-0.538	0.071	-0.64	0.025	-0.696	0.012	-0.359	0.252	-0.589	0.044	0.544	0.068
arahy.Tifrunner.gnm2.ann1.5BFV3F	blue	-0.361	0.25	0.026	0.935	0.188	0.559	0.377	0.227	0.741	0.006	0.442	0.15	0.531	0.076	-0.246	0.441	-0.693	0.012	-0.447	0.145	-0.256	0.422	-0.36	0.251	0.61	0.035
arahy.Tifrunner.gnm2.ann1.5BLU0Q	blue	-0.422	0.171	0.183	0.57	0.245	0.443	0.623	0.03	0.905	0	0.673	0.016	0.44	0.152	-0.43	0.163	-0.749	0.005	-0.468	0.125	-0.163	0.614	-0.363	0.245	0.56	0.058
arahy.Tifrunner.gnm2.ann1.5BTH38	blue	-0.583	0.047	0.08	0.805	0.075	0.817	0.699	0.011	0.848	0	0.573	0.051	0.433	0.16	-0.362	0.248	-0.817	0.001	-0.369	0.238	-0.059	0.854	-0.177	0.583	0.389	0.211
arahy.Tifrunner.gnm2.ann1.5BTP04	blue	0.195	0.544	0.41	0.185	0.755	0.005	0.169	0.6	0.723	0.008	0.83	0.001	0.195	0.544	-0.462	0.131	-0.466	0.127	-0.722	0.008	-0.622	0.031	-0.685	0.014	-0.055	0.865
arahy.Tifrunner.gnm2.ann1.5CFI8R	blue	-0.159	0.622	-0.823	0.001	-0.634	0.027	-0.717	0.009	-0.778	0.003	-0.327	0.3	0.242	0.449	0.952	0	0.228	0.475	0.706	0.01	0.027	0.933	0.41	0.186	-0.381	0.221
arahy.Tifrunner.gnm2.ann1.5E52J9	blue	-0.556	0.06	0.027	0.934	0.152	0.637	0.599	0.039	0.893	0	0.726	0.008	0.527	0.079	-0.305	0.335	-0.902	0	-0.416	0.179	-0.224	0.485	-0.322	0.308	0.322	0.308
arahy.Tifrunner.gnm2.ann1.5GE6FN	blue	-0.406	0.191	0.181	0.574	0.327	0.299	0.603	0.038	0.956	0	0.784	0.003	0.443	0.149	-0.445	0.147	-0.861	0	-0.55	0.064	-0.301	0.341	-0.486	0.109	0.353	0.261
arahy.Tifrunner.gnm2.ann1.5H5XYM	blue	0.367	0.241	-0.416	0.179	-0.21	0.511	-0.863	0	-0.843	0.001	-0.501	0.097	-0.188	0.559	0.67	0.017	0.535	0.073	0.476	0.118	-0.128	0.692	0.279	0.38	-0.56	0.058
arahy.Tifrunner.gnm2.ann1.5H7955	blue	0.241	0.451	0.611	0.035	0.841	0.001	0.343	0.275	0.871	0	0.627	0.029	0.065	0.84	-0.716	0.009	-0.505	0.094	-0.884	0	-0.564	0.056	-0.711	0.01	0.183	0.568
arahy.Tifrunner.gnm2.ann1.5H82NF	blue	-0.004	0.991	0.557	0.06	0.664	0.019	0.563	0.057	0.934	0	0.696	0.012	0.125	0.698	-0.701	0.011	-0.554	0.061	-0.738	0.006	-0.343	0.275	-0.512	0.089	0.372	0.233
arahy.Tifrunner.gnm2.ann1.5HCQ47	blue	0.236	0.46	0.699	0.011	0.731	0.007	0.471	0.123	0.725	0.008	0.429	0.164	-0.134	0.678	-0.8	0.002	-0.313	0.322	-0.766	0.004	-0.309	0.329	-0.561	0.058	0.006	0.984
arahy.Tifrunner.gnm2.ann1.5HI5D0	blue	0.016	0.96	0.475	0.119	0.591	0.043	0.468	0.125	0.828	0.001	0.79	0.002	0.111	0.732	-0.606	0.037	-0.522	0.082	-0.632	0.028	-0.35	0.265	-0.546	0.066	0.147	0.648
arahy.Tifrunner.gnm2.ann1.5IIL4Y	blue	-0.037	0.908	-0.408	0.189	-0.586	0.045	-0.346	0.271	-0.755	0.005	-0.453	0.139	-0.074	0.819	0.499	0.098	0.484	0.111	0.612	0.034	0.381	0.221	0.336	0.286	-0.538	0.071
arahy.Tifrunner.gnm2.ann1.5IXZ6F	blue	-0.58	0.048	-0.068	0.833	-0.014	0.966	0.552	0.063	0.699	0.011	0.678	0.015	0.432	0.161	-0.17	0.597	-0.733	0.007	-0.163	0.612	-0.056	0.862	-0.218	0.496	0.46	0.133
arahy.Tifrunner.gnm2.ann1.5J2W84	blue	0.355	0.257	0.109	0.735	-0.235	0.462	-0.208	0.516	-0.759	0.004	-0.779	0.003	-0.613	0.034	0.107	0.74	0.872	0	0.421	0.173	0.508	0.092	0.525	0.079	-0.095	0.768
arahy.Tifrunner.gnm2.ann1.5J8FM2	blue	-0.398	0.201	0.16	0.62	0.298	0.346	0.574	0.051	0.89	0	0.645	0.024	0.393	0.206	-0.427	0.166	-0.838	0.001	-0.523	0.081	-0.288	0.364	-0.467	0.126	0.288	0.364
arahy.Tifrunner.gnm2.ann1.5J9JWM	blue	0.209	0.515	-0.091	0.78	-0.34	0.28	-0.257	0.42	-0.713	0.009	-0.538	0.071	-0.328	0.298	0.287	0.365	0.733	0.007	0.439	0.154	0.437	0.155	0.476	0.118	0.081	0.803
arahy.Tifrunner.gnm2.ann1.5JAI4A	blue	0.372	0.234	-0.232	0.468	-0.299	0.345	-0.642	0.024	-0.864	0	-0.639	0.025	-0.412	0.183	0.498	0.099	0.712	0.009	0.538	0.071	0.184	0.567	0.551	0.063	-0.334	0.288
arahy.Tifrunner.gnm2.ann1.5KWK6X	blue	-0.404	0.192	0.158	0.625	0.314	0.32	0.566	0.055	0.943	0	0.635	0.027	0.475	0.118	-0.421	0.173	-0.86	0	-0.582	0.047	-0.31	0.327	-0.421	0.173	0.481	0.113
arahy.Tifrunner.gnm2.ann1.5MEL2D	blue	-0.374	0.231	0.141	0.661	0.331	0.293	0.518	0.085	0.947	0	0.789	0.002	0.554	0.062	-0.389	0.211	-0.842	0.001	-0.587	0.045	-0.349	0.266	-0.503	0.095	0.449	0.143
arahy.Tifrunner.gnm2.ann1.5N15IE	blue	-0.055	0.865	0.642	0.024	0.444	0.148	0.748	0.005	0.794	0.002	0.284	0.372	-0.076	0.815	-0.819	0.001	-0.337	0.284	-0.576	0.05	0.053	0.869	-0.303	0.339	0.561	0.058
arahy.Tifrunner.gnm2.ann1.5NEE7D	blue	-0.209	0.515	0.376	0.228	0.362	0.247	0.607	0.036	0.849	0	0.54	0.07	0.319	0.313	-0.578	0.049	-0.559	0.059	-0.61	0.035	-0.14	0.664	-0.382	0.22	0.486	0.109
arahy.Tifrunner.gnm2.ann1.5PG8C6	blue	-0.347	0.27	0.08	0.805	0.225	0.483	0.42	0.174	0.779	0.003	0.449	0.143	0.487	0.108	-0.308	0.33	-0.703	0.011	-0.47	0.123	-0.253	0.428	-0.388	0.212	0.584	0.046
arahy.Tifrunner.gnm2.ann1.5R858N	blue	0.352	0.262	0.713	0.009	0.829	0.001	0.351	0.264	0.755	0.005	0.376	0.228	-0.13	0.687	-0.803	0.002	-0.328	0.299	-0.841	0.001	-0.44	0.152	-0.685	0.014	0.191	0.552
arahy.Tifrunner.gnm2.ann1.5RG53P	blue	-0.505	0.094	-0.181	0.574	-0.044	0.892	0.326	0.301	0.523	0.081	0.276	0.385	0.43	0.162	-0.065	0.84	-0.732	0.007	-0.198	0.537	-0.181	0.574	-0.207	0.518	0.08	0.804
arahy.Tifrunner.gnm2.ann1.5RS65W	blue	0.081	0.803	0.589	0.044	0.579	0.048	0.531	0.076	0.701	0.011	0.282	0.374	-0.136	0.674	-0.743	0.006	-0.374	0.23	-0.629	0.028	-0.201	0.532	-0.502	0.096	0.164	0.611
arahy.Tifrunner.gnm2.ann1.5RSY3J	blue	-0.06	0.853	-0.566	0.055	-0.373	0.232	-0.541	0.069	-0.567	0.055	-0.164	0.612	0.237	0.457	0.684	0.014	0.257	0.421	0.444	0.148	-0.003	0.993	0.183	0.57	0.025	0.938
arahy.Tifrunner.gnm2.ann1.5RXD5Y	blue	0.07	0.829	-0.514	0.088	-0.597	0.04	-0.603	0.038	-0.926	0	-0.597	0.04	-0.086	0.789	0.729	0.007	0.617	0.033	0.665	0.018	0.303	0.338	0.677	0.016	-0.317	0.315
arahy.Tifrunner.gnm2.ann1.5S904D	blue	0.287	0.366	-0.186	0.563	-0.413	0.182	-0.454	0.138	-0.892	0	-0.696	0.012	-0.355	0.258	0.425	0.168	0.822	0.001	0.52	0.083	0.409	0.187	0.584	0.046	-0.143	0.658
arahy.Tifrunner.gnm2.ann1.5SF4Q5	blue	0.5	0.098	0.141	0.662	-0.074	0.818	-0.386	0.215	-0.655	0.021	-0.616	0.033	-0.619	0.032	0.124	0.702	0.721	0.008	0.29	0.361	0.225	0.482	0.605	0.037	-0.517	0.085
arahy.Tifrunner.gnm2.ann1.5T8U7P	blue	-0.604	0.038	-0.151	0.64	0.062	0.848	0.445	0.147	0.791	0.002	0.702	0.011	0.682	0.015	-0.112	0.729	-0.876	0	-0.305	0.335	-0.254	0.426	-0.359	0.252	0.393	0.206
arahy.Tifrunner.gnm2.ann1.5V07QU	blue	0.24	0.453	0.554	0.062	0.828	0.001	0.289	0.362	0.836	0.001	0.649	0.022	0.152	0.638	-0.651	0.022	-0.491	0.105	-0.913	0	-0.596	0.041	-0.746	0.005	0.305	0.335
arahy.Tifrunner.gnm2.ann1.5V3X3X	blue	0.05	0.879	0.507	0.092	0.685	0.014	0.452	0.141	0.898	0	0.586	0.045	0.184	0.567	-0.688	0.013	-0.597	0.041	-0.814	0.001	-0.455	0.137	-0.721	0.008	0.256	0.422
arahy.Tifrunner.gnm2.ann1.5W5H9I	blue	-0.449	0.144	0.292	0.356	0.085	0.793	0.805	0.002	0.76	0.004	0.298	0.347	0.212	0.509	-0.538	0.071	-0.509	0.091	-0.332	0.291	0.198	0.537	-0.106	0.743	0.746	0.005
arahy.Tifrunner.gnm2.ann1.5X61ZK	blue	0.645	0.024	0.187	0.561	0.024	0.942	-0.487	0.109	-0.726	0.007	-0.614	0.034	-0.569	0.053	0.131	0.685	0.876	0	0.173	0.592	0.173	0.591	0.5	0.098	-0.289	0.362
arahy.Tifrunner.gnm2.ann1.5X9BCK	blue	-0.446	0.146	0.071	0.827	0.278	0.381	0.524	0.08	0.931	0	0.707	0.01	0.551	0.063	-0.348	0.268	-0.909	0	-0.556	0.061	-0.352	0.262	-0.493	0.104	0.479	0.115
arahy.Tifrunner.gnm2.ann1.5Z04H8	blue	-0.061	0.85	0.291	0.359	0.583	0.047	0.323	0.306	0.914	0	0.846	0.001	0.454	0.138	-0.455	0.137	-0.742	0.006	-0.793	0.002	-0.577	0.05	-0.607	0.036	0.19	0.555
arahy.Tifrunner.gnm2.ann1.5ZE3N1	blue	0.171	0.595	0.709	0.01	0.723	0.008	0.547	0.066	0.821	0.001	0.667	0.018	-0.079	0.807	-0.786	0.002	-0.341	0.278	-0.72	0.008	-0.269	0.399	-0.47	0.123	0.169	0.6
arahy.Tifrunner.gnm2.ann1.5ZV8II	blue	-0.031	0.924	0.462	0.131	0.61	0.035	0.495	0.102	0.911	0	0.56	0.058	0.159	0.621	-0.663	0.019	-0.66	0.019	-0.745	0.005	-0.412	0.184	-0.639	0.025	0.286	0.367
arahy.Tifrunner.gnm2.ann1.60DV95	blue	-0.715	0.009	-0.201	0.531	-0.208	0.516	0.556	0.061	0.594	0.042	0.577	0.049	0.492	0.104	-0.029	0.93	-0.677	0.016	0.016	0.961	0.097	0.765	-0.001	0.998	0.539	0.071
arahy.Tifrunner.gnm2.ann1.60JIWZ	blue	0.403	0.194	0.511	0.09	0.722	0.008	0.093	0.773	0.498	0.1	0.587	0.045	0.021	0.947	-0.47	0.123	-0.117	0.717	-0.666	0.018	-0.464	0.129	-0.539	0.071	0.04	0.903
arahy.Tifrunner.gnm2.ann1.61MS4Z	blue	0.325	0.303	-0.176	0.584	-0.315	0.319	-0.487	0.108	-0.871	0	-0.668	0.018	-0.453	0.139	0.37	0.236	0.777	0.003	0.585	0.046	0.322	0.308	0.246	0.441	-0.277	0.383
arahy.Tifrunner.gnm2.ann1.61ZXLU	blue	-0.2	0.534	0.364	0.245	0.514	0.088	0.568	0.054	0.936	0	0.7	0.011	0.245	0.442	-0.567	0.055	-0.725	0.008	-0.641	0.025	-0.35	0.265	-0.493	0.103	0.331	0.293
arahy.Tifrunner.gnm2.ann1.62N0H4	blue	0.043	0.895	0.547	0.065	0.558	0.06	0.518	0.085	0.717	0.009	0.721	0.008	-0.012	0.971	-0.626	0.029	-0.321	0.31	-0.523	0.081	-0.179	0.577	-0.392	0.207	0.119	0.712
arahy.Tifrunner.gnm2.ann1.6374NN	blue	0.22	0.493	0.469	0.124	0.781	0.003	0.198	0.537	0.83	0.001	0.663	0.019	0.229	0.474	-0.531	0.076	-0.538	0.071	-0.887	0	-0.651	0.022	-0.53	0.076	0.212	0.508
arahy.Tifrunner.gnm2.ann1.638LQB	blue	-0.178	0.579	0.32	0.31	0.534	0.073	0.492	0.104	0.984	0	0.749	0.005	0.4	0.197	-0.536	0.073	-0.783	0.003	-0.733	0.007	-0.448	0.144	-0.599	0.04	0.416	0.179
arahy.Tifrunner.gnm2.ann1.63QVJR	blue	0.192	0.551	-0.439	0.154	-0.375	0.23	-0.676	0.016	-0.756	0.004	-0.398	0.2	0.068	0.833	0.672	0.017	0.494	0.103	0.35	0.265	0.035	0.913	0.573	0.052	-0.285	0.368
arahy.Tifrunner.gnm2.ann1.654C11	blue	-0.45	0.142	0.051	0.875	0.266	0.403	0.506	0.093	0.923	0	0.781	0.003	0.548	0.065	-0.311	0.325	-0.896	0	-0.502	0.096	-0.346	0.27	-0.462	0.13	0.498	0.099
arahy.Tifrunner.gnm2.ann1.65FHJK	blue	0.273	0.39	-0.546	0.066	-0.294	0.354	-0.891	0	-0.82	0.001	-0.339	0.282	0.101	0.755	0.783	0.003	0.461	0.131	0.385	0.216	-0.169	0.599	0.257	0.42	-0.418	0.177
arahy.Tifrunner.gnm2.ann1.66SDN0	blue	-0.048	0.882	0.348	0.268	0.526	0.079	0.398	0.2	0.784	0.003	0.74	0.006	0.144	0.656	-0.492	0.104	-0.608	0.036	-0.57	0.053	-0.409	0.187	-0.527	0.078	0.019	0.954
arahy.Tifrunner.gnm2.ann1.67IN6Q	blue	0.299	0.344	0.6	0.039	0.841	0.001	0.276	0.385	0.797	0.002	0.599	0.04	0.022	0.945	-0.685	0.014	-0.459	0.133	-0.877	0	-0.588	0.044	-0.711	0.009	0.076	0.814
arahy.Tifrunner.gnm2.ann1.68EW5P	blue	-0.429	0.164	0.335	0.287	0.23	0.472	0.824	0.001	0.899	0	0.531	0.076	0.238	0.456	-0.621	0.031	-0.657	0.02	-0.429	0.164	0.035	0.913	-0.406	0.19	0.558	0.059
arahy.Tifrunner.gnm2.ann1.68YRKD	blue	-0.031	0.925	0.345	0.272	0.642	0.024	0.351	0.264	0.932	0	0.731	0.007	0.353	0.26	-0.511	0.09	-0.735	0.006	-0.808	0.001	-0.583	0.047	-0.619	0.032	0.309	0.328
arahy.Tifrunner.gnm2.ann1.69EVEX	blue	-0.313	0.321	0.227	0.478	0.352	0.262	0.559	0.059	0.897	0	0.861	0	0.399	0.199	-0.457	0.136	-0.757	0.004	-0.53	0.076	-0.29	0.361	-0.526	0.079	0.194	0.545
arahy.Tifrunner.gnm2.ann1.69G3D1	blue	-0.357	0.255	0.069	0.831	0.354	0.259	0.416	0.178	0.912	0	0.9	0	0.566	0.055	-0.296	0.349	-0.88	0	-0.56	0.059	-0.458	0.135	-0.541	0.069	0.305	0.335
arahy.Tifrunner.gnm2.ann1.6AIY7W	blue	0.07	0.83	0.581	0.048	0.588	0.044	0.527	0.079	0.747	0.005	0.309	0.328	-0.067	0.837	-0.717	0.009	-0.403	0.194	-0.679	0.015	-0.228	0.475	-0.438	0.154	0.347	0.269
arahy.Tifrunner.gnm2.ann1.6AWZ5A	blue	-0.398	0.2	0.153	0.636	0.2	0.534	0.542	0.069	0.806	0.002	0.46	0.132	0.358	0.253	-0.345	0.273	-0.691	0.013	-0.414	0.18	-0.143	0.657	-0.055	0.864	0.513	0.088
arahy.Tifrunner.gnm2.ann1.6CE9RU	blue	-0.423	0.171	0.212	0.509	0.233	0.466	0.687	0.014	0.829	0.001	0.726	0.007	0.316	0.316	-0.489	0.107	-0.707	0.01	-0.405	0.191	-0.106	0.744	-0.533	0.074	0.25	0.433
arahy.Tifrunner.gnm2.ann1.6F3RDV	blue	0.132	0.682	-0.211	0.511	-0.468	0.125	-0.339	0.282	-0.777	0.003	-0.737	0.006	-0.458	0.135	0.405	0.191	0.636	0.026	0.632	0.028	0.445	0.148	0.797	0.002	-0.229	0.475
arahy.Tifrunner.gnm2.ann1.6FF65R	blue	-0.447	0.145	0.043	0.893	0.067	0.836	0.531	0.076	0.632	0.027	0.712	0.009	0.327	0.299	-0.235	0.463	-0.57	0.053	-0.182	0.571	-0.027	0.933	-0.228	0.476	0.368	0.239
arahy.Tifrunner.gnm2.ann1.6GG9QX	blue	0.072	0.824	0.649	0.022	0.679	0.015	0.595	0.041	0.894	0	0.662	0.019	0.027	0.933	-0.782	0.003	-0.439	0.153	-0.727	0.007	-0.263	0.408	-0.546	0.066	0.355	0.258
arahy.Tifrunner.gnm2.ann1.6GN4C8	blue	-0.11	0.734	0.576	0.05	0.406	0.19	0.713	0.009	0.796	0.002	0.259	0.417	-0.04	0.901	-0.746	0.005	-0.403	0.195	-0.552	0.063	0.023	0.944	-0.179	0.579	0.522	0.082
arahy.Tifrunner.gnm2.ann1.6J2YJR	blue	-0.35	0.265	0.358	0.253	0.328	0.298	0.732	0.007	0.925	0	0.586	0.045	0.241	0.451	-0.575	0.05	-0.675	0.016	-0.514	0.087	-0.095	0.769	-0.218	0.496	0.477	0.117
arahy.Tifrunner.gnm2.ann1.6J5TD9	blue	0.101	0.754	0.557	0.06	0.721	0.008	0.45	0.142	0.872	0	0.794	0.002	0.142	0.66	-0.665	0.018	-0.519	0.084	-0.809	0.001	-0.449	0.144	-0.57	0.053	0.128	0.691
arahy.Tifrunner.gnm2.ann1.6K54LD	blue	-0.552	0.063	-0.101	0.755	0.08	0.804	0.472	0.121	0.757	0.004	0.796	0.002	0.527	0.078	-0.155	0.631	-0.838	0.001	-0.256	0.422	-0.231	0.47	-0.385	0.217	0.275	0.388
arahy.Tifrunner.gnm2.ann1.6KSX8P	blue	-0.229	0.475	0.499	0.099	0.348	0.267	0.785	0.003	0.793	0.002	0.367	0.241	0.056	0.862	-0.735	0.006	-0.449	0.143	-0.496	0.101	0.058	0.857	-0.42	0.174	0.418	0.177
arahy.Tifrunner.gnm2.ann1.6LE7D6	blue	-0.017	0.959	0.675	0.016	0.561	0.058	0.737	0.006	0.877	0	0.453	0.139	-0.065	0.841	-0.863	0	-0.419	0.176	-0.646	0.023	-0.075	0.816	-0.49	0.106	0.439	0.154
arahy.Tifrunner.gnm2.ann1.6M6V4C	blue	0.179	0.578	-0.49	0.106	-0.341	0.279	-0.709	0.01	-0.79	0.002	-0.386	0.215	0.07	0.828	0.687	0.014	0.503	0.096	0.426	0.167	0.002	0.995	0.242	0.449	-0.224	0.484
arahy.Tifrunner.gnm2.ann1.6MS3W4	blue	0.494	0.103	0.054	0.868	-0.205	0.523	-0.429	0.165	-0.874	0	-0.748	0.005	-0.612	0.035	0.221	0.489	0.957	0	0.472	0.121	0.396	0.202	0.46	0.132	-0.291	0.359
arahy.Tifrunner.gnm2.ann1.6MUT0K	blue	-0.459	0.134	-0.187	0.56	0.032	0.922	0.258	0.418	0.571	0.052	0.759	0.004	0.492	0.104	0.019	0.954	-0.682	0.015	-0.097	0.764	-0.242	0.449	-0.264	0.406	0.134	0.677
arahy.Tifrunner.gnm2.ann1.6NE2BQ	blue	-0.114	0.725	0.355	0.257	0.461	0.132	0.482	0.113	0.795	0.002	0.51	0.091	0.196	0.541	-0.559	0.059	-0.632	0.027	-0.642	0.024	-0.329	0.296	-0.521	0.083	0.077	0.812
arahy.Tifrunner.gnm2.ann1.6P44XN	blue	-0.312	0.323	0.088	0.786	0.341	0.277	0.386	0.215	0.884	0	0.698	0.012	0.602	0.038	-0.317	0.315	-0.811	0.001	-0.616	0.033	-0.423	0.17	-0.532	0.075	0.516	0.086
arahy.Tifrunner.gnm2.ann1.6PTW1V	blue	-0.235	0.462	0.357	0.254	0.442	0.15	0.612	0.034	0.913	0	0.793	0.002	0.256	0.422	-0.55	0.064	-0.679	0.015	-0.578	0.049	-0.258	0.418	-0.424	0.169	0.343	0.276
arahy.Tifrunner.gnm2.ann1.6QHG67	blue	-0.491	0.105	-0.112	0.729	0.184	0.566	0.355	0.257	0.843	0.001	0.693	0.012	0.72	0.008	-0.14	0.664	-0.924	0	-0.483	0.112	-0.417	0.178	-0.415	0.18	0.416	0.179
arahy.Tifrunner.gnm2.ann1.6QQ74H	blue	0.149	0.644	-0.521	0.082	-0.427	0.167	-0.708	0.01	-0.809	0.001	-0.349	0.266	0.137	0.67	0.733	0.007	0.497	0.1	0.421	0.172	0.038	0.908	0.404	0.193	-0.375	0.229
arahy.Tifrunner.gnm2.ann1.6SD2NF	blue	-0.533	0.074	0.045	0.89	0.174	0.588	0.598	0.04	0.921	0	0.758	0.004	0.589	0.044	-0.334	0.288	-0.893	0	-0.468	0.125	-0.235	0.462	-0.425	0.168	0.399	0.199
arahy.Tifrunner.gnm2.ann1.6TI0EB	blue	-0.379	0.225	0.194	0.547	0.235	0.461	0.588	0.044	0.855	0	0.548	0.065	0.413	0.182	-0.428	0.165	-0.685	0.014	-0.471	0.122	-0.138	0.668	-0.328	0.298	0.634	0.027
arahy.Tifrunner.gnm2.ann1.6U61K3	blue	0.381	0.222	0.628	0.029	0.897	0	0.211	0.51	0.744	0.006	0.617	0.033	-0.02	0.95	-0.673	0.017	-0.376	0.228	-0.881	0	-0.616	0.033	-0.716	0.009	0.06	0.852
arahy.Tifrunner.gnm2.ann1.6U7G1S	blue	0.44	0.152	-0.272	0.393	-0.243	0.447	-0.753	0.005	-0.916	0	-0.662	0.019	-0.391	0.209	0.541	0.07	0.734	0.007	0.526	0.079	0.084	0.795	0.352	0.262	-0.354	0.258
arahy.Tifrunner.gnm2.ann1.6UH2MB	blue	-0.234	0.463	0.29	0.361	0.437	0.155	0.545	0.067	0.896	0	0.621	0.031	0.323	0.305	-0.544	0.068	-0.743	0.006	-0.635	0.026	-0.334	0.288	-0.623	0.03	0.332	0.292
arahy.Tifrunner.gnm2.ann1.6ULA6T	blue	-0.503	0.095	-0.231	0.469	0.035	0.915	0.274	0.388	0.645	0.024	0.56	0.058	0.725	0.008	0.006	0.986	-0.75	0.005	-0.325	0.302	-0.288	0.364	-0.379	0.225	0.732	0.007
arahy.Tifrunner.gnm2.ann1.6V8N23	blue	0.152	0.638	0.424	0.17	0.73	0.007	0.241	0.451	0.831	0.001	0.659	0.02	0.194	0.546	-0.531	0.076	-0.56	0.058	-0.754	0.005	-0.596	0.041	-0.707	0.01	0.306	0.333
arahy.Tifrunner.gnm2.ann1.6VXG05	blue	0.169	0.6	-0.292	0.356	-0.426	0.167	-0.482	0.113	-0.799	0.002	-0.783	0.003	-0.361	0.249	0.498	0.099	0.617	0.033	0.589	0.044	0.318	0.314	0.706	0.01	-0.043	0.895
arahy.Tifrunner.gnm2.ann1.6X863X	blue	0.322	0.307	-0.322	0.307	-0.202	0.53	-0.684	0.014	-0.673	0.016	-0.457	0.135	-0.224	0.484	0.51	0.09	0.414	0.18	0.412	0.184	-0.084	0.795	0.222	0.487	-0.476	0.118
arahy.Tifrunner.gnm2.ann1.6XM150	blue	-0.376	0.228	0.209	0.515	0.234	0.465	0.592	0.043	0.817	0.001	0.556	0.06	0.441	0.151	-0.42	0.175	-0.64	0.025	-0.499	0.098	-0.122	0.706	-0.231	0.47	0.418	0.177
arahy.Tifrunner.gnm2.ann1.6YDN9G	blue	0.349	0.267	0.693	0.012	0.837	0.001	0.327	0.3	0.743	0.006	0.636	0.026	-0.017	0.957	-0.705	0.01	-0.264	0.408	-0.851	0	-0.448	0.144	-0.529	0.077	0.223	0.487
arahy.Tifrunner.gnm2.ann1.6Z1LR7	blue	0.327	0.299	0.635	0.027	0.738	0.006	0.279	0.38	0.636	0.026	0.285	0.369	-0.174	0.589	-0.682	0.015	-0.293	0.355	-0.762	0.004	-0.412	0.183	-0.42	0.175	0.072	0.823
arahy.Tifrunner.gnm2.ann1.6Z8VVX	blue	-0.097	0.765	-0.282	0.375	-0.616	0.033	-0.124	0.7	-0.674	0.016	-0.501	0.097	-0.119	0.713	0.347	0.269	0.525	0.08	0.579	0.048	0.565	0.055	0.44	0.152	-0.327	0.299
arahy.Tifrunner.gnm2.ann1.70I7L0	blue	-0.209	0.515	0.335	0.287	0.481	0.113	0.548	0.065	0.97	0	0.739	0.006	0.372	0.233	-0.551	0.064	-0.739	0.006	-0.677	0.016	-0.352	0.262	-0.534	0.074	0.466	0.126
arahy.Tifrunner.gnm2.ann1.70SKLQ	blue	-0.373	0.233	0.254	0.426	0.266	0.403	0.656	0.021	0.868	0	0.54	0.07	0.406	0.191	-0.512	0.089	-0.675	0.016	-0.53	0.076	-0.119	0.712	-0.43	0.163	0.49	0.106
arahy.Tifrunner.gnm2.ann1.718L0E	blue	0.143	0.658	0.426	0.167	0.69	0.013	0.27	0.395	0.74	0.006	0.868	0	0.237	0.459	-0.515	0.086	-0.457	0.136	-0.734	0.007	-0.524	0.081	-0.733	0.007	0.01	0.976
arahy.Tifrunner.gnm2.ann1.726Q1X	blue	-0.409	0.187	0.164	0.61	0.311	0.325	0.588	0.044	0.928	0	0.685	0.014	0.426	0.167	-0.437	0.155	-0.863	0	-0.545	0.067	-0.3	0.343	-0.483	0.112	0.338	0.282
arahy.Tifrunner.gnm2.ann1.72GJDQ	blue	0.133	0.68	0.563	0.057	0.762	0.004	0.412	0.184	0.912	0	0.637	0.026	0.113	0.727	-0.705	0.01	-0.568	0.054	-0.829	0.001	-0.503	0.095	-0.685	0.014	0.257	0.419
arahy.Tifrunner.gnm2.ann1.72MQAV	blue	0.203	0.527	-0.342	0.276	-0.509	0.091	-0.552	0.063	-0.961	0	-0.738	0.006	-0.376	0.229	0.58	0.048	0.761	0.004	0.732	0.007	0.388	0.213	0.631	0.028	-0.319	0.312
arahy.Tifrunner.gnm2.ann1.72Y1Y4	blue	-0.265	0.405	0.34	0.279	0.435	0.157	0.63	0.028	0.961	0	0.761	0.004	0.376	0.229	-0.575	0.051	-0.709	0.01	-0.637	0.026	-0.261	0.413	-0.565	0.056	0.502	0.096
arahy.Tifrunner.gnm2.ann1.740L49	blue	0.442	0.15	-0.163	0.612	-0.279	0.381	-0.616	0.033	-0.935	0	-0.673	0.016	-0.404	0.193	0.443	0.149	0.862	0	0.477	0.117	0.25	0.433	0.448	0.144	-0.299	0.345
arahy.Tifrunner.gnm2.ann1.75PF94	blue	0.46	0.133	-0.195	0.543	-0.238	0.457	-0.685	0.014	-0.917	0	-0.627	0.029	-0.364	0.244	0.495	0.102	0.821	0.001	0.463	0.13	0.157	0.626	0.468	0.125	-0.37	0.236
arahy.Tifrunner.gnm2.ann1.75T26B	blue	-0.404	0.193	0.178	0.58	0.321	0.308	0.599	0.039	0.94	0	0.767	0.004	0.427	0.166	-0.442	0.15	-0.856	0	-0.541	0.069	-0.297	0.348	-0.482	0.113	0.319	0.312
arahy.Tifrunner.gnm2.ann1.76FTKD	blue	0.444	0.148	-0.228	0.477	-0.217	0.499	-0.695	0.012	-0.906	0	-0.595	0.041	-0.326	0.302	0.48	0.114	0.758	0.004	0.443	0.149	0.096	0.767	0.211	0.51	-0.462	0.131
arahy.Tifrunner.gnm2.ann1.76IQRR	blue	-0.394	0.205	0.194	0.547	0.244	0.444	0.606	0.037	0.884	0	0.702	0.011	0.458	0.134	-0.426	0.168	-0.714	0.009	-0.486	0.109	-0.16	0.619	-0.349	0.266	0.49	0.106
arahy.Tifrunner.gnm2.ann1.76SLUU	blue	-0.04	0.902	0.481	0.114	0.539	0.07	0.54	0.07	0.852	0	0.599	0.039	0.071	0.827	-0.676	0.016	-0.592	0.042	-0.651	0.022	-0.301	0.342	-0.576	0.05	0.175	0.587
arahy.Tifrunner.gnm2.ann1.772I7G	blue	-0.156	0.628	0.589	0.044	0.465	0.128	0.793	0.002	0.898	0	0.52	0.083	0.026	0.935	-0.788	0.002	-0.474	0.12	-0.568	0.054	-0.015	0.962	-0.395	0.204	0.515	0.087
arahy.Tifrunner.gnm2.ann1.77JLPP	blue	-0.357	0.255	0.314	0.32	0.331	0.293	0.702	0.011	0.911	0	0.549	0.065	0.299	0.345	-0.573	0.052	-0.724	0.008	-0.577	0.049	-0.154	0.632	-0.388	0.212	0.452	0.14
arahy.Tifrunner.gnm2.ann1.77M4BK	blue	0.373	0.232	0.76	0.004	0.876	0	0.37	0.237	0.794	0.002	0.525	0.08	-0.078	0.81	-0.821	0.001	-0.319	0.312	-0.926	0	-0.462	0.13	-0.615	0.033	0.135	0.677
arahy.Tifrunner.gnm2.ann1.78H5KP	blue	0.06	0.852	0.576	0.05	0.697	0.012	0.521	0.082	0.94	0	0.641	0.025	0.168	0.602	-0.745	0.005	-0.568	0.054	-0.844	0.001	-0.403	0.194	-0.66	0.02	0.344	0.274
arahy.Tifrunner.gnm2.ann1.78HSHP	blue	-0.29	0.36	0.334	0.289	0.392	0.208	0.644	0.024	0.952	0	0.739	0.006	0.346	0.271	-0.558	0.059	-0.705	0.01	-0.587	0.045	-0.215	0.502	-0.437	0.156	0.48	0.114
arahy.Tifrunner.gnm2.ann1.78LN1U	blue	-0.358	0.253	0.165	0.608	0.279	0.38	0.545	0.067	0.805	0.002	0.631	0.028	0.316	0.317	-0.404	0.193	-0.76	0.004	-0.469	0.124	-0.255	0.423	-0.411	0.184	0.157	0.627
arahy.Tifrunner.gnm2.ann1.78W1X5	blue	-0.287	0.365	0.264	0.406	0.437	0.155	0.552	0.063	0.948	0	0.724	0.008	0.376	0.228	-0.476	0.118	-0.776	0.003	-0.62	0.031	-0.346	0.271	-0.434	0.159	0.497	0.1
arahy.Tifrunner.gnm2.ann1.79SUWC	blue	-0.408	0.187	-0.062	0.849	0.078	0.81	0.336	0.286	0.642	0.024	0.36	0.25	0.551	0.063	-0.151	0.639	-0.647	0.023	-0.344	0.274	-0.19	0.554	-0.265	0.405	0.576	0.05
arahy.Tifrunner.gnm2.ann1.79W14P	blue	0.551	0.063	0.674	0.016	0.898	0	0.079	0.807	0.528	0.078	0.61	0.035	-0.151	0.64	-0.608	0.036	-0.089	0.783	-0.771	0.003	-0.546	0.066	-0.595	0.041	-0.144	0.656
arahy.Tifrunner.gnm2.ann1.7B48AK	blue	-0.416	0.179	0.094	0.772	0.182	0.57	0.548	0.065	0.766	0.004	0.844	0.001	0.558	0.059	-0.319	0.311	-0.659	0.02	-0.441	0.151	-0.165	0.608	-0.472	0.121	0.276	0.386
arahy.Tifrunner.gnm2.ann1.7DEW7H	blue	-0.301	0.342	0.538	0.071	0.22	0.492	0.926	0	0.753	0.005	0.334	0.288	-0.069	0.832	-0.75	0.005	-0.367	0.24	-0.351	0.263	0.272	0.392	-0.14	0.665	0.401	0.196
arahy.Tifrunner.gnm2.ann1.7E1YU6	blue	-0.296	0.351	0.381	0.222	0.228	0.476	0.71	0.01	0.728	0.007	0.303	0.338	0.103	0.751	-0.551	0.063	-0.472	0.121	-0.439	0.153	0.064	0.843	0.035	0.913	0.395	0.204
arahy.Tifrunner.gnm2.ann1.7H81I7	blue	0.56	0.058	-0.039	0.905	-0.045	0.889	-0.635	0.026	-0.764	0.004	-0.515	0.087	-0.39	0.211	0.354	0.259	0.775	0.003	0.283	0.372	0.045	0.889	0.388	0.213	-0.338	0.282
arahy.Tifrunner.gnm2.ann1.7H823S	blue	0.081	0.803	0.572	0.052	0.713	0.009	0.487	0.109	0.911	0	0.599	0.039	0.078	0.81	-0.734	0.007	-0.581	0.047	-0.814	0.001	-0.433	0.159	-0.633	0.027	0.259	0.416
arahy.Tifrunner.gnm2.ann1.7J3G6J	blue	-0.543	0.068	-0.201	0.53	-0.002	0.994	0.335	0.287	0.685	0.014	0.555	0.061	0.779	0.003	-0.035	0.914	-0.785	0.002	-0.382	0.221	-0.249	0.435	-0.254	0.425	0.526	0.079
arahy.Tifrunner.gnm2.ann1.7J7LQN	blue	0.023	0.942	0.641	0.025	0.615	0.033	0.648	0.023	0.903	0	0.539	0.071	0.044	0.893	-0.808	0.001	-0.455	0.137	-0.73	0.007	-0.196	0.541	-0.536	0.072	0.479	0.115
arahy.Tifrunner.gnm2.ann1.7PU9A6	blue	0.134	0.678	-0.27	0.396	-0.467	0.126	-0.365	0.244	-0.79	0.002	-0.576	0.05	-0.374	0.231	0.405	0.191	0.619	0.032	0.676	0.016	0.398	0.2	0.331	0.293	-0.339	0.282
arahy.Tifrunner.gnm2.ann1.7Q1XW7	blue	-0.435	0.157	-0.24	0.453	0.076	0.815	0.16	0.619	0.651	0.022	0.583	0.047	0.805	0.002	0.04	0.902	-0.787	0.002	-0.419	0.175	-0.409	0.187	-0.323	0.306	0.446	0.146
arahy.Tifrunner.gnm2.ann1.7R55CH	blue	-0.482	0.112	0.061	0.851	0.155	0.631	0.573	0.051	0.793	0.002	0.724	0.008	0.399	0.199	-0.307	0.332	-0.791	0.002	-0.359	0.252	-0.184	0.568	-0.312	0.324	0.226	0.481
arahy.Tifrunner.gnm2.ann1.7R7SHJ	blue	-0.443	0.149	0.073	0.823	0.282	0.375	0.52	0.083	0.939	0	0.705	0.01	0.57	0.053	-0.348	0.267	-0.905	0	-0.564	0.056	-0.353	0.261	-0.493	0.103	0.513	0.088
arahy.Tifrunner.gnm2.ann1.7TQ80F	blue	-0.55	0.064	-0.026	0.936	0.019	0.953	0.538	0.071	0.716	0.009	0.338	0.282	0.422	0.172	-0.219	0.494	-0.759	0.004	-0.296	0.35	-0.088	0.785	-0.055	0.865	0.475	0.118
arahy.Tifrunner.gnm2.ann1.7UHE22	blue	-0.046	0.887	0.088	0.785	0.324	0.305	0.117	0.716	0.521	0.082	0.429	0.164	0.342	0.277	-0.216	0.5	-0.551	0.064	-0.538	0.071	-0.459	0.133	-0.422	0.172	-0.184	0.568
arahy.Tifrunner.gnm2.ann1.7UQ7HQ	blue	-0.312	0.324	-0.552	0.063	-0.764	0.004	-0.196	0.542	-0.666	0.018	-0.428	0.165	0.122	0.706	0.613	0.034	0.384	0.218	0.688	0.013	0.527	0.078	0.574	0.051	0.128	0.691
arahy.Tifrunner.gnm2.ann1.7UV203	blue	-0.483	0.112	-0.067	0.836	0.105	0.745	0.402	0.196	0.753	0.005	0.467	0.126	0.604	0.037	-0.166	0.605	-0.815	0.001	-0.447	0.145	-0.273	0.391	-0.182	0.571	0.429	0.164
arahy.Tifrunner.gnm2.ann1.7VP81J	blue	-0.39	0.21	-0.003	0.994	0.234	0.464	0.378	0.226	0.83	0.001	0.659	0.02	0.634	0.027	-0.236	0.46	-0.807	0.001	-0.516	0.086	-0.36	0.251	-0.48	0.114	0.587	0.045
arahy.Tifrunner.gnm2.ann1.7WJT5G	blue	-0.383	0.219	0.136	0.673	0.306	0.333	0.521	0.082	0.927	0	0.74	0.006	0.532	0.075	-0.38	0.223	-0.816	0.001	-0.552	0.063	-0.311	0.324	-0.463	0.13	0.526	0.079
arahy.Tifrunner.gnm2.ann1.7X1NZD	blue	-0.466	0.127	0.184	0.567	0.225	0.482	0.685	0.014	0.929	0	0.725	0.008	0.455	0.137	-0.458	0.135	-0.782	0.003	-0.473	0.121	-0.138	0.67	-0.417	0.178	0.521	0.082
arahy.Tifrunner.gnm2.ann1.7Y4SN4	blue	0.022	0.946	0.467	0.126	0.629	0.028	0.448	0.144	0.866	0	0.8	0.002	0.25	0.434	-0.59	0.043	-0.569	0.053	-0.794	0.002	-0.435	0.157	-0.511	0.09	0.152	0.636
arahy.Tifrunner.gnm2.ann1.7Y677Z	blue	0.254	0.426	-0.041	0.899	-0.443	0.149	-0.266	0.403	-0.848	0	-0.83	0.001	-0.618	0.032	0.256	0.422	0.845	0.001	0.645	0.024	0.597	0.04	0.72	0.008	-0.26	0.415
arahy.Tifrunner.gnm2.ann1.7Z5EGL	blue	0.504	0.095	0.651	0.022	0.935	0	0.098	0.762	0.621	0.031	0.596	0.041	-0.074	0.82	-0.626	0.029	-0.213	0.506	-0.844	0.001	-0.625	0.03	-0.688	0.013	-0.066	0.838
arahy.Tifrunner.gnm2.ann1.7Z8DLY	blue	-0.076	0.814	0.567	0.055	0.523	0.081	0.664	0.019	0.867	0	0.485	0.11	0.09	0.782	-0.731	0.007	-0.449	0.143	-0.639	0.025	-0.123	0.703	-0.403	0.194	0.522	0.082
arahy.Tifrunner.gnm2.ann1.805HV8	blue	0.404	0.192	-0.218	0.497	-0.157	0.625	-0.633	0.027	-0.678	0.015	-0.389	0.212	-0.167	0.605	0.387	0.214	0.528	0.077	0.267	0.401	-0.03	0.926	-0.022	0.946	-0.269	0.398
arahy.Tifrunner.gnm2.ann1.827X5P	blue	-0.074	0.819	0.492	0.104	0.617	0.033	0.581	0.048	0.955	0	0.753	0.005	0.243	0.446	-0.675	0.016	-0.615	0.033	-0.758	0.004	-0.349	0.266	-0.625	0.03	0.431	0.162
arahy.Tifrunner.gnm2.ann1.82EEBY	blue	-0.012	0.97	0.331	0.294	0.476	0.118	0.322	0.308	0.729	0.007	0.381	0.222	0.263	0.408	-0.473	0.121	-0.483	0.112	-0.628	0.029	-0.334	0.289	-0.473	0.12	0.548	0.065
arahy.Tifrunner.gnm2.ann1.82NANE	blue	0.563	0.057	-0.087	0.787	-0.012	0.97	-0.709	0.01	-0.696	0.012	-0.49	0.106	-0.224	0.485	0.374	0.231	0.664	0.018	0.12	0.71	-0.084	0.795	0.291	0.359	-0.141	0.662
arahy.Tifrunner.gnm2.ann1.82P426	blue	-0.104	0.749	-0.509	0.091	-0.567	0.054	-0.428	0.165	-0.734	0.007	-0.35	0.265	0.06	0.853	0.667	0.018	0.442	0.15	0.629	0.029	0.293	0.355	0.6	0.039	-0.445	0.147
arahy.Tifrunner.gnm2.ann1.833Q1J	blue	0.311	0.325	-0.322	0.308	-0.155	0.63	-0.664	0.019	-0.687	0.014	-0.318	0.314	-0.019	0.954	0.514	0.087	0.512	0.089	0.315	0.319	-0.075	0.816	0.018	0.956	-0.329	0.297
arahy.Tifrunner.gnm2.ann1.83IFXD	blue	0.07	0.828	0.556	0.06	0.589	0.044	0.506	0.093	0.688	0.013	0.466	0.126	-0.11	0.733	-0.674	0.016	-0.371	0.235	-0.582	0.047	-0.235	0.463	-0.473	0.12	0.03	0.926
arahy.Tifrunner.gnm2.ann1.8447Y8	blue	-0.006	0.985	0.402	0.196	0.373	0.232	0.413	0.182	0.623	0.03	0.113	0.726	0.071	0.826	-0.553	0.062	-0.35	0.264	-0.526	0.079	-0.127	0.695	-0.344	0.274	0.487	0.109
arahy.Tifrunner.gnm2.ann1.84PEGK	blue	-0.41	0.185	0.175	0.587	0.33	0.295	0.595	0.041	0.974	0	0.734	0.007	0.474	0.119	-0.447	0.146	-0.873	0	-0.57	0.053	-0.309	0.329	-0.493	0.104	0.448	0.145
arahy.Tifrunner.gnm2.ann1.85WIHV	blue	0.415	0.18	0.682	0.014	0.885	0	0.239	0.455	0.722	0.008	0.488	0.107	-0.079	0.807	-0.72	0.008	-0.322	0.308	-0.892	0	-0.559	0.059	-0.639	0.025	0.03	0.927
arahy.Tifrunner.gnm2.ann1.867A3R	blue	-0.127	0.694	0.467	0.126	0.477	0.117	0.597	0.04	0.884	0	0.445	0.147	0.172	0.592	-0.646	0.023	-0.561	0.058	-0.651	0.022	-0.198	0.537	-0.327	0.299	0.506	0.093
arahy.Tifrunner.gnm2.ann1.86RK4S	blue	-0.304	0.337	-0.016	0.961	0.257	0.42	0.272	0.392	0.755	0.004	0.683	0.014	0.639	0.025	-0.165	0.608	-0.715	0.009	-0.52	0.083	-0.398	0.2	-0.421	0.173	0.637	0.026
arahy.Tifrunner.gnm2.ann1.86V3X8	blue	-0.031	0.924	-0.24	0.453	-0.356	0.256	-0.218	0.496	-0.536	0.072	-0.234	0.463	-0.015	0.963	0.377	0.227	0.416	0.178	0.392	0.207	0.282	0.375	0.485	0.11	-0.493	0.104
arahy.Tifrunner.gnm2.ann1.87AL67	blue	-0.307	0.331	0.278	0.381	0.378	0.226	0.613	0.034	0.919	0	0.847	0.001	0.397	0.201	-0.511	0.089	-0.715	0.009	-0.56	0.059	-0.247	0.438	-0.566	0.055	0.35	0.264
arahy.Tifrunner.gnm2.ann1.87Y2S4	blue	0.177	0.582	-0.163	0.612	-0.374	0.231	-0.302	0.339	-0.723	0.008	-0.493	0.104	-0.236	0.461	0.355	0.258	0.694	0.012	0.438	0.154	0.398	0.2	0.456	0.136	0.044	0.891
arahy.Tifrunner.gnm2.ann1.889ECD	blue	0.563	0.057	0.138	0.67	0.006	0.986	-0.465	0.128	-0.623	0.03	-0.51	0.091	-0.469	0.124	0.158	0.624	0.728	0.007	0.183	0.569	0.112	0.728	0.504	0.094	-0.497	0.1
arahy.Tifrunner.gnm2.ann1.8970U6	blue	0.047	0.884	0.607	0.036	0.532	0.075	0.603	0.038	0.777	0.003	0.417	0.178	-0.035	0.915	-0.747	0.005	-0.396	0.203	-0.678	0.015	-0.155	0.63	-0.39	0.211	0.289	0.363
arahy.Tifrunner.gnm2.ann1.89W0PE	blue	-0.431	0.162	0.07	0.828	0.221	0.489	0.509	0.091	0.872	0	0.598	0.04	0.56	0.058	-0.332	0.291	-0.806	0.002	-0.504	0.095	-0.262	0.41	-0.443	0.149	0.59	0.043
arahy.Tifrunner.gnm2.ann1.8B9TQI	blue	-0.155	0.63	0.483	0.112	0.178	0.58	0.684	0.014	0.557	0.06	0.244	0.445	-0.172	0.594	-0.566	0.055	-0.198	0.538	-0.253	0.428	0.251	0.431	0.257	0.42	0.361	0.249
arahy.Tifrunner.gnm2.ann1.8BXV5P	blue	-0.418	0.177	-0.018	0.956	0.22	0.493	0.391	0.209	0.838	0.001	0.637	0.026	0.639	0.025	-0.223	0.486	-0.826	0.001	-0.507	0.092	-0.352	0.261	-0.434	0.159	0.631	0.028
arahy.Tifrunner.gnm2.ann1.8C9R1J	blue	0.067	0.837	0.26	0.415	0.613	0.034	0.129	0.688	0.758	0.004	0.603	0.038	0.417	0.178	-0.386	0.215	-0.614	0.034	-0.785	0.003	-0.635	0.026	-0.65	0.022	0.175	0.587
arahy.Tifrunner.gnm2.ann1.8DLF81	blue	-0.405	0.192	-0.204	0.525	0.171	0.594	0.161	0.618	0.646	0.023	0.79	0.002	0.575	0.05	0.03	0.927	-0.791	0.002	-0.238	0.457	-0.453	0.139	-0.448	0.144	0.187	0.561
arahy.Tifrunner.gnm2.ann1.8EF0QG	blue	0.144	0.656	0.361	0.249	0.628	0.029	0.178	0.579	0.655	0.021	0.818	0.001	0.184	0.566	-0.385	0.216	-0.391	0.208	-0.593	0.042	-0.493	0.104	-0.487	0.108	0.079	0.808
arahy.Tifrunner.gnm2.ann1.8EFC3U	blue	-0.028	0.932	0.481	0.113	0.568	0.054	0.533	0.074	0.879	0	0.804	0.002	0.254	0.426	-0.639	0.025	-0.538	0.071	-0.738	0.006	-0.319	0.313	-0.576	0.05	0.296	0.35
arahy.Tifrunner.gnm2.ann1.8EP2TM	blue	0.365	0.243	0.535	0.073	0.823	0.001	0.12	0.711	0.594	0.042	0.607	0.036	-0.028	0.932	-0.525	0.08	-0.266	0.404	-0.717	0.009	-0.573	0.052	-0.597	0.041	-0.102	0.753
arahy.Tifrunner.gnm2.ann1.8F47NR	blue	-0.556	0.061	0.191	0.553	-0.009	0.979	0.82	0.001	0.745	0.005	0.515	0.087	0.306	0.334	-0.436	0.157	-0.553	0.062	-0.24	0.453	0.222	0.488	-0.088	0.785	0.625	0.03
arahy.Tifrunner.gnm2.ann1.8F4Z70	blue	0.397	0.201	-0.322	0.307	-0.262	0.41	-0.763	0.004	-0.886	0	-0.495	0.101	-0.14	0.665	0.604	0.038	0.703	0.011	0.388	0.213	0.037	0.909	0.396	0.203	-0.383	0.219
arahy.Tifrunner.gnm2.ann1.8F7VI8	blue	0.161	0.617	-0.142	0.66	-0.496	0.101	-0.26	0.414	-0.891	0	-0.713	0.009	-0.475	0.119	0.332	0.291	0.842	0.001	0.681	0.015	0.606	0.037	0.575	0.051	-0.328	0.297
arahy.Tifrunner.gnm2.ann1.8FCI62	blue	0.047	0.884	-0.587	0.045	-0.502	0.096	-0.651	0.022	-0.773	0.003	-0.447	0.145	0.023	0.943	0.743	0.006	0.404	0.193	0.623	0.03	0.092	0.776	0.335	0.287	-0.265	0.405
arahy.Tifrunner.gnm2.ann1.8G9TQM	blue	-0.382	0.22	0.034	0.918	0.132	0.682	0.401	0.197	0.698	0.012	0.316	0.318	0.429	0.165	-0.236	0.46	-0.656	0.02	-0.363	0.246	-0.172	0.593	-0.162	0.615	0.6	0.039
arahy.Tifrunner.gnm2.ann1.8HSJ02	blue	-0.409	0.187	0.18	0.576	0.33	0.295	0.603	0.038	0.966	0	0.773	0.003	0.455	0.137	-0.448	0.144	-0.869	0	-0.559	0.059	-0.305	0.335	-0.491	0.105	0.384	0.218
arahy.Tifrunner.gnm2.ann1.8I6L3A	blue	0.062	0.848	0.524	0.08	0.703	0.011	0.456	0.136	0.906	0	0.769	0.003	0.223	0.485	-0.662	0.019	-0.584	0.046	-0.852	0	-0.475	0.119	-0.614	0.034	0.126	0.697
arahy.Tifrunner.gnm2.ann1.8JE7UV	blue	-0.484	0.111	0.001	0.998	0.152	0.638	0.477	0.117	0.828	0.001	0.525	0.079	0.547	0.066	-0.255	0.423	-0.82	0.001	-0.411	0.184	-0.238	0.456	-0.306	0.334	0.529	0.077
arahy.Tifrunner.gnm2.ann1.8JJG56	blue	-0.409	0.187	0.165	0.609	0.312	0.323	0.587	0.045	0.932	0	0.664	0.018	0.43	0.163	-0.44	0.152	-0.865	0	-0.55	0.064	-0.301	0.342	-0.484	0.111	0.363	0.246
arahy.Tifrunner.gnm2.ann1.8KGB21	blue	-0.394	0.205	-0.261	0.412	-0.011	0.974	0.111	0.732	0.433	0.159	0.716	0.009	0.467	0.126	0.132	0.683	-0.61	0.035	-0.023	0.943	-0.276	0.386	-0.242	0.449	-0.016	0.96
arahy.Tifrunner.gnm2.ann1.8KP8XF	blue	-0.315	0.318	-0.49	0.106	-0.815	0.001	-0.117	0.718	-0.706	0.01	-0.628	0.029	-0.035	0.913	0.531	0.076	0.457	0.135	0.772	0.003	0.671	0.017	0.646	0.023	0.161	0.616
arahy.Tifrunner.gnm2.ann1.8LTD09	blue	-0.369	0.238	0.239	0.453	0.295	0.353	0.627	0.029	0.873	0	0.494	0.103	0.296	0.35	-0.495	0.101	-0.761	0.004	-0.52	0.083	-0.196	0.542	-0.34	0.28	0.35	0.264
arahy.Tifrunner.gnm2.ann1.8MH36V	blue	-0.404	0.193	0.164	0.61	0.307	0.331	0.584	0.046	0.915	0	0.67	0.017	0.411	0.184	-0.436	0.157	-0.853	0	-0.537	0.072	-0.295	0.352	-0.477	0.117	0.318	0.314
arahy.Tifrunner.gnm2.ann1.8MV22J	blue	-0.582	0.047	-0.016	0.96	0.048	0.882	0.602	0.038	0.804	0.002	0.54	0.07	0.523	0.081	-0.3	0.344	-0.808	0.001	-0.307	0.331	-0.096	0.767	-0.44	0.152	0.493	0.103
arahy.Tifrunner.gnm2.ann1.8NT8TY	blue	-0.167	0.604	0.234	0.465	0.525	0.079	0.378	0.225	0.928	0	0.877	0	0.433	0.16	-0.416	0.179	-0.786	0.002	-0.67	0.017	-0.523	0.081	-0.59	0.043	0.293	0.356
arahy.Tifrunner.gnm2.ann1.8P4JNJ	blue	0.168	0.601	-0.371	0.236	-0.465	0.128	-0.574	0.051	-0.865	0	-0.528	0.077	-0.191	0.553	0.593	0.042	0.612	0.035	0.574	0.051	0.246	0.441	0.62	0.032	-0.625	0.03
arahy.Tifrunner.gnm2.ann1.8PB3CL	blue	-0.433	0.16	0.177	0.581	0.222	0.488	0.628	0.029	0.859	0	0.457	0.136	0.414	0.181	-0.437	0.155	-0.739	0.006	-0.506	0.094	-0.14	0.664	-0.304	0.337	0.594	0.042
arahy.Tifrunner.gnm2.ann1.8PRB68	blue	-0.481	0.113	0.114	0.724	0.174	0.589	0.628	0.029	0.873	0	0.75	0.005	0.57	0.053	-0.378	0.225	-0.763	0.004	-0.481	0.113	-0.151	0.64	-0.405	0.192	0.406	0.19
arahy.Tifrunner.gnm2.ann1.8RJT4U	blue	-0.223	0.486	-0.666	0.018	-0.779	0.003	-0.419	0.175	-0.843	0.001	-0.476	0.117	0.019	0.954	0.77	0.003	0.429	0.164	0.832	0.001	0.42	0.174	0.555	0.061	-0.214	0.504
arahy.Tifrunner.gnm2.ann1.8TPQ4A	blue	0.112	0.73	-0.544	0.068	-0.48	0.115	-0.703	0.011	-0.85	0	-0.611	0.035	-0.19	0.555	0.73	0.007	0.464	0.128	0.708	0.01	0.113	0.727	0.467	0.126	-0.353	0.26
arahy.Tifrunner.gnm2.ann1.8TR5WT	blue	-0.32	0.31	0.276	0.385	0.376	0.228	0.612	0.034	0.952	0	0.654	0.021	0.427	0.167	-0.529	0.077	-0.753	0.005	-0.625	0.03	-0.256	0.422	-0.51	0.09	0.546	0.067
arahy.Tifrunner.gnm2.ann1.8V1CUP	blue	-0.383	0.219	0.155	0.631	0.254	0.425	0.535	0.073	0.844	0.001	0.614	0.034	0.396	0.203	-0.377	0.226	-0.792	0.002	-0.509	0.091	-0.259	0.417	-0.233	0.466	0.171	0.596
arahy.Tifrunner.gnm2.ann1.8V3MXA	blue	-0.175	0.587	0.165	0.607	0.468	0.125	0.306	0.333	0.767	0.004	0.901	0	0.428	0.165	-0.299	0.346	-0.661	0.019	-0.538	0.071	-0.477	0.117	-0.53	0.076	0.012	0.971
arahy.Tifrunner.gnm2.ann1.8VX7L3	blue	-0.27	0.397	0.186	0.562	0.414	0.181	0.457	0.136	0.911	0	0.89	0	0.541	0.069	-0.405	0.192	-0.77	0.003	-0.641	0.025	-0.409	0.187	-0.614	0.034	0.359	0.251
arahy.Tifrunner.gnm2.ann1.8W099G	blue	-0.462	0.131	-0.141	0.662	0.024	0.942	0.314	0.32	0.631	0.028	0.375	0.229	0.611	0.035	-0.084	0.796	-0.686	0.014	-0.307	0.331	-0.198	0.538	-0.279	0.379	0.65	0.022
arahy.Tifrunner.gnm2.ann1.8XPP8W	blue	-0.148	0.647	0.378	0.226	0.352	0.262	0.544	0.067	0.768	0.004	0.338	0.283	0.177	0.583	-0.56	0.058	-0.48	0.114	-0.522	0.082	-0.109	0.737	-0.349	0.266	0.656	0.02
arahy.Tifrunner.gnm2.ann1.8Y3CFZ	blue	-0.358	0.253	0.273	0.39	0.273	0.39	0.667	0.018	0.838	0.001	0.76	0.004	0.24	0.452	-0.473	0.12	-0.643	0.024	-0.383	0.219	-0.099	0.76	-0.284	0.37	0.28	0.378
arahy.Tifrunner.gnm2.ann1.8Z23MG	blue	-0.207	0.519	0.568	0.054	0.414	0.181	0.828	0.001	0.895	0	0.519	0.084	0.054	0.868	-0.772	0.003	-0.5	0.098	-0.578	0.049	0.014	0.967	-0.309	0.329	0.477	0.117
arahy.Tifrunner.gnm2.ann1.8ZK1J8	blue	0.016	0.96	0.381	0.221	0.607	0.036	0.35	0.265	0.832	0.001	0.876	0	0.282	0.375	-0.496	0.101	-0.562	0.057	-0.675	0.016	-0.467	0.126	-0.595	0.041	0.181	0.573
arahy.Tifrunner.gnm2.ann1.8ZV6UW	blue	-0.114	0.725	0.549	0.064	0.373	0.232	0.708	0.01	0.745	0.005	0.533	0.074	-0.066	0.838	-0.697	0.012	-0.36	0.25	-0.444	0.148	0.049	0.879	-0.208	0.517	0.303	0.339
arahy.Tifrunner.gnm2.ann1.90DV49	blue	-0.432	0.161	0.005	0.987	0.228	0.475	0.441	0.152	0.864	0	0.722	0.008	0.663	0.019	-0.278	0.381	-0.868	0	-0.549	0.064	-0.364	0.245	-0.549	0.065	0.35	0.265
arahy.Tifrunner.gnm2.ann1.90LR3G	blue	-0.359	0.252	0.39	0.21	0.323	0.306	0.798	0.002	0.936	0	0.587	0.045	0.201	0.53	-0.644	0.024	-0.672	0.017	-0.512	0.089	-0.049	0.88	-0.329	0.296	0.491	0.105
arahy.Tifrunner.gnm2.ann1.90NIGC	blue	0.439	0.153	-0.034	0.917	-0.259	0.416	-0.48	0.115	-0.877	0	-0.777	0.003	-0.614	0.034	0.318	0.314	0.881	0	0.541	0.069	0.364	0.245	0.622	0.031	-0.285	0.37
arahy.Tifrunner.gnm2.ann1.90SIZ3	blue	-0.464	0.129	0.27	0.397	0.122	0.706	0.795	0.002	0.796	0.002	0.359	0.252	0.198	0.537	-0.529	0.077	-0.583	0.047	-0.341	0.279	0.131	0.685	-0.177	0.582	0.806	0.002
arahy.Tifrunner.gnm2.ann1.9178ZA	blue	-0.538	0.071	-0.14	0.664	-0.143	0.657	0.445	0.147	0.488	0.108	0.567	0.054	0.457	0.135	-0.017	0.959	-0.521	0.082	-0.09	0.781	0.053	0.871	0.053	0.87	0.539	0.071
arahy.Tifrunner.gnm2.ann1.91AYI4	blue	-0.013	0.967	0.594	0.042	0.421	0.173	0.63	0.028	0.711	0.009	0.22	0.492	-0.104	0.748	-0.69	0.013	-0.293	0.355	-0.539	0.07	0.015	0.963	-0.014	0.966	0.505	0.094
arahy.Tifrunner.gnm2.ann1.92HACZ	blue	-0.397	0.202	0.298	0.347	0.305	0.335	0.727	0.007	0.935	0	0.701	0.011	0.393	0.207	-0.541	0.069	-0.702	0.011	-0.547	0.066	-0.116	0.719	-0.363	0.246	0.497	0.1
arahy.Tifrunner.gnm2.ann1.92NGGW	blue	0.135	0.676	0.433	0.159	0.659	0.02	0.292	0.358	0.777	0.003	0.648	0.023	0.159	0.621	-0.554	0.062	-0.546	0.066	-0.757	0.004	-0.531	0.076	-0.639	0.025	0.014	0.967
arahy.Tifrunner.gnm2.ann1.93RWPI	blue	0.091	0.779	0.39	0.21	0.658	0.02	0.245	0.443	0.723	0.008	0.5	0.098	0.114	0.724	-0.487	0.109	-0.53	0.076	-0.672	0.017	-0.526	0.079	-0.504	0.094	0	0.999
arahy.Tifrunner.gnm2.ann1.95H00J	blue	-0.176	0.584	0.303	0.339	0.523	0.081	0.478	0.116	0.964	0	0.844	0.001	0.426	0.168	-0.508	0.092	-0.763	0.004	-0.712	0.009	-0.449	0.143	-0.618	0.032	0.344	0.273
arahy.Tifrunner.gnm2.ann1.95XPH7	blue	0.376	0.229	-0.147	0.649	-0.246	0.441	-0.571	0.053	-0.79	0.002	-0.614	0.034	-0.313	0.322	0.421	0.173	0.716	0.009	0.371	0.235	0.19	0.554	0.631	0.028	-0.306	0.333
arahy.Tifrunner.gnm2.ann1.97AX4B	blue	-0.593	0.042	-0.117	0.717	-0.001	0.999	0.492	0.105	0.729	0.007	0.6	0.039	0.588	0.044	-0.117	0.717	-0.815	0.001	-0.332	0.292	-0.163	0.612	-0.076	0.813	0.461	0.131
arahy.Tifrunner.gnm2.ann1.97JS8R	blue	-0.202	0.528	0.571	0.053	0.358	0.254	0.824	0.001	0.816	0.001	0.473	0.121	-0.053	0.871	-0.746	0.005	-0.438	0.154	-0.487	0.109	0.086	0.791	-0.115	0.723	0.29	0.36
arahy.Tifrunner.gnm2.ann1.97TBCR	blue	-0.397	0.202	-0.063	0.845	0.252	0.429	0.317	0.316	0.823	0.001	0.67	0.017	0.675	0.016	-0.186	0.564	-0.87	0	-0.517	0.085	-0.453	0.139	-0.558	0.059	0.403	0.194
arahy.Tifrunner.gnm2.ann1.97ZL4S	blue	-0.441	0.151	-0.046	0.887	0.212	0.507	0.378	0.225	0.838	0.001	0.653	0.021	0.669	0.017	-0.188	0.559	-0.847	0.001	-0.501	0.097	-0.371	0.235	-0.39	0.21	0.587	0.045
arahy.Tifrunner.gnm2.ann1.986X03	blue	-0.604	0.038	-0.145	0.653	-0.053	0.87	0.462	0.131	0.691	0.013	0.71	0.01	0.641	0.025	-0.07	0.83	-0.739	0.006	-0.213	0.507	-0.099	0.759	-0.093	0.773	0.358	0.254
arahy.Tifrunner.gnm2.ann1.9899SL	blue	0.354	0.26	0.702	0.011	0.889	0	0.327	0.3	0.785	0.002	0.592	0.043	-0.048	0.883	-0.751	0.005	-0.34	0.28	-0.883	0	-0.515	0.086	-0.651	0.022	0.135	0.675
arahy.Tifrunner.gnm2.ann1.98CSRD	blue	0.077	0.811	-0.248	0.437	-0.523	0.081	-0.299	0.346	-0.821	0.001	-0.527	0.079	-0.337	0.284	0.401	0.197	0.693	0.013	0.716	0.009	0.515	0.086	0.427	0.167	-0.439	0.153
arahy.Tifrunner.gnm2.ann1.9BC1I1	blue	-0.51	0.09	0.201	0.532	0.198	0.538	0.748	0.005	0.894	0	0.543	0.068	0.328	0.298	-0.496	0.101	-0.77	0.003	-0.395	0.204	-0.06	0.853	-0.375	0.23	0.466	0.127
arahy.Tifrunner.gnm2.ann1.9C73IW	blue	-0.487	0.108	-0.026	0.937	0.192	0.549	0.455	0.137	0.85	0	0.555	0.061	0.547	0.066	-0.252	0.43	-0.909	0	-0.458	0.135	-0.335	0.287	-0.409	0.187	0.436	0.157
arahy.Tifrunner.gnm2.ann1.9CR96V	blue	-0.517	0.085	0.159	0.621	0.162	0.614	0.703	0.011	0.89	0	0.54	0.07	0.359	0.252	-0.438	0.155	-0.808	0.001	-0.408	0.188	-0.091	0.779	-0.224	0.485	0.419	0.175
arahy.Tifrunner.gnm2.ann1.9EQ5HC	blue	-0.402	0.195	0.183	0.57	0.332	0.292	0.599	0.039	0.966	0	0.803	0.002	0.46	0.132	-0.443	0.149	-0.857	0	-0.554	0.061	-0.302	0.34	-0.486	0.109	0.393	0.207
arahy.Tifrunner.gnm2.ann1.9I0PA4	blue	-0.422	0.172	0.08	0.805	0.242	0.449	0.514	0.088	0.866	0	0.883	0	0.537	0.072	-0.305	0.335	-0.794	0.002	-0.459	0.133	-0.279	0.381	-0.41	0.186	0.346	0.271
arahy.Tifrunner.gnm2.ann1.9JI82G	blue	-0.316	0.316	0.417	0.177	0.363	0.246	0.771	0.003	0.941	0	0.586	0.045	0.251	0.432	-0.661	0.019	-0.657	0.02	-0.603	0.038	-0.086	0.789	-0.344	0.274	0.481	0.113
arahy.Tifrunner.gnm2.ann1.9M6DNI	blue	-0.103	0.75	-0.742	0.006	-0.616	0.033	-0.673	0.016	-0.803	0.002	-0.4	0.198	0.162	0.614	0.893	0	0.324	0.304	0.661	0.019	0.096	0.766	0.511	0.089	-0.204	0.525
arahy.Tifrunner.gnm2.ann1.9N50L0	blue	0.008	0.98	0.643	0.024	0.585	0.046	0.681	0.015	0.862	0	0.576	0.05	-0.003	0.993	-0.815	0.001	-0.408	0.188	-0.653	0.021	-0.132	0.681	-0.592	0.042	0.423	0.171
arahy.Tifrunner.gnm2.ann1.9N5T6G	blue	-0.177	0.583	0.408	0.188	0.54	0.07	0.599	0.039	0.981	0	0.712	0.009	0.291	0.359	-0.635	0.026	-0.726	0.007	-0.712	0.009	-0.35	0.265	-0.608	0.036	0.356	0.256
arahy.Tifrunner.gnm2.ann1.9P22GZ	blue	0.264	0.408	0.549	0.065	0.739	0.006	0.271	0.395	0.698	0.012	0.48	0.114	-0.034	0.916	-0.647	0.023	-0.423	0.171	-0.779	0.003	-0.508	0.091	-0.663	0.019	-0.041	0.898
arahy.Tifrunner.gnm2.ann1.9PC4TR	blue	0.046	0.886	0.646	0.023	0.291	0.358	0.656	0.021	0.49	0.106	-0.001	0.998	-0.36	0.25	-0.761	0.004	-0.079	0.808	-0.372	0.234	0.245	0.443	-0.053	0.871	0.335	0.287
arahy.Tifrunner.gnm2.ann1.9RJJ4S	blue	-0.181	0.573	0.435	0.157	0.475	0.119	0.636	0.026	0.877	0	0.64	0.025	0.221	0.49	-0.634	0.027	-0.608	0.036	-0.655	0.021	-0.226	0.479	-0.431	0.161	0.174	0.588
arahy.Tifrunner.gnm2.ann1.9S43MM	blue	0.616	0.033	0.04	0.901	-0.036	0.912	-0.598	0.04	-0.771	0.003	-0.583	0.047	-0.513	0.088	0.208	0.517	0.779	0.003	0.28	0.377	0.083	0.798	0.161	0.616	-0.559	0.059
arahy.Tifrunner.gnm2.ann1.9SD0MH	blue	-0.23	0.471	0.22	0.492	0.471	0.122	0.452	0.14	0.932	0	0.786	0.002	0.463	0.13	-0.447	0.145	-0.816	0.001	-0.7	0.011	-0.471	0.122	-0.612	0.034	0.322	0.308
arahy.Tifrunner.gnm2.ann1.9ST4S6	blue	0.513	0.088	0.026	0.937	-0.183	0.569	-0.505	0.094	-0.857	0	-0.655	0.021	-0.52	0.083	0.272	0.392	0.9	0	0.392	0.208	0.294	0.353	0.553	0.062	-0.507	0.093
arahy.Tifrunner.gnm2.ann1.9T2CEP	blue	-0.404	0.193	0.343	0.275	0.176	0.584	0.813	0.001	0.812	0.001	0.408	0.189	0.182	0.571	-0.623	0.03	-0.556	0.06	-0.369	0.238	0.123	0.703	-0.369	0.238	0.538	0.071
arahy.Tifrunner.gnm2.ann1.9TZZ10	blue	0.113	0.727	0.683	0.014	0.728	0.007	0.571	0.052	0.914	0	0.609	0.036	0.019	0.954	-0.808	0.001	-0.458	0.134	-0.807	0.002	-0.315	0.318	-0.499	0.098	0.312	0.323
arahy.Tifrunner.gnm2.ann1.9W4D6L	blue	0.107	0.74	-0.676	0.016	-0.435	0.157	-0.846	0.001	-0.812	0.001	-0.388	0.212	0.139	0.666	0.859	0	0.35	0.264	0.538	0.071	-0.11	0.734	0.293	0.355	-0.478	0.116
arahy.Tifrunner.gnm2.ann1.9WD8WJ	blue	-0.345	0.271	0.24	0.453	0.323	0.306	0.61	0.035	0.854	0	0.638	0.026	0.276	0.384	-0.485	0.11	-0.751	0.005	-0.501	0.097	-0.229	0.475	-0.43	0.163	0.211	0.509
arahy.Tifrunner.gnm2.ann1.9WG3Z1	blue	0.315	0.319	0.633	0.027	0.845	0.001	0.302	0.34	0.783	0.003	0.705	0.01	0.006	0.985	-0.688	0.013	-0.389	0.211	-0.839	0.001	-0.542	0.069	-0.674	0.016	0.033	0.92
arahy.Tifrunner.gnm2.ann1.9Y3J9M	blue	-0.345	0.272	0.191	0.552	0.344	0.274	0.538	0.071	0.929	0	0.742	0.006	0.469	0.124	-0.422	0.171	-0.778	0.003	-0.553	0.062	-0.297	0.348	-0.456	0.136	0.515	0.086
arahy.Tifrunner.gnm2.ann1.9ZDB4I	blue	0.31	0.326	-0.267	0.401	-0.336	0.285	-0.61	0.035	-0.856	0	-0.622	0.031	-0.25	0.434	0.545	0.067	0.731	0.007	0.492	0.104	0.215	0.501	0.606	0.037	-0.225	0.482
arahy.Tifrunner.gnm2.ann1.A08QYG	blue	-0.284	0.37	0.252	0.43	0.319	0.313	0.56	0.058	0.862	0	0.683	0.014	0.425	0.168	-0.473	0.121	-0.648	0.023	-0.553	0.062	-0.201	0.531	-0.475	0.119	0.539	0.07
arahy.Tifrunner.gnm2.ann1.A0AXDD	blue	0.513	0.088	-0.143	0.658	-0.019	0.953	-0.695	0.012	-0.756	0.004	-0.386	0.215	-0.237	0.458	0.385	0.217	0.668	0.018	0.232	0.469	-0.08	0.804	0.002	0.995	-0.427	0.166
arahy.Tifrunner.gnm2.ann1.A100LP	blue	-0.142	0.66	0.358	0.253	0.502	0.096	0.512	0.089	0.868	0	0.747	0.005	0.222	0.487	-0.549	0.065	-0.684	0.014	-0.637	0.026	-0.367	0.24	-0.536	0.072	0.131	0.685
arahy.Tifrunner.gnm2.ann1.A28NZ9	blue	-0.172	0.593	0.213	0.506	0.47	0.123	0.361	0.249	0.892	0	0.726	0.007	0.514	0.087	-0.393	0.206	-0.728	0.007	-0.708	0.01	-0.468	0.125	-0.522	0.082	0.519	0.084
arahy.Tifrunner.gnm2.ann1.A2BAJG	blue	0.377	0.227	0.675	0.016	0.909	0	0.26	0.415	0.784	0.003	0.577	0.049	-0.036	0.912	-0.732	0.007	-0.379	0.224	-0.899	0	-0.586	0.045	-0.717	0.009	0.097	0.765
arahy.Tifrunner.gnm2.ann1.A2Q0PN	blue	-0.432	0.161	0.018	0.956	0.016	0.96	0.47	0.123	0.614	0.034	0.381	0.222	0.538	0.071	-0.243	0.446	-0.566	0.055	-0.368	0.24	-0.04	0.903	-0.232	0.468	0.402	0.195
arahy.Tifrunner.gnm2.ann1.A31QB2	blue	-0.243	0.446	0.255	0.425	0.417	0.178	0.507	0.093	0.889	0	0.548	0.065	0.407	0.189	-0.48	0.114	-0.728	0.007	-0.668	0.018	-0.342	0.276	-0.502	0.096	0.515	0.087
arahy.Tifrunner.gnm2.ann1.A33MJY	blue	-0.109	0.735	0.411	0.184	0.598	0.04	0.513	0.088	0.963	0	0.812	0.001	0.291	0.36	-0.593	0.042	-0.714	0.009	-0.737	0.006	-0.437	0.155	-0.563	0.057	0.202	0.529
arahy.Tifrunner.gnm2.ann1.A3N3TR	blue	-0.128	0.691	0.556	0.061	0.401	0.197	0.734	0.007	0.807	0.002	0.508	0.092	0.027	0.933	-0.726	0.008	-0.384	0.217	-0.509	0.091	0.033	0.92	-0.342	0.277	0.533	0.074
arahy.Tifrunner.gnm2.ann1.A3ZM58	blue	-0.177	0.583	-0.406	0.19	-0.773	0.003	-0.193	0.549	-0.825	0.001	-0.713	0.009	-0.337	0.285	0.514	0.088	0.573	0.051	0.908	0	0.685	0.014	0.789	0.002	-0.255	0.423
arahy.Tifrunner.gnm2.ann1.A41SUW	blue	-0.451	0.142	0.054	0.867	0.243	0.447	0.517	0.086	0.886	0	0.773	0.003	0.541	0.069	-0.309	0.329	-0.831	0.001	-0.464	0.129	-0.288	0.365	-0.478	0.116	0.579	0.049
arahy.Tifrunner.gnm2.ann1.A4T9L9	blue	-0.088	0.784	0.182	0.571	0.51	0.09	0.251	0.432	0.798	0.002	0.899	0	0.518	0.085	-0.338	0.282	-0.717	0.009	-0.738	0.006	-0.591	0.043	-0.651	0.022	-0.013	0.968
arahy.Tifrunner.gnm2.ann1.A5W2CW	blue	-0.101	0.755	-0.45	0.142	-0.543	0.068	-0.337	0.284	-0.673	0.016	-0.271	0.394	0.08	0.804	0.602	0.038	0.469	0.124	0.572	0.052	0.34	0.279	0.519	0.084	-0.084	0.795
arahy.Tifrunner.gnm2.ann1.A6FH4P	blue	0.007	0.982	0.154	0.633	0.585	0.046	0.094	0.772	0.721	0.008	0.807	0.001	0.431	0.162	-0.252	0.429	-0.68	0.015	-0.706	0.01	-0.707	0.01	-0.598	0.04	-0.063	0.847
arahy.Tifrunner.gnm2.ann1.A6P7Y5	blue	0.385	0.217	-0.263	0.408	-0.304	0.336	-0.657	0.02	-0.898	0	-0.618	0.032	-0.305	0.335	0.498	0.099	0.743	0.006	0.487	0.109	0.17	0.598	0.274	0.389	-0.256	0.421
arahy.Tifrunner.gnm2.ann1.A7903H	blue	0.154	0.632	0.51	0.09	0.756	0.004	0.332	0.291	0.799	0.002	0.66	0.02	0.112	0.73	-0.605	0.037	-0.491	0.105	-0.777	0.003	-0.525	0.08	-0.641	0.025	0.095	0.769
arahy.Tifrunner.gnm2.ann1.A8QM82	blue	-0.425	0.168	0.117	0.716	0.3	0.344	0.55	0.064	0.944	0	0.661	0.019	0.505	0.094	-0.394	0.205	-0.886	0	-0.56	0.058	-0.327	0.299	-0.488	0.108	0.516	0.086
arahy.Tifrunner.gnm2.ann1.A8XWCU	blue	0.527	0.078	0.053	0.871	-0.162	0.615	-0.491	0.105	-0.877	0	-0.713	0.009	-0.627	0.029	0.244	0.445	0.935	0	0.455	0.138	0.324	0.304	0.504	0.095	-0.435	0.158
arahy.Tifrunner.gnm2.ann1.A91P3Y	blue	0.412	0.184	-0.117	0.718	-0.061	0.85	-0.595	0.041	-0.557	0.06	-0.345	0.272	-0.102	0.752	0.38	0.223	0.487	0.109	0.058	0.859	-0.088	0.785	0.533	0.075	-0.269	0.399
arahy.Tifrunner.gnm2.ann1.AB13B4	blue	0.201	0.531	0.46	0.133	0.674	0.016	0.241	0.451	0.709	0.01	0.787	0.002	0.273	0.391	-0.495	0.102	-0.347	0.27	-0.772	0.003	-0.474	0.12	-0.56	0.058	0.206	0.52
arahy.Tifrunner.gnm2.ann1.AB1CY8	blue	-0.07	0.83	-0.605	0.037	-0.689	0.013	-0.543	0.068	-0.905	0	-0.547	0.066	-0.052	0.872	0.75	0.005	0.517	0.085	0.801	0.002	0.346	0.271	0.517	0.085	-0.472	0.122
arahy.Tifrunner.gnm2.ann1.ABX7CL	blue	0.188	0.559	-0.57	0.053	-0.398	0.2	-0.81	0.001	-0.821	0.001	-0.373	0.233	0.139	0.666	0.787	0.002	0.457	0.135	0.412	0.183	-0.062	0.847	0.357	0.255	-0.336	0.285
arahy.Tifrunner.gnm2.ann1.ACK75S	blue	-0.517	0.085	0.242	0.448	0.111	0.731	0.828	0.001	0.853	0	0.611	0.035	0.297	0.349	-0.519	0.084	-0.654	0.021	-0.325	0.303	0.103	0.751	-0.284	0.371	0.541	0.069
arahy.Tifrunner.gnm2.ann1.AE7BGD	blue	0.491	0.105	-0.139	0.668	-0.017	0.958	-0.708	0.01	-0.659	0.02	-0.337	0.284	-0.166	0.607	0.45	0.142	0.601	0.039	0.179	0.577	-0.12	0.71	0.453	0.139	-0.407	0.189
arahy.Tifrunner.gnm2.ann1.AEJR4S	blue	0.029	0.928	0.558	0.06	0.65	0.022	0.537	0.072	0.836	0.001	0.74	0.006	0.09	0.782	-0.675	0.016	-0.445	0.147	-0.682	0.015	-0.298	0.346	-0.541	0.069	0.276	0.385
arahy.Tifrunner.gnm2.ann1.AFC50C	blue	0.289	0.362	-0.099	0.76	-0.42	0.174	-0.368	0.239	-0.921	0	-0.753	0.005	-0.52	0.083	0.342	0.276	0.903	0	0.633	0.027	0.532	0.075	0.631	0.028	-0.343	0.275
arahy.Tifrunner.gnm2.ann1.AFV0LT	blue	-0.362	0.248	0.423	0.171	0.187	0.56	0.86	0	0.782	0.003	0.342	0.277	0.091	0.778	-0.686	0.014	-0.467	0.126	-0.368	0.24	0.199	0.536	-0.314	0.321	0.535	0.073
arahy.Tifrunner.gnm2.ann1.AGD9YF	blue	0.031	0.923	0.369	0.237	0.697	0.012	0.308	0.331	0.877	0	0.824	0.001	0.333	0.291	-0.508	0.091	-0.672	0.017	-0.818	0.001	-0.619	0.032	-0.702	0.011	0.105	0.745
arahy.Tifrunner.gnm2.ann1.AI0VCX	blue	-0.188	0.558	-0.808	0.001	-0.7	0.011	-0.654	0.021	-0.809	0.001	-0.447	0.145	0.151	0.639	0.926	0	0.275	0.386	0.78	0.003	0.145	0.652	0.491	0.105	-0.23	0.472
arahy.Tifrunner.gnm2.ann1.AI2V23	blue	-0.517	0.085	0.055	0.865	0.068	0.834	0.595	0.041	0.787	0.002	0.529	0.077	0.533	0.074	-0.313	0.322	-0.709	0.01	-0.382	0.221	-0.058	0.857	-0.227	0.477	0.546	0.066
arahy.Tifrunner.gnm2.ann1.AIRX6Z	blue	0.077	0.811	0.499	0.099	0.692	0.013	0.387	0.214	0.886	0	0.724	0.008	0.229	0.473	-0.594	0.042	-0.544	0.067	-0.802	0.002	-0.473	0.121	-0.469	0.124	0.274	0.388
arahy.Tifrunner.gnm2.ann1.AJ8HS3	blue	-0.192	0.55	0.15	0.641	0.448	0.145	0.315	0.318	0.849	0	0.919	0	0.583	0.047	-0.291	0.358	-0.728	0.007	-0.682	0.014	-0.508	0.092	-0.432	0.161	0.259	0.417
arahy.Tifrunner.gnm2.ann1.AK4T3E	blue	-0.128	0.692	0.594	0.042	0.401	0.196	0.764	0.004	0.787	0.002	0.254	0.425	-0.064	0.844	-0.781	0.003	-0.399	0.199	-0.569	0.053	0.052	0.872	-0.199	0.535	0.474	0.119
arahy.Tifrunner.gnm2.ann1.AKE21I	blue	-0.476	0.117	0.119	0.712	0.208	0.518	0.632	0.027	0.891	0	0.81	0.001	0.522	0.082	-0.39	0.209	-0.814	0.001	-0.499	0.099	-0.199	0.536	-0.44	0.153	0.367	0.241
arahy.Tifrunner.gnm2.ann1.AKP9LA	blue	0.413	0.183	-0.294	0.353	-0.277	0.383	-0.752	0.005	-0.942	0	-0.572	0.052	-0.282	0.375	0.58	0.048	0.759	0.004	0.495	0.102	0.1	0.756	0.415	0.18	-0.513	0.088
arahy.Tifrunner.gnm2.ann1.AL0RLL	blue	0.087	0.789	0.466	0.126	0.713	0.009	0.353	0.26	0.864	0	0.848	0	0.189	0.556	-0.573	0.051	-0.572	0.052	-0.739	0.006	-0.528	0.077	-0.632	0.027	0.068	0.834
arahy.Tifrunner.gnm2.ann1.AL82TI	blue	-0.098	0.762	0.694	0.012	0.427	0.167	0.861	0	0.793	0.002	0.311	0.325	-0.173	0.591	-0.868	0	-0.303	0.338	-0.513	0.088	0.153	0.635	-0.228	0.476	0.495	0.102
arahy.Tifrunner.gnm2.ann1.AL94LI	blue	0.428	0.166	-0.157	0.625	-0.286	0.367	-0.596	0.041	-0.885	0	-0.617	0.032	-0.425	0.168	0.416	0.179	0.802	0.002	0.504	0.094	0.244	0.445	0.432	0.161	-0.391	0.209
arahy.Tifrunner.gnm2.ann1.AP71S7	blue	-0.214	0.505	0.485	0.11	0.479	0.115	0.732	0.007	0.972	0	0.642	0.024	0.195	0.543	-0.72	0.008	-0.654	0.021	-0.661	0.019	-0.178	0.579	-0.506	0.093	0.441	0.151
arahy.Tifrunner.gnm2.ann1.AQN4AQ	blue	-0.387	0.214	0.018	0.955	0.23	0.472	0.397	0.201	0.819	0.001	0.545	0.067	0.575	0.051	-0.256	0.422	-0.786	0.002	-0.502	0.096	-0.325	0.303	-0.422	0.172	0.672	0.017
arahy.Tifrunner.gnm2.ann1.ARGW3J	blue	-0.379	0.225	0.325	0.303	0.283	0.374	0.749	0.005	0.913	0	0.615	0.033	0.296	0.35	-0.583	0.047	-0.665	0.018	-0.486	0.109	-0.054	0.866	-0.415	0.18	0.587	0.045
arahy.Tifrunner.gnm2.ann1.AT9VNX	blue	0.252	0.429	0.605	0.037	0.791	0.002	0.344	0.274	0.749	0.005	0.727	0.007	-0.003	0.992	-0.668	0.018	-0.362	0.248	-0.761	0.004	-0.466	0.127	-0.673	0.016	0.093	0.773
arahy.Tifrunner.gnm2.ann1.AUF63Q	blue	0.256	0.421	0.743	0.006	0.775	0.003	0.495	0.102	0.786	0.002	0.446	0.146	-0.164	0.61	-0.836	0.001	-0.336	0.285	-0.802	0.002	-0.325	0.302	-0.524	0.08	0.171	0.596
arahy.Tifrunner.gnm2.ann1.AUJU4A	blue	-0.078	0.81	0.313	0.322	0.558	0.06	0.385	0.217	0.844	0.001	0.882	0	0.339	0.28	-0.464	0.129	-0.668	0.018	-0.686	0.014	-0.491	0.105	-0.6	0.039	0.003	0.992
arahy.Tifrunner.gnm2.ann1.AUV3TU	blue	-0.453	0.139	0.221	0.491	0.23	0.472	0.715	0.009	0.929	0	0.707	0.01	0.407	0.189	-0.494	0.103	-0.758	0.004	-0.467	0.126	-0.105	0.745	-0.406	0.191	0.518	0.084
arahy.Tifrunner.gnm2.ann1.AV6HSI	blue	-0.461	0.132	0.042	0.897	0.26	0.414	0.51	0.09	0.91	0	0.786	0.002	0.542	0.068	-0.312	0.324	-0.916	0	-0.505	0.094	-0.357	0.254	-0.488	0.108	0.355	0.258
arahy.Tifrunner.gnm2.ann1.AVE3D2	blue	-0.308	0.33	0.151	0.639	0.344	0.274	0.467	0.126	0.839	0.001	0.928	0	0.464	0.129	-0.342	0.277	-0.733	0.007	-0.515	0.087	-0.343	0.276	-0.468	0.125	0.215	0.502
arahy.Tifrunner.gnm2.ann1.AX1G32	blue	0.182	0.571	0.351	0.264	0.769	0.003	0.111	0.73	0.775	0.003	0.71	0.01	0.224	0.485	-0.448	0.144	-0.611	0.035	-0.792	0.002	-0.739	0.006	-0.764	0.004	0.069	0.832
arahy.Tifrunner.gnm2.ann1.B05S7J	blue	0.359	0.252	-0.048	0.883	-0.218	0.496	-0.439	0.154	-0.726	0.008	-0.651	0.022	-0.489	0.107	0.327	0.299	0.721	0.008	0.448	0.144	0.276	0.386	0.745	0.005	-0.278	0.382
arahy.Tifrunner.gnm2.ann1.B12291	blue	0.036	0.911	-0.328	0.299	-0.584	0.046	-0.359	0.252	-0.805	0.002	-0.692	0.013	-0.195	0.544	0.519	0.084	0.637	0.026	0.597	0.04	0.476	0.118	0.841	0.001	-0.158	0.625
arahy.Tifrunner.gnm2.ann1.B1JWTK	blue	-0.269	0.397	0.533	0.074	0.348	0.268	0.869	0	0.875	0	0.479	0.115	0.006	0.984	-0.78	0.003	-0.533	0.074	-0.491	0.105	0.068	0.835	-0.361	0.25	0.369	0.238
arahy.Tifrunner.gnm2.ann1.B1W7C6	blue	0.382	0.22	0.002	0.995	-0.288	0.364	-0.358	0.254	-0.847	0.001	-0.64	0.025	-0.536	0.072	0.259	0.416	0.909	0	0.522	0.081	0.456	0.136	0.518	0.084	-0.29	0.361
arahy.Tifrunner.gnm2.ann1.B2ZAEY	blue	0.339	0.281	0.421	0.173	0.795	0.002	0.033	0.92	0.637	0.026	0.726	0.007	0.177	0.583	-0.445	0.147	-0.42	0.174	-0.839	0.001	-0.724	0.008	-0.699	0.011	-0.204	0.524
arahy.Tifrunner.gnm2.ann1.B3JAGQ	blue	0.01	0.975	0.524	0.08	0.648	0.023	0.517	0.085	0.926	0	0.646	0.023	0.226	0.481	-0.705	0.01	-0.601	0.039	-0.835	0.001	-0.4	0.197	-0.648	0.023	0.268	0.399
arahy.Tifrunner.gnm2.ann1.B46IVF	blue	0.015	0.963	-0.492	0.105	-0.437	0.155	-0.522	0.082	-0.672	0.017	-0.198	0.538	0.225	0.481	0.66	0.019	0.418	0.177	0.404	0.193	0.111	0.732	0.369	0.238	-0.266	0.403
arahy.Tifrunner.gnm2.ann1.B47L6X	blue	-0.215	0.503	0.374	0.231	0.515	0.087	0.601	0.039	0.987	0	0.777	0.003	0.328	0.298	-0.606	0.037	-0.76	0.004	-0.701	0.011	-0.356	0.256	-0.595	0.041	0.324	0.304
arahy.Tifrunner.gnm2.ann1.B5JY05	blue	-0.128	0.692	0.508	0.092	0.412	0.183	0.686	0.014	0.798	0.002	0.494	0.102	0.015	0.963	-0.691	0.013	-0.498	0.099	-0.569	0.054	-0.087	0.787	-0.313	0.321	0.198	0.537
arahy.Tifrunner.gnm2.ann1.B7RGGF	blue	0.229	0.473	0.619	0.032	0.706	0.01	0.389	0.212	0.717	0.009	0.636	0.026	-0.039	0.903	-0.666	0.018	-0.264	0.407	-0.649	0.023	-0.316	0.317	-0.521	0.083	0.217	0.498
arahy.Tifrunner.gnm2.ann1.B8KTAH	blue	-0.368	0.239	0.212	0.509	0.285	0.37	0.601	0.039	0.899	0	0.642	0.025	0.492	0.104	-0.468	0.125	-0.743	0.006	-0.586	0.045	-0.213	0.505	-0.446	0.146	0.421	0.173
arahy.Tifrunner.gnm2.ann1.B8XGRJ	blue	-0.372	0.234	0.172	0.594	0.322	0.307	0.548	0.065	0.935	0	0.741	0.006	0.484	0.111	-0.415	0.18	-0.803	0.002	-0.545	0.067	-0.292	0.356	-0.46	0.132	0.516	0.086
arahy.Tifrunner.gnm2.ann1.B9BAGZ	blue	-0.412	0.183	-0.009	0.978	0.203	0.526	0.385	0.217	0.77	0.003	0.545	0.067	0.493	0.103	-0.201	0.532	-0.827	0.001	-0.466	0.127	-0.349	0.266	-0.204	0.524	0.298	0.348
arahy.Tifrunner.gnm2.ann1.BA29MC	blue	-0.135	0.675	0.323	0.306	0.445	0.147	0.487	0.108	0.771	0.003	0.827	0.001	0.323	0.305	-0.505	0.094	-0.573	0.052	-0.623	0.03	-0.311	0.325	-0.637	0.026	0.052	0.872
arahy.Tifrunner.gnm2.ann1.BB9CZ8	blue	0.059	0.855	-0.587	0.045	-0.515	0.087	-0.678	0.015	-0.86	0	-0.513	0.088	-0.077	0.811	0.783	0.003	0.481	0.113	0.683	0.014	0.136	0.673	0.482	0.112	-0.211	0.51
arahy.Tifrunner.gnm2.ann1.BC3717	blue	0.13	0.688	0.584	0.046	0.687	0.013	0.438	0.154	0.838	0.001	0.406	0.191	0.052	0.873	-0.716	0.009	-0.484	0.111	-0.822	0.001	-0.386	0.215	-0.496	0.101	0.392	0.207
arahy.Tifrunner.gnm2.ann1.BC4RW5	blue	-0.082	0.799	0.54	0.07	0.452	0.14	0.654	0.021	0.802	0.002	0.528	0.078	0.07	0.83	-0.686	0.014	-0.379	0.224	-0.553	0.062	-0.047	0.884	-0.346	0.271	0.573	0.052
arahy.Tifrunner.gnm2.ann1.BDU0ZX	blue	-0.341	0.279	0.389	0.211	0.135	0.676	0.802	0.002	0.673	0.016	0.225	0.482	-0.019	0.954	-0.596	0.041	-0.433	0.16	-0.321	0.308	0.203	0.528	-0.034	0.916	0.393	0.206
arahy.Tifrunner.gnm2.ann1.BFE9YH	blue	-0.292	0.357	0.221	0.49	0.335	0.287	0.518	0.085	0.877	0	0.589	0.044	0.444	0.149	-0.445	0.147	-0.698	0.012	-0.572	0.052	-0.258	0.418	-0.449	0.143	0.566	0.055
arahy.Tifrunner.gnm2.ann1.BFT67J	blue	0.389	0.211	-0.058	0.859	-0.285	0.369	-0.439	0.154	-0.854	0	-0.765	0.004	-0.555	0.061	0.303	0.338	0.845	0.001	0.512	0.089	0.382	0.221	0.504	0.095	-0.094	0.771
arahy.Tifrunner.gnm2.ann1.BH4E67	blue	-0.145	0.654	0.505	0.094	0.358	0.254	0.683	0.014	0.77	0.003	0.464	0.129	0.132	0.683	-0.627	0.029	-0.386	0.215	-0.594	0.042	0.005	0.987	-0.028	0.932	0.472	0.121
arahy.Tifrunner.gnm2.ann1.BHH580	blue	-0.012	0.969	0.509	0.091	0.622	0.031	0.535	0.073	0.875	0	0.612	0.034	0.093	0.774	-0.681	0.015	-0.583	0.047	-0.708	0.01	-0.359	0.252	-0.588	0.044	0.173	0.59
arahy.Tifrunner.gnm2.ann1.BHNX0U	blue	-0.27	0.396	0.287	0.365	0.358	0.254	0.572	0.052	0.767	0.004	0.609	0.035	0.207	0.519	-0.474	0.119	-0.616	0.033	-0.48	0.114	-0.202	0.53	-0.337	0.284	0.106	0.743
arahy.Tifrunner.gnm2.ann1.BI9J5B	blue	0.443	0.149	0.423	0.171	0.834	0.001	-0.088	0.785	0.575	0.05	0.742	0.006	0.113	0.726	-0.384	0.218	-0.314	0.32	-0.754	0.005	-0.751	0.005	-0.676	0.016	-0.125	0.7
arahy.Tifrunner.gnm2.ann1.BJCX7Z	blue	-0.068	0.833	0.511	0.09	0.608	0.036	0.594	0.042	0.973	0	0.719	0.008	0.218	0.497	-0.709	0.01	-0.641	0.025	-0.769	0.003	-0.344	0.273	-0.604	0.037	0.345	0.272
arahy.Tifrunner.gnm2.ann1.BL35NN	blue	-0.07	0.83	0.667	0.018	0.279	0.38	0.794	0.002	0.581	0.048	0.098	0.763	-0.269	0.398	-0.769	0.003	-0.113	0.726	-0.39	0.21	0.309	0.329	0.145	0.653	0.322	0.308
arahy.Tifrunner.gnm2.ann1.BL4VV5	blue	-0.598	0.04	0.049	0.879	0.073	0.822	0.683	0.014	0.879	0	0.667	0.018	0.528	0.078	-0.334	0.289	-0.818	0.001	-0.362	0.247	-0.068	0.834	-0.263	0.409	0.584	0.046
arahy.Tifrunner.gnm2.ann1.BLPL36	blue	-0.08	0.804	0.339	0.28	0.547	0.066	0.415	0.18	0.898	0	0.622	0.031	0.36	0.25	-0.538	0.071	-0.676	0.016	-0.764	0.004	-0.443	0.149	-0.649	0.023	0.574	0.051
arahy.Tifrunner.gnm2.ann1.BLU62M	blue	-0.419	0.175	-0.075	0.818	0.199	0.536	0.323	0.305	0.796	0.002	0.709	0.01	0.732	0.007	-0.154	0.633	-0.825	0.001	-0.508	0.092	-0.397	0.202	-0.454	0.138	0.4	0.198
arahy.Tifrunner.gnm2.ann1.BMP4TI	blue	-0.444	0.148	-0.301	0.341	-0.036	0.911	0.118	0.715	0.515	0.087	0.436	0.156	0.775	0.003	0.109	0.737	-0.678	0.015	-0.298	0.346	-0.305	0.334	-0.286	0.367	0.48	0.114
arahy.Tifrunner.gnm2.ann1.BN4VGF	blue	0.315	0.318	-0.428	0.165	-0.341	0.279	-0.788	0.002	-0.914	0	-0.577	0.05	-0.176	0.584	0.685	0.014	0.647	0.023	0.531	0.076	0.053	0.87	0.4	0.197	-0.273	0.39
arahy.Tifrunner.gnm2.ann1.BPCJ1X	blue	-0.231	0.469	0.401	0.196	0.421	0.173	0.662	0.019	0.868	0	0.564	0.056	0.162	0.614	-0.619	0.032	-0.643	0.024	-0.58	0.048	-0.189	0.555	-0.406	0.191	0.225	0.482
arahy.Tifrunner.gnm2.ann1.BQSU07	blue	-0.228	0.476	0.4	0.198	0.438	0.155	0.661	0.019	0.941	0	0.766	0.004	0.28	0.378	-0.615	0.033	-0.653	0.021	-0.609	0.036	-0.208	0.516	-0.502	0.097	0.432	0.16
arahy.Tifrunner.gnm2.ann1.BTDY3I	blue	-0.128	0.692	-0.356	0.256	-0.706	0.01	-0.183	0.568	-0.764	0.004	-0.692	0.013	-0.266	0.404	0.471	0.122	0.563	0.057	0.772	0.003	0.629	0.029	0.786	0.002	-0.217	0.498
arahy.Tifrunner.gnm2.ann1.BTQT7U	blue	-0.579	0.049	-0.205	0.523	-0.02	0.95	0.369	0.238	0.697	0.012	0.706	0.01	0.768	0.004	-0.03	0.927	-0.792	0.002	-0.3	0.343	-0.22	0.492	-0.276	0.385	0.368	0.24
arahy.Tifrunner.gnm2.ann1.BWB76J	blue	-0.316	0.316	0.148	0.646	0.407	0.189	0.453	0.139	0.942	0	0.857	0	0.505	0.094	-0.369	0.238	-0.844	0.001	-0.585	0.046	-0.436	0.157	-0.539	0.071	0.383	0.219
arahy.Tifrunner.gnm2.ann1.BXF2YD	blue	-0.39	0.21	0.138	0.669	0.332	0.292	0.529	0.077	0.952	0	0.8	0.002	0.504	0.095	-0.378	0.226	-0.861	0	-0.555	0.061	-0.349	0.266	-0.436	0.156	0.457	0.135
arahy.Tifrunner.gnm2.ann1.BXRJ0F	blue	-0.339	0.28	0.002	0.995	0.242	0.448	0.32	0.31	0.782	0.003	0.583	0.047	0.587	0.045	-0.208	0.516	-0.749	0.005	-0.486	0.109	-0.362	0.248	-0.406	0.19	0.59	0.044
arahy.Tifrunner.gnm2.ann1.BY45PL	blue	0.06	0.854	-0.541	0.069	-0.57	0.053	-0.628	0.029	-0.879	0	-0.679	0.015	-0.167	0.605	0.732	0.007	0.525	0.08	0.71	0.01	0.243	0.448	0.628	0.029	-0.144	0.654
arahy.Tifrunner.gnm2.ann1.BYQL86	blue	-0.116	0.718	0.241	0.451	0.569	0.054	0.327	0.3	0.892	0	0.704	0.011	0.445	0.147	-0.423	0.171	-0.771	0.003	-0.769	0.003	-0.581	0.048	-0.622	0.031	0.298	0.347
arahy.Tifrunner.gnm2.ann1.BZE4S9	blue	0.058	0.859	-0.529	0.077	-0.579	0.049	-0.599	0.039	-0.91	0	-0.554	0.062	-0.064	0.843	0.73	0.007	0.597	0.041	0.674	0.016	0.279	0.38	0.539	0.07	-0.266	0.403
arahy.Tifrunner.gnm2.ann1.BZR2FF	blue	-0.057	0.86	0.366	0.241	0.614	0.034	0.403	0.194	0.885	0	0.66	0.02	0.306	0.334	-0.524	0.08	-0.644	0.024	-0.753	0.005	-0.473	0.121	-0.561	0.058	0.485	0.11
arahy.Tifrunner.gnm2.ann1.C1383N	blue	-0.44	0.153	-0.255	0.425	0.083	0.798	0.15	0.641	0.664	0.018	0.649	0.022	0.816	0.001	0.046	0.888	-0.816	0.001	-0.407	0.19	-0.437	0.156	-0.398	0.201	0.396	0.203
arahy.Tifrunner.gnm2.ann1.C29XKN	blue	-0.47	0.123	0.062	0.849	0.219	0.495	0.541	0.069	0.907	0	0.782	0.003	0.6	0.039	-0.306	0.334	-0.844	0.001	-0.52	0.083	-0.274	0.39	-0.344	0.274	0.541	0.069
arahy.Tifrunner.gnm2.ann1.C2B3ZI	blue	-0.185	0.565	0.554	0.061	0.332	0.291	0.801	0.002	0.739	0.006	0.178	0.58	-0.128	0.693	-0.785	0.002	-0.383	0.219	-0.425	0.168	0.136	0.673	-0.363	0.247	0.473	0.12
arahy.Tifrunner.gnm2.ann1.C4CAJP	blue	-0.296	0.351	0.381	0.222	0.364	0.245	0.71	0.01	0.917	0	0.541	0.069	0.271	0.394	-0.636	0.026	-0.649	0.022	-0.57	0.053	-0.117	0.718	-0.467	0.126	0.489	0.107
arahy.Tifrunner.gnm2.ann1.C5CTY8	blue	0.202	0.53	0.528	0.078	0.757	0.004	0.309	0.329	0.759	0.004	0.778	0.003	0.07	0.828	-0.587	0.045	-0.42	0.174	-0.734	0.007	-0.504	0.095	-0.611	0.035	0.065	0.842
arahy.Tifrunner.gnm2.ann1.C65CX3	blue	-0.006	0.985	0.555	0.061	0.609	0.036	0.579	0.049	0.908	0	0.656	0.021	0.106	0.743	-0.7	0.011	-0.515	0.087	-0.695	0.012	-0.276	0.385	-0.49	0.106	0.46	0.132
arahy.Tifrunner.gnm2.ann1.C65LVJ	blue	-0.284	0.372	0.118	0.714	0.312	0.324	0.389	0.211	0.824	0.001	0.549	0.065	0.523	0.081	-0.333	0.29	-0.724	0.008	-0.57	0.053	-0.345	0.272	-0.453	0.139	0.542	0.069
arahy.Tifrunner.gnm2.ann1.C65Q0X	blue	-0.227	0.477	0.206	0.521	0.408	0.188	0.417	0.177	0.869	0	0.84	0.001	0.546	0.066	-0.359	0.252	-0.692	0.013	-0.664	0.019	-0.391	0.209	-0.364	0.244	0.361	0.249
arahy.Tifrunner.gnm2.ann1.C76MJD	blue	-0.226	0.48	0.308	0.331	0.457	0.135	0.538	0.071	0.953	0	0.649	0.022	0.405	0.192	-0.542	0.068	-0.748	0.005	-0.689	0.013	-0.35	0.265	-0.568	0.054	0.481	0.113
arahy.Tifrunner.gnm2.ann1.C7FV9J	blue	0.391	0.209	-0.047	0.886	-0.304	0.337	-0.423	0.17	-0.909	0	-0.745	0.005	-0.591	0.043	0.288	0.364	0.909	0	0.593	0.042	0.436	0.156	0.419	0.175	-0.345	0.272
arahy.Tifrunner.gnm2.ann1.C7S1DP	blue	-0.455	0.137	-0.17	0.597	0.153	0.634	0.266	0.403	0.766	0.004	0.744	0.006	0.824	0.001	-0.066	0.839	-0.871	0	-0.508	0.092	-0.447	0.145	-0.48	0.114	0.354	0.259
arahy.Tifrunner.gnm2.ann1.C864RN	blue	-0.095	0.769	0.422	0.172	0.587	0.045	0.513	0.088	0.968	0	0.711	0.01	0.311	0.325	-0.603	0.038	-0.683	0.014	-0.779	0.003	-0.408	0.188	-0.518	0.084	0.496	0.101
arahy.Tifrunner.gnm2.ann1.C8TUAR	blue	-0.394	0.205	0.047	0.885	0.229	0.474	0.45	0.142	0.777	0.003	0.88	0	0.45	0.142	-0.265	0.405	-0.76	0.004	-0.347	0.27	-0.291	0.358	-0.489	0.107	0.048	0.881
arahy.Tifrunner.gnm2.ann1.C923ZL	blue	-0.358	0.253	0.351	0.264	0.132	0.682	0.747	0.005	0.723	0.008	0.294	0.353	0.125	0.699	-0.526	0.079	-0.44	0.152	-0.337	0.284	0.176	0.584	0.109	0.736	0.556	0.06
arahy.Tifrunner.gnm2.ann1.C9KQAV	blue	-0.003	0.993	-0.721	0.008	-0.564	0.056	-0.763	0.004	-0.848	0	-0.464	0.128	0.092	0.775	0.887	0	0.37	0.236	0.669	0.017	0.042	0.897	0.399	0.199	-0.244	0.445
arahy.Tifrunner.gnm2.ann1.C9RI5X	blue	-0.189	0.555	0.382	0.221	0.402	0.195	0.588	0.044	0.839	0.001	0.767	0.004	0.235	0.461	-0.532	0.075	-0.57	0.053	-0.538	0.071	-0.193	0.549	-0.312	0.323	0.19	0.555
arahy.Tifrunner.gnm2.ann1.CC7STI	blue	0.367	0.24	-0.386	0.216	-0.227	0.477	-0.801	0.002	-0.805	0.002	-0.355	0.257	0.027	0.933	0.635	0.027	0.573	0.051	0.29	0.361	-0.096	0.766	0.243	0.447	-0.421	0.172
arahy.Tifrunner.gnm2.ann1.CCZM0J	blue	0.194	0.545	0.356	0.256	0.75	0.005	0.117	0.716	0.736	0.006	0.783	0.003	0.301	0.342	-0.435	0.158	-0.552	0.063	-0.839	0.001	-0.717	0.009	-0.745	0.005	-0.072	0.823
arahy.Tifrunner.gnm2.ann1.CD7VPI	blue	-0.139	0.666	0.515	0.087	0.482	0.113	0.69	0.013	0.919	0	0.693	0.013	0.137	0.671	-0.704	0.011	-0.565	0.056	-0.627	0.029	-0.159	0.623	-0.427	0.166	0.377	0.227
arahy.Tifrunner.gnm2.ann1.CDA9C7	blue	0.126	0.697	0.531	0.075	0.704	0.011	0.387	0.213	0.84	0.001	0.793	0.002	0.198	0.538	-0.634	0.027	-0.474	0.119	-0.798	0.002	-0.447	0.145	-0.617	0.033	0.202	0.529
arahy.Tifrunner.gnm2.ann1.CDHX4V	blue	-0.22	0.493	0.492	0.104	0.476	0.118	0.747	0.005	0.97	0	0.673	0.016	0.181	0.574	-0.723	0.008	-0.65	0.022	-0.646	0.023	-0.166	0.606	-0.479	0.115	0.367	0.24
arahy.Tifrunner.gnm2.ann1.CDI7P2	blue	0.066	0.839	0.653	0.021	0.707	0.01	0.595	0.041	0.929	0	0.597	0.04	0.048	0.883	-0.81	0.001	-0.512	0.089	-0.807	0.002	-0.321	0.309	-0.575	0.051	0.278	0.381
arahy.Tifrunner.gnm2.ann1.CDPA7L	blue	-0.02	0.951	0.469	0.124	0.633	0.027	0.489	0.107	0.899	0	0.621	0.031	0.17	0.597	-0.648	0.023	-0.64	0.025	-0.761	0.004	-0.428	0.165	-0.613	0.034	0.206	0.52
arahy.Tifrunner.gnm2.ann1.CDW9W4	blue	0.219	0.495	-0.483	0.112	-0.184	0.567	-0.745	0.005	-0.61	0.035	-0.197	0.54	0.226	0.481	0.648	0.023	0.325	0.302	0.232	0.469	-0.23	0.472	-0.046	0.887	-0.124	0.701
arahy.Tifrunner.gnm2.ann1.CE4L5A	blue	-0.244	0.445	0.346	0.27	0.451	0.141	0.6	0.039	0.938	0	0.744	0.006	0.269	0.398	-0.549	0.065	-0.708	0.01	-0.587	0.045	-0.277	0.383	-0.437	0.156	0.452	0.14
arahy.Tifrunner.gnm2.ann1.CF3I4Q	blue	-0.387	0.214	0.134	0.678	0.239	0.454	0.528	0.077	0.854	0	0.643	0.024	0.485	0.11	-0.366	0.242	-0.723	0.008	-0.467	0.126	-0.208	0.517	-0.387	0.214	0.562	0.057
arahy.Tifrunner.gnm2.ann1.CG6LTA	blue	0.464	0.129	-0.382	0.221	-0.069	0.83	-0.933	0	-0.75	0.005	-0.266	0.403	-0.001	0.998	0.633	0.027	0.473	0.12	0.241	0.451	-0.319	0.312	0.026	0.936	-0.628	0.029
arahy.Tifrunner.gnm2.ann1.CHB2FZ	blue	-0.323	0.305	0.046	0.886	0.297	0.348	0.366	0.242	0.797	0.002	0.958	0	0.584	0.046	-0.226	0.479	-0.758	0.004	-0.516	0.086	-0.405	0.192	-0.459	0.133	0.186	0.563
arahy.Tifrunner.gnm2.ann1.CI0Z11	blue	0.578	0.049	0.713	0.009	0.914	0	0.1	0.756	0.562	0.057	0.576	0.05	-0.154	0.632	-0.647	0.023	-0.08	0.805	-0.804	0.002	-0.535	0.073	-0.588	0.045	-0.037	0.909
arahy.Tifrunner.gnm2.ann1.CICU5D	blue	-0.166	0.607	-0.44	0.152	-0.739	0.006	-0.227	0.478	-0.817	0.001	-0.59	0.043	-0.24	0.452	0.514	0.087	0.54	0.07	0.87	0	0.607	0.036	0.496	0.101	-0.369	0.238
arahy.Tifrunner.gnm2.ann1.CIDL5D	blue	0.183	0.57	-0.433	0.16	-0.358	0.253	-0.655	0.021	-0.744	0.005	-0.278	0.382	0.117	0.717	0.637	0.026	0.481	0.113	0.363	0.246	0.021	0.949	0.335	0.288	-0.573	0.052
arahy.Tifrunner.gnm2.ann1.CITF9E	blue	-0.385	0.216	-0.001	0.997	0.148	0.646	0.391	0.209	0.686	0.014	0.849	0	0.456	0.137	-0.175	0.587	-0.675	0.016	-0.272	0.393	-0.235	0.462	-0.333	0.29	0.084	0.796
arahy.Tifrunner.gnm2.ann1.CKCB14	blue	0.198	0.538	0.769	0.003	0.707	0.01	0.59	0.043	0.792	0.002	0.453	0.139	-0.137	0.67	-0.852	0	-0.281	0.376	-0.758	0.004	-0.196	0.541	-0.397	0.201	0.187	0.56
arahy.Tifrunner.gnm2.ann1.CL7A41	blue	0.24	0.453	-0.414	0.181	-0.349	0.267	-0.693	0.013	-0.847	0.001	-0.484	0.111	-0.11	0.734	0.605	0.037	0.551	0.063	0.497	0.1	0.056	0.863	0.198	0.538	-0.596	0.041
arahy.Tifrunner.gnm2.ann1.CM68RF	blue	-0.076	0.814	0.311	0.325	0.58	0.048	0.364	0.245	0.877	0	0.849	0	0.37	0.237	-0.447	0.145	-0.645	0.023	-0.673	0.017	-0.486	0.109	-0.573	0.051	0.349	0.266
arahy.Tifrunner.gnm2.ann1.CMI41D	blue	-0.015	0.963	-0.367	0.241	-0.596	0.041	-0.325	0.303	-0.833	0.001	-0.512	0.089	-0.145	0.654	0.537	0.072	0.664	0.019	0.677	0.016	0.503	0.096	0.594	0.042	-0.242	0.448
arahy.Tifrunner.gnm2.ann1.CNJ7NB	blue	-0.333	0.291	0.189	0.555	0.357	0.254	0.531	0.075	0.915	0	0.872	0	0.434	0.158	-0.414	0.181	-0.797	0.002	-0.539	0.07	-0.332	0.292	-0.491	0.105	0.287	0.366
arahy.Tifrunner.gnm2.ann1.CP8RLS	blue	0.014	0.966	-0.51	0.09	-0.583	0.047	-0.528	0.078	-0.878	0	-0.543	0.068	-0.146	0.652	0.646	0.023	0.536	0.072	0.758	0.004	0.307	0.332	0.358	0.253	-0.567	0.055
arahy.Tifrunner.gnm2.ann1.CQA9U0	blue	-0.198	0.538	0.328	0.298	0.411	0.184	0.525	0.079	0.802	0.002	0.806	0.002	0.245	0.444	-0.46	0.132	-0.55	0.064	-0.474	0.12	-0.22	0.491	-0.306	0.333	0.207	0.518
arahy.Tifrunner.gnm2.ann1.CQRQ5Y	blue	-0.262	0.412	0.235	0.462	0.379	0.225	0.494	0.103	0.839	0.001	0.623	0.03	0.335	0.287	-0.414	0.181	-0.719	0.008	-0.593	0.042	-0.325	0.303	-0.27	0.396	0.3	0.343
arahy.Tifrunner.gnm2.ann1.CSX36S	blue	0.054	0.869	0.482	0.113	0.549	0.064	0.448	0.144	0.775	0.003	0.387	0.214	0.037	0.91	-0.655	0.021	-0.479	0.116	-0.646	0.023	-0.291	0.358	-0.628	0.029	0.525	0.08
arahy.Tifrunner.gnm2.ann1.CSZ51X	blue	-0.192	0.55	0.481	0.114	0.421	0.173	0.713	0.009	0.877	0	0.697	0.012	0.111	0.731	-0.663	0.019	-0.559	0.059	-0.558	0.059	-0.108	0.738	-0.327	0.299	0.285	0.369
arahy.Tifrunner.gnm2.ann1.CVHH82	blue	-0.114	0.724	0.29	0.361	0.457	0.135	0.4	0.197	0.695	0.012	0.507	0.093	0.155	0.631	-0.448	0.144	-0.571	0.052	-0.54	0.07	-0.345	0.272	-0.463	0.129	0.057	0.86
arahy.Tifrunner.gnm2.ann1.CZ6VEU	blue	0.039	0.904	0.617	0.033	0.563	0.057	0.609	0.036	0.755	0.004	0.428	0.165	-0.103	0.749	-0.774	0.003	-0.406	0.19	-0.654	0.021	-0.167	0.603	-0.45	0.142	0.108	0.737
arahy.Tifrunner.gnm2.ann1.D040QL	blue	-0.301	0.341	0.109	0.736	0.311	0.325	0.399	0.199	0.844	0.001	0.584	0.046	0.543	0.068	-0.33	0.295	-0.751	0.005	-0.576	0.05	-0.355	0.257	-0.46	0.132	0.549	0.065
arahy.Tifrunner.gnm2.ann1.D11Z9R	blue	-0.186	0.564	0.283	0.373	0.429	0.164	0.467	0.126	0.881	0	0.744	0.005	0.374	0.231	-0.462	0.131	-0.661	0.019	-0.596	0.041	-0.329	0.297	-0.46	0.132	0.457	0.135
arahy.Tifrunner.gnm2.ann1.D13Q5Z	blue	-0.491	0.105	-0.096	0.767	0.146	0.651	0.398	0.2	0.801	0.002	0.581	0.048	0.654	0.021	-0.16	0.619	-0.851	0	-0.452	0.14	-0.324	0.304	-0.394	0.205	0.695	0.012
arahy.Tifrunner.gnm2.ann1.D18R6M	blue	0.229	0.474	0.655	0.021	0.761	0.004	0.424	0.169	0.814	0.001	0.72	0.008	0.015	0.962	-0.726	0.008	-0.36	0.251	-0.778	0.003	-0.386	0.215	-0.58	0.048	0.222	0.487
arahy.Tifrunner.gnm2.ann1.D25GB4	blue	-0.294	0.353	0.165	0.609	0.359	0.252	0.452	0.14	0.9	0	0.772	0.003	0.578	0.049	-0.384	0.218	-0.774	0.003	-0.649	0.022	-0.377	0.227	-0.495	0.102	0.372	0.234
arahy.Tifrunner.gnm2.ann1.D2EUEA	blue	0.079	0.806	0.12	0.71	0.491	0.105	0	1	0.558	0.059	0.473	0.12	0.361	0.249	-0.173	0.591	-0.444	0.148	-0.593	0.042	-0.555	0.061	-0.472	0.121	0.658	0.02
arahy.Tifrunner.gnm2.ann1.D321TY	blue	-0.04	0.902	0.685	0.014	0.552	0.063	0.773	0.003	0.891	0	0.46	0.132	-0.071	0.825	-0.872	0	-0.442	0.151	-0.667	0.018	-0.064	0.843	-0.424	0.169	0.41	0.186
arahy.Tifrunner.gnm2.ann1.D3D30P	blue	-0.669	0.017	-0.41	0.185	-0.266	0.404	0.261	0.413	0.435	0.158	0.213	0.506	0.559	0.059	0.181	0.573	-0.753	0.005	-0.021	0.949	-0.102	0.752	0.073	0.823	0.389	0.212
arahy.Tifrunner.gnm2.ann1.D3GWAL	blue	-0.128	0.691	0.458	0.134	0.518	0.085	0.61	0.035	0.939	0	0.697	0.012	0.271	0.395	-0.668	0.018	-0.617	0.033	-0.705	0.01	-0.267	0.402	-0.598	0.04	0.44	0.152
arahy.Tifrunner.gnm2.ann1.D3ZUUX	blue	0.428	0.166	-0.238	0.456	-0.273	0.39	-0.704	0.011	-0.933	0	-0.611	0.035	-0.331	0.294	0.538	0.071	0.802	0.002	0.485	0.11	0.155	0.63	0.506	0.094	-0.433	0.16
arahy.Tifrunner.gnm2.ann1.D5YLID	blue	-0.24	0.452	0.175	0.587	0.42	0.174	0.398	0.2	0.895	0	0.827	0.001	0.562	0.057	-0.386	0.215	-0.773	0.003	-0.665	0.018	-0.448	0.144	-0.593	0.042	0.267	0.402
arahy.Tifrunner.gnm2.ann1.D6V4QV	blue	-0.122	0.706	0.236	0.46	0.547	0.066	0.329	0.297	0.86	0	0.936	0	0.448	0.145	-0.377	0.227	-0.72	0.008	-0.69	0.013	-0.548	0.065	-0.544	0.068	0.069	0.831
arahy.Tifrunner.gnm2.ann1.D7FRIU	blue	-0.306	0.333	-0.02	0.95	0.224	0.484	0.269	0.398	0.661	0.019	0.937	0	0.554	0.062	-0.108	0.739	-0.658	0.02	-0.38	0.223	-0.367	0.241	-0.314	0.321	-0.027	0.934
arahy.Tifrunner.gnm2.ann1.D7Z7JQ	blue	-0.257	0.42	0.396	0.203	0.441	0.152	0.68	0.015	0.944	0	0.561	0.057	0.249	0.435	-0.653	0.021	-0.695	0.012	-0.637	0.026	-0.209	0.515	-0.54	0.07	0.508	0.092
arahy.Tifrunner.gnm2.ann1.D8DQXR	blue	0.195	0.544	-0.264	0.407	-0.425	0.169	-0.474	0.12	-0.859	0	-0.598	0.04	-0.339	0.281	0.492	0.104	0.713	0.009	0.646	0.023	0.356	0.256	0.613	0.034	-0.521	0.082
arahy.Tifrunner.gnm2.ann1.D90B1M	blue	0.042	0.898	-0.6	0.039	-0.447	0.145	-0.652	0.022	-0.705	0.01	-0.304	0.336	0.19	0.555	0.733	0.007	0.352	0.261	0.472	0.121	0.011	0.972	0.162	0.615	-0.041	0.9
arahy.Tifrunner.gnm2.ann1.D991TP	blue	-0.549	0.064	0.047	0.884	0.092	0.777	0.624	0.03	0.815	0.001	0.745	0.005	0.406	0.19	-0.307	0.332	-0.796	0.002	-0.267	0.402	-0.102	0.752	-0.285	0.37	0.253	0.427
arahy.Tifrunner.gnm2.ann1.D9Q7RX	blue	-0.359	0.251	0.284	0.37	0.185	0.566	0.659	0.02	0.754	0.005	0.307	0.332	0.157	0.627	-0.469	0.124	-0.551	0.063	-0.344	0.274	0.029	0.928	0.008	0.979	0.455	0.137
arahy.Tifrunner.gnm2.ann1.D9VVXL	blue	0.337	0.284	-0.206	0.52	-0.102	0.752	-0.579	0.048	-0.617	0.032	-0.265	0.404	0.031	0.924	0.426	0.168	0.554	0.062	0.151	0.64	-0.035	0.915	0.155	0.632	-0.119	0.713
arahy.Tifrunner.gnm2.ann1.DA2DAM	blue	-0.404	0.193	0.182	0.571	0.332	0.292	0.6	0.039	0.968	0	0.796	0.002	0.461	0.131	-0.445	0.147	-0.86	0	-0.557	0.06	-0.303	0.338	-0.487	0.108	0.396	0.202
arahy.Tifrunner.gnm2.ann1.DBFW6U	blue	-0.318	0.314	-0.016	0.96	0.309	0.328	0.267	0.402	0.812	0.001	0.548	0.065	0.603	0.038	-0.207	0.518	-0.849	0	-0.588	0.044	-0.497	0.1	-0.476	0.118	0.51	0.09
arahy.Tifrunner.gnm2.ann1.DC1G4E	blue	-0.125	0.699	0.332	0.291	0.554	0.062	0.446	0.147	0.895	0	0.706	0.01	0.317	0.316	-0.525	0.08	-0.728	0.007	-0.739	0.006	-0.466	0.127	-0.564	0.056	0.231	0.471
arahy.Tifrunner.gnm2.ann1.DF1MTK	blue	0.039	0.905	0.717	0.009	0.615	0.033	0.712	0.009	0.854	0	0.563	0.057	-0.096	0.767	-0.839	0.001	-0.356	0.256	-0.659	0.02	-0.099	0.76	-0.364	0.244	0.317	0.315
arahy.Tifrunner.gnm2.ann1.DF7IVU	blue	0.269	0.398	0.371	0.235	0.664	0.018	0.047	0.884	0.554	0.062	0.743	0.006	0.124	0.7	-0.362	0.248	-0.313	0.322	-0.63	0.028	-0.553	0.062	-0.496	0.101	-0.015	0.964
arahy.Tifrunner.gnm2.ann1.DGZ9BS	blue	-0.494	0.102	-0.099	0.759	0.033	0.919	0.382	0.221	0.675	0.016	0.382	0.221	0.494	0.103	-0.093	0.773	-0.734	0.007	-0.301	0.342	-0.18	0.576	0.029	0.928	0.639	0.025
arahy.Tifrunner.gnm2.ann1.DIS46Y	blue	-0.168	0.601	-0.403	0.194	-0.701	0.011	-0.177	0.583	-0.683	0.014	-0.462	0.13	-0.075	0.818	0.485	0.11	0.476	0.118	0.692	0.013	0.559	0.059	0.586	0.045	-0.178	0.581
arahy.Tifrunner.gnm2.ann1.DIS81S	blue	-0.322	0.308	0.221	0.49	0.369	0.237	0.542	0.069	0.925	0	0.567	0.055	0.426	0.167	-0.474	0.119	-0.798	0.002	-0.62	0.031	-0.319	0.313	-0.477	0.117	0.472	0.121
arahy.Tifrunner.gnm2.ann1.DJ2H3Y	blue	-0.462	0.13	0.2	0.533	0.053	0.87	0.721	0.008	0.733	0.007	0.271	0.394	0.252	0.429	-0.437	0.156	-0.549	0.064	-0.302	0.341	0.138	0.668	-0.083	0.798	0.825	0.001
arahy.Tifrunner.gnm2.ann1.DJ4L33	blue	-0.363	0.246	0.353	0.261	0.274	0.388	0.758	0.004	0.884	0	0.66	0.02	0.291	0.358	-0.566	0.055	-0.622	0.031	-0.506	0.093	-0.034	0.915	-0.206	0.521	0.339	0.281
arahy.Tifrunner.gnm2.ann1.DK2LRN	blue	-0.32	0.311	0.369	0.238	0.353	0.261	0.726	0.007	0.928	0	0.587	0.045	0.251	0.432	-0.608	0.036	-0.7	0.011	-0.59	0.043	-0.139	0.666	-0.329	0.296	0.432	0.161
arahy.Tifrunner.gnm2.ann1.DK6823	blue	-0.054	0.869	0.31	0.326	0.599	0.039	0.336	0.286	0.901	0	0.591	0.043	0.338	0.282	-0.487	0.109	-0.725	0.008	-0.765	0.004	-0.549	0.065	-0.595	0.041	0.463	0.13
arahy.Tifrunner.gnm2.ann1.DKTU9V	blue	-0.233	0.466	0.256	0.421	0.402	0.195	0.498	0.099	0.838	0.001	0.776	0.003	0.318	0.315	-0.43	0.163	-0.7	0.011	-0.576	0.05	-0.334	0.289	-0.366	0.242	0.179	0.578
arahy.Tifrunner.gnm2.ann1.DL4VJP	blue	-0.255	0.424	0.412	0.183	0.421	0.173	0.692	0.013	0.89	0	0.499	0.099	0.181	0.574	-0.657	0.02	-0.638	0.026	-0.575	0.051	-0.154	0.632	-0.492	0.104	0.359	0.252
arahy.Tifrunner.gnm2.ann1.DP35X1	blue	0.23	0.472	0.787	0.002	0.689	0.013	0.586	0.045	0.754	0.005	0.26	0.415	-0.241	0.451	-0.899	0	-0.249	0.434	-0.723	0.008	-0.152	0.637	-0.469	0.124	0.312	0.324
arahy.Tifrunner.gnm2.ann1.DQPG8P	blue	-0.222	0.489	0.196	0.541	0.47	0.123	0.413	0.182	0.891	0	0.875	0	0.414	0.181	-0.401	0.196	-0.797	0.002	-0.613	0.034	-0.482	0.113	-0.624	0.03	0.193	0.548
arahy.Tifrunner.gnm2.ann1.DRB5KP	blue	-0.372	0.234	0.112	0.728	0.336	0.286	0.482	0.113	0.945	0	0.791	0.002	0.575	0.051	-0.363	0.247	-0.866	0	-0.595	0.041	-0.389	0.211	-0.531	0.076	0.462	0.13
arahy.Tifrunner.gnm2.ann1.DRZ38W	blue	-0.251	0.431	0.451	0.141	0.447	0.146	0.733	0.007	0.975	0	0.615	0.033	0.217	0.499	-0.681	0.015	-0.668	0.018	-0.635	0.027	-0.163	0.613	-0.413	0.183	0.522	0.082
arahy.Tifrunner.gnm2.ann1.DS6HR7	blue	0.042	0.896	0.632	0.027	0.609	0.036	0.631	0.028	0.866	0	0.639	0.025	0.011	0.973	-0.799	0.002	-0.456	0.136	-0.714	0.009	-0.216	0.501	-0.592	0.042	0.277	0.384
arahy.Tifrunner.gnm2.ann1.DT469U	blue	0.01	0.977	0.699	0.011	0.609	0.036	0.733	0.007	0.9	0	0.546	0.066	-0.02	0.952	-0.873	0	-0.425	0.169	-0.721	0.008	-0.124	0.702	-0.517	0.085	0.376	0.229
arahy.Tifrunner.gnm2.ann1.DT5ZWB	blue	-0.186	0.563	0.221	0.49	0.499	0.099	0.378	0.226	0.943	0	0.721	0.008	0.481	0.113	-0.424	0.169	-0.823	0.001	-0.735	0.006	-0.524	0.08	-0.54	0.07	0.375	0.229
arahy.Tifrunner.gnm2.ann1.DU5DWV	blue	0.102	0.754	0.469	0.124	0.595	0.041	0.349	0.266	0.751	0.005	0.339	0.282	0.139	0.668	-0.593	0.042	-0.432	0.161	-0.709	0.01	-0.359	0.251	-0.511	0.089	0.439	0.154
arahy.Tifrunner.gnm2.ann1.DU9TAP	blue	0.291	0.359	-0.461	0.131	-0.274	0.388	-0.817	0.001	-0.813	0.001	-0.436	0.156	-0.059	0.855	0.707	0.01	0.506	0.093	0.438	0.155	-0.092	0.776	0.312	0.323	-0.32	0.311
arahy.Tifrunner.gnm2.ann1.DVM8T3	blue	-0.385	0.217	0.218	0.496	0.307	0.332	0.621	0.031	0.937	0	0.745	0.005	0.475	0.119	-0.472	0.121	-0.771	0.003	-0.556	0.061	-0.224	0.484	-0.461	0.132	0.427	0.167
arahy.Tifrunner.gnm2.ann1.DW64SD	blue	0.125	0.699	0.517	0.086	0.768	0.004	0.365	0.243	0.88	0	0.673	0.016	0.138	0.669	-0.63	0.028	-0.563	0.057	-0.813	0.001	-0.542	0.069	-0.631	0.028	0.267	0.402
arahy.Tifrunner.gnm2.ann1.DX8F1P	blue	-0.408	0.187	0.03	0.927	0.246	0.441	0.439	0.154	0.874	0	0.835	0.001	0.666	0.018	-0.27	0.395	-0.842	0.001	-0.554	0.062	-0.365	0.243	-0.474	0.12	0.325	0.303
arahy.Tifrunner.gnm2.ann1.DXY4C3	blue	-0.372	0.233	0.328	0.299	0.356	0.257	0.733	0.007	0.942	0	0.671	0.017	0.274	0.388	-0.584	0.046	-0.736	0.006	-0.526	0.079	-0.154	0.633	-0.437	0.155	0.389	0.212
arahy.Tifrunner.gnm2.ann1.DXZ71K	blue	0.174	0.589	0.399	0.198	0.741	0.006	0.171	0.596	0.786	0.002	0.557	0.06	0.266	0.403	-0.502	0.096	-0.57	0.053	-0.862	0	-0.662	0.019	-0.664	0.019	0.142	0.661
arahy.Tifrunner.gnm2.ann1.DYR849	blue	0.392	0.207	0.637	0.026	0.824	0.001	0.217	0.498	0.642	0.024	0.415	0.18	-0.141	0.663	-0.658	0.02	-0.282	0.374	-0.806	0.002	-0.511	0.089	-0.524	0.08	0.055	0.866
arahy.Tifrunner.gnm2.ann1.DYU645	blue	0.385	0.217	-0.049	0.879	-0.274	0.389	-0.428	0.165	-0.811	0.001	-0.686	0.014	-0.494	0.102	0.317	0.315	0.816	0.001	0.45	0.143	0.352	0.262	0.661	0.019	-0.199	0.534
arahy.Tifrunner.gnm2.ann1.E06EVW	blue	0.396	0.203	-0.417	0.178	-0.125	0.698	-0.898	0	-0.731	0.007	-0.267	0.401	-0.041	0.9	0.646	0.023	0.398	0.2	0.301	0.342	-0.297	0.349	0.09	0.781	-0.665	0.018
arahy.Tifrunner.gnm2.ann1.E0LNSJ	blue	0.351	0.263	0.751	0.005	0.834	0.001	0.394	0.205	0.729	0.007	0.452	0.14	-0.156	0.629	-0.821	0.001	-0.279	0.379	-0.845	0.001	-0.399	0.199	-0.618	0.032	0.033	0.918
arahy.Tifrunner.gnm2.ann1.E0PWE1	blue	-0.427	0.166	0.091	0.778	0.189	0.557	0.543	0.068	0.788	0.002	0.856	0	0.429	0.164	-0.3	0.343	-0.724	0.008	-0.366	0.241	-0.191	0.553	-0.321	0.31	0.212	0.509
arahy.Tifrunner.gnm2.ann1.E18LML	blue	-0.412	0.183	0.171	0.595	0.326	0.301	0.594	0.042	0.968	0	0.706	0.01	0.468	0.125	-0.446	0.146	-0.876	0	-0.57	0.053	-0.309	0.329	-0.493	0.103	0.441	0.151
arahy.Tifrunner.gnm2.ann1.E1KG5K	blue	0.004	0.989	0.452	0.14	0.523	0.081	0.448	0.145	0.763	0.004	0.313	0.322	0.138	0.669	-0.619	0.032	-0.456	0.137	-0.655	0.021	-0.264	0.407	-0.521	0.083	0.472	0.121
arahy.Tifrunner.gnm2.ann1.E1W4VE	blue	-0.19	0.555	0.158	0.623	0.428	0.166	0.329	0.296	0.845	0.001	0.641	0.025	0.536	0.073	-0.325	0.303	-0.714	0.009	-0.698	0.012	-0.463	0.129	-0.428	0.165	0.635	0.027
arahy.Tifrunner.gnm2.ann1.E2D6CJ	blue	-0.409	0.187	0.162	0.616	0.313	0.321	0.577	0.05	0.95	0	0.637	0.026	0.468	0.125	-0.436	0.156	-0.863	0	-0.565	0.056	-0.301	0.343	-0.474	0.12	0.481	0.114
arahy.Tifrunner.gnm2.ann1.E2H3M1	blue	-0.017	0.959	-0.646	0.023	-0.632	0.027	-0.661	0.019	-0.918	0	-0.564	0.056	-0.068	0.835	0.821	0.001	0.493	0.103	0.8	0.002	0.23	0.472	0.528	0.077	-0.398	0.2
arahy.Tifrunner.gnm2.ann1.E2XSSP	blue	-0.082	0.8	0.297	0.349	0.573	0.052	0.347	0.269	0.908	0	0.875	0	0.485	0.11	-0.444	0.148	-0.702	0.011	-0.785	0.003	-0.536	0.072	-0.551	0.063	0.247	0.438
arahy.Tifrunner.gnm2.ann1.E46NXI	blue	-0.302	0.341	0.036	0.911	0.367	0.241	0.326	0.3	0.84	0.001	0.935	0	0.645	0.024	-0.228	0.477	-0.795	0.002	-0.588	0.044	-0.492	0.104	-0.572	0.052	0.342	0.277
arahy.Tifrunner.gnm2.ann1.E4I4JS	blue	0.135	0.676	0.476	0.118	0.748	0.005	0.306	0.333	0.877	0	0.727	0.007	0.209	0.515	-0.572	0.052	-0.556	0.061	-0.805	0.002	-0.563	0.057	-0.612	0.035	0.354	0.259
arahy.Tifrunner.gnm2.ann1.E4NQM7	blue	0.073	0.822	-0.229	0.473	-0.473	0.12	-0.24	0.453	-0.716	0.009	-0.517	0.085	-0.184	0.567	0.356	0.256	0.622	0.031	0.477	0.117	0.452	0.14	0.393	0.206	-0.026	0.937
arahy.Tifrunner.gnm2.ann1.E4XRML	blue	-0.2	0.534	0.195	0.543	0.425	0.168	0.399	0.199	0.873	0	0.886	0	0.532	0.075	-0.375	0.229	-0.734	0.007	-0.68	0.015	-0.446	0.146	-0.53	0.076	0.274	0.388
arahy.Tifrunner.gnm2.ann1.E570TZ	blue	-0.377	0.227	0.157	0.627	0.344	0.274	0.537	0.072	0.964	0	0.798	0.002	0.538	0.071	-0.41	0.185	-0.859	0	-0.599	0.04	-0.354	0.259	-0.513	0.088	0.429	0.164
arahy.Tifrunner.gnm2.ann1.E5J967	blue	-0.506	0.093	0.158	0.624	0.063	0.845	0.728	0.007	0.771	0.003	0.557	0.06	0.452	0.14	-0.436	0.156	-0.628	0.029	-0.389	0.211	0.06	0.852	-0.322	0.308	0.434	0.159
arahy.Tifrunner.gnm2.ann1.E6CSJF	blue	-0.205	0.523	0.421	0.173	0.477	0.117	0.648	0.023	0.946	0	0.767	0.004	0.245	0.443	-0.618	0.032	-0.651	0.022	-0.625	0.03	-0.235	0.462	-0.456	0.136	0.435	0.157
arahy.Tifrunner.gnm2.ann1.E6P4EG	blue	-0.363	0.246	0.06	0.852	0.284	0.372	0.412	0.184	0.866	0	0.667	0.018	0.617	0.033	-0.296	0.351	-0.809	0.001	-0.572	0.052	-0.37	0.236	-0.474	0.12	0.492	0.104
arahy.Tifrunner.gnm2.ann1.E7M0T9	blue	-0.411	0.185	0.175	0.586	0.328	0.297	0.599	0.04	0.961	0	0.74	0.006	0.45	0.142	-0.446	0.146	-0.873	0	-0.562	0.057	-0.309	0.329	-0.486	0.11	0.387	0.214
arahy.Tifrunner.gnm2.ann1.E809L9	blue	0.264	0.407	0.553	0.062	0.711	0.01	0.284	0.37	0.641	0.025	0.77	0.003	0.042	0.897	-0.578	0.049	-0.258	0.417	-0.704	0.011	-0.41	0.186	-0.572	0.052	0.032	0.922
arahy.Tifrunner.gnm2.ann1.E8QLCY	blue	0.136	0.674	0.801	0.002	0.563	0.057	0.71	0.01	0.702	0.011	0.222	0.488	-0.263	0.409	-0.92	0	-0.175	0.587	-0.637	0.026	0.044	0.892	-0.306	0.333	0.221	0.491
arahy.Tifrunner.gnm2.ann1.E9MTVL	blue	-0.25	0.434	0.043	0.894	0.325	0.303	0.268	0.399	0.782	0.003	0.651	0.022	0.615	0.033	-0.224	0.485	-0.712	0.009	-0.577	0.05	-0.436	0.157	-0.478	0.116	0.557	0.06
arahy.Tifrunner.gnm2.ann1.EAU3KD	blue	-0.126	0.696	0.548	0.065	0.497	0.1	0.724	0.008	0.866	0	0.666	0.018	0.042	0.898	-0.754	0.005	-0.511	0.09	-0.574	0.051	-0.117	0.718	-0.551	0.063	0.198	0.536
arahy.Tifrunner.gnm2.ann1.EBCB1I	blue	-0.001	0.998	0.335	0.288	0.663	0.019	0.306	0.333	0.868	0	0.814	0.001	0.337	0.284	-0.486	0.109	-0.699	0.011	-0.784	0.003	-0.614	0.034	-0.703	0.011	0.055	0.865
arahy.Tifrunner.gnm2.ann1.EBDX7F	blue	0.185	0.566	-0.409	0.186	-0.455	0.137	-0.603	0.038	-0.853	0	-0.392	0.208	-0.065	0.842	0.617	0.033	0.618	0.032	0.538	0.071	0.204	0.526	0.39	0.21	-0.472	0.121
arahy.Tifrunner.gnm2.ann1.EBYZ1J	blue	0.278	0.381	-0.204	0.525	-0.403	0.194	-0.489	0.107	-0.913	0	-0.757	0.004	-0.447	0.145	0.454	0.138	0.828	0.001	0.654	0.021	0.408	0.188	0.599	0.04	-0.238	0.457
arahy.Tifrunner.gnm2.ann1.EFAC5F	blue	0.324	0.304	-0.456	0.136	-0.257	0.42	-0.845	0.001	-0.807	0.002	-0.343	0.275	0.045	0.889	0.698	0.012	0.532	0.075	0.378	0.226	-0.115	0.721	0.214	0.505	-0.391	0.208
arahy.Tifrunner.gnm2.ann1.EFJ3XH	blue	-0.167	0.604	0.536	0.072	0.416	0.178	0.768	0.004	0.848	0	0.51	0.091	0.037	0.909	-0.771	0.003	-0.473	0.121	-0.526	0.079	-0.006	0.985	-0.554	0.061	0.485	0.11
arahy.Tifrunner.gnm2.ann1.EGIR32	blue	-0.06	0.853	0.178	0.579	0.549	0.064	0.199	0.535	0.833	0.001	0.875	0	0.568	0.054	-0.325	0.302	-0.749	0.005	-0.807	0.002	-0.661	0.019	-0.619	0.032	0.073	0.821
arahy.Tifrunner.gnm2.ann1.EI642X	blue	-0.194	0.545	0.207	0.519	0.494	0.103	0.384	0.217	0.915	0	0.831	0.001	0.511	0.089	-0.407	0.189	-0.814	0.001	-0.731	0.007	-0.534	0.074	-0.594	0.042	0.144	0.656
arahy.Tifrunner.gnm2.ann1.EIAU9G	blue	0.157	0.626	0.742	0.006	0.671	0.017	0.603	0.038	0.823	0.001	0.531	0.075	-0.108	0.738	-0.827	0.001	-0.305	0.335	-0.717	0.009	-0.171	0.596	-0.362	0.247	0.34	0.279
arahy.Tifrunner.gnm2.ann1.EJIU1B	blue	-0.099	0.76	-0.59	0.043	-0.724	0.008	-0.496	0.101	-0.887	0	-0.63	0.028	-0.085	0.794	0.721	0.008	0.494	0.103	0.805	0.002	0.391	0.209	0.603	0.038	-0.463	0.13
arahy.Tifrunner.gnm2.ann1.EL27YX	blue	-0.116	0.72	-0.514	0.087	-0.652	0.022	-0.383	0.22	-0.788	0.002	-0.417	0.177	-0.022	0.946	0.656	0.02	0.499	0.099	0.709	0.01	0.405	0.192	0.545	0.067	-0.174	0.588
arahy.Tifrunner.gnm2.ann1.EL78PJ	blue	0.023	0.944	0.494	0.103	0.681	0.015	0.463	0.129	0.897	0	0.831	0.001	0.175	0.585	-0.63	0.028	-0.581	0.048	-0.727	0.007	-0.444	0.148	-0.628	0.029	0.13	0.688
arahy.Tifrunner.gnm2.ann1.ELVS11	blue	-0.099	0.76	0.519	0.084	0.575	0.05	0.638	0.025	0.96	0	0.667	0.018	0.193	0.547	-0.725	0.008	-0.636	0.026	-0.765	0.004	-0.294	0.354	-0.558	0.059	0.355	0.258
arahy.Tifrunner.gnm2.ann1.EMJH24	blue	0.029	0.93	0.603	0.038	0.67	0.017	0.584	0.046	0.923	0	0.75	0.005	0.101	0.754	-0.742	0.006	-0.52	0.083	-0.76	0.004	-0.319	0.312	-0.527	0.078	0.264	0.407
arahy.Tifrunner.gnm2.ann1.EMW6YX	blue	0.34	0.28	-0.085	0.793	-0.203	0.526	-0.425	0.169	-0.707	0.01	-0.561	0.058	-0.407	0.189	0.313	0.322	0.696	0.012	0.408	0.188	0.248	0.438	0.388	0.212	0.056	0.862
arahy.Tifrunner.gnm2.ann1.EMYT0X	blue	-0.442	0.15	0.193	0.548	0.243	0.446	0.66	0.019	0.88	0	0.548	0.065	0.326	0.302	-0.473	0.121	-0.799	0.002	-0.455	0.137	-0.166	0.605	-0.381	0.221	0.296	0.351
arahy.Tifrunner.gnm2.ann1.ENP7F5	blue	-0.28	0.379	0.28	0.378	0.413	0.182	0.565	0.056	0.958	0	0.757	0.004	0.422	0.172	-0.511	0.09	-0.762	0.004	-0.634	0.027	-0.314	0.32	-0.501	0.097	0.447	0.145
arahy.Tifrunner.gnm2.ann1.EP17SZ	blue	-0.294	0.354	0.177	0.582	0.412	0.183	0.455	0.137	0.943	0	0.719	0.008	0.523	0.081	-0.393	0.206	-0.824	0.001	-0.671	0.017	-0.425	0.168	-0.456	0.136	0.533	0.074
arahy.Tifrunner.gnm2.ann1.EP52N9	blue	0.325	0.302	0.566	0.055	0.797	0.002	0.192	0.551	0.696	0.012	0.713	0.009	0.064	0.843	-0.561	0.058	-0.3	0.343	-0.765	0.004	-0.526	0.079	-0.499	0.099	0.06	0.853
arahy.Tifrunner.gnm2.ann1.EP6HK9	blue	0.197	0.54	-0.58	0.048	-0.361	0.25	-0.837	0.001	-0.814	0.001	-0.337	0.284	0.13	0.688	0.811	0.001	0.45	0.142	0.441	0.151	-0.105	0.746	0.334	0.289	-0.373	0.233
arahy.Tifrunner.gnm2.ann1.EQP4AY	blue	0.089	0.784	-0.358	0.253	-0.485	0.11	-0.428	0.165	-0.808	0.001	-0.479	0.115	-0.107	0.741	0.485	0.11	0.596	0.041	0.555	0.061	0.329	0.296	0.232	0.469	-0.403	0.194
arahy.Tifrunner.gnm2.ann1.EQWW51	blue	-0.27	0.396	0.338	0.283	0.427	0.166	0.637	0.026	0.943	0	0.803	0.002	0.349	0.266	-0.564	0.056	-0.702	0.011	-0.605	0.037	-0.252	0.43	-0.529	0.077	0.37	0.237
arahy.Tifrunner.gnm2.ann1.ER48TH	blue	0.094	0.771	0.728	0.007	0.534	0.074	0.686	0.014	0.749	0.005	0.271	0.394	-0.167	0.604	-0.863	0	-0.258	0.418	-0.64	0.025	-0.007	0.982	-0.344	0.273	0.353	0.261
arahy.Tifrunner.gnm2.ann1.ERJ0Z2	blue	0.378	0.226	-0.012	0.971	-0.339	0.281	-0.367	0.241	-0.912	0	-0.786	0.002	-0.617	0.033	0.254	0.426	0.94	0	0.59	0.044	0.512	0.089	0.529	0.077	-0.334	0.288
arahy.Tifrunner.gnm2.ann1.ES33NP	blue	0.021	0.949	0.485	0.11	0.677	0.016	0.46	0.132	0.93	0	0.757	0.004	0.195	0.544	-0.641	0.025	-0.643	0.024	-0.793	0.002	-0.478	0.116	-0.616	0.033	0.222	0.487
arahy.Tifrunner.gnm2.ann1.ET429J	blue	-0.169	0.6	0.596	0.041	0.422	0.171	0.821	0.001	0.832	0.001	0.468	0.125	-0.097	0.765	-0.814	0.001	-0.456	0.136	-0.483	0.112	0.042	0.897	-0.396	0.203	0.222	0.489
arahy.Tifrunner.gnm2.ann1.EU3L7N	blue	-0.395	0.204	0.293	0.355	0.155	0.629	0.733	0.007	0.789	0.002	0.299	0.344	0.211	0.51	-0.54	0.07	-0.559	0.059	-0.372	0.233	0.089	0.784	-0.198	0.537	0.661	0.019
arahy.Tifrunner.gnm2.ann1.EW42QP	blue	0.082	0.8	0.613	0.034	0.414	0.181	0.547	0.066	0.556	0.061	0.045	0.889	-0.197	0.54	-0.689	0.013	-0.171	0.595	-0.555	0.061	0.032	0.921	0.013	0.968	0.29	0.36
arahy.Tifrunner.gnm2.ann1.EX0095	blue	-0.024	0.942	0.655	0.021	0.522	0.082	0.745	0.005	0.811	0.001	0.464	0.129	-0.078	0.81	-0.834	0.001	-0.37	0.236	-0.609	0.036	-0.038	0.907	-0.49	0.106	0.337	0.284
arahy.Tifrunner.gnm2.ann1.EXN1BD	blue	-0.161	0.617	0.376	0.229	0.566	0.055	0.537	0.072	0.961	0	0.831	0.001	0.352	0.261	-0.572	0.052	-0.711	0.01	-0.716	0.009	-0.405	0.191	-0.613	0.034	0.298	0.347
arahy.Tifrunner.gnm2.ann1.EZF2RR	blue	0.544	0.068	0.076	0.815	-0.143	0.658	-0.461	0.131	-0.859	0	-0.685	0.014	-0.611	0.035	0.185	0.565	0.934	0	0.428	0.165	0.323	0.306	0.285	0.369	-0.435	0.157
arahy.Tifrunner.gnm2.ann1.F1ZVR2	blue	-0.331	0.294	0.245	0.443	0.185	0.565	0.601	0.039	0.715	0.009	0.415	0.18	0.166	0.606	-0.42	0.174	-0.584	0.046	-0.405	0.192	-0.048	0.883	0.007	0.982	0.384	0.218
arahy.Tifrunner.gnm2.ann1.F2WWIZ	blue	-0.158	0.623	0.426	0.167	0.459	0.134	0.611	0.035	0.89	0	0.587	0.045	0.302	0.339	-0.633	0.027	-0.565	0.056	-0.68	0.015	-0.202	0.529	-0.526	0.079	0.563	0.056
arahy.Tifrunner.gnm2.ann1.F33SMA	blue	0.169	0.6	-0.364	0.244	-0.264	0.406	-0.555	0.061	-0.636	0.026	-0.313	0.323	-0.065	0.84	0.548	0.065	0.408	0.187	0.433	0.16	0.007	0.982	0.224	0.485	-0.33	0.294
arahy.Tifrunner.gnm2.ann1.F3F8HA	blue	-0.107	0.741	-0.565	0.055	-0.705	0.01	-0.435	0.157	-0.894	0	-0.623	0.031	-0.131	0.686	0.684	0.014	0.553	0.062	0.846	0.001	0.45	0.142	0.464	0.129	-0.199	0.535
arahy.Tifrunner.gnm2.ann1.F45BIC	blue	0.392	0.207	0.356	0.256	0.69	0.013	-0.088	0.785	0.484	0.111	0.444	0.148	-0.029	0.928	-0.354	0.259	-0.333	0.29	-0.615	0.033	-0.659	0.02	-0.556	0.06	-0.197	0.539
arahy.Tifrunner.gnm2.ann1.F4981M	blue	-0.228	0.475	0.371	0.235	0.426	0.167	0.627	0.029	0.916	0	0.816	0.001	0.318	0.313	-0.579	0.048	-0.646	0.023	-0.597	0.04	-0.225	0.482	-0.505	0.094	0.301	0.343
arahy.Tifrunner.gnm2.ann1.F4PGJ6	blue	-0.512	0.089	0.186	0.562	0.102	0.753	0.737	0.006	0.839	0.001	0.576	0.05	0.318	0.313	-0.419	0.175	-0.694	0.012	-0.336	0.286	0.03	0.926	-0.038	0.906	0.491	0.105
arahy.Tifrunner.gnm2.ann1.F5AS58	blue	0.281	0.377	-0.424	0.169	-0.252	0.43	-0.751	0.005	-0.75	0.005	-0.512	0.089	-0.159	0.622	0.589	0.044	0.441	0.151	0.459	0.134	-0.075	0.817	0.091	0.778	-0.207	0.519
arahy.Tifrunner.gnm2.ann1.F5G8NI	blue	-0.596	0.041	-0.066	0.84	0.017	0.957	0.548	0.065	0.763	0.004	0.482	0.113	0.567	0.055	-0.217	0.499	-0.835	0.001	-0.361	0.249	-0.14	0.664	-0.213	0.505	0.374	0.23
arahy.Tifrunner.gnm2.ann1.F5PPYS	blue	-0.583	0.046	-0.07	0.829	-0.023	0.945	0.542	0.069	0.708	0.01	0.556	0.06	0.589	0.044	-0.199	0.535	-0.702	0.011	-0.245	0.443	-0.04	0.902	-0.329	0.297	0.509	0.091
arahy.Tifrunner.gnm2.ann1.F7JNQF	blue	0.524	0.08	-0.149	0.645	-0.128	0.692	-0.728	0.007	-0.862	0	-0.569	0.053	-0.436	0.157	0.45	0.142	0.761	0.004	0.45	0.142	0.044	0.892	0.363	0.245	-0.6	0.039
arahy.Tifrunner.gnm2.ann1.F8G62F	blue	-0.329	0.296	-0.471	0.122	-0.793	0.002	-0.09	0.78	-0.668	0.018	-0.517	0.085	-0.043	0.894	0.527	0.078	0.434	0.159	0.788	0.002	0.661	0.019	0.661	0.019	0.099	0.759
arahy.Tifrunner.gnm2.ann1.F9S3DP	blue	-0.027	0.934	0.595	0.041	0.599	0.039	0.646	0.023	0.929	0	0.567	0.055	0.121	0.709	-0.784	0.003	-0.527	0.078	-0.759	0.004	-0.233	0.467	-0.568	0.054	0.455	0.138
arahy.Tifrunner.gnm2.ann1.FAE047	blue	-0.291	0.358	0.322	0.308	0.407	0.19	0.63	0.028	0.917	0	0.631	0.028	0.225	0.483	-0.564	0.056	-0.752	0.005	-0.558	0.059	-0.254	0.426	-0.461	0.131	0.329	0.296
arahy.Tifrunner.gnm2.ann1.FB3Z2N	blue	-0.267	0.401	0.151	0.639	0.36	0.25	0.424	0.17	0.796	0.002	0.909	0	0.408	0.188	-0.328	0.298	-0.71	0.01	-0.495	0.102	-0.368	0.239	-0.482	0.112	0.111	0.731
arahy.Tifrunner.gnm2.ann1.FBB3PZ	blue	0.356	0.256	0.695	0.012	0.797	0.002	0.339	0.282	0.687	0.014	0.337	0.284	-0.162	0.614	-0.777	0.003	-0.284	0.37	-0.807	0.002	-0.413	0.182	-0.672	0.017	0.12	0.711
arahy.Tifrunner.gnm2.ann1.FCR0TM	blue	-0.426	0.167	-0.045	0.889	0.202	0.529	0.368	0.239	0.825	0.001	0.691	0.013	0.657	0.02	-0.19	0.554	-0.828	0.001	-0.471	0.122	-0.359	0.252	-0.437	0.156	0.549	0.065
arahy.Tifrunner.gnm2.ann1.FCRD5F	blue	0.216	0.5	-0.154	0.632	-0.337	0.284	-0.364	0.244	-0.743	0.006	-0.59	0.043	-0.476	0.118	0.3	0.343	0.628	0.029	0.647	0.023	0.346	0.27	0.254	0.426	-0.572	0.052
arahy.Tifrunner.gnm2.ann1.FF27K2	blue	-0.406	0.191	0.177	0.582	0.331	0.293	0.592	0.042	0.975	0	0.756	0.004	0.479	0.115	-0.444	0.149	-0.865	0	-0.567	0.054	-0.307	0.332	-0.489	0.106	0.457	0.135
arahy.Tifrunner.gnm2.ann1.FF5BCH	blue	0.036	0.911	0.665	0.018	0.581	0.047	0.664	0.019	0.794	0.002	0.521	0.082	-0.043	0.894	-0.779	0.003	-0.313	0.323	-0.648	0.023	-0.092	0.776	-0.398	0.2	0.447	0.146
arahy.Tifrunner.gnm2.ann1.FF7LJT	blue	-0.585	0.046	-0.099	0.76	-0.02	0.95	0.514	0.087	0.722	0.008	0.519	0.084	0.5	0.098	-0.173	0.591	-0.759	0.004	-0.179	0.577	-0.076	0.815	-0.322	0.308	0.624	0.03
arahy.Tifrunner.gnm2.ann1.FFY9SF	blue	-0.062	0.848	0.361	0.249	0.568	0.054	0.42	0.174	0.812	0.001	0.829	0.001	0.244	0.445	-0.501	0.097	-0.604	0.037	-0.647	0.023	-0.433	0.16	-0.566	0.055	0	1
arahy.Tifrunner.gnm2.ann1.FH5FW8	blue	-0.393	0.207	0.242	0.448	0.213	0.505	0.68	0.015	0.828	0.001	0.585	0.046	0.214	0.505	-0.477	0.116	-0.695	0.012	-0.388	0.213	-0.08	0.806	-0.231	0.47	0.298	0.346
arahy.Tifrunner.gnm2.ann1.FHKG10	blue	-0.506	0.094	0.189	0.557	0.152	0.636	0.743	0.006	0.873	0	0.625	0.03	0.386	0.216	-0.467	0.126	-0.706	0.01	-0.373	0.233	-0.005	0.987	-0.36	0.25	0.616	0.033
arahy.Tifrunner.gnm2.ann1.FHS9VF	blue	0.546	0.066	-0.115	0.722	-0.098	0.762	-0.714	0.009	-0.8	0.002	-0.515	0.086	-0.419	0.175	0.395	0.204	0.698	0.012	0.343	0.275	0.001	0.998	0.331	0.294	-0.523	0.081
arahy.Tifrunner.gnm2.ann1.FHUH7B	blue	0.159	0.623	0.505	0.094	0.67	0.017	0.347	0.269	0.77	0.003	0.75	0.005	0.081	0.801	-0.601	0.039	-0.472	0.122	-0.724	0.008	-0.457	0.135	-0.6	0.039	0.03	0.926
arahy.Tifrunner.gnm2.ann1.FIIU1N	blue	0.001	0.997	0.567	0.054	0.673	0.016	0.574	0.051	0.943	0	0.726	0.007	0.124	0.701	-0.726	0.008	-0.577	0.049	-0.77	0.003	-0.359	0.252	-0.576	0.05	0.317	0.316
arahy.Tifrunner.gnm2.ann1.FKA8YF	blue	0.238	0.457	-0.363	0.246	-0.366	0.242	-0.652	0.022	-0.839	0.001	-0.533	0.074	-0.215	0.503	0.635	0.026	0.618	0.032	0.548	0.065	0.146	0.651	0.682	0.015	-0.404	0.192
arahy.Tifrunner.gnm2.ann1.FKNU7Z	blue	0.002	0.994	0.573	0.051	0.637	0.026	0.586	0.045	0.87	0	0.508	0.092	0.031	0.925	-0.739	0.006	-0.506	0.093	-0.702	0.011	-0.279	0.379	-0.546	0.066	0.352	0.262
arahy.Tifrunner.gnm2.ann1.FLAI1V	blue	-0.3	0.343	0.038	0.906	0.255	0.424	0.329	0.297	0.748	0.005	0.902	0	0.57	0.053	-0.203	0.527	-0.723	0.008	-0.482	0.112	-0.382	0.22	-0.367	0.24	-0.01	0.975
arahy.Tifrunner.gnm2.ann1.FMIT1J	blue	-0.31	0.327	-0.599	0.039	-0.811	0.001	-0.252	0.429	-0.747	0.005	-0.632	0.027	-0.1	0.757	0.635	0.027	0.376	0.228	0.887	0	0.553	0.062	0.553	0.062	0.065	0.842
arahy.Tifrunner.gnm2.ann1.FQ0JYV	blue	-0.408	0.188	0.173	0.591	0.329	0.297	0.59	0.043	0.973	0	0.724	0.008	0.479	0.115	-0.444	0.148	-0.87	0	-0.571	0.053	-0.308	0.329	-0.491	0.105	0.467	0.126
arahy.Tifrunner.gnm2.ann1.FRUA2D	blue	-0.405	0.191	0.172	0.593	0.315	0.318	0.594	0.042	0.93	0	0.723	0.008	0.419	0.175	-0.44	0.152	-0.857	0	-0.54	0.07	-0.297	0.349	-0.481	0.113	0.314	0.32
arahy.Tifrunner.gnm2.ann1.FS0NK9	blue	-0.515	0.086	0.11	0.732	0.017	0.959	0.664	0.018	0.735	0.007	0.424	0.17	0.37	0.237	-0.337	0.285	-0.594	0.042	-0.261	0.412	0.096	0.766	-0.058	0.858	0.739	0.006
arahy.Tifrunner.gnm2.ann1.FS695C	blue	-0.3	0.344	0.157	0.625	0.35	0.265	0.451	0.142	0.897	0	0.764	0.004	0.582	0.047	-0.378	0.225	-0.776	0.003	-0.644	0.024	-0.374	0.231	-0.49	0.106	0.374	0.231
arahy.Tifrunner.gnm2.ann1.FSAY7I	blue	-0.332	0.292	-0.105	0.745	0.217	0.498	0.198	0.538	0.642	0.024	0.909	0	0.545	0.067	-0.051	0.874	-0.722	0.008	-0.296	0.351	-0.433	0.16	-0.461	0.131	-0.089	0.783
arahy.Tifrunner.gnm2.ann1.FTMH30	blue	-0.127	0.694	0.1	0.757	0.417	0.178	0.203	0.527	0.744	0.006	0.817	0.001	0.616	0.033	-0.245	0.444	-0.654	0.021	-0.702	0.011	-0.523	0.081	-0.553	0.062	0.398	0.2
arahy.Tifrunner.gnm2.ann1.FUN63W	blue	-0.296	0.351	0.181	0.573	0.371	0.235	0.471	0.122	0.85	0	0.858	0	0.371	0.235	-0.361	0.25	-0.725	0.008	-0.467	0.126	-0.333	0.291	-0.407	0.189	0.253	0.427
arahy.Tifrunner.gnm2.ann1.FUXK5I	blue	-0.224	0.483	0.267	0.402	0.358	0.254	0.489	0.107	0.843	0.001	0.488	0.108	0.392	0.207	-0.471	0.123	-0.644	0.024	-0.613	0.034	-0.256	0.422	-0.384	0.217	0.548	0.065
arahy.Tifrunner.gnm2.ann1.FVU0Y6	blue	-0.05	0.878	0.522	0.082	0.589	0.044	0.579	0.049	0.932	0	0.576	0.05	0.113	0.727	-0.715	0.009	-0.628	0.029	-0.726	0.008	-0.323	0.306	-0.514	0.087	0.254	0.425
arahy.Tifrunner.gnm2.ann1.FW39NC	blue	-0.045	0.89	0.443	0.15	0.388	0.213	0.503	0.095	0.689	0.013	0.151	0.639	0.053	0.869	-0.614	0.034	-0.385	0.217	-0.549	0.065	-0.094	0.771	-0.347	0.269	0.616	0.033
arahy.Tifrunner.gnm2.ann1.FYT1UN	blue	-0.271	0.394	0.23	0.471	0.24	0.453	0.509	0.091	0.738	0.006	0.36	0.25	0.328	0.298	-0.429	0.164	-0.542	0.069	-0.458	0.134	-0.105	0.744	-0.285	0.37	0.594	0.042
arahy.Tifrunner.gnm2.ann1.FZD5QZ	blue	0.073	0.823	0.577	0.049	0.703	0.011	0.493	0.104	0.897	0	0.677	0.016	0.069	0.83	-0.699	0.011	-0.544	0.067	-0.781	0.003	-0.405	0.191	-0.478	0.116	0.217	0.499
arahy.Tifrunner.gnm2.ann1.FZWY62	blue	0.398	0.2	-0.045	0.889	-0.285	0.37	-0.454	0.139	-0.876	0	-0.681	0.015	-0.495	0.102	0.324	0.304	0.883	0	0.49	0.106	0.382	0.221	0.633	0.027	-0.435	0.158
arahy.Tifrunner.gnm2.ann1.G01IV1	blue	0.444	0.148	-0.054	0.869	-0.23	0.473	-0.482	0.113	-0.864	0	-0.677	0.016	-0.482	0.113	0.306	0.333	0.879	0	0.454	0.138	0.319	0.312	0.364	0.245	-0.191	0.552
arahy.Tifrunner.gnm2.ann1.G021HG	blue	0.026	0.936	-0.508	0.092	-0.517	0.085	-0.56	0.058	-0.858	0	-0.537	0.072	-0.23	0.471	0.675	0.016	0.509	0.091	0.79	0.002	0.247	0.438	0.431	0.161	-0.445	0.147
arahy.Tifrunner.gnm2.ann1.G052FX	blue	-0.298	0.347	0.054	0.867	0.209	0.515	0.338	0.283	0.695	0.012	0.381	0.221	0.473	0.12	-0.245	0.443	-0.621	0.031	-0.437	0.156	-0.248	0.437	-0.315	0.319	0.629	0.029
arahy.Tifrunner.gnm2.ann1.G058EZ	blue	0.026	0.936	0.607	0.036	0.661	0.019	0.588	0.044	0.922	0	0.721	0.008	0.094	0.772	-0.737	0.006	-0.51	0.09	-0.751	0.005	-0.304	0.337	-0.46	0.132	0.262	0.411
arahy.Tifrunner.gnm2.ann1.G0PQAF	blue	-0.295	0.352	0.289	0.362	0.319	0.312	0.625	0.03	0.811	0.001	0.548	0.065	0.203	0.526	-0.54	0.07	-0.677	0.016	-0.485	0.11	-0.175	0.587	-0.483	0.112	0.153	0.634
arahy.Tifrunner.gnm2.ann1.G0WLQA	blue	0.011	0.974	-0.434	0.159	-0.557	0.06	-0.403	0.194	-0.741	0.006	-0.55	0.064	-0.095	0.768	0.543	0.068	0.485	0.11	0.584	0.046	0.33	0.295	0.378	0.226	-0.02	0.951
arahy.Tifrunner.gnm2.ann1.G1FZ3Z	blue	-0.409	0.187	0.169	0.6	0.325	0.303	0.586	0.045	0.967	0	0.692	0.013	0.476	0.118	-0.443	0.15	-0.871	0	-0.571	0.053	-0.308	0.33	-0.49	0.106	0.471	0.122
arahy.Tifrunner.gnm2.ann1.G2Y3LT	blue	-0.113	0.727	0.381	0.222	0.53	0.077	0.496	0.101	0.928	0	0.77	0.003	0.313	0.322	-0.562	0.057	-0.661	0.019	-0.685	0.014	-0.372	0.234	-0.556	0.06	0.415	0.179
arahy.Tifrunner.gnm2.ann1.G42Z1Q	blue	-0.164	0.611	-0.69	0.013	-0.739	0.006	-0.525	0.079	-0.851	0	-0.503	0.096	0.062	0.849	0.79	0.002	0.406	0.191	0.79	0.002	0.32	0.31	0.434	0.158	-0.294	0.354
arahy.Tifrunner.gnm2.ann1.G4JMEM	blue	0.173	0.591	0.333	0.291	0.707	0.01	0.102	0.752	0.773	0.003	0.616	0.033	0.357	0.254	-0.427	0.166	-0.552	0.063	-0.828	0.001	-0.673	0.016	-0.701	0.011	0.347	0.269
arahy.Tifrunner.gnm2.ann1.G4MKTQ	blue	-0.225	0.482	-0.652	0.022	-0.744	0.006	-0.411	0.185	-0.786	0.002	-0.468	0.125	0.119	0.713	0.754	0.005	0.404	0.192	0.73	0.007	0.385	0.216	0.529	0.077	-0.066	0.839
arahy.Tifrunner.gnm2.ann1.G53T1T	blue	0.573	0.052	0.037	0.91	-0.084	0.795	-0.574	0.051	-0.807	0.002	-0.663	0.019	-0.56	0.058	0.279	0.379	0.855	0	0.362	0.248	0.179	0.577	0.54	0.07	-0.379	0.224
arahy.Tifrunner.gnm2.ann1.G545W1	blue	-0.661	0.019	-0.17	0.598	-0.132	0.682	0.525	0.079	0.671	0.017	0.642	0.025	0.53	0.076	-0.08	0.805	-0.788	0.002	-0.12	0.709	-0.04	0.902	-0.068	0.835	0.233	0.467
arahy.Tifrunner.gnm2.ann1.G665UA	blue	-0.368	0.239	0.433	0.16	0.154	0.632	0.878	0	0.755	0.005	0.363	0.246	0.082	0.8	-0.647	0.023	-0.41	0.185	-0.364	0.244	0.254	0.426	-0.051	0.874	0.593	0.042
arahy.Tifrunner.gnm2.ann1.G6UQCB	blue	-0.293	0.355	0.129	0.69	0.376	0.229	0.401	0.197	0.89	0	0.639	0.025	0.53	0.076	-0.347	0.269	-0.795	0.002	-0.612	0.034	-0.416	0.179	-0.497	0.1	0.56	0.058
arahy.Tifrunner.gnm2.ann1.G76R0Y	blue	-0.652	0.022	-0.061	0.851	-0.192	0.551	0.65	0.022	0.617	0.033	0.52	0.083	0.472	0.121	-0.168	0.602	-0.589	0.044	-0.084	0.794	0.19	0.555	0.019	0.954	0.488	0.107
arahy.Tifrunner.gnm2.ann1.G7GDAG	blue	0.258	0.418	0.501	0.097	0.831	0.001	0.204	0.525	0.772	0.003	0.749	0.005	0.144	0.655	-0.562	0.057	-0.46	0.132	-0.83	0.001	-0.639	0.025	-0.724	0.008	0.103	0.749
arahy.Tifrunner.gnm2.ann1.G897EA	blue	0.471	0.122	-0.089	0.782	-0.127	0.694	-0.605	0.037	-0.677	0.016	-0.445	0.148	-0.321	0.31	0.348	0.268	0.61	0.035	0.274	0.389	0.033	0.918	0.421	0.173	-0.464	0.128
arahy.Tifrunner.gnm2.ann1.G8XV3D	blue	-0.358	0.253	0.296	0.351	0.263	0.41	0.686	0.014	0.853	0	0.737	0.006	0.265	0.405	-0.49	0.106	-0.629	0.028	-0.423	0.17	-0.07	0.829	-0.203	0.527	0.361	0.249
arahy.Tifrunner.gnm2.ann1.G9J8HU	blue	-0.443	0.149	0.354	0.259	0.188	0.559	0.86	0	0.866	0	0.44	0.152	0.117	0.718	-0.622	0.031	-0.618	0.032	-0.349	0.266	0.119	0.713	-0.222	0.488	0.616	0.033
arahy.Tifrunner.gnm2.ann1.G9MJR1	blue	-0.159	0.622	0.548	0.065	0.438	0.155	0.752	0.005	0.789	0.002	0.47	0.123	-0.02	0.952	-0.727	0.007	-0.389	0.212	-0.474	0.12	0.021	0.949	-0.399	0.199	0.473	0.12
arahy.Tifrunner.gnm2.ann1.GD00VG	blue	-0.21	0.513	0.401	0.197	0.471	0.123	0.639	0.025	0.925	0	0.811	0.001	0.25	0.433	-0.62	0.032	-0.667	0.018	-0.599	0.039	-0.254	0.426	-0.582	0.047	0.193	0.548
arahy.Tifrunner.gnm2.ann1.GDAP1Y	blue	0.076	0.814	0.484	0.111	0.668	0.018	0.398	0.2	0.851	0	0.724	0.008	0.11	0.733	-0.589	0.044	-0.551	0.063	-0.708	0.01	-0.457	0.136	-0.508	0.092	0.198	0.538
arahy.Tifrunner.gnm2.ann1.GDW47Z	blue	-0.044	0.891	0.207	0.518	0.601	0.039	0.213	0.506	0.813	0.001	0.901	0	0.47	0.123	-0.335	0.287	-0.704	0.011	-0.734	0.007	-0.654	0.021	-0.66	0.019	0.025	0.939
arahy.Tifrunner.gnm2.ann1.GF06UQ	blue	0.196	0.542	-0.598	0.04	-0.375	0.23	-0.853	0	-0.816	0.001	-0.434	0.159	0.001	0.997	0.799	0.002	0.401	0.196	0.546	0.067	-0.11	0.734	0.266	0.403	-0.385	0.217
arahy.Tifrunner.gnm2.ann1.GF54Z4	blue	0.311	0.325	0.518	0.084	0.725	0.008	0.173	0.591	0.586	0.045	0.462	0.13	-0.038	0.907	-0.565	0.056	-0.332	0.292	-0.735	0.006	-0.518	0.084	-0.561	0.058	-0.285	0.37
arahy.Tifrunner.gnm2.ann1.GFA6QK	blue	0.228	0.476	-0.564	0.056	-0.311	0.325	-0.84	0.001	-0.761	0.004	-0.325	0.303	0.153	0.634	0.767	0.004	0.403	0.194	0.367	0.24	-0.166	0.606	0.173	0.591	-0.251	0.431
arahy.Tifrunner.gnm2.ann1.GH32MD	blue	0.069	0.831	0.586	0.045	0.708	0.01	0.513	0.088	0.94	0	0.651	0.022	0.145	0.653	-0.744	0.006	-0.556	0.061	-0.824	0.001	-0.401	0.197	-0.634	0.027	0.342	0.276
arahy.Tifrunner.gnm2.ann1.GHYC0Q	blue	-0.392	0.208	0.096	0.766	0.271	0.394	0.485	0.11	0.876	0	0.543	0.068	0.52	0.083	-0.357	0.255	-0.819	0.001	-0.544	0.068	-0.31	0.327	-0.454	0.138	0.531	0.076
arahy.Tifrunner.gnm2.ann1.GJ802T	blue	0.095	0.77	0.5	0.098	0.652	0.022	0.388	0.212	0.708	0.01	0.517	0.085	0.052	0.872	-0.582	0.047	-0.382	0.22	-0.661	0.019	-0.357	0.255	-0.467	0.126	0.193	0.548
arahy.Tifrunner.gnm2.ann1.GJD59M	blue	-0.399	0.198	0.122	0.706	0.208	0.516	0.535	0.073	0.793	0.002	0.438	0.154	0.41	0.186	-0.375	0.23	-0.76	0.004	-0.51	0.09	-0.214	0.503	-0.309	0.328	0.366	0.241
arahy.Tifrunner.gnm2.ann1.GJKP1U	blue	-0.59	0.044	-0.011	0.973	0.002	0.995	0.622	0.031	0.77	0.003	0.675	0.016	0.601	0.039	-0.271	0.394	-0.749	0.005	-0.327	0.299	-0.045	0.889	-0.329	0.297	0.318	0.313
arahy.Tifrunner.gnm2.ann1.GKWH5W	blue	-0.04	0.902	0.341	0.278	0.609	0.036	0.371	0.235	0.885	0	0.688	0.013	0.24	0.453	-0.522	0.082	-0.713	0.009	-0.703	0.011	-0.53	0.077	-0.673	0.016	0.261	0.412
arahy.Tifrunner.gnm2.ann1.GL1K2V	blue	-0.418	0.177	0.135	0.676	0.301	0.342	0.569	0.053	0.923	0	0.75	0.005	0.454	0.139	-0.401	0.197	-0.869	0	-0.532	0.075	-0.314	0.32	-0.48	0.114	0.359	0.252
arahy.Tifrunner.gnm2.ann1.GLD8XB	blue	0.036	0.912	0.504	0.095	0.684	0.014	0.472	0.122	0.921	0	0.802	0.002	0.257	0.419	-0.651	0.022	-0.572	0.052	-0.815	0.001	-0.443	0.149	-0.685	0.014	0.349	0.267
arahy.Tifrunner.gnm2.ann1.GLFE0R	blue	0.388	0.213	0.543	0.068	0.875	0	0.107	0.74	0.699	0.011	0.775	0.003	0.117	0.716	-0.545	0.067	-0.343	0.275	-0.86	0	-0.667	0.018	-0.693	0.012	0.025	0.938
arahy.Tifrunner.gnm2.ann1.GLQ651	blue	-0.146	0.65	0.338	0.282	0.501	0.097	0.484	0.111	0.918	0	0.665	0.018	0.407	0.19	-0.547	0.066	-0.681	0.015	-0.726	0.007	-0.378	0.225	-0.613	0.034	0.427	0.166
arahy.Tifrunner.gnm2.ann1.GLW41G	blue	-0.55	0.064	0.058	0.858	0.153	0.635	0.639	0.025	0.888	0	0.775	0.003	0.474	0.119	-0.342	0.276	-0.855	0	-0.363	0.247	-0.167	0.604	-0.402	0.195	0.392	0.208
arahy.Tifrunner.gnm2.ann1.GM2IDW	blue	-0.353	0.261	0.215	0.502	0.325	0.303	0.584	0.046	0.925	0	0.785	0.003	0.433	0.16	-0.447	0.145	-0.758	0.004	-0.528	0.077	-0.249	0.435	-0.445	0.147	0.478	0.116
arahy.Tifrunner.gnm2.ann1.GM4EQ1	blue	0.349	0.267	0.434	0.159	0.814	0.001	0.029	0.928	0.624	0.03	0.804	0.002	0.159	0.622	-0.431	0.162	-0.351	0.263	-0.761	0.004	-0.691	0.013	-0.712	0.009	-0.159	0.621
arahy.Tifrunner.gnm2.ann1.GMZ6HP	blue	-0.362	0.248	0.186	0.564	0.322	0.308	0.562	0.057	0.921	0	0.839	0.001	0.454	0.138	-0.416	0.179	-0.783	0.003	-0.523	0.081	-0.281	0.377	-0.453	0.139	0.396	0.203
arahy.Tifrunner.gnm2.ann1.GN7FJD	blue	0.47	0.123	0.042	0.898	-0.201	0.53	-0.418	0.177	-0.865	0	-0.751	0.005	-0.636	0.026	0.214	0.504	0.928	0	0.486	0.109	0.392	0.207	0.419	0.175	-0.221	0.491
arahy.Tifrunner.gnm2.ann1.GP7L65	blue	-0.369	0.237	0.117	0.717	0.327	0.299	0.484	0.111	0.927	0	0.783	0.003	0.599	0.04	-0.359	0.252	-0.831	0.001	-0.608	0.036	-0.367	0.241	-0.51	0.09	0.493	0.104
arahy.Tifrunner.gnm2.ann1.GP8Z92	blue	-0.575	0.051	-0.112	0.728	-0.17	0.596	0.487	0.109	0.553	0.062	0.404	0.193	0.542	0.068	-0.088	0.786	-0.552	0.063	-0.131	0.686	0.1	0.757	0.053	0.871	0.498	0.099
arahy.Tifrunner.gnm2.ann1.GR8GZB	blue	-0.005	0.989	0.632	0.027	0.574	0.051	0.669	0.017	0.853	0	0.456	0.136	0.034	0.917	-0.788	0.002	-0.42	0.174	-0.719	0.008	-0.146	0.651	-0.397	0.201	0.383	0.22
arahy.Tifrunner.gnm2.ann1.GRY8GW	blue	-0.163	0.612	0.261	0.413	0.559	0.059	0.398	0.2	0.957	0	0.877	0	0.456	0.136	-0.446	0.146	-0.801	0.002	-0.728	0.007	-0.544	0.068	-0.599	0.039	0.25	0.433
arahy.Tifrunner.gnm2.ann1.GSR2D3	blue	-0.501	0.097	0.019	0.953	0.209	0.514	0.521	0.082	0.915	0	0.704	0.011	0.617	0.032	-0.286	0.368	-0.895	0	-0.502	0.096	-0.302	0.34	-0.385	0.216	0.535	0.073
arahy.Tifrunner.gnm2.ann1.GT1121	blue	-0.018	0.955	0.39	0.21	0.635	0.026	0.398	0.2	0.876	0	0.714	0.009	0.252	0.43	-0.555	0.061	-0.671	0.017	-0.758	0.004	-0.516	0.086	-0.647	0.023	0.127	0.694
arahy.Tifrunner.gnm2.ann1.GT3YU4	blue	0.353	0.26	0.03	0.925	-0.237	0.458	-0.324	0.305	-0.791	0.002	-0.722	0.008	-0.604	0.038	0.195	0.543	0.845	0.001	0.526	0.079	0.439	0.153	0.458	0.135	-0.235	0.463
arahy.Tifrunner.gnm2.ann1.GU6ASX	blue	-0.4	0.198	0.179	0.578	0.317	0.315	0.589	0.044	0.959	0	0.774	0.003	0.476	0.118	-0.431	0.162	-0.834	0.001	-0.547	0.066	-0.283	0.373	-0.446	0.146	0.475	0.119
arahy.Tifrunner.gnm2.ann1.GUL0N5	blue	0.05	0.877	0.094	0.771	0.494	0.102	-0.019	0.954	0.652	0.022	0.613	0.034	0.571	0.053	-0.191	0.553	-0.579	0.048	-0.725	0.008	-0.656	0.021	-0.583	0.046	0.299	0.345
arahy.Tifrunner.gnm2.ann1.GUVP28	blue	-0.281	0.375	0.428	0.166	0.381	0.222	0.75	0.005	0.905	0	0.531	0.076	0.118	0.716	-0.672	0.017	-0.657	0.02	-0.545	0.067	-0.104	0.747	-0.373	0.232	0.358	0.254
arahy.Tifrunner.gnm2.ann1.GW217K	blue	0.241	0.45	0.456	0.136	0.811	0.001	0.164	0.611	0.79	0.002	0.706	0.01	0.286	0.368	-0.525	0.08	-0.508	0.092	-0.926	0	-0.689	0.013	-0.694	0.012	0.118	0.715
arahy.Tifrunner.gnm2.ann1.GW4I6G	blue	-0.139	0.668	-0.524	0.08	-0.638	0.025	-0.399	0.199	-0.75	0.005	-0.407	0.189	0.062	0.849	0.678	0.015	0.446	0.146	0.651	0.022	0.356	0.256	0.67	0.017	-0.364	0.244
arahy.Tifrunner.gnm2.ann1.GX1WML	blue	0.071	0.826	0.658	0.02	0.504	0.095	0.616	0.033	0.642	0.025	0.543	0.068	-0.21	0.513	-0.705	0.011	-0.173	0.59	-0.451	0.141	0.009	0.978	-0.153	0.635	0.106	0.743
arahy.Tifrunner.gnm2.ann1.GXY79M	blue	0.308	0.33	0.592	0.043	0.848	0	0.251	0.431	0.826	0.001	0.586	0.045	0.084	0.794	-0.68	0.015	-0.468	0.125	-0.901	0	-0.609	0.036	-0.744	0.006	0.18	0.576
arahy.Tifrunner.gnm2.ann1.GY6ZBB	blue	0.057	0.859	0.65	0.022	0.609	0.035	0.621	0.031	0.857	0	0.619	0.032	0.034	0.917	-0.771	0.003	-0.387	0.214	-0.705	0.01	-0.18	0.575	-0.449	0.144	0.396	0.203
arahy.Tifrunner.gnm2.ann1.GYF1N1	blue	-0.503	0.096	0.083	0.798	0.187	0.56	0.606	0.037	0.892	0	0.69	0.013	0.551	0.063	-0.373	0.232	-0.831	0.001	-0.46	0.132	-0.198	0.537	-0.468	0.125	0.387	0.214
arahy.Tifrunner.gnm2.ann1.GYR9IA	blue	-0.418	0.176	0.161	0.618	0.134	0.679	0.603	0.038	0.762	0.004	0.311	0.325	0.347	0.269	-0.399	0.199	-0.619	0.032	-0.383	0.219	-0.023	0.944	-0.199	0.534	0.725	0.008
arahy.Tifrunner.gnm2.ann1.H0FE8D	blue	-0.2	0.534	0.336	0.285	0.416	0.179	0.552	0.063	0.886	0	0.767	0.004	0.31	0.327	-0.519	0.084	-0.634	0.027	-0.58	0.048	-0.253	0.428	-0.431	0.162	0.439	0.153
arahy.Tifrunner.gnm2.ann1.H0JUKR	blue	-0.253	0.428	0.405	0.192	0.431	0.162	0.687	0.014	0.956	0	0.699	0.011	0.283	0.372	-0.62	0.031	-0.655	0.021	-0.616	0.033	-0.184	0.567	-0.422	0.172	0.52	0.083
arahy.Tifrunner.gnm2.ann1.H15IA8	blue	-0.108	0.739	0.509	0.091	0.568	0.054	0.627	0.029	0.966	0	0.622	0.031	0.208	0.517	-0.71	0.01	-0.623	0.031	-0.737	0.006	-0.278	0.381	-0.518	0.084	0.459	0.133
arahy.Tifrunner.gnm2.ann1.H18GCT	blue	0.015	0.963	0.211	0.51	0.498	0.099	0.182	0.571	0.699	0.012	0.759	0.004	0.423	0.17	-0.341	0.279	-0.611	0.035	-0.718	0.008	-0.568	0.054	-0.618	0.032	-0.111	0.732
arahy.Tifrunner.gnm2.ann1.H1VN8R	blue	-0.248	0.437	-0.532	0.075	-0.842	0.001	-0.238	0.457	-0.842	0.001	-0.694	0.012	-0.181	0.573	0.629	0.028	0.525	0.079	0.908	0	0.652	0.022	0.767	0.004	-0.107	0.741
arahy.Tifrunner.gnm2.ann1.H2KE0M	blue	0.19	0.554	0.497	0.1	0.809	0.001	0.276	0.385	0.88	0	0.731	0.007	0.215	0.502	-0.607	0.036	-0.582	0.047	-0.899	0	-0.646	0.023	-0.741	0.006	0.221	0.491
arahy.Tifrunner.gnm2.ann1.H2P1IF	blue	0.441	0.152	-0.179	0.577	-0.176	0.583	-0.676	0.016	-0.82	0.001	-0.688	0.013	-0.495	0.101	0.433	0.159	0.654	0.021	0.49	0.106	0.067	0.837	0.421	0.173	-0.521	0.082
arahy.Tifrunner.gnm2.ann1.H31DAJ	blue	-0.484	0.111	-0.059	0.856	0.18	0.576	0.421	0.173	0.84	0.001	0.553	0.062	0.575	0.051	-0.228	0.475	-0.916	0	-0.449	0.143	-0.353	0.261	-0.48	0.114	0.505	0.094
arahy.Tifrunner.gnm2.ann1.H39Q46	blue	-0.29	0.361	0.291	0.359	0.443	0.149	0.591	0.043	0.963	0	0.838	0.001	0.377	0.227	-0.522	0.082	-0.788	0.002	-0.622	0.031	-0.339	0.282	-0.537	0.072	0.272	0.392
arahy.Tifrunner.gnm2.ann1.H3ZHUW	blue	-0.382	0.22	0.193	0.547	0.288	0.364	0.594	0.042	0.901	0	0.796	0.002	0.426	0.167	-0.422	0.171	-0.745	0.005	-0.477	0.117	-0.212	0.508	-0.409	0.187	0.454	0.138
arahy.Tifrunner.gnm2.ann1.H48ZYL	blue	-0.488	0.107	0.114	0.723	0.188	0.558	0.619	0.032	0.908	0	0.724	0.008	0.526	0.079	-0.361	0.248	-0.826	0.001	-0.497	0.1	-0.192	0.55	-0.234	0.463	0.408	0.188
arahy.Tifrunner.gnm2.ann1.H4B4B0	blue	0.258	0.418	0.591	0.043	0.722	0.008	0.304	0.337	0.743	0.006	0.429	0.164	0.049	0.88	-0.664	0.019	-0.338	0.282	-0.806	0.002	-0.41	0.186	-0.521	0.082	0.446	0.146
arahy.Tifrunner.gnm2.ann1.H4IAKR	blue	0.116	0.719	-0.635	0.027	-0.419	0.175	-0.816	0.001	-0.832	0.001	-0.373	0.233	0.107	0.741	0.83	0.001	0.42	0.174	0.553	0.062	-0.058	0.859	0.284	0.371	-0.412	0.184
arahy.Tifrunner.gnm2.ann1.H50K6P	blue	0.004	0.99	0.635	0.027	0.553	0.062	0.657	0.02	0.842	0.001	0.611	0.035	0.031	0.923	-0.779	0.003	-0.412	0.183	-0.699	0.011	-0.135	0.676	-0.381	0.222	0.277	0.383
arahy.Tifrunner.gnm2.ann1.H559FZ	blue	-0.322	0.307	0.158	0.624	0.31	0.327	0.477	0.117	0.869	0	0.602	0.038	0.492	0.104	-0.384	0.218	-0.736	0.006	-0.553	0.062	-0.291	0.358	-0.438	0.154	0.569	0.053
arahy.Tifrunner.gnm2.ann1.H5GQMT	blue	-0.406	0.19	0.181	0.573	0.328	0.298	0.603	0.038	0.958	0	0.786	0.002	0.446	0.146	-0.446	0.146	-0.862	0	-0.551	0.063	-0.301	0.341	-0.487	0.108	0.359	0.252
arahy.Tifrunner.gnm2.ann1.H6IXD1	blue	-0.391	0.208	0.266	0.403	0.318	0.314	0.687	0.014	0.961	0	0.718	0.009	0.348	0.267	-0.527	0.079	-0.79	0.002	-0.524	0.08	-0.191	0.553	-0.422	0.172	0.459	0.133
arahy.Tifrunner.gnm2.ann1.H6YETZ	blue	0.288	0.364	-0.211	0.509	-0.233	0.467	-0.532	0.075	-0.716	0.009	-0.516	0.086	-0.408	0.188	0.445	0.147	0.586	0.045	0.574	0.051	0.147	0.649	0.428	0.165	-0.363	0.246
arahy.Tifrunner.gnm2.ann1.H7DRVN	blue	-0.41	0.185	0.178	0.579	0.331	0.294	0.602	0.038	0.971	0	0.762	0.004	0.463	0.13	-0.449	0.144	-0.873	0	-0.564	0.056	-0.307	0.332	-0.493	0.104	0.406	0.19
arahy.Tifrunner.gnm2.ann1.H7MN3L	blue	-0.006	0.986	0.299	0.346	0.61	0.035	0.301	0.342	0.832	0.001	0.827	0.001	0.408	0.188	-0.452	0.14	-0.641	0.025	-0.783	0.003	-0.565	0.055	-0.745	0.005	0.308	0.329
arahy.Tifrunner.gnm2.ann1.H7T4NQ	blue	0.42	0.174	0.67	0.017	0.916	0	0.217	0.499	0.735	0.006	0.68	0.015	-0.013	0.968	-0.701	0.011	-0.32	0.31	-0.889	0	-0.599	0.04	-0.75	0.005	-0.057	0.861
arahy.Tifrunner.gnm2.ann1.H8SP9Z	blue	0.074	0.819	-0.495	0.102	-0.306	0.334	-0.618	0.032	-0.618	0.032	-0.394	0.205	0.169	0.6	0.65	0.022	0.336	0.286	0.34	0.279	-0.047	0.885	0.265	0.406	0.018	0.955
arahy.Tifrunner.gnm2.ann1.H8X8VQ	blue	0.346	0.271	0.64	0.025	0.876	0	0.267	0.401	0.806	0.002	0.711	0.01	0.033	0.92	-0.698	0.012	-0.402	0.195	-0.878	0	-0.583	0.046	-0.734	0.007	0.1	0.758
arahy.Tifrunner.gnm2.ann1.H8YVTX	blue	0.013	0.968	0.611	0.035	0.594	0.042	0.633	0.027	0.846	0.001	0.508	0.092	0	1	-0.781	0.003	-0.412	0.183	-0.637	0.026	-0.165	0.608	-0.592	0.042	0.46	0.133
arahy.Tifrunner.gnm2.ann1.H95TME	blue	-0.402	0.195	0.188	0.559	0.318	0.313	0.604	0.037	0.959	0	0.665	0.018	0.442	0.15	-0.462	0.131	-0.859	0	-0.578	0.049	-0.287	0.366	-0.461	0.131	0.479	0.115
arahy.Tifrunner.gnm2.ann1.H9FJ3E	blue	-0.45	0.142	-0.162	0.615	-0.061	0.85	0.267	0.401	0.5	0.098	0.161	0.618	0.522	0.082	-0.027	0.933	-0.622	0.031	-0.271	0.395	-0.14	0.664	0.02	0.951	0.404	0.193
arahy.Tifrunner.gnm2.ann1.H9YH0C	blue	-0.447	0.145	0.232	0.468	0.173	0.591	0.72	0.008	0.852	0	0.586	0.045	0.328	0.299	-0.489	0.107	-0.656	0.02	-0.374	0.231	0.003	0.993	-0.3	0.343	0.548	0.065
arahy.Tifrunner.gnm2.ann1.HBBD6V	blue	-0.26	0.415	0.348	0.268	0.436	0.157	0.622	0.031	0.954	0	0.586	0.045	0.31	0.327	-0.599	0.04	-0.754	0.005	-0.667	0.018	-0.281	0.376	-0.508	0.092	0.435	0.158
arahy.Tifrunner.gnm2.ann1.HBBK2U	blue	0.157	0.626	0.559	0.059	0.727	0.007	0.398	0.2	0.827	0.001	0.67	0.017	0.07	0.828	-0.666	0.018	-0.504	0.095	-0.802	0.002	-0.475	0.119	-0.588	0.044	0.069	0.832
arahy.Tifrunner.gnm2.ann1.HCCD38	blue	-0.143	0.657	0.348	0.268	0.524	0.08	0.505	0.094	0.91	0	0.831	0.001	0.32	0.311	-0.536	0.073	-0.661	0.019	-0.639	0.025	-0.372	0.234	-0.633	0.027	0.386	0.216
arahy.Tifrunner.gnm2.ann1.HDM8J3	blue	-0.302	0.34	0.068	0.835	0.3	0.344	0.353	0.26	0.824	0.001	0.673	0.016	0.604	0.038	-0.274	0.389	-0.746	0.005	-0.566	0.055	-0.383	0.219	-0.469	0.124	0.496	0.101
arahy.Tifrunner.gnm2.ann1.HE23UZ	blue	0.294	0.353	0.596	0.041	0.791	0.002	0.287	0.365	0.733	0.007	0.556	0.06	-0.058	0.858	-0.669	0.017	-0.406	0.19	-0.79	0.002	-0.521	0.082	-0.643	0.024	-0.006	0.984
arahy.Tifrunner.gnm2.ann1.HE2B7Z	blue	-0.298	0.346	0.283	0.372	0.362	0.247	0.615	0.033	0.872	0	0.634	0.027	0.28	0.378	-0.522	0.082	-0.726	0.008	-0.557	0.06	-0.241	0.45	-0.467	0.126	0.275	0.387
arahy.Tifrunner.gnm2.ann1.HEPJ9B	blue	-0.046	0.886	-0.428	0.165	-0.719	0.008	-0.36	0.25	-0.9	0	-0.738	0.006	-0.283	0.372	0.588	0.044	0.644	0.024	0.835	0.001	0.572	0.052	0.772	0.003	-0.288	0.364
arahy.Tifrunner.gnm2.ann1.HESX93	blue	0.055	0.864	0.336	0.285	0.656	0.021	0.259	0.416	0.856	0	0.755	0.005	0.415	0.18	-0.477	0.117	-0.627	0.029	-0.85	0	-0.6	0.039	-0.734	0.007	0.461	0.131
arahy.Tifrunner.gnm2.ann1.HFKR07	blue	0.359	0.252	0.605	0.037	0.804	0.002	0.22	0.492	0.697	0.012	0.724	0.008	-0.009	0.977	-0.633	0.027	-0.314	0.32	-0.779	0.003	-0.522	0.082	-0.646	0.023	-0.015	0.964
arahy.Tifrunner.gnm2.ann1.HFKS8W	blue	-0.182	0.572	0.185	0.565	0.482	0.113	0.352	0.262	0.822	0.001	0.882	0	0.399	0.199	-0.354	0.259	-0.737	0.006	-0.585	0.046	-0.502	0.096	-0.594	0.042	0.017	0.958
arahy.Tifrunner.gnm2.ann1.HG7TPY	blue	0.099	0.758	0.54	0.07	0.609	0.036	0.433	0.16	0.796	0.002	0.473	0.121	0.157	0.625	-0.674	0.016	-0.468	0.125	-0.825	0.001	-0.354	0.259	-0.471	0.122	0.161	0.617
arahy.Tifrunner.gnm2.ann1.HGAE8N	blue	-0.27	0.395	0.413	0.182	0.417	0.177	0.717	0.009	0.94	0	0.541	0.069	0.197	0.54	-0.672	0.017	-0.694	0.012	-0.601	0.039	-0.17	0.597	-0.498	0.1	0.4	0.198
arahy.Tifrunner.gnm2.ann1.HHVF5Y	blue	-0.423	0.17	0.182	0.572	0.139	0.666	0.651	0.022	0.796	0.002	0.523	0.081	0.435	0.157	-0.447	0.145	-0.656	0.021	-0.456	0.137	-0.045	0.89	-0.342	0.276	0.383	0.22
arahy.Tifrunner.gnm2.ann1.HII4RG	blue	-0.382	0.22	0.162	0.615	0.264	0.407	0.573	0.052	0.821	0.001	0.739	0.006	0.336	0.285	-0.4	0.198	-0.76	0.004	-0.442	0.15	-0.232	0.468	-0.418	0.176	0.161	0.617
arahy.Tifrunner.gnm2.ann1.HIN66L	blue	0.314	0.32	0.683	0.014	0.766	0.004	0.344	0.274	0.704	0.011	0.632	0.027	-0.067	0.837	-0.677	0.016	-0.248	0.438	-0.78	0.003	-0.38	0.223	-0.32	0.311	0.049	0.88
arahy.Tifrunner.gnm2.ann1.HJB560	blue	-0.173	0.591	0.184	0.567	0.489	0.106	0.333	0.29	0.892	0	0.78	0.003	0.589	0.044	-0.373	0.233	-0.754	0.005	-0.749	0.005	-0.527	0.079	-0.618	0.032	0.408	0.188
arahy.Tifrunner.gnm2.ann1.HJC4WF	blue	-0.044	0.892	0.689	0.013	0.48	0.115	0.789	0.002	0.818	0.001	0.38	0.223	-0.075	0.817	-0.862	0	-0.324	0.305	-0.601	0.039	0.058	0.858	-0.36	0.251	0.478	0.116
arahy.Tifrunner.gnm2.ann1.HLJ790	blue	0.025	0.937	0.348	0.267	0.601	0.039	0.3	0.344	0.786	0.002	0.782	0.003	0.385	0.217	-0.476	0.118	-0.593	0.042	-0.826	0.001	-0.536	0.072	-0.595	0.041	-0.001	0.998
arahy.Tifrunner.gnm2.ann1.HN1IYU	blue	-0.115	0.721	0.324	0.304	0.54	0.07	0.429	0.164	0.831	0.001	0.855	0	0.386	0.215	-0.482	0.113	-0.622	0.031	-0.697	0.012	-0.425	0.168	-0.604	0.038	0.08	0.804
arahy.Tifrunner.gnm2.ann1.HN33BR	blue	0.152	0.638	-0.355	0.257	-0.459	0.134	-0.502	0.096	-0.838	0.001	-0.465	0.128	-0.117	0.718	0.544	0.068	0.645	0.024	0.563	0.057	0.288	0.364	0.385	0.217	-0.498	0.1
arahy.Tifrunner.gnm2.ann1.HP5C5B	blue	-0.529	0.077	-0.051	0.875	0.005	0.989	0.503	0.096	0.668	0.018	0.237	0.458	0.383	0.219	-0.211	0.511	-0.731	0.007	-0.271	0.394	-0.082	0.801	-0.153	0.636	0.647	0.023
arahy.Tifrunner.gnm2.ann1.HP9A0E	blue	-0.222	0.488	0.324	0.305	0.439	0.154	0.553	0.062	0.923	0	0.567	0.054	0.328	0.298	-0.542	0.069	-0.695	0.012	-0.622	0.031	-0.291	0.359	-0.486	0.11	0.535	0.073
arahy.Tifrunner.gnm2.ann1.HQ9GR2	blue	0.325	0.302	-0.353	0.26	-0.381	0.221	-0.703	0.011	-0.951	0	-0.641	0.025	-0.25	0.434	0.608	0.036	0.737	0.006	0.539	0.07	0.182	0.571	0.452	0.14	-0.293	0.356
arahy.Tifrunner.gnm2.ann1.HR7PRR	blue	0.133	0.681	0.43	0.163	0.685	0.014	0.268	0.399	0.823	0.001	0.545	0.067	0.258	0.418	-0.543	0.068	-0.524	0.08	-0.814	0.001	-0.531	0.076	-0.624	0.03	0.505	0.094
arahy.Tifrunner.gnm2.ann1.HRB54P	blue	-0.492	0.104	-0.213	0.506	0.063	0.845	0.269	0.398	0.667	0.018	0.782	0.003	0.684	0.014	0.02	0.951	-0.767	0.004	-0.272	0.393	-0.317	0.316	-0.331	0.293	0.492	0.104
arahy.Tifrunner.gnm2.ann1.HRE7NK	blue	-0.382	0.22	-0.008	0.979	0.248	0.438	0.367	0.241	0.834	0.001	0.742	0.006	0.717	0.009	-0.23	0.472	-0.832	0.001	-0.592	0.043	-0.411	0.185	-0.512	0.089	0.359	0.252
arahy.Tifrunner.gnm2.ann1.HRMJ8R	blue	0.389	0.212	0.01	0.975	-0.328	0.298	-0.362	0.247	-0.891	0	-0.794	0.002	-0.635	0.026	0.253	0.428	0.934	0	0.573	0.051	0.507	0.093	0.651	0.022	-0.334	0.289
arahy.Tifrunner.gnm2.ann1.HRR6RE	blue	0.484	0.111	-0.173	0.59	-0.204	0.524	-0.692	0.013	-0.891	0	-0.56	0.058	-0.308	0.33	0.478	0.116	0.809	0.001	0.385	0.217	0.116	0.718	0.435	0.157	-0.426	0.168
arahy.Tifrunner.gnm2.ann1.HS4ETS	blue	-0.455	0.137	0.13	0.687	0.027	0.933	0.623	0.03	0.681	0.015	0.294	0.353	0.363	0.247	-0.376	0.228	-0.554	0.062	-0.3	0.344	0.084	0.795	-0.183	0.568	0.542	0.068
arahy.Tifrunner.gnm2.ann1.HS5Z9Z	blue	0.386	0.215	0.689	0.013	0.916	0	0.269	0.398	0.791	0.002	0.623	0.03	-0.041	0.899	-0.74	0.006	-0.37	0.237	-0.896	0	-0.58	0.048	-0.716	0.009	0.086	0.791
arahy.Tifrunner.gnm2.ann1.HS7LHQ	blue	-0.441	0.151	0.105	0.746	0.291	0.359	0.55	0.064	0.952	0	0.718	0.009	0.542	0.068	-0.383	0.219	-0.901	0	-0.557	0.06	-0.334	0.289	-0.498	0.099	0.428	0.165
arahy.Tifrunner.gnm2.ann1.HU0S2W	blue	0.204	0.525	0.835	0.001	0.703	0.011	0.664	0.018	0.778	0.003	0.377	0.228	-0.242	0.449	-0.948	0	-0.229	0.473	-0.731	0.007	-0.103	0.751	-0.485	0.11	0.268	0.4
arahy.Tifrunner.gnm2.ann1.HV2TRI	blue	-0.326	0.3	0.018	0.955	0.236	0.461	0.323	0.305	0.687	0.014	0.882	0	0.462	0.131	-0.148	0.645	-0.662	0.019	-0.337	0.284	-0.324	0.305	-0.254	0.426	0.06	0.853
arahy.Tifrunner.gnm2.ann1.HWS85F	blue	-0.647	0.023	-0.365	0.243	-0.182	0.571	0.288	0.363	0.512	0.088	0.37	0.236	0.61	0.035	0.126	0.697	-0.806	0.002	-0.13	0.688	-0.178	0.58	-0.062	0.847	0.357	0.255
arahy.Tifrunner.gnm2.ann1.HX01UU	blue	-0.348	0.267	-0.318	0.313	0.057	0.86	-0.023	0.943	0.467	0.126	0.339	0.28	0.656	0.021	0.123	0.702	-0.703	0.011	-0.267	0.402	-0.447	0.145	-0.469	0.124	0.318	0.314
arahy.Tifrunner.gnm2.ann1.HY94UM	blue	0.148	0.647	0.609	0.036	0.687	0.014	0.457	0.135	0.842	0.001	0.477	0.116	0.095	0.769	-0.726	0.008	-0.417	0.177	-0.811	0.001	-0.343	0.275	-0.518	0.085	0.437	0.155
arahy.Tifrunner.gnm2.ann1.HYM163	blue	0.136	0.673	-0.346	0.271	-0.497	0.1	-0.496	0.101	-0.879	0	-0.606	0.037	-0.335	0.287	0.529	0.077	0.624	0.03	0.692	0.013	0.339	0.281	0.545	0.067	-0.638	0.026
arahy.Tifrunner.gnm2.ann1.HZ0B46	blue	-0.357	0.255	0.214	0.504	0.325	0.303	0.59	0.043	0.92	0	0.844	0.001	0.448	0.144	-0.451	0.142	-0.766	0.004	-0.54	0.07	-0.257	0.421	-0.472	0.121	0.354	0.258
arahy.Tifrunner.gnm2.ann1.HZH8EM	blue	-0.204	0.525	0.604	0.038	0.372	0.234	0.866	0	0.844	0.001	0.364	0.245	-0.068	0.834	-0.821	0.001	-0.432	0.16	-0.499	0.099	0.121	0.709	-0.274	0.388	0.496	0.101
arahy.Tifrunner.gnm2.ann1.HZHH6G	blue	-0.231	0.47	0.238	0.456	0.448	0.144	0.461	0.131	0.94	0	0.772	0.003	0.487	0.109	-0.454	0.138	-0.769	0.003	-0.674	0.016	-0.412	0.184	-0.569	0.054	0.435	0.157
arahy.Tifrunner.gnm2.ann1.HZL4S5	blue	0.233	0.467	0.456	0.136	0.791	0.002	0.186	0.562	0.797	0.002	0.77	0.003	0.248	0.437	-0.538	0.071	-0.542	0.068	-0.909	0	-0.685	0.014	-0.725	0.008	0.049	0.879
arahy.Tifrunner.gnm2.ann1.I0G4U8	blue	0.141	0.663	-0.099	0.76	-0.454	0.138	-0.205	0.523	-0.8	0.002	-0.651	0.022	-0.494	0.103	0.27	0.397	0.775	0.003	0.694	0.012	0.591	0.043	0.534	0.074	-0.466	0.127
arahy.Tifrunner.gnm2.ann1.I0VWWF	blue	-0.204	0.524	0.362	0.247	0.472	0.121	0.58	0.048	0.934	0	0.775	0.003	0.383	0.219	-0.561	0.058	-0.653	0.021	-0.666	0.018	-0.287	0.366	-0.535	0.073	0.46	0.132
arahy.Tifrunner.gnm2.ann1.I3KG3W	blue	-0.447	0.146	0.076	0.814	0.242	0.448	0.534	0.074	0.901	0	0.827	0.001	0.526	0.079	-0.321	0.309	-0.842	0.001	-0.469	0.124	-0.286	0.368	-0.409	0.186	0.439	0.153
arahy.Tifrunner.gnm2.ann1.I3UWNJ	blue	-0.571	0.052	-0.036	0.911	0.074	0.819	0.55	0.064	0.826	0.001	0.818	0.001	0.586	0.045	-0.213	0.507	-0.84	0.001	-0.331	0.293	-0.179	0.577	-0.255	0.424	0.28	0.378
arahy.Tifrunner.gnm2.ann1.I41NMG	blue	-0.264	0.407	0.488	0.107	0.345	0.272	0.819	0.001	0.863	0	0.457	0.135	0.081	0.802	-0.742	0.006	-0.522	0.082	-0.492	0.105	0.041	0.899	-0.452	0.14	0.481	0.113
arahy.Tifrunner.gnm2.ann1.I49I5G	blue	-0.319	0.312	0.178	0.581	0.379	0.224	0.5	0.098	0.94	0	0.88	0	0.527	0.078	-0.404	0.193	-0.813	0.001	-0.612	0.034	-0.381	0.222	-0.531	0.076	0.356	0.257
arahy.Tifrunner.gnm2.ann1.I4DEJL	blue	0.005	0.988	0.458	0.134	0.591	0.043	0.439	0.153	0.758	0.004	0.777	0.003	0.114	0.724	-0.546	0.066	-0.451	0.141	-0.575	0.05	-0.332	0.292	-0.445	0.147	-0.039	0.905
arahy.Tifrunner.gnm2.ann1.I4ZJJV	blue	-0.042	0.897	-0.313	0.321	-0.58	0.048	-0.249	0.434	-0.81	0.001	-0.715	0.009	-0.457	0.135	0.447	0.145	0.618	0.032	0.862	0	0.567	0.054	0.587	0.045	-0.187	0.561
arahy.Tifrunner.gnm2.ann1.I5JPYW	blue	-0.132	0.682	0.209	0.515	0.432	0.161	0.322	0.307	0.797	0.002	0.531	0.075	0.491	0.105	-0.38	0.223	-0.635	0.026	-0.706	0.01	-0.42	0.174	-0.472	0.122	0.531	0.075
arahy.Tifrunner.gnm2.ann1.I63VJS	blue	0.085	0.792	0.653	0.021	0.647	0.023	0.597	0.041	0.836	0.001	0.652	0.022	0.016	0.961	-0.779	0.003	-0.361	0.249	-0.695	0.012	-0.203	0.527	-0.57	0.053	0.392	0.207
arahy.Tifrunner.gnm2.ann1.I8FEWW	blue	-0.332	0.292	0.244	0.445	0.313	0.323	0.576	0.05	0.861	0	0.529	0.077	0.307	0.332	-0.451	0.141	-0.732	0.007	-0.546	0.066	-0.224	0.485	-0.185	0.564	0.375	0.23
arahy.Tifrunner.gnm2.ann1.I9FVBP	blue	0.253	0.427	-0.382	0.22	-0.459	0.133	-0.658	0.02	-0.98	0	-0.662	0.019	-0.27	0.396	0.623	0.03	0.743	0.006	0.649	0.022	0.266	0.403	0.506	0.094	-0.474	0.12
arahy.Tifrunner.gnm2.ann1.I9WHAY	blue	-0.124	0.701	0.475	0.119	0.466	0.127	0.625	0.03	0.873	0	0.484	0.111	0.113	0.726	-0.689	0.013	-0.599	0.039	-0.666	0.018	-0.203	0.528	-0.453	0.14	0.41	0.186
arahy.Tifrunner.gnm2.ann1.IA7PGM	blue	0.134	0.678	-0.479	0.115	-0.509	0.091	-0.648	0.023	-0.894	0	-0.669	0.017	-0.2	0.534	0.691	0.013	0.59	0.043	0.689	0.013	0.229	0.474	0.608	0.036	-0.328	0.297
arahy.Tifrunner.gnm2.ann1.IB3UKS	blue	0.459	0.133	0.699	0.012	0.894	0	0.202	0.528	0.68	0.015	0.44	0.153	-0.114	0.724	-0.72	0.008	-0.273	0.39	-0.885	0	-0.557	0.06	-0.62	0.031	-0.045	0.89
arahy.Tifrunner.gnm2.ann1.IBSG3N	blue	-0.397	0.201	0.14	0.665	0.261	0.412	0.549	0.065	0.848	0	0.818	0.001	0.577	0.05	-0.362	0.247	-0.731	0.007	-0.552	0.063	-0.245	0.443	-0.402	0.195	0.232	0.469
arahy.Tifrunner.gnm2.ann1.IE8W25	blue	0.01	0.976	0.495	0.102	0.653	0.021	0.477	0.117	0.904	0	0.731	0.007	0.189	0.556	-0.631	0.028	-0.55	0.064	-0.715	0.009	-0.389	0.211	-0.575	0.05	0.398	0.2
arahy.Tifrunner.gnm2.ann1.IES0YP	blue	0.027	0.934	0.605	0.037	0.607	0.036	0.587	0.045	0.89	0	0.574	0.051	0.138	0.67	-0.752	0.005	-0.469	0.124	-0.782	0.003	-0.245	0.442	-0.454	0.139	0.361	0.249
arahy.Tifrunner.gnm2.ann1.IF3X13	blue	0.411	0.185	0.074	0.819	-0.187	0.561	-0.326	0.301	-0.707	0.01	-0.576	0.05	-0.383	0.219	0.146	0.65	0.803	0.002	0.25	0.434	0.347	0.269	0.389	0.212	-0.218	0.496
arahy.Tifrunner.gnm2.ann1.IGD037	blue	0.412	0.183	0.162	0.615	-0.207	0.518	-0.238	0.456	-0.703	0.011	-0.651	0.022	-0.633	0.027	0.093	0.774	0.834	0.001	0.403	0.193	0.457	0.135	0.68	0.015	-0.438	0.154
arahy.Tifrunner.gnm2.ann1.IIM5IQ	blue	-0.184	0.567	-0.849	0	-0.644	0.024	-0.715	0.009	-0.76	0.004	-0.315	0.319	0.271	0.394	0.959	0	0.19	0.554	0.705	0.01	0.014	0.966	0.372	0.234	-0.36	0.25
arahy.Tifrunner.gnm2.ann1.IJP56S	blue	0.569	0.054	0.043	0.894	-0.116	0.719	-0.541	0.069	-0.842	0.001	-0.618	0.032	-0.475	0.118	0.261	0.413	0.909	0	0.299	0.345	0.226	0.479	0.455	0.137	-0.392	0.208
arahy.Tifrunner.gnm2.ann1.IK60LM	blue	-0.351	0.264	0.212	0.508	0.33	0.295	0.582	0.047	0.908	0	0.851	0	0.407	0.189	-0.436	0.156	-0.76	0.004	-0.512	0.089	-0.261	0.413	-0.445	0.148	0.346	0.27
arahy.Tifrunner.gnm2.ann1.IM9LRW	blue	-0.753	0.005	-0.226	0.481	-0.338	0.282	0.579	0.049	0.474	0.119	0.106	0.744	0.381	0.222	-0.047	0.885	-0.646	0.023	0.045	0.89	0.218	0.496	0.161	0.618	0.491	0.105
arahy.Tifrunner.gnm2.ann1.IN8D84	blue	-0.521	0.082	-0.04	0.901	0.112	0.729	0.485	0.11	0.831	0.001	0.54	0.07	0.578	0.049	-0.221	0.489	-0.856	0	-0.411	0.184	-0.238	0.456	-0.287	0.365	0.612	0.034
arahy.Tifrunner.gnm2.ann1.IPJL9K	blue	-0.162	0.616	-0.826	0.001	-0.664	0.019	-0.702	0.011	-0.804	0.002	-0.366	0.242	0.243	0.447	0.947	0	0.263	0.409	0.71	0.01	0.071	0.827	0.399	0.199	-0.299	0.345
arahy.Tifrunner.gnm2.ann1.IRKT1A	blue	0.075	0.818	0.378	0.225	0.727	0.007	0.268	0.399	0.872	0	0.884	0	0.356	0.256	-0.494	0.102	-0.638	0.025	-0.835	0.001	-0.646	0.023	-0.716	0.009	0.129	0.69
arahy.Tifrunner.gnm2.ann1.IRUX7A	blue	0.032	0.92	0.603	0.038	0.627	0.029	0.586	0.045	0.917	0	0.573	0.052	0.095	0.768	-0.755	0.005	-0.502	0.097	-0.764	0.004	-0.272	0.392	-0.487	0.108	0.471	0.122
arahy.Tifrunner.gnm2.ann1.ITUB3V	blue	0.093	0.773	0.641	0.025	0.649	0.022	0.557	0.06	0.841	0.001	0.448	0.144	0.02	0.951	-0.777	0.003	-0.398	0.2	-0.731	0.007	-0.239	0.454	-0.52	0.083	0.386	0.215
arahy.Tifrunner.gnm2.ann1.IU0FB7	blue	-0.319	0.312	0.178	0.58	0.38	0.223	0.5	0.098	0.94	0	0.88	0	0.527	0.078	-0.404	0.192	-0.814	0.001	-0.612	0.034	-0.381	0.222	-0.531	0.075	0.353	0.26
arahy.Tifrunner.gnm2.ann1.IUYA4Y	blue	-0.038	0.906	0.314	0.32	0.539	0.071	0.33	0.295	0.824	0.001	0.473	0.121	0.261	0.412	-0.513	0.088	-0.665	0.018	-0.697	0.012	-0.469	0.124	-0.643	0.024	0.385	0.217
arahy.Tifrunner.gnm2.ann1.IV1RYJ	blue	-0.114	0.725	0.396	0.202	0.586	0.045	0.506	0.093	0.942	0	0.769	0.003	0.263	0.409	-0.595	0.041	-0.724	0.008	-0.727	0.007	-0.438	0.155	-0.616	0.033	0.22	0.491
arahy.Tifrunner.gnm2.ann1.IW0ZP6	blue	-0.519	0.084	-0.11	0.733	0.115	0.722	0.413	0.182	0.791	0.002	0.872	0	0.725	0.008	-0.118	0.715	-0.828	0.001	-0.394	0.205	-0.301	0.341	-0.391	0.208	0.373	0.233
arahy.Tifrunner.gnm2.ann1.IW22PK	blue	-0.439	0.154	0.143	0.657	0.117	0.717	0.623	0.031	0.77	0.003	0.505	0.094	0.415	0.18	-0.381	0.222	-0.617	0.033	-0.397	0.202	-0.014	0.965	-0.258	0.419	0.793	0.002
arahy.Tifrunner.gnm2.ann1.IXTP9E	blue	0.333	0.291	0.468	0.125	0.788	0.002	0.085	0.794	0.62	0.031	0.804	0.002	0.142	0.659	-0.457	0.135	-0.303	0.339	-0.744	0.006	-0.61	0.035	-0.639	0.025	-0.097	0.765
arahy.Tifrunner.gnm2.ann1.IY45VR	blue	-0.122	0.707	0.381	0.221	0.523	0.081	0.504	0.094	0.896	0	0.75	0.005	0.258	0.418	-0.536	0.073	-0.66	0.02	-0.673	0.016	-0.371	0.235	-0.384	0.217	0.214	0.504
arahy.Tifrunner.gnm2.ann1.IYAJ8R	blue	-0.034	0.917	0.298	0.347	0.477	0.117	0.318	0.314	0.647	0.023	0.528	0.078	0.19	0.554	-0.43	0.163	-0.528	0.078	-0.595	0.041	-0.397	0.201	-0.458	0.134	-0.172	0.593
arahy.Tifrunner.gnm2.ann1.IZ2YN8	blue	-0.092	0.775	0.359	0.251	0.479	0.115	0.455	0.137	0.757	0.004	0.561	0.057	0.099	0.76	-0.514	0.088	-0.584	0.046	-0.579	0.048	-0.322	0.307	-0.392	0.208	0.21	0.513
arahy.Tifrunner.gnm2.ann1.IZYS5X	blue	-0.529	0.077	-0.052	0.874	0.036	0.912	0.488	0.108	0.737	0.006	0.539	0.07	0.662	0.019	-0.19	0.554	-0.741	0.006	-0.417	0.178	-0.145	0.653	-0.191	0.552	0.461	0.132
arahy.Tifrunner.gnm2.ann1.J0D1JF	blue	-0.273	0.391	0.393	0.206	0.384	0.218	0.684	0.014	0.923	0	0.634	0.027	0.297	0.349	-0.608	0.036	-0.632	0.028	-0.595	0.041	-0.138	0.668	-0.352	0.262	0.456	0.137
arahy.Tifrunner.gnm2.ann1.J0TZYR	blue	-0.306	0.334	0.014	0.966	0.171	0.595	0.302	0.34	0.652	0.021	0.343	0.274	0.478	0.116	-0.202	0.529	-0.607	0.036	-0.396	0.203	-0.239	0.454	-0.304	0.336	0.615	0.033
arahy.Tifrunner.gnm2.ann1.J1CJLL	blue	0.472	0.121	0.046	0.886	-0.223	0.486	-0.409	0.187	-0.854	0	-0.7	0.011	-0.537	0.072	0.229	0.475	0.939	0	0.413	0.182	0.398	0.201	0.513	0.088	-0.261	0.412
arahy.Tifrunner.gnm2.ann1.J1YDVJ	blue	-0.325	0.302	-0.682	0.015	-0.857	0	-0.328	0.299	-0.805	0.002	-0.513	0.088	0.078	0.809	0.755	0.004	0.397	0.201	0.857	0	0.511	0.09	0.638	0.026	-0.199	0.535
arahy.Tifrunner.gnm2.ann1.J3C0MM	blue	-0.03	0.926	0.514	0.088	0.592	0.043	0.549	0.064	0.911	0	0.483	0.112	0.138	0.669	-0.708	0.01	-0.585	0.046	-0.741	0.006	-0.313	0.322	-0.571	0.052	0.507	0.093
arahy.Tifrunner.gnm2.ann1.J3LTHX	blue	0.365	0.243	-0.427	0.166	-0.186	0.564	-0.855	0	-0.777	0.003	-0.299	0.346	0.076	0.815	0.67	0.017	0.505	0.094	0.258	0.417	-0.194	0.546	0.166	0.606	-0.406	0.19
arahy.Tifrunner.gnm2.ann1.J4647K	blue	0.031	0.924	0.473	0.12	0.67	0.017	0.439	0.154	0.879	0	0.742	0.006	0.234	0.465	-0.61	0.035	-0.585	0.046	-0.824	0.001	-0.467	0.126	-0.585	0.046	0.293	0.355
arahy.Tifrunner.gnm2.ann1.J57UZB	blue	0.031	0.924	-0.541	0.069	-0.524	0.08	-0.597	0.04	-0.848	0	-0.447	0.145	-0.053	0.871	0.7	0.011	0.501	0.097	0.695	0.012	0.202	0.53	0.363	0.247	-0.537	0.072
arahy.Tifrunner.gnm2.ann1.J66FTP	blue	0.425	0.168	-0.008	0.98	-0.21	0.512	-0.457	0.135	-0.813	0.001	-0.825	0.001	-0.616	0.033	0.274	0.389	0.797	0.002	0.46	0.132	0.308	0.33	0.651	0.022	-0.327	0.299
arahy.Tifrunner.gnm2.ann1.J6KHV2	blue	-0.684	0.014	-0.093	0.774	-0.03	0.927	0.633	0.027	0.806	0.002	0.724	0.008	0.572	0.052	-0.197	0.539	-0.847	0.001	-0.218	0.496	-0.064	0.843	-0.269	0.398	0.45	0.143
arahy.Tifrunner.gnm2.ann1.J7VJ5I	blue	0.505	0.094	0.65	0.022	0.912	0	0.099	0.76	0.614	0.034	0.442	0.151	-0.116	0.719	-0.655	0.021	-0.252	0.429	-0.87	0	-0.626	0.03	-0.679	0.015	-0.094	0.77
arahy.Tifrunner.gnm2.ann1.J8M6QI	blue	-0.374	0.232	0.012	0.969	0.284	0.37	0.366	0.242	0.832	0.001	0.873	0	0.531	0.076	-0.209	0.514	-0.825	0.001	-0.424	0.17	-0.409	0.187	-0.424	0.169	0.234	0.464
arahy.Tifrunner.gnm2.ann1.JA8H3U	blue	0.023	0.945	0.683	0.014	0.568	0.054	0.689	0.013	0.846	0.001	0.577	0.049	0.015	0.963	-0.816	0.001	-0.365	0.243	-0.709	0.01	-0.097	0.764	-0.356	0.255	0.294	0.353
arahy.Tifrunner.gnm2.ann1.JB63H4	blue	-0.101	0.755	0.435	0.158	0.586	0.045	0.546	0.067	0.938	0	0.772	0.003	0.251	0.432	-0.618	0.032	-0.634	0.027	-0.695	0.012	-0.359	0.252	-0.615	0.033	0.457	0.135
arahy.Tifrunner.gnm2.ann1.JB76D2	blue	0.074	0.82	0.426	0.167	0.655	0.021	0.345	0.271	0.853	0	0.656	0.021	0.357	0.254	-0.569	0.054	-0.558	0.06	-0.872	0	-0.507	0.093	-0.694	0.012	0.415	0.18
arahy.Tifrunner.gnm2.ann1.JB8DT0	blue	0.136	0.674	0.512	0.089	0.698	0.012	0.369	0.237	0.813	0.001	0.839	0.001	0.163	0.612	-0.597	0.04	-0.459	0.134	-0.745	0.005	-0.453	0.139	-0.613	0.034	0.179	0.578
arahy.Tifrunner.gnm2.ann1.JC6JBF	blue	-0.416	0.179	-0.396	0.203	-0.004	0.991	-0.038	0.906	0.478	0.116	0.36	0.251	0.716	0.009	0.214	0.503	-0.749	0.005	-0.226	0.479	-0.446	0.146	-0.303	0.338	0.442	0.151
arahy.Tifrunner.gnm2.ann1.JF11I2	blue	0.035	0.914	0.568	0.054	0.515	0.087	0.566	0.055	0.761	0.004	0.271	0.393	-0.036	0.911	-0.734	0.007	-0.395	0.203	-0.623	0.03	-0.149	0.645	-0.484	0.111	0.432	0.161
arahy.Tifrunner.gnm2.ann1.JF7LYS	blue	-0.021	0.949	-0.589	0.044	-0.592	0.043	-0.591	0.043	-0.839	0.001	-0.484	0.111	0.076	0.815	0.777	0.003	0.494	0.102	0.621	0.031	0.227	0.477	0.585	0.046	-0.218	0.495
arahy.Tifrunner.gnm2.ann1.JGCP84	blue	0.409	0.187	0.428	0.166	0.837	0.001	-0.04	0.902	0.649	0.022	0.791	0.002	0.21	0.511	-0.427	0.166	-0.391	0.209	-0.856	0	-0.774	0.003	-0.744	0.006	-0.09	0.781
arahy.Tifrunner.gnm2.ann1.JH5HU2	blue	-0.191	0.552	0.144	0.656	0.507	0.093	0.307	0.332	0.903	0	0.78	0.003	0.573	0.051	-0.356	0.256	-0.827	0.001	-0.728	0.007	-0.592	0.043	-0.724	0.008	0.336	0.286
arahy.Tifrunner.gnm2.ann1.JHE8BQ	blue	0.263	0.409	-0.091	0.778	-0.444	0.148	-0.327	0.3	-0.91	0	-0.752	0.005	-0.516	0.086	0.315	0.319	0.894	0	0.634	0.027	0.568	0.054	0.612	0.034	-0.354	0.259
arahy.Tifrunner.gnm2.ann1.JIZ31U	blue	-0.317	0.316	0.059	0.856	0.29	0.361	0.36	0.251	0.826	0.001	0.691	0.013	0.614	0.034	-0.267	0.401	-0.753	0.005	-0.558	0.059	-0.378	0.226	-0.465	0.127	0.487	0.109
arahy.Tifrunner.gnm2.ann1.JK6BKQ	blue	-0.264	0.408	0.415	0.18	0.395	0.204	0.714	0.009	0.9	0	0.57	0.053	0.163	0.613	-0.647	0.023	-0.659	0.02	-0.568	0.054	-0.145	0.653	-0.381	0.222	0.254	0.425
arahy.Tifrunner.gnm2.ann1.JLH2AW	blue	-0.34	0.28	0.119	0.714	0.274	0.389	0.457	0.135	0.841	0.001	0.566	0.055	0.534	0.073	-0.345	0.272	-0.729	0.007	-0.551	0.063	-0.284	0.372	-0.418	0.176	0.609	0.035
arahy.Tifrunner.gnm2.ann1.JM4LQW	blue	-0.421	0.173	0.35	0.264	0.232	0.469	0.823	0.001	0.904	0	0.559	0.059	0.274	0.388	-0.6	0.039	-0.637	0.026	-0.473	0.12	0.037	0.909	-0.24	0.453	0.551	0.063
arahy.Tifrunner.gnm2.ann1.JM56EB	blue	-0.318	0.314	0.203	0.526	0.357	0.255	0.533	0.074	0.885	0	0.882	0	0.405	0.192	-0.41	0.186	-0.745	0.005	-0.513	0.088	-0.303	0.338	-0.46	0.132	0.289	0.363
arahy.Tifrunner.gnm2.ann1.JM79CB	blue	-0.174	0.589	0.344	0.273	0.513	0.088	0.523	0.081	0.925	0	0.872	0	0.319	0.312	-0.525	0.08	-0.694	0.012	-0.634	0.027	-0.372	0.234	-0.536	0.072	0.272	0.393
arahy.Tifrunner.gnm2.ann1.JM8ET5	blue	-0.123	0.704	0.579	0.049	0.491	0.105	0.746	0.005	0.914	0	0.546	0.066	0.044	0.892	-0.789	0.002	-0.516	0.086	-0.611	0.035	-0.087	0.789	-0.477	0.117	0.477	0.117
arahy.Tifrunner.gnm2.ann1.JMB3VF	blue	-0.488	0.107	0.207	0.518	0.162	0.616	0.728	0.007	0.87	0	0.61	0.035	0.282	0.374	-0.458	0.135	-0.749	0.005	-0.362	0.247	-0.04	0.901	-0.166	0.605	0.35	0.265
arahy.Tifrunner.gnm2.ann1.JNH43Q	blue	-0.407	0.19	0.245	0.443	0.226	0.48	0.683	0.014	0.877	0	0.443	0.149	0.352	0.261	-0.509	0.091	-0.705	0.011	-0.517	0.086	-0.083	0.798	-0.296	0.35	0.685	0.014
arahy.Tifrunner.gnm2.ann1.JPV4T4	blue	-0.229	0.474	0.416	0.179	0.475	0.119	0.669	0.017	0.933	0	0.705	0.01	0.198	0.538	-0.637	0.026	-0.685	0.014	-0.614	0.034	-0.239	0.454	-0.484	0.111	0.278	0.382
arahy.Tifrunner.gnm2.ann1.JPXG8L	blue	-0.111	0.731	0.139	0.667	0.391	0.209	0.216	0.5	0.702	0.011	0.412	0.183	0.414	0.181	-0.291	0.359	-0.586	0.045	-0.555	0.061	-0.417	0.178	-0.47	0.123	0.555	0.061
arahy.Tifrunner.gnm2.ann1.JPY1I2	blue	-0.37	0.236	0.215	0.501	0.287	0.365	0.612	0.034	0.895	0	0.793	0.002	0.399	0.199	-0.444	0.148	-0.724	0.008	-0.475	0.119	-0.19	0.554	-0.413	0.182	0.449	0.143
arahy.Tifrunner.gnm2.ann1.JQ897K	blue	-0.274	0.388	0.261	0.412	0.429	0.164	0.538	0.071	0.941	0	0.859	0	0.494	0.102	-0.471	0.123	-0.744	0.006	-0.656	0.02	-0.348	0.267	-0.519	0.083	0.332	0.292
arahy.Tifrunner.gnm2.ann1.JQE858	blue	-0.337	0.285	0.141	0.662	0.35	0.265	0.483	0.112	0.848	0	0.646	0.023	0.408	0.188	-0.383	0.219	-0.806	0.002	-0.543	0.068	-0.366	0.243	-0.53	0.076	0.263	0.408
arahy.Tifrunner.gnm2.ann1.JQTE0Q	blue	-0.417	0.178	-0.077	0.811	0.2	0.533	0.347	0.269	0.792	0.002	0.812	0.001	0.711	0.01	-0.16	0.62	-0.838	0.001	-0.533	0.075	-0.406	0.191	-0.519	0.084	0.481	0.114
arahy.Tifrunner.gnm2.ann1.JR38A6	blue	0.37	0.237	-0.038	0.907	-0.232	0.468	-0.419	0.176	-0.8	0.002	-0.67	0.017	-0.498	0.099	0.315	0.319	0.824	0.001	0.472	0.121	0.343	0.274	0.64	0.025	-0.242	0.449
arahy.Tifrunner.gnm2.ann1.JS3M3F	blue	-0.17	0.597	0.1	0.757	0.341	0.278	0.268	0.399	0.599	0.039	0.891	0	0.383	0.218	-0.223	0.487	-0.539	0.071	-0.394	0.204	-0.373	0.232	-0.543	0.068	-0.183	0.57
arahy.Tifrunner.gnm2.ann1.JT30L6	blue	0.218	0.497	0.599	0.04	0.694	0.012	0.375	0.229	0.747	0.005	0.371	0.235	0.047	0.884	-0.696	0.012	-0.325	0.303	-0.775	0.003	-0.346	0.27	-0.585	0.046	0.464	0.129
arahy.Tifrunner.gnm2.ann1.JT5ALL	blue	0.224	0.483	0.83	0.001	0.696	0.012	0.636	0.026	0.782	0.003	0.394	0.206	-0.184	0.567	-0.929	0	-0.215	0.503	-0.763	0.004	-0.112	0.728	-0.435	0.158	0.297	0.348
arahy.Tifrunner.gnm2.ann1.JTZ9FV	blue	0.549	0.064	0.082	0.799	-0.089	0.784	-0.482	0.113	-0.811	0.001	-0.631	0.028	-0.62	0.031	0.217	0.498	0.883	0	0.402	0.195	0.249	0.435	0.469	0.124	-0.52	0.083
arahy.Tifrunner.gnm2.ann1.JU6U3Y	blue	0.094	0.773	-0.371	0.235	-0.472	0.122	-0.471	0.123	-0.797	0.002	-0.655	0.021	-0.222	0.488	0.572	0.052	0.603	0.038	0.608	0.036	0.325	0.303	0.648	0.023	0.063	0.845
arahy.Tifrunner.gnm2.ann1.JV2CAC	blue	-0.08	0.805	0.444	0.148	0.515	0.087	0.538	0.071	0.779	0.003	0.476	0.118	0.108	0.739	-0.634	0.027	-0.536	0.073	-0.653	0.021	-0.263	0.409	-0.528	0.078	0.232	0.468
arahy.Tifrunner.gnm2.ann1.JWFX0I	blue	0.376	0.228	-0.162	0.616	-0.127	0.695	-0.576	0.05	-0.67	0.017	-0.371	0.236	-0.264	0.406	0.369	0.238	0.571	0.052	0.322	0.308	0.033	0.919	0.161	0.618	-0.203	0.528
arahy.Tifrunner.gnm2.ann1.JWHJ24	blue	-0.078	0.81	0.486	0.109	0.478	0.116	0.598	0.04	0.801	0.002	0.624	0.03	0.018	0.955	-0.649	0.023	-0.521	0.082	-0.57	0.053	-0.195	0.544	-0.397	0.201	0.149	0.643
arahy.Tifrunner.gnm2.ann1.JY4JA5	blue	-0.713	0.009	-0.303	0.338	-0.225	0.482	0.43	0.163	0.59	0.043	0.689	0.013	0.683	0.014	0.054	0.868	-0.772	0.003	-0.067	0.837	-0.044	0.893	-0.102	0.751	0.227	0.478
arahy.Tifrunner.gnm2.ann1.K2R76V	blue	-0.32	0.31	0.163	0.613	0.309	0.328	0.482	0.112	0.863	0	0.539	0.071	0.469	0.124	-0.399	0.199	-0.737	0.006	-0.553	0.062	-0.285	0.368	-0.456	0.136	0.571	0.053
arahy.Tifrunner.gnm2.ann1.K2UT7U	blue	0.199	0.535	-0.476	0.118	-0.286	0.368	-0.722	0.008	-0.687	0.014	-0.406	0.19	0.034	0.917	0.634	0.027	0.365	0.243	0.347	0.27	-0.098	0.762	0.157	0.625	-0.029	0.93
arahy.Tifrunner.gnm2.ann1.K3F60Q	blue	-0.319	0.311	0.323	0.305	0.177	0.583	0.706	0.01	0.695	0.012	0.643	0.024	0.116	0.721	-0.508	0.092	-0.444	0.149	-0.285	0.369	0.1	0.756	-0.225	0.482	0.345	0.273
arahy.Tifrunner.gnm2.ann1.K44MMV	blue	-0.281	0.376	0.085	0.793	0.41	0.186	0.338	0.283	0.877	0	0.772	0.003	0.597	0.04	-0.282	0.374	-0.847	0.001	-0.677	0.016	-0.531	0.076	-0.475	0.119	0.281	0.376
arahy.Tifrunner.gnm2.ann1.K5EF2U	blue	-0.008	0.981	0.541	0.069	0.595	0.041	0.56	0.058	0.874	0	0.688	0.013	0.106	0.743	-0.693	0.012	-0.555	0.061	-0.738	0.006	-0.315	0.319	-0.47	0.123	0.125	0.699
arahy.Tifrunner.gnm2.ann1.K5IGPH	blue	0.205	0.523	-0.181	0.573	-0.434	0.159	-0.353	0.26	-0.883	0	-0.726	0.007	-0.432	0.161	0.359	0.251	0.788	0.002	0.603	0.038	0.478	0.116	0.424	0.169	-0.194	0.547
arahy.Tifrunner.gnm2.ann1.K65USX	blue	0.122	0.705	-0.261	0.413	-0.16	0.62	-0.404	0.192	-0.512	0.089	-0.203	0.528	0.015	0.963	0.389	0.211	0.398	0.2	0.309	0.328	0.04	0.902	-0.003	0.993	-0.135	0.676
arahy.Tifrunner.gnm2.ann1.K720HM	blue	0.308	0.331	0.889	0	0.734	0.007	0.617	0.033	0.7	0.011	0.333	0.291	-0.323	0.306	-0.954	0	-0.113	0.725	-0.736	0.006	-0.093	0.773	-0.427	0.166	0.175	0.586
arahy.Tifrunner.gnm2.ann1.K7GJAS	blue	-0.209	0.515	0.182	0.571	0.422	0.171	0.39	0.21	0.872	0	0.732	0.007	0.527	0.078	-0.37	0.236	-0.71	0.01	-0.662	0.019	-0.42	0.174	-0.538	0.071	0.608	0.036
arahy.Tifrunner.gnm2.ann1.K91ZD2	blue	-0.201	0.532	0.464	0.129	0.394	0.205	0.723	0.008	0.878	0	0.637	0.026	0.209	0.515	-0.694	0.012	-0.544	0.068	-0.598	0.04	-0.082	0.8	-0.537	0.072	0.439	0.153
arahy.Tifrunner.gnm2.ann1.K9IHFT	blue	-0.486	0.109	0.113	0.726	0.214	0.504	0.621	0.031	0.91	0	0.735	0.006	0.542	0.069	-0.397	0.201	-0.827	0.001	-0.484	0.111	-0.205	0.524	-0.468	0.125	0.363	0.246
arahy.Tifrunner.gnm2.ann1.KA488U	blue	0.504	0.095	0.632	0.027	0.881	0	0.091	0.778	0.561	0.058	0.431	0.162	-0.152	0.637	-0.634	0.027	-0.215	0.501	-0.814	0.001	-0.595	0.041	-0.696	0.012	-0.147	0.649
arahy.Tifrunner.gnm2.ann1.KBQ6U1	blue	-0.151	0.64	0.363	0.246	0.535	0.073	0.506	0.093	0.969	0	0.715	0.009	0.326	0.301	-0.57	0.053	-0.741	0.006	-0.711	0.01	-0.406	0.19	-0.559	0.059	0.409	0.187
arahy.Tifrunner.gnm2.ann1.KBYC2D	blue	-0.532	0.075	0.031	0.925	0.158	0.624	0.579	0.049	0.866	0	0.601	0.039	0.47	0.123	-0.312	0.323	-0.885	0	-0.402	0.195	-0.223	0.486	-0.326	0.3	0.362	0.247
arahy.Tifrunner.gnm2.ann1.KBYK8P	blue	-0.294	0.353	0.331	0.294	0.416	0.178	0.647	0.023	0.946	0	0.773	0.003	0.294	0.353	-0.558	0.059	-0.748	0.005	-0.586	0.045	-0.259	0.416	-0.458	0.135	0.301	0.342
arahy.Tifrunner.gnm2.ann1.KD4831	blue	0.201	0.531	0.548	0.065	0.737	0.006	0.324	0.305	0.82	0.001	0.638	0.025	0.18	0.575	-0.628	0.029	-0.429	0.164	-0.823	0.001	-0.479	0.115	-0.597	0.041	0.291	0.36
arahy.Tifrunner.gnm2.ann1.KDQ7JK	blue	-0.482	0.113	-0.006	0.985	0.161	0.617	0.479	0.115	0.829	0.001	0.527	0.078	0.532	0.075	-0.244	0.444	-0.844	0.001	-0.459	0.133	-0.265	0.405	-0.259	0.416	0.652	0.022
arahy.Tifrunner.gnm2.ann1.KET370	blue	0.064	0.844	0.276	0.385	0.522	0.082	0.178	0.579	0.583	0.047	0.818	0.001	0.169	0.6	-0.312	0.323	-0.39	0.21	-0.446	0.146	-0.427	0.166	-0.463	0.13	-0.088	0.785
arahy.Tifrunner.gnm2.ann1.KEZ9JE	blue	0.307	0.331	0.582	0.047	0.827	0.001	0.236	0.461	0.768	0.004	0.596	0.041	0.025	0.939	-0.626	0.03	-0.429	0.165	-0.841	0.001	-0.589	0.044	-0.554	0.062	0.005	0.987
arahy.Tifrunner.gnm2.ann1.KFLF6K	blue	0.538	0.071	-0.174	0.589	-0.084	0.796	-0.766	0.004	-0.804	0.002	-0.395	0.203	-0.193	0.548	0.466	0.127	0.7	0.011	0.247	0.44	-0.076	0.814	0.225	0.481	-0.61	0.035
arahy.Tifrunner.gnm2.ann1.KIJ6SB	blue	0.361	0.25	0	0.999	-0.318	0.314	-0.342	0.277	-0.83	0.001	-0.753	0.005	-0.524	0.08	0.249	0.436	0.877	0	0.454	0.138	0.473	0.121	0.664	0.019	-0.122	0.705
arahy.Tifrunner.gnm2.ann1.KJ9MA8	blue	-0.262	0.41	0.213	0.507	0.128	0.692	0.497	0.1	0.586	0.045	0.128	0.691	0.212	0.509	-0.401	0.196	-0.403	0.194	-0.333	0.29	0.041	0.9	-0.157	0.625	0.6	0.039
arahy.Tifrunner.gnm2.ann1.KKSD5Z	blue	-0.217	0.498	0.144	0.655	0.465	0.128	0.341	0.279	0.88	0	0.96	0	0.53	0.076	-0.329	0.297	-0.806	0.002	-0.645	0.024	-0.541	0.069	-0.606	0.037	0.114	0.724
arahy.Tifrunner.gnm2.ann1.KL0ZPB	blue	-0.506	0.093	0.01	0.975	0.211	0.51	0.52	0.083	0.908	0	0.833	0.001	0.59	0.043	-0.271	0.395	-0.916	0	-0.468	0.125	-0.323	0.305	-0.398	0.2	0.333	0.29
arahy.Tifrunner.gnm2.ann1.KL5RV2	blue	-0.287	0.365	0.16	0.62	0.347	0.269	0.435	0.158	0.859	0	0.508	0.092	0.458	0.134	-0.384	0.217	-0.748	0.005	-0.581	0.048	-0.343	0.275	-0.446	0.146	0.567	0.055
arahy.Tifrunner.gnm2.ann1.KM073U	blue	0.034	0.916	-0.579	0.049	-0.573	0.051	-0.637	0.026	-0.867	0	-0.461	0.132	0.072	0.825	0.758	0.004	0.513	0.088	0.603	0.038	0.195	0.543	0.456	0.136	-0.357	0.254
arahy.Tifrunner.gnm2.ann1.KM341F	blue	-0.222	0.488	0.482	0.112	0.302	0.341	0.765	0.004	0.811	0.001	0.54	0.07	0.107	0.741	-0.668	0.018	-0.442	0.151	-0.477	0.117	0.069	0.831	-0.25	0.434	0.494	0.103
arahy.Tifrunner.gnm2.ann1.KM9ELV	blue	-0.045	0.89	0.589	0.044	0.539	0.071	0.655	0.021	0.836	0.001	0.602	0.038	0.034	0.917	-0.7	0.011	-0.4	0.198	-0.614	0.034	-0.119	0.712	-0.255	0.423	0.42	0.175
arahy.Tifrunner.gnm2.ann1.KT0UAR	blue	-0.411	0.184	0.168	0.601	0.315	0.319	0.593	0.042	0.94	0	0.686	0.014	0.433	0.16	-0.443	0.149	-0.868	0	-0.552	0.063	-0.3	0.343	-0.483	0.112	0.362	0.247
arahy.Tifrunner.gnm2.ann1.KTR7HF	blue	-0.439	0.153	0.069	0.831	0.153	0.634	0.524	0.08	0.804	0.002	0.528	0.078	0.536	0.072	-0.322	0.308	-0.718	0.009	-0.44	0.152	-0.161	0.618	-0.369	0.237	0.605	0.037
arahy.Tifrunner.gnm2.ann1.KV6YTY	blue	-0.407	0.189	0.394	0.205	0.178	0.579	0.859	0	0.783	0.003	0.271	0.395	0.022	0.946	-0.645	0.023	-0.524	0.081	-0.318	0.314	0.182	0.572	-0.163	0.612	0.505	0.094
arahy.Tifrunner.gnm2.ann1.KX913X	blue	0.028	0.932	0.473	0.12	0.691	0.013	0.436	0.157	0.946	0	0.719	0.008	0.288	0.365	-0.632	0.027	-0.643	0.024	-0.865	0	-0.507	0.093	-0.636	0.026	0.353	0.261
arahy.Tifrunner.gnm2.ann1.KXV2N3	blue	-0.245	0.443	0.286	0.367	0.397	0.201	0.541	0.069	0.855	0	0.842	0.001	0.45	0.142	-0.452	0.14	-0.621	0.031	-0.618	0.032	-0.267	0.402	-0.382	0.22	0.268	0.399
arahy.Tifrunner.gnm2.ann1.KYG6ZE	blue	-0.074	0.819	0.566	0.055	0.579	0.049	0.663	0.019	0.944	0	0.618	0.032	0.174	0.588	-0.763	0.004	-0.561	0.058	-0.758	0.004	-0.234	0.464	-0.541	0.069	0.379	0.224
arahy.Tifrunner.gnm2.ann1.KZS5BJ	blue	0.389	0.212	-0.258	0.417	-0.281	0.376	-0.663	0.019	-0.887	0	-0.669	0.017	-0.298	0.347	0.468	0.125	0.722	0.008	0.477	0.117	0.145	0.652	0.183	0.569	-0.388	0.213
arahy.Tifrunner.gnm2.ann1.L0KK3Q	blue	-0.092	0.776	0.142	0.66	0.427	0.166	0.201	0.531	0.724	0.008	0.852	0	0.434	0.158	-0.267	0.401	-0.645	0.023	-0.577	0.049	-0.507	0.093	-0.477	0.117	0.069	0.831
arahy.Tifrunner.gnm2.ann1.L0LQMM	blue	-0.391	0.208	-0.023	0.943	0.213	0.506	0.354	0.259	0.805	0.002	0.633	0.027	0.658	0.02	-0.203	0.526	-0.792	0.002	-0.507	0.093	-0.357	0.255	-0.423	0.17	0.539	0.071
arahy.Tifrunner.gnm2.ann1.L0Q4PE	blue	0.034	0.915	0.519	0.084	0.674	0.016	0.485	0.11	0.878	0	0.756	0.004	0.11	0.734	-0.662	0.019	-0.572	0.052	-0.738	0.006	-0.42	0.174	-0.6	0.039	0.113	0.727
arahy.Tifrunner.gnm2.ann1.L0R0IL	blue	-0.219	0.494	0.176	0.585	0.374	0.231	0.393	0.207	0.809	0.001	0.911	0	0.472	0.121	-0.335	0.287	-0.663	0.019	-0.545	0.067	-0.367	0.24	-0.469	0.124	0.246	0.442
arahy.Tifrunner.gnm2.ann1.L22S2R	blue	-0.331	0.293	-0.053	0.87	0.242	0.449	0.254	0.426	0.707	0.01	0.865	0	0.5	0.098	-0.113	0.726	-0.745	0.005	-0.319	0.313	-0.412	0.183	-0.44	0.152	0.099	0.758
arahy.Tifrunner.gnm2.ann1.L27P26	blue	-0.13	0.688	0.332	0.292	0.504	0.095	0.461	0.131	0.891	0	0.803	0.002	0.46	0.133	-0.507	0.093	-0.633	0.027	-0.736	0.006	-0.383	0.219	-0.574	0.051	0.37	0.236
arahy.Tifrunner.gnm2.ann1.L2MSK1	blue	-0.559	0.059	-0.139	0.666	-0.007	0.983	0.449	0.143	0.69	0.013	0.733	0.007	0.669	0.017	-0.086	0.791	-0.722	0.008	-0.289	0.363	-0.143	0.658	-0.282	0.375	0.603	0.038
arahy.Tifrunner.gnm2.ann1.L2Q6WP	blue	-0.003	0.991	-0.725	0.008	-0.519	0.084	-0.774	0.003	-0.811	0.001	-0.393	0.207	0.105	0.745	0.893	0	0.328	0.297	0.663	0.019	-0.016	0.961	0.363	0.246	-0.303	0.339
arahy.Tifrunner.gnm2.ann1.L2SG6N	blue	-0.095	0.77	0.331	0.293	0.565	0.055	0.408	0.188	0.926	0	0.601	0.039	0.362	0.247	-0.531	0.076	-0.725	0.008	-0.762	0.004	-0.483	0.112	-0.619	0.032	0.448	0.144
arahy.Tifrunner.gnm2.ann1.L32XPY	blue	-0.212	0.509	0.535	0.073	0.439	0.153	0.794	0.002	0.916	0	0.492	0.104	0.096	0.766	-0.766	0.004	-0.549	0.064	-0.595	0.041	-0.048	0.883	-0.426	0.168	0.474	0.119
arahy.Tifrunner.gnm2.ann1.L3HXPU	blue	0.334	0.289	0.684	0.014	0.786	0.002	0.342	0.277	0.743	0.006	0.327	0.3	-0.092	0.777	-0.77	0.003	-0.33	0.294	-0.862	0	-0.424	0.169	-0.579	0.049	0.293	0.356
arahy.Tifrunner.gnm2.ann1.L48NEE	blue	0.379	0.225	0.668	0.017	0.889	0	0.253	0.428	0.74	0.006	0.528	0.078	-0.093	0.774	-0.727	0.007	-0.345	0.273	-0.837	0.001	-0.551	0.063	-0.733	0.007	0.092	0.776
arahy.Tifrunner.gnm2.ann1.L4K1UG	blue	0.123	0.703	0.469	0.124	0.651	0.022	0.348	0.268	0.791	0.002	0.675	0.016	0.119	0.713	-0.584	0.046	-0.529	0.077	-0.744	0.006	-0.479	0.115	-0.59	0.043	0.078	0.81
arahy.Tifrunner.gnm2.ann1.L55A0V	blue	0.134	0.677	0.449	0.144	0.749	0.005	0.279	0.381	0.806	0.002	0.836	0.001	0.222	0.489	-0.531	0.076	-0.519	0.084	-0.771	0.003	-0.578	0.049	-0.669	0.017	0.046	0.887
arahy.Tifrunner.gnm2.ann1.L6AUEE	blue	0.275	0.387	-0.207	0.519	-0.306	0.334	-0.491	0.105	-0.768	0.004	-0.653	0.021	-0.378	0.225	0.449	0.143	0.661	0.019	0.498	0.099	0.247	0.439	0.607	0.036	-0.029	0.928
arahy.Tifrunner.gnm2.ann1.L6SVEW	blue	0.337	0.284	-0.048	0.882	-0.32	0.311	-0.377	0.227	-0.857	0	-0.695	0.012	-0.523	0.081	0.28	0.379	0.858	0	0.544	0.068	0.444	0.148	0.539	0.07	-0.404	0.192
arahy.Tifrunner.gnm2.ann1.L77XYR	blue	-0.445	0.147	-0.088	0.785	0.138	0.669	0.358	0.253	0.735	0.007	0.9	0	0.61	0.035	-0.107	0.74	-0.785	0.002	-0.356	0.255	-0.323	0.305	-0.34	0.28	0.216	0.5
arahy.Tifrunner.gnm2.ann1.L7M8PN	blue	-0.261	0.412	0.438	0.154	0.174	0.589	0.787	0.002	0.667	0.018	0.428	0.166	-0.05	0.878	-0.625	0.03	-0.372	0.234	-0.323	0.305	0.198	0.537	-0.114	0.724	0.354	0.259
arahy.Tifrunner.gnm2.ann1.L7YTM2	blue	0.242	0.449	-0.349	0.266	-0.485	0.11	-0.603	0.038	-0.969	0	-0.668	0.018	-0.274	0.389	0.591	0.043	0.765	0.004	0.627	0.029	0.327	0.3	0.579	0.049	-0.392	0.208
arahy.Tifrunner.gnm2.ann1.L89JBM	blue	0.183	0.568	0.602	0.038	0.749	0.005	0.41	0.186	0.841	0.001	0.5	0.098	0.064	0.843	-0.716	0.009	-0.454	0.138	-0.828	0.001	-0.437	0.156	-0.599	0.039	0.296	0.351
arahy.Tifrunner.gnm2.ann1.LA1S8R	blue	-0.338	0.283	-0.213	0.507	0.155	0.63	0.091	0.779	0.624	0.03	0.643	0.024	0.83	0.001	0.041	0.899	-0.73	0.007	-0.497	0.101	-0.484	0.111	-0.433	0.16	0.443	0.15
arahy.Tifrunner.gnm2.ann1.LC8S5I	blue	0.316	0.316	-0.108	0.737	-0.411	0.184	-0.396	0.202	-0.924	0	-0.764	0.004	-0.501	0.097	0.344	0.274	0.9	0	0.595	0.041	0.501	0.097	0.56	0.058	-0.236	0.46
arahy.Tifrunner.gnm2.ann1.LC98AP	blue	-0.264	0.407	0.33	0.295	0.385	0.216	0.625	0.03	0.928	0	0.642	0.024	0.378	0.226	-0.572	0.052	-0.688	0.013	-0.634	0.027	-0.221	0.49	-0.523	0.081	0.508	0.092
arahy.Tifrunner.gnm2.ann1.LDL4WN	blue	0.288	0.365	0.762	0.004	0.644	0.024	0.507	0.093	0.572	0.052	0.539	0.07	-0.275	0.388	-0.768	0.004	-0.03	0.926	-0.563	0.057	-0.076	0.814	-0.338	0.283	0.026	0.937
arahy.Tifrunner.gnm2.ann1.LEEI49	blue	-0.209	0.515	0.523	0.081	0.455	0.137	0.776	0.003	0.928	0	0.555	0.061	0.071	0.826	-0.753	0.005	-0.6	0.039	-0.596	0.041	-0.1	0.758	-0.422	0.171	0.366	0.242
arahy.Tifrunner.gnm2.ann1.LF558K	blue	0.172	0.593	0.454	0.138	0.791	0.002	0.245	0.443	0.842	0.001	0.824	0.001	0.213	0.506	-0.548	0.065	-0.567	0.055	-0.813	0.001	-0.647	0.023	-0.746	0.005	0.093	0.773
arahy.Tifrunner.gnm2.ann1.LFL6K6	blue	-0.287	0.366	-0.034	0.916	0.31	0.327	0.225	0.482	0.74	0.006	0.974	0	0.628	0.029	-0.121	0.707	-0.75	0.005	-0.471	0.122	-0.496	0.101	-0.508	0.091	0.105	0.745
arahy.Tifrunner.gnm2.ann1.LGGY6H	blue	-0.408	0.189	-0.025	0.938	0.203	0.528	0.373	0.233	0.775	0.003	0.696	0.012	0.565	0.056	-0.189	0.557	-0.748	0.005	-0.372	0.233	-0.305	0.336	-0.427	0.166	0.512	0.089
arahy.Tifrunner.gnm2.ann1.LGHG7K	blue	-0.12	0.709	0.574	0.051	0.29	0.36	0.755	0.004	0.655	0.021	0.132	0.683	-0.163	0.614	-0.743	0.006	-0.304	0.337	-0.459	0.133	0.161	0.617	-0.073	0.821	0.288	0.365
arahy.Tifrunner.gnm2.ann1.LHNV5V	blue	-0.142	0.661	0.297	0.349	0.54	0.07	0.421	0.173	0.921	0	0.616	0.033	0.325	0.302	-0.499	0.099	-0.773	0.003	-0.718	0.009	-0.487	0.108	-0.548	0.065	0.368	0.239
arahy.Tifrunner.gnm2.ann1.LJ9V8V	blue	-0.527	0.078	0.05	0.877	0.098	0.763	0.597	0.04	0.806	0.002	0.608	0.036	0.47	0.124	-0.295	0.352	-0.722	0.008	-0.305	0.335	-0.073	0.823	-0.253	0.428	0.64	0.025
arahy.Tifrunner.gnm2.ann1.LML9QV	blue	0.099	0.761	0.481	0.114	0.751	0.005	0.354	0.259	0.927	0	0.743	0.006	0.233	0.467	-0.617	0.032	-0.644	0.024	-0.859	0	-0.591	0.043	-0.681	0.015	0.201	0.531
arahy.Tifrunner.gnm2.ann1.LSE6V3	blue	-0.398	0.2	0.068	0.834	0.264	0.408	0.463	0.13	0.876	0	0.576	0.05	0.543	0.068	-0.322	0.308	-0.822	0.001	-0.53	0.077	-0.321	0.308	-0.448	0.144	0.636	0.026
arahy.Tifrunner.gnm2.ann1.LTKS6Y	blue	0.32	0.311	0.717	0.009	0.846	0.001	0.395	0.204	0.787	0.002	0.56	0.058	-0.061	0.849	-0.794	0.002	-0.339	0.281	-0.871	0	-0.449	0.144	-0.676	0.016	0.112	0.73
arahy.Tifrunner.gnm2.ann1.LTRJ1V	blue	0.137	0.671	0.708	0.01	0.722	0.008	0.577	0.049	0.887	0	0.632	0.027	0.001	0.997	-0.822	0.001	-0.422	0.172	-0.822	0.001	-0.294	0.354	-0.471	0.122	0.225	0.483
arahy.Tifrunner.gnm2.ann1.LUB646	blue	-0.448	0.144	-0.107	0.74	0.063	0.847	0.342	0.276	0.668	0.018	0.525	0.079	0.639	0.025	-0.087	0.787	-0.674	0.016	-0.366	0.242	-0.209	0.514	-0.22	0.493	0.778	0.003
arahy.Tifrunner.gnm2.ann1.LUHT16	blue	0.3	0.343	0.71	0.01	0.817	0.001	0.41	0.186	0.785	0.002	0.578	0.049	-0.101	0.755	-0.796	0.002	-0.363	0.247	-0.83	0.001	-0.43	0.163	-0.652	0.022	0.02	0.952
arahy.Tifrunner.gnm2.ann1.LURW66	blue	-0.197	0.54	0.612	0.034	0.373	0.233	0.87	0	0.839	0.001	0.35	0.264	-0.08	0.805	-0.829	0.001	-0.42	0.174	-0.495	0.102	0.13	0.687	-0.283	0.374	0.504	0.095
arahy.Tifrunner.gnm2.ann1.LUTY24	blue	0.07	0.829	0.448	0.144	0.601	0.039	0.386	0.216	0.745	0.005	0.608	0.036	0.07	0.829	-0.583	0.047	-0.521	0.083	-0.673	0.017	-0.417	0.177	-0.588	0.044	-0.034	0.916
arahy.Tifrunner.gnm2.ann1.LX0PL1	blue	-0.053	0.87	0.388	0.213	0.592	0.042	0.421	0.173	0.903	0	0.527	0.078	0.245	0.444	-0.564	0.056	-0.682	0.014	-0.757	0.004	-0.46	0.132	-0.508	0.092	0.423	0.171
arahy.Tifrunner.gnm2.ann1.LXAL56	blue	-0.416	0.179	0.025	0.939	0.23	0.471	0.434	0.159	0.861	0	0.639	0.025	0.602	0.038	-0.268	0.4	-0.823	0.001	-0.505	0.094	-0.327	0.3	-0.42	0.174	0.573	0.052
arahy.Tifrunner.gnm2.ann1.LXT1CN	blue	0.228	0.476	-0.28	0.377	-0.342	0.277	-0.518	0.085	-0.775	0.003	-0.395	0.204	-0.109	0.737	0.498	0.099	0.66	0.02	0.473	0.121	0.218	0.495	0.336	0.286	-0.366	0.242
arahy.Tifrunner.gnm2.ann1.LY55DJ	blue	0.137	0.672	0.636	0.026	0.583	0.046	0.511	0.089	0.707	0.01	0.29	0.36	-0.05	0.878	-0.719	0.008	-0.232	0.469	-0.649	0.022	-0.131	0.684	-0.349	0.267	0.56	0.058
arahy.Tifrunner.gnm2.ann1.M0VUV2	blue	-0.164	0.61	0.35	0.264	0.433	0.16	0.518	0.084	0.869	0	0.583	0.047	0.314	0.32	-0.539	0.071	-0.598	0.04	-0.616	0.033	-0.253	0.428	-0.447	0.145	0.558	0.06
arahy.Tifrunner.gnm2.ann1.M165BX	blue	-0.03	0.925	-0.367	0.241	-0.6	0.039	-0.334	0.289	-0.779	0.003	-0.522	0.082	-0.124	0.701	0.509	0.091	0.57	0.053	0.651	0.022	0.461	0.131	0.589	0.044	-0.443	0.149
arahy.Tifrunner.gnm2.ann1.M1EJI8	blue	-0.183	0.57	0.383	0.219	0.485	0.11	0.566	0.055	0.938	0	0.74	0.006	0.287	0.366	-0.552	0.063	-0.666	0.018	-0.643	0.024	-0.3	0.344	-0.35	0.265	0.419	0.175
arahy.Tifrunner.gnm2.ann1.M26H9J	blue	-0.517	0.085	-0.133	0.681	-0.033	0.919	0.388	0.213	0.581	0.047	0.597	0.04	0.58	0.048	-0.058	0.858	-0.692	0.013	-0.317	0.315	-0.152	0.636	-0.033	0.918	0.188	0.558
arahy.Tifrunner.gnm2.ann1.M26Z43	blue	-0.095	0.769	0.589	0.044	0.55	0.064	0.713	0.009	0.876	0	0.515	0.087	0.021	0.948	-0.773	0.003	-0.493	0.103	-0.649	0.023	-0.138	0.67	-0.444	0.148	0.353	0.26
arahy.Tifrunner.gnm2.ann1.M2DA0A	blue	0.393	0.206	-0.192	0.55	-0.244	0.444	-0.607	0.036	-0.88	0	-0.594	0.042	-0.381	0.221	0.453	0.139	0.785	0.002	0.516	0.086	0.198	0.538	0.378	0.226	-0.413	0.183
arahy.Tifrunner.gnm2.ann1.M2V2SZ	blue	-0.169	0.599	0.341	0.279	0.498	0.099	0.512	0.089	0.937	0	0.797	0.002	0.36	0.25	-0.532	0.075	-0.691	0.013	-0.662	0.019	-0.361	0.249	-0.547	0.066	0.43	0.162
arahy.Tifrunner.gnm2.ann1.M3NK87	blue	0.117	0.716	-0.322	0.308	-0.37	0.237	-0.434	0.159	-0.667	0.018	-0.419	0.175	-0.084	0.795	0.474	0.119	0.505	0.094	0.432	0.161	0.213	0.506	0.279	0.38	0.097	0.764
arahy.Tifrunner.gnm2.ann1.M4EJC3	blue	-0.429	0.164	0.093	0.774	0.259	0.415	0.524	0.08	0.896	0	0.567	0.055	0.514	0.087	-0.369	0.238	-0.855	0	-0.536	0.073	-0.3	0.343	-0.457	0.135	0.484	0.111
arahy.Tifrunner.gnm2.ann1.M4GAQY	blue	-0.454	0.138	-0.086	0.792	0.124	0.7	0.368	0.239	0.77	0.003	0.599	0.039	0.627	0.029	-0.132	0.683	-0.805	0.002	-0.44	0.152	-0.303	0.338	-0.249	0.435	0.711	0.01
arahy.Tifrunner.gnm2.ann1.M53M4I	blue	0.01	0.975	0.574	0.051	0.488	0.107	0.591	0.043	0.637	0.026	0.315	0.318	-0.151	0.638	-0.683	0.014	-0.29	0.361	-0.52	0.083	-0.068	0.833	-0.269	0.399	0.122	0.706
arahy.Tifrunner.gnm2.ann1.M5AA5X	blue	0.11	0.733	0.601	0.039	0.687	0.014	0.499	0.099	0.854	0	0.585	0.046	0.034	0.918	-0.737	0.006	-0.505	0.094	-0.796	0.002	-0.378	0.225	-0.554	0.061	0.139	0.666
arahy.Tifrunner.gnm2.ann1.M5BF4R	blue	-0.198	0.537	0.574	0.051	0.373	0.232	0.821	0.001	0.842	0.001	0.501	0.097	-0.014	0.966	-0.745	0.005	-0.42	0.174	-0.485	0.11	0.089	0.783	-0.162	0.615	0.472	0.121
arahy.Tifrunner.gnm2.ann1.M5LIDL	blue	-0.104	0.749	0.558	0.059	0.508	0.091	0.705	0.01	0.838	0.001	0.567	0.055	0.001	0.999	-0.743	0.006	-0.498	0.1	-0.602	0.038	-0.131	0.686	-0.451	0.141	0.197	0.539
arahy.Tifrunner.gnm2.ann1.M5WN01	blue	-0.368	0.239	0.205	0.522	0.344	0.274	0.58	0.048	0.958	0	0.634	0.027	0.442	0.15	-0.467	0.126	-0.828	0.001	-0.584	0.046	-0.295	0.352	-0.467	0.126	0.519	0.083
arahy.Tifrunner.gnm2.ann1.M7A5MM	blue	0.39	0.21	0.551	0.063	0.863	0	0.102	0.752	0.678	0.015	0.493	0.104	-0.03	0.927	-0.586	0.045	-0.392	0.207	-0.835	0.001	-0.666	0.018	-0.653	0.021	-0.037	0.909
arahy.Tifrunner.gnm2.ann1.M7GKER	blue	-0.151	0.639	0.338	0.282	0.416	0.179	0.498	0.099	0.798	0.002	0.516	0.086	0.287	0.366	-0.518	0.084	-0.521	0.082	-0.56	0.058	-0.213	0.506	-0.502	0.096	0.603	0.038
arahy.Tifrunner.gnm2.ann1.M7MYIY	blue	0.168	0.601	0.697	0.012	0.706	0.01	0.535	0.073	0.807	0.001	0.411	0.185	-0.06	0.854	-0.801	0.002	-0.318	0.315	-0.748	0.005	-0.238	0.456	-0.496	0.101	0.481	0.113
arahy.Tifrunner.gnm2.ann1.M83GCC	blue	-0.109	0.735	0.362	0.247	0.554	0.062	0.469	0.124	0.934	0	0.844	0.001	0.328	0.298	-0.539	0.071	-0.697	0.012	-0.7	0.011	-0.43	0.163	-0.577	0.049	0.311	0.326
arahy.Tifrunner.gnm2.ann1.M8BQP4	blue	0.175	0.587	0.478	0.116	0.656	0.021	0.302	0.341	0.693	0.012	0.587	0.045	0.057	0.86	-0.548	0.065	-0.418	0.176	-0.708	0.01	-0.454	0.139	-0.5	0.098	0.02	0.95
arahy.Tifrunner.gnm2.ann1.M8HB72	blue	-0.044	0.892	0.462	0.131	0.597	0.04	0.511	0.09	0.896	0	0.736	0.006	0.235	0.462	-0.597	0.04	-0.567	0.055	-0.709	0.01	-0.359	0.251	-0.482	0.112	0.323	0.306
arahy.Tifrunner.gnm2.ann1.M920DF	blue	-0.466	0.127	0.202	0.528	0.253	0.427	0.7	0.011	0.951	0	0.635	0.027	0.417	0.178	-0.498	0.1	-0.828	0.001	-0.515	0.087	-0.166	0.606	-0.438	0.154	0.502	0.096
arahy.Tifrunner.gnm2.ann1.M983DE	blue	-0.407	0.189	0.178	0.58	0.313	0.322	0.605	0.037	0.931	0	0.758	0.004	0.415	0.18	-0.443	0.149	-0.849	0	-0.53	0.076	-0.285	0.37	-0.478	0.116	0.305	0.334
arahy.Tifrunner.gnm2.ann1.M9N5E0	blue	0.267	0.402	-0.148	0.647	-0.405	0.192	-0.415	0.179	-0.915	0	-0.752	0.005	-0.518	0.084	0.374	0.231	0.837	0.001	0.655	0.021	0.467	0.126	0.571	0.053	-0.392	0.207
arahy.Tifrunner.gnm2.ann1.M9SN56	blue	0.295	0.351	-0.343	0.275	-0.361	0.249	-0.648	0.023	-0.893	0	-0.544	0.067	-0.172	0.592	0.584	0.046	0.712	0.009	0.495	0.102	0.177	0.582	0.391	0.209	-0.262	0.411
arahy.Tifrunner.gnm2.ann1.MGYB2D	blue	-0.251	0.431	0.305	0.336	0.402	0.195	0.57	0.053	0.877	0	0.84	0.001	0.291	0.359	-0.488	0.108	-0.66	0.019	-0.501	0.097	-0.251	0.431	-0.429	0.165	0.239	0.455
arahy.Tifrunner.gnm2.ann1.MH0ZUI	blue	-0.402	0.195	0.116	0.719	0.211	0.511	0.525	0.08	0.839	0.001	0.504	0.095	0.451	0.141	-0.363	0.246	-0.74	0.006	-0.446	0.146	-0.193	0.547	-0.348	0.268	0.589	0.044
arahy.Tifrunner.gnm2.ann1.MH39Z0	blue	-0.363	0.247	0.322	0.307	0.349	0.267	0.721	0.008	0.95	0	0.648	0.023	0.26	0.414	-0.59	0.044	-0.761	0.004	-0.535	0.073	-0.168	0.602	-0.446	0.146	0.413	0.183
arahy.Tifrunner.gnm2.ann1.MI0500	blue	-0.406	0.191	0.133	0.681	0.296	0.35	0.543	0.068	0.941	0	0.721	0.008	0.562	0.057	-0.389	0.212	-0.842	0.001	-0.584	0.046	-0.311	0.325	-0.451	0.141	0.501	0.097
arahy.Tifrunner.gnm2.ann1.MIS9XN	blue	-0.435	0.157	0.089	0.783	0.073	0.822	0.552	0.063	0.709	0.01	0.423	0.17	0.462	0.13	-0.323	0.305	-0.592	0.043	-0.351	0.263	-0.02	0.952	-0.251	0.431	0.585	0.046
arahy.Tifrunner.gnm2.ann1.MIV8ZD	blue	0.067	0.835	0.178	0.58	0.615	0.033	0.041	0.899	0.75	0.005	0.576	0.05	0.467	0.126	-0.297	0.348	-0.659	0.02	-0.792	0.002	-0.721	0.008	-0.657	0.02	0.355	0.257
arahy.Tifrunner.gnm2.ann1.MK6WNS	blue	-0.357	0.254	0.236	0.46	0.224	0.484	0.623	0.03	0.801	0.002	0.765	0.004	0.317	0.316	-0.424	0.17	-0.606	0.037	-0.388	0.212	-0.079	0.808	-0.228	0.476	0.336	0.285
arahy.Tifrunner.gnm2.ann1.ML4V41	blue	0.17	0.598	0.596	0.041	0.761	0.004	0.411	0.184	0.887	0	0.741	0.006	0.131	0.684	-0.685	0.014	-0.483	0.112	-0.842	0.001	-0.467	0.126	-0.551	0.063	0.267	0.401
arahy.Tifrunner.gnm2.ann1.ML5U0X	blue	-0.6	0.039	-0.162	0.614	-0.006	0.986	0.435	0.158	0.74	0.006	0.58	0.048	0.707	0.01	-0.075	0.816	-0.827	0.001	-0.341	0.278	-0.201	0.531	-0.124	0.702	0.444	0.148
arahy.Tifrunner.gnm2.ann1.MP6I0Q	blue	-0.065	0.842	0.483	0.111	0.599	0.04	0.547	0.065	0.911	0	0.696	0.012	0.274	0.388	-0.648	0.023	-0.591	0.043	-0.788	0.002	-0.352	0.261	-0.53	0.076	0.274	0.389
arahy.Tifrunner.gnm2.ann1.MQC2P6	blue	-0.134	0.679	0.402	0.195	0.421	0.173	0.566	0.055	0.741	0.006	0.432	0.161	0.084	0.796	-0.603	0.038	-0.538	0.071	-0.553	0.062	-0.194	0.546	-0.468	0.125	0.07	0.828
arahy.Tifrunner.gnm2.ann1.MQL26I	blue	-0.227	0.479	0.351	0.264	0.5	0.098	0.572	0.052	0.96	0	0.654	0.021	0.316	0.317	-0.567	0.054	-0.742	0.006	-0.671	0.017	-0.344	0.273	-0.487	0.109	0.399	0.199
arahy.Tifrunner.gnm2.ann1.MQY6TT	blue	-0.011	0.974	0.362	0.248	0.613	0.034	0.352	0.262	0.843	0.001	0.715	0.009	0.228	0.476	-0.493	0.103	-0.647	0.023	-0.688	0.013	-0.515	0.086	-0.532	0.075	0.074	0.819
arahy.Tifrunner.gnm2.ann1.MR7UVE	blue	0.335	0.287	-0.213	0.506	-0.325	0.302	-0.566	0.055	-0.865	0	-0.621	0.031	-0.239	0.455	0.442	0.15	0.751	0.005	0.428	0.165	0.241	0.451	0.405	0.192	-0.453	0.139
arahy.Tifrunner.gnm2.ann1.MRV38C	blue	-0.393	0.206	-0.084	0.796	0.134	0.677	0.298	0.347	0.716	0.009	0.654	0.021	0.692	0.013	-0.09	0.782	-0.715	0.009	-0.451	0.141	-0.316	0.317	-0.215	0.502	0.54	0.07
arahy.Tifrunner.gnm2.ann1.MSPK9F	blue	-0.192	0.549	0.439	0.154	0.506	0.093	0.645	0.024	0.977	0	0.641	0.025	0.286	0.367	-0.662	0.019	-0.688	0.013	-0.722	0.008	-0.274	0.389	-0.509	0.091	0.451	0.141
arahy.Tifrunner.gnm2.ann1.MT8Q6Z	blue	-0.323	0.306	0.412	0.183	0.349	0.267	0.78	0.003	0.941	0	0.607	0.036	0.201	0.531	-0.66	0.02	-0.652	0.021	-0.523	0.081	-0.062	0.849	-0.398	0.201	0.528	0.078
arahy.Tifrunner.gnm2.ann1.MV51SY	blue	-0.319	0.312	0.137	0.671	0.369	0.238	0.431	0.162	0.852	0	0.777	0.003	0.429	0.164	-0.334	0.289	-0.756	0.004	-0.458	0.134	-0.365	0.243	-0.465	0.128	0.238	0.457
arahy.Tifrunner.gnm2.ann1.MVB9VE	blue	-0.245	0.443	-0.567	0.054	-0.796	0.002	-0.312	0.324	-0.764	0.004	-0.633	0.027	-0.002	0.995	0.672	0.017	0.432	0.161	0.779	0.003	0.52	0.083	0.801	0.002	-0.165	0.608
arahy.Tifrunner.gnm2.ann1.MVCN72	blue	0.389	0.211	0.697	0.012	0.837	0.001	0.282	0.375	0.665	0.018	0.671	0.017	-0.113	0.727	-0.687	0.013	-0.204	0.524	-0.751	0.005	-0.439	0.153	-0.539	0.071	-0.105	0.746
arahy.Tifrunner.gnm2.ann1.MW305E	blue	-0.531	0.076	-0.031	0.923	0.031	0.924	0.513	0.088	0.745	0.005	0.447	0.145	0.553	0.062	-0.217	0.497	-0.722	0.008	-0.325	0.303	-0.091	0.778	-0.201	0.532	0.667	0.018
arahy.Tifrunner.gnm2.ann1.MX3U8L	blue	0.253	0.427	0.755	0.005	0.786	0.002	0.507	0.092	0.839	0.001	0.625	0.03	-0.072	0.825	-0.834	0.001	-0.337	0.285	-0.828	0.001	-0.33	0.295	-0.546	0.066	0.209	0.514
arahy.Tifrunner.gnm2.ann1.MZ542B	blue	-0.088	0.786	-0.315	0.319	-0.511	0.089	-0.195	0.543	-0.648	0.023	-0.479	0.115	-0.074	0.82	0.416	0.179	0.508	0.092	0.52	0.083	0.452	0.14	0.494	0.103	0.001	0.999
arahy.Tifrunner.gnm2.ann1.MZJT69	blue	-0.037	0.909	0.396	0.202	0.595	0.041	0.425	0.168	0.904	0	0.831	0.001	0.385	0.217	-0.537	0.072	-0.619	0.032	-0.808	0.001	-0.452	0.14	-0.539	0.07	0.398	0.2
arahy.Tifrunner.gnm2.ann1.N044W1	blue	-0.328	0.297	0.126	0.696	0.318	0.315	0.448	0.144	0.88	0	0.625	0.03	0.552	0.063	-0.363	0.246	-0.783	0.003	-0.595	0.041	-0.348	0.267	-0.487	0.109	0.506	0.093
arahy.Tifrunner.gnm2.ann1.N0BVKE	blue	0.135	0.675	0.523	0.081	0.507	0.092	0.38	0.223	0.637	0.026	0.233	0.467	-0.073	0.821	-0.63	0.028	-0.343	0.275	-0.638	0.025	-0.226	0.481	-0.3	0.344	0.285	0.369
arahy.Tifrunner.gnm2.ann1.N144JB	blue	0.054	0.868	0.473	0.12	0.692	0.013	0.404	0.193	0.892	0	0.864	0	0.233	0.467	-0.594	0.042	-0.578	0.049	-0.765	0.004	-0.491	0.105	-0.622	0.031	0.167	0.603
arahy.Tifrunner.gnm2.ann1.N1W82K	blue	-0.003	0.992	0.36	0.251	0.667	0.018	0.337	0.284	0.906	0	0.912	0	0.383	0.22	-0.495	0.102	-0.674	0.016	-0.797	0.002	-0.584	0.046	-0.662	0.019	0.187	0.561
arahy.Tifrunner.gnm2.ann1.N21TUI	blue	0.096	0.768	0.436	0.156	0.65	0.022	0.32	0.311	0.76	0.004	0.819	0.001	0.164	0.61	-0.524	0.08	-0.517	0.085	-0.713	0.009	-0.494	0.103	-0.535	0.073	-0.122	0.706
arahy.Tifrunner.gnm2.ann1.N25XM0	blue	0.299	0.345	0.666	0.018	0.824	0.001	0.357	0.255	0.775	0.003	0.723	0.008	-0.034	0.917	-0.716	0.009	-0.344	0.274	-0.796	0.002	-0.465	0.127	-0.629	0.029	0.031	0.924
arahy.Tifrunner.gnm2.ann1.N2EXWG	blue	-0.236	0.46	0.298	0.346	0.447	0.146	0.534	0.074	0.935	0	0.637	0.026	0.382	0.22	-0.519	0.084	-0.718	0.009	-0.644	0.024	-0.322	0.308	-0.517	0.085	0.589	0.044
arahy.Tifrunner.gnm2.ann1.N32AME	blue	-0.237	0.459	-0.06	0.854	0.307	0.331	0.143	0.657	0.727	0.007	0.604	0.038	0.615	0.033	-0.111	0.731	-0.756	0.004	-0.558	0.06	-0.53	0.077	-0.463	0.129	0.66	0.019
arahy.Tifrunner.gnm2.ann1.N3DKS3	blue	-0.516	0.086	0.154	0.633	0.148	0.647	0.723	0.008	0.872	0	0.553	0.062	0.425	0.168	-0.454	0.138	-0.756	0.004	-0.43	0.162	-0.052	0.872	-0.381	0.222	0.593	0.042
arahy.Tifrunner.gnm2.ann1.N3JAWC	blue	-0.411	0.184	0.172	0.592	0.321	0.309	0.598	0.04	0.95	0	0.716	0.009	0.44	0.153	-0.446	0.146	-0.871	0	-0.555	0.061	-0.304	0.338	-0.489	0.107	0.364	0.245
arahy.Tifrunner.gnm2.ann1.N3PCBE	blue	-0.345	0.271	0.294	0.353	0.386	0.215	0.656	0.02	0.969	0	0.737	0.006	0.342	0.276	-0.534	0.074	-0.785	0.003	-0.58	0.048	-0.251	0.431	-0.407	0.189	0.395	0.203
arahy.Tifrunner.gnm2.ann1.N3S6I2	blue	0.477	0.117	0.003	0.992	-0.152	0.637	-0.485	0.11	-0.803	0.002	-0.606	0.037	-0.482	0.113	0.237	0.459	0.819	0.001	0.364	0.244	0.247	0.439	0.335	0.287	-0.437	0.156
arahy.Tifrunner.gnm2.ann1.N4CHUD	blue	-0.309	0.328	0.476	0.118	0.29	0.36	0.856	0	0.827	0.001	0.425	0.168	0.034	0.917	-0.716	0.009	-0.521	0.083	-0.449	0.143	0.093	0.775	-0.302	0.34	0.377	0.227
arahy.Tifrunner.gnm2.ann1.N634E9	blue	0.176	0.584	0.512	0.089	0.724	0.008	0.306	0.333	0.834	0.001	0.591	0.043	0.233	0.466	-0.632	0.028	-0.508	0.092	-0.884	0	-0.527	0.079	-0.659	0.02	0.219	0.494
arahy.Tifrunner.gnm2.ann1.N6Y25N	blue	-0.199	0.536	0.393	0.206	0.424	0.17	0.613	0.034	0.835	0.001	0.604	0.037	0.216	0.501	-0.596	0.041	-0.614	0.034	-0.616	0.033	-0.216	0.5	-0.405	0.191	0.081	0.803
arahy.Tifrunner.gnm2.ann1.N7J14L	blue	-0.367	0.24	0.373	0.232	0.229	0.475	0.781	0.003	0.841	0.001	0.438	0.154	0.224	0.484	-0.587	0.045	-0.548	0.065	-0.466	0.127	0.069	0.832	-0.112	0.729	0.579	0.048
arahy.Tifrunner.gnm2.ann1.N7S79M	blue	0.337	0.283	0.565	0.056	0.871	0	0.185	0.566	0.798	0.002	0.561	0.058	0.098	0.762	-0.638	0.026	-0.458	0.134	-0.924	0	-0.659	0.02	-0.74	0.006	0.272	0.393
arahy.Tifrunner.gnm2.ann1.N8XZDR	blue	-0.352	0.261	0.013	0.969	0.252	0.429	0.351	0.264	0.725	0.008	0.726	0.008	0.423	0.17	-0.201	0.53	-0.786	0.002	-0.41	0.186	-0.387	0.214	-0.335	0.287	-0.038	0.906
arahy.Tifrunner.gnm2.ann1.N938ZP	blue	-0.241	0.45	0.288	0.364	0.461	0.131	0.531	0.076	0.967	0	0.807	0.002	0.414	0.181	-0.504	0.095	-0.768	0.004	-0.654	0.021	-0.372	0.234	-0.536	0.073	0.429	0.164
arahy.Tifrunner.gnm2.ann1.N95E0M	blue	0.167	0.604	0.564	0.056	0.794	0.002	0.371	0.236	0.895	0	0.611	0.035	0.12	0.71	-0.695	0.012	-0.558	0.059	-0.868	0	-0.546	0.066	-0.698	0.012	0.244	0.444
arahy.Tifrunner.gnm2.ann1.NA6443	blue	-0.138	0.668	-0.422	0.171	-0.751	0.005	-0.247	0.44	-0.852	0	-0.645	0.023	-0.209	0.515	0.538	0.071	0.613	0.034	0.831	0.001	0.637	0.026	0.678	0.015	-0.34	0.28
arahy.Tifrunner.gnm2.ann1.NAQH5K	blue	0	1	0.635	0.026	0.647	0.023	0.653	0.021	0.93	0	0.665	0.018	0.067	0.835	-0.793	0.002	-0.493	0.103	-0.735	0.006	-0.238	0.456	-0.53	0.076	0.351	0.263
arahy.Tifrunner.gnm2.ann1.NB8KRW	blue	0.049	0.881	-0.447	0.145	-0.455	0.137	-0.533	0.074	-0.784	0.003	-0.491	0.105	-0.152	0.638	0.64	0.025	0.473	0.12	0.635	0.027	0.19	0.554	0.585	0.046	-0.595	0.041
arahy.Tifrunner.gnm2.ann1.NBP004	blue	0.009	0.977	0.292	0.357	0.538	0.071	0.261	0.413	0.718	0.008	0.862	0	0.268	0.4	-0.365	0.243	-0.505	0.094	-0.57	0.053	-0.454	0.138	-0.464	0.128	0.159	0.622
arahy.Tifrunner.gnm2.ann1.ND6SLV	blue	0.087	0.788	-0.339	0.281	-0.551	0.063	-0.419	0.176	-0.875	0	-0.655	0.021	-0.403	0.195	0.51	0.09	0.649	0.022	0.795	0.002	0.445	0.147	0.528	0.078	-0.399	0.199
arahy.Tifrunner.gnm2.ann1.NFA80P	blue	-0.398	0.2	0.42	0.174	0.169	0.6	0.888	0	0.811	0.001	0.415	0.18	0.121	0.707	-0.647	0.023	-0.483	0.111	-0.38	0.224	0.211	0.51	-0.106	0.743	0.585	0.046
arahy.Tifrunner.gnm2.ann1.NFT2PX	blue	-0.528	0.077	-0.091	0.778	0.149	0.643	0.437	0.155	0.852	0	0.707	0.01	0.714	0.009	-0.192	0.55	-0.915	0	-0.466	0.127	-0.342	0.276	-0.491	0.105	0.425	0.168
arahy.Tifrunner.gnm2.ann1.NGL2PI	blue	-0.425	0.169	0.236	0.461	0.207	0.518	0.707	0.01	0.875	0	0.599	0.04	0.368	0.24	-0.488	0.107	-0.668	0.018	-0.441	0.152	-0.042	0.897	-0.327	0.3	0.659	0.02
arahy.Tifrunner.gnm2.ann1.NH13RE	blue	0.303	0.338	-0.463	0.13	-0.319	0.313	-0.825	0.001	-0.887	0	-0.472	0.121	-0.146	0.651	0.708	0.01	0.579	0.049	0.562	0.057	-0.021	0.949	0.289	0.361	-0.505	0.094
arahy.Tifrunner.gnm2.ann1.NH6DY5	blue	-0.041	0.9	0.431	0.162	0.577	0.05	0.482	0.112	0.877	0	0.816	0.001	0.355	0.257	-0.6	0.039	-0.593	0.042	-0.803	0.002	-0.399	0.199	-0.634	0.027	0.149	0.643
arahy.Tifrunner.gnm2.ann1.NH86F6	blue	-0.252	0.429	0.363	0.246	0.403	0.194	0.629	0.028	0.906	0	0.462	0.13	0.226	0.481	-0.579	0.048	-0.676	0.016	-0.607	0.036	-0.203	0.527	-0.318	0.314	0.594	0.042
arahy.Tifrunner.gnm2.ann1.NIGF9J	blue	-0.456	0.136	0.06	0.853	0.057	0.859	0.569	0.054	0.691	0.013	0.507	0.092	0.387	0.214	-0.277	0.384	-0.607	0.036	-0.304	0.336	-0.019	0.954	-0.212	0.508	0.781	0.003
arahy.Tifrunner.gnm2.ann1.NIM4ZJ	blue	0.307	0.332	-0.009	0.977	-0.38	0.223	-0.285	0.369	-0.877	0	-0.761	0.004	-0.579	0.048	0.244	0.445	0.925	0	0.596	0.041	0.576	0.05	0.597	0.041	-0.263	0.41
arahy.Tifrunner.gnm2.ann1.NJ02RL	blue	0.338	0.283	0.506	0.093	0.83	0.001	0.119	0.713	0.667	0.018	0.739	0.006	0.073	0.823	-0.526	0.079	-0.38	0.223	-0.791	0.002	-0.653	0.021	-0.681	0.015	-0.213	0.506
arahy.Tifrunner.gnm2.ann1.NJDY38	blue	-0.571	0.052	-0.214	0.505	-0.318	0.313	0.405	0.191	0.277	0.384	0.482	0.113	0.302	0.339	0.078	0.81	-0.36	0.251	0.227	0.479	0.242	0.449	0.164	0.611	0.22	0.491
arahy.Tifrunner.gnm2.ann1.NJU9W5	blue	0.346	0.271	-0.155	0.632	-0.376	0.228	-0.494	0.103	-0.938	0	-0.705	0.01	-0.425	0.169	0.412	0.184	0.881	0	0.555	0.061	0.4	0.197	0.537	0.072	-0.309	0.328
arahy.Tifrunner.gnm2.ann1.NK4AP2	blue	0.197	0.539	-0.021	0.948	-0.434	0.159	-0.197	0.54	-0.787	0.002	-0.734	0.007	-0.54	0.07	0.237	0.458	0.802	0.002	0.573	0.052	0.602	0.038	0.829	0.001	-0.339	0.281
arahy.Tifrunner.gnm2.ann1.NK6UX8	blue	-0.332	0.292	0.063	0.846	0.329	0.297	0.377	0.227	0.874	0	0.908	0	0.663	0.019	-0.259	0.417	-0.818	0.001	-0.614	0.034	-0.445	0.147	-0.442	0.15	0.271	0.395
arahy.Tifrunner.gnm2.ann1.NKRP5F	blue	-0.223	0.486	-0.62	0.032	-0.719	0.008	-0.368	0.24	-0.752	0.005	-0.497	0.1	0.078	0.809	0.711	0.01	0.387	0.213	0.697	0.012	0.389	0.211	0.533	0.074	0.07	0.829
arahy.Tifrunner.gnm2.ann1.NLPK0N	blue	-0.129	0.69	0.432	0.161	0.556	0.061	0.569	0.054	0.967	0	0.714	0.009	0.317	0.315	-0.628	0.029	-0.659	0.02	-0.742	0.006	-0.34	0.279	-0.561	0.058	0.495	0.102
arahy.Tifrunner.gnm2.ann1.NLS2AK	blue	-0.134	0.679	0.329	0.297	0.455	0.137	0.45	0.142	0.848	0	0.503	0.096	0.344	0.273	-0.516	0.086	-0.614	0.034	-0.667	0.018	-0.321	0.309	-0.47	0.123	0.491	0.105
arahy.Tifrunner.gnm2.ann1.NNH8AZ	blue	-0.386	0.215	0.152	0.638	0.307	0.333	0.54	0.07	0.924	0	0.599	0.04	0.479	0.115	-0.415	0.18	-0.825	0.001	-0.554	0.061	-0.296	0.35	-0.464	0.128	0.543	0.068
arahy.Tifrunner.gnm2.ann1.NR0HVE	blue	0.504	0.095	-0.027	0.934	-0.178	0.579	-0.528	0.078	-0.86	0	-0.604	0.038	-0.429	0.164	0.293	0.355	0.885	0	0.368	0.239	0.253	0.427	0.322	0.307	-0.383	0.219
arahy.Tifrunner.gnm2.ann1.NRMQ9K	blue	-0.489	0.107	0.167	0.603	0.123	0.703	0.699	0.011	0.802	0.002	0.639	0.025	0.402	0.195	-0.439	0.154	-0.665	0.018	-0.352	0.262	-0.001	0.998	-0.355	0.258	0.31	0.327
arahy.Tifrunner.gnm2.ann1.NU732K	blue	0.014	0.965	0.463	0.129	0.678	0.015	0.432	0.161	0.935	0	0.653	0.021	0.256	0.422	-0.631	0.028	-0.638	0.026	-0.804	0.002	-0.485	0.11	-0.66	0.019	0.355	0.257
arahy.Tifrunner.gnm2.ann1.NU7K1K	blue	0.047	0.886	0.29	0.361	0.634	0.027	0.199	0.536	0.776	0.003	0.637	0.026	0.356	0.256	-0.417	0.177	-0.648	0.023	-0.807	0.002	-0.639	0.025	-0.615	0.033	0.051	0.876
arahy.Tifrunner.gnm2.ann1.NVD91E	blue	-0.42	0.174	-0.732	0.007	-0.801	0.002	-0.289	0.363	-0.587	0.045	-0.372	0.234	0.271	0.395	0.746	0.005	0.164	0.61	0.71	0.01	0.375	0.229	0.51	0.09	0.262	0.411
arahy.Tifrunner.gnm2.ann1.NW4DRM	blue	-0.105	0.747	0.632	0.028	0.466	0.127	0.793	0.002	0.871	0	0.46	0.133	-0.001	0.997	-0.807	0.002	-0.416	0.178	-0.623	0.031	0.009	0.979	-0.296	0.35	0.574	0.051
arahy.Tifrunner.gnm2.ann1.NWC6K7	blue	-0.584	0.046	-0.141	0.661	0.058	0.857	0.444	0.148	0.785	0.002	0.849	0	0.646	0.023	-0.1	0.757	-0.873	0	-0.286	0.368	-0.259	0.417	-0.294	0.354	0.259	0.417
arahy.Tifrunner.gnm2.ann1.NWM239	blue	-0.153	0.635	0.226	0.481	0.436	0.156	0.36	0.251	0.828	0.001	0.534	0.074	0.471	0.123	-0.426	0.167	-0.7	0.011	-0.732	0.007	-0.436	0.157	-0.527	0.078	0.359	0.252
arahy.Tifrunner.gnm2.ann1.NX8WJH	blue	-0.351	0.264	0.267	0.402	0.24	0.453	0.648	0.023	0.822	0.001	0.433	0.159	0.283	0.373	-0.508	0.092	-0.611	0.035	-0.442	0.15	-0.052	0.874	-0.357	0.255	0.713	0.009
arahy.Tifrunner.gnm2.ann1.NYL5F5	blue	0.023	0.943	0.685	0.014	0.559	0.059	0.716	0.009	0.819	0.001	0.537	0.072	-0.089	0.784	-0.825	0.001	-0.326	0.302	-0.6	0.039	-0.047	0.884	-0.447	0.145	0.413	0.182
arahy.Tifrunner.gnm2.ann1.NYRC7E	blue	0.188	0.559	-0.38	0.223	-0.494	0.103	-0.567	0.055	-0.882	0	-0.759	0.004	-0.236	0.461	0.56	0.059	0.659	0.02	0.606	0.037	0.308	0.33	0.435	0.158	-0.054	0.867
arahy.Tifrunner.gnm2.ann1.NZ9422	blue	-0.206	0.521	0.045	0.889	0.36	0.25	0.216	0.501	0.719	0.008	0.793	0.002	0.636	0.026	-0.175	0.586	-0.649	0.022	-0.621	0.031	-0.474	0.119	-0.407	0.19	0.416	0.179
arahy.Tifrunner.gnm2.ann1.P0IKGX	blue	-0.173	0.591	0.239	0.454	0.506	0.093	0.393	0.206	0.94	0	0.807	0.002	0.513	0.088	-0.433	0.16	-0.772	0.003	-0.731	0.007	-0.499	0.099	-0.592	0.043	0.391	0.209
arahy.Tifrunner.gnm2.ann1.P12GZY	blue	-0.068	0.833	-0.369	0.238	-0.589	0.044	-0.272	0.393	-0.789	0.002	-0.553	0.062	-0.244	0.445	0.515	0.087	0.605	0.037	0.757	0.004	0.52	0.083	0.608	0.036	-0.146	0.651
arahy.Tifrunner.gnm2.ann1.P25F0T	blue	-0.4	0.198	0.181	0.573	0.332	0.291	0.593	0.042	0.969	0	0.796	0.002	0.472	0.121	-0.441	0.152	-0.853	0	-0.558	0.059	-0.303	0.339	-0.484	0.111	0.43	0.163
arahy.Tifrunner.gnm2.ann1.P2AB97	blue	-0.192	0.55	0.176	0.583	0.437	0.156	0.347	0.27	0.77	0.003	0.929	0	0.409	0.187	-0.312	0.324	-0.647	0.023	-0.511	0.09	-0.424	0.169	-0.497	0.1	0.046	0.888
arahy.Tifrunner.gnm2.ann1.P32D72	blue	-0.481	0.114	-0.204	0.525	-0.021	0.949	0.255	0.424	0.589	0.044	0.313	0.322	0.632	0.028	-0.028	0.932	-0.734	0.007	-0.307	0.331	-0.237	0.458	-0.212	0.508	0.439	0.153
arahy.Tifrunner.gnm2.ann1.P34XNR	blue	-0.343	0.276	0.221	0.489	0.353	0.26	0.574	0.051	0.939	0	0.776	0.003	0.503	0.095	-0.463	0.129	-0.805	0.002	-0.651	0.022	-0.315	0.319	-0.451	0.141	0.279	0.379
[truncated: 10,456 more rows]
