# Supplementary material for: Metabolomics combined with transcriptomics analyses of mechanism regulating testa pigmentation in peanut
Source: Front Plant Sci. 2022 Dec 16;13:1065049. doi: 10.3389/fpls.2022.1065049 (PMC9800836; doi:10.3389/fpls.2022.1065049)
Supplement: Supplementary file 10 [file Table_10.xlsx]

## Sheet: sheet1
Table S10. The top 20 hub genes in blue turquoise module via WGCNA. The degree values indicate the connectivity of a gene with other genes in a specific module. MM values represent module membership.
Module	ID	Name	degree	MM	p-value	Annotatoin in NR database	White_FPKM	Black_FPKM	Red_FPKM	Spot_FPKM
Blue	arahy.Tifrunner.gnm2.ann1.25X103	MYB-like	639	0.948	2.78e-06	transcription factor HHO5 isoform X1 [Arachis ipaensis]	1.19814	9.7123	2.52525	1.69087
	arahy.Tifrunner.gnm2.ann1.3FEN5I	3AT-1	360	0.924	1.76e-05	coumaroyl-CoA:anthocyanidin 3-O-glucoside-6''-O-coumaroyltransferase 2 [Arachis hypogaea]	0.429858	3.40372	0.261117	0.403152
	arahy.Tifrunner.gnm2.ann1.N2EXWG	3AT-2	326	0.935	8.34e-06	coumaroyl-CoA:anthocyanidin 3-O-glucoside-6''-O-coumaroyltransferase 2 [Arachis hypogaea]	0.33582	2.18218	0.222963	0.594859
	arahy.Tifrunner.gnm2.ann1.IK60LM	ANR	290	0.908	4.55e-05	anthocyanidin reductase ((2S)-flavan-3-ol-forming) [Arachis hypogaea]	0.239106	5.00741	0.058084	0.233018
	arahy.Tifrunner.gnm2.ann1.06QP13	RCA	183	0.951	1.98e-06	hypothetical protein Ahy_B02g060813 isoform B [Arachis hypogaea]	6.61395	17.1382	6.14362	8.80501
	arahy.Tifrunner.gnm2.ann1.QI0PHV	MYB86	159	0.92	2.21e-05	transcription factor MYB61 [Arachis ipaensis]	1.71464	11.2188	1.52187	3.87393
	arahy.Tifrunner.gnm2.ann1.A31QB2	MYB-like-1	140	0.889	0.000111	Putative Myb family transcription factor [Arachis hypogaea]	1.11595	2.43951	1.10853	1.29967
	arahy.Tifrunner.gnm2.ann1.I8FEWW	Prx	139	0.861	0.000324	peroxidase 4 [Arachis duranensis]	0.272873	1.23497	0.0821097	0.215838
	arahy.Tifrunner.gnm2.ann1.6J2YJR	MYB80	100	0.925	1.69e-05	hypothetical protein Ahy_B06g085866 [Arachis hypogaea]	2.07961	6.2968	0.0863573	1.27359
	arahy.Tifrunner.gnm2.ann1.H7T4NQ	MYB61	48	0.735	0.00643	transcription factor MYB61 [Arachis hypogaea]	9.91216	68.8262	13.1525	64.4582
	arahy.Tifrunner.gnm2.ann1.2DQF79	MYB56	40	-0.789	0.00226	transcription factor MYB56 isoform X1 [Arachis ipaensis]	2.56935	0.978504	2.62144	2.38103
	arahy.Tifrunner.gnm2.ann1.JB63H4	OMT	33	0.938	6.66e-06	caffeoyl-CoA O-methyltransferase 5 [Arachis hypogaea]	12.6968	38.7671	10.5246	20.3238
	arahy.Tifrunner.gnm2.ann1.3E45N9	PGMT	16	-0.845	0.000541	phenolic glucoside malonyltransferase 1 [Arachis ipaensis]	5.0263	0.01197	10.969	5.4282
	arahy.Tifrunner.gnm2.ann1.ZNIJ0J	MYB308	15	0.941	4.91e-06	myb-related protein 308 [Arachis ipaensis]	2.23812	6.41104	1.05356	3.59726
	arahy.Tifrunner.gnm2.ann1.DP35X1	MYB60	13	0.754	0.00459	myb-related protein 306 [Arachis ipaensis]	7.66395	15.2579	1.0141	11.9628
	arahy.Tifrunner.gnm2.ann1.DS6HR7	MYB86	12	0.866	0.000272	transcription factor MYB61 [Arachis duranensis]	5.12291	12.5751	1.83624	7.64225
	arahy.Tifrunner.gnm2.ann1.3X7AYT	SNF2	11	0.99	8.82e-10	SNF2 domain-containing protein CLASSY 4 [Arachis hypogaea]	0.586976	3.11287	0.153218	0.65449
	arahy.Tifrunner.gnm2.ann1.T2F26W	GAUT	11	0.99	6.71e-10	hypothetical protein Ahy_A04g018503 isoform A [Arachis hypogaea]	2.51244	8.33242	2.26416	3.49258
	arahy.Tifrunner.gnm2.ann1.Z4V8RQ	ARABIDILLO	11	0.989	1.48e-09	protein ARABIDILLO 1 [Arachis hypogaea]	9.8944	21.367	7.63105	10.1422
turquoise	arahy.Tifrunner.gnm2.ann1.D292TH	MYB102-like	2012	0.989	0	transcription factor MYB102-like [Arachis hypogaea]	0	1.97	13.31	0
	arahy.Tifrunner.gnm2.ann1.85AXUE	MYB102-like	1672	0.9793	0	transcription factor MYB102-like [Arachis ipaensis]	0.12	0	1.39	0
	arahy.Tifrunner.gnm2.ann1.NXIZ0N	Prx52	1552	0.9708	0	peroxidase P7 [Arachis ipaensis]	0.94	0.29	5.03	0.36
	arahy.Tifrunner.gnm2.ann1.BCR6RP	MYB102	1346	0.9702	0	transcription factor MYB102 [Arachis hypogaea]	1.46	0.43	6.33	0.53
	arahy.Tifrunner.gnm2.ann1.FB9R4N	MYB30	1187	0.9635	0	transcription factor MYB30 [Arachis hypogaea]	4.93	2.52	21.48	2.76
	arahy.Tifrunner.gnm2.ann1.6WM8G7	Prx-like	982	0.9571	0	lignin-forming anionic peroxidase-like [Arachis ipaensis]	0.67	0.34	3.34	0.22
	arahy.Tifrunner.gnm2.ann1.TIU233	OMT	780	0.9244	0	isoflavone 7-O-methyltransferase [Arachis hypogaea]	2.04	0.05	11.18	0.28
	arahy.Tifrunner.gnm2.ann1.RIS94W	OMT	775	0.9693	0	isoflavone 7-O-methyltransferase-like [Arachis hypogaea]	7.84	0.03	20.61	0.14
	arahy.Tifrunner.gnm2.ann1.278RZN	MYB10	736	0.9258	0	transcription factor MYB10 [Arachis hypogaea]	3.21	0.19	14.61	0.99
	arahy.Tifrunner.gnm2.ann1.2KRB9I	PMT	713	0.9176	0	phenolic glucoside malonyltransferase 1 [Arachis hypogaea]	0.74	0.02	2.87	0.01
	arahy.Tifrunner.gnm2.ann1.W8ALCK	PMT	713	0.9196	0	phenolic glucoside malonyltransferase 1 [Arachis hypogaea]	2.04	0.04	11.52	0.42
	arahy.Tifrunner.gnm2.ann1.FW0QWP	CCR	629	0.9153	0	cinnamoyl-CoA reductase 2 [Arachis hypogaea]	23.53	17.08	68.08	8.76
	arahy.Tifrunner.gnm2.ann1.DXZI51	CCR	600	0.9264	0	hypothetical protein Ahy_B09g094636 [Arachis hypogaea]	1.66	1.56	12.7	0.5
	arahy.Tifrunner.gnm2.ann1.VGN2GE	4CL	585	-0.9432	0	4-coumarate--CoA ligase 2 [Arachis hypogaea]	38.17	28.18	129.7	15.77
	arahy.Tifrunner.gnm2.ann1.126HVE	Prx72	585	0.9041	0.0001	peroxidase 72 [Arachis ipaensis]	1.71	0.03	5.27	0.01
	arahy.Tifrunner.gnm2.ann1.NV91PZ	MYBS3	537	0.8616	0.0003	hypothetical protein Ahy_B08g094432 isoform A [Arachis hypogaea]	0	0	1.27	0
	arahy.Tifrunner.gnm2.ann1.L4SXDW	Prx 52	515	0.9203	0	peroxidase P7 [Arachis duranensis]	63.46	63.04	18.51	74.68
	arahy.Tifrunner.gnm2.ann1.Y8G0JB	SHT	515	0.7608	0.0041	spermidine hydroxycinnamoyl transferase isoform X1 [Arachis hypogaea]	0.49	0.04	3.56	0.18
	arahy.Tifrunner.gnm2.ann1.D92ENK	CYP450	506	0.9224	0	cytochrome P450 84A1 [Arachis hypogaea]	0.3	0.28	2.95	0.07
